# Supplementary material for: Facile access to nitroarenes and nitroheteroarenes using N-nitrosaccharin
Source: Nat Commun. 2019 Jul 30;10:3410. doi: 10.1038/s41467-019-11419-y (PMC6667458; doi:10.1038/s41467-019-11419-y)
Supplement: Supplementary file 4 — Supplementary Data 1 [file 41467_2019_11419_MOESM4_ESM.cif]

data_07_03_2018_89
_audit_creation_date              2018-03-29
_audit_creation_method
;
Olex2 1.2
(compiled 2017.08.10 svn.r3458 for OlexSys, GUI svn.r5381)
;
_shelx_SHELXL_version_number      '2014/7'
_publ_contact_author_address      ?
_publ_contact_author_email        ?
_publ_contact_author_id_orcid     ?
_publ_contact_author_name         ''
_publ_contact_author_phone        ?
_publ_section_acknowledgements
;
X-Ray services provided by SMoCC - The Small Molecule Crystallography
Center of ETH Zurich. 
;
_publ_section_references
;
Dolomanov, O.V., Bourhis, L.J., Gildea, R.J, Howard, J.A.K. & Puschmann, H.
 (2009), J. Appl. Cryst. 42, 339-341.

Sheldrick, G.M. (2015). Acta Cryst. A71, 3-8.

Sheldrick, G.M. (2015). Acta Cryst. C71, 3-8.
;
_chemical_name_common             ?
_chemical_name_systematic         ?
_chemical_formula_moiety          'C7 H4 N2 O5 S'
_chemical_formula_sum             'C7 H4 N2 O5 S'
_chemical_formula_weight          228.18
_chemical_melting_point           ?
loop_
  _atom_type_symbol
  _atom_type_description
  _atom_type_scat_dispersion_real
  _atom_type_scat_dispersion_imag
  _atom_type_scat_source
 'C' 'C' 0.0033 0.0016 'International Tables Vol C Tables 4.2.6.8 and 6.1.1.4'
 'H' 'H' 0.0000 0.0000 'International Tables Vol C Tables 4.2.6.8 and 6.1.1.4'
 'N' 'N' 0.0061 0.0033 'International Tables Vol C Tables 4.2.6.8 and 6.1.1.4'
 'O' 'O' 0.0106 0.0060 'International Tables Vol C Tables 4.2.6.8 and 6.1.1.4'
 'S' 'S' 0.1246 0.1234 'International Tables Vol C Tables 4.2.6.8 and 6.1.1.4'

_shelx_space_group_comment
;
The symmetry employed for this shelxl refinement is uniquely defined
by the following loop, which should always be used as a source of
symmetry information in preference to the above space-group names.
They are only intended as comments.
;
_space_group_crystal_system       'monoclinic'
_space_group_IT_number            15
_space_group_name_H-M_alt         'C 1 2/c 1'
_space_group_name_Hall            '-C 2yc'
loop_
  _space_group_symop_operation_xyz
 'x, y, z'
 '-x, y, -z+1/2'
 'x+1/2, y+1/2, z'
 '-x+1/2, y+1/2, -z+1/2'
 '-x, -y, -z'
 'x, -y, z-1/2'
 '-x+1/2, -y+1/2, -z'
 'x+1/2, -y+1/2, z-1/2'

_cell_length_a                    12.1513(6)
_cell_length_b                    10.0288(5)
_cell_length_c                    14.5625(8)
_cell_angle_alpha                 90
_cell_angle_beta                  102.979(2)
_cell_angle_gamma                 90
_cell_volume                      1729.29(15)
_cell_formula_units_Z             8
_cell_measurement_reflns_used     9932
_cell_measurement_temperature     100
_cell_measurement_theta_max       29.60
_cell_measurement_theta_min       2.66
_shelx_estimated_absorpt_T_max    0.972
_shelx_estimated_absorpt_T_min    0.928
_exptl_absorpt_coefficient_mu     0.378
_exptl_absorpt_correction_T_max   0.7459
_exptl_absorpt_correction_T_min   0.6917
_exptl_absorpt_correction_type    multi-scan
_exptl_absorpt_process_details
'SADABS-2016/2 (Bruker,2016/2) was used for absorption correction. wR2(int) was 0.0857 before and 0.0741 after correction. The Ratio of minimum to maximum transmission is 0.9291. The \l/2 correction factor is Not present.'
_exptl_absorpt_special_details    ?
_exptl_crystal_colour             'clear light colourless'
_exptl_crystal_colour_lustre      clear
_exptl_crystal_colour_modifier    light
_exptl_crystal_colour_primary     colourless
_exptl_crystal_density_diffrn     1.753
_exptl_crystal_density_meas       ?
_exptl_crystal_density_method     ?
_exptl_crystal_description        block
_exptl_crystal_F_000              928
_exptl_crystal_size_max           0.202
_exptl_crystal_size_mid           0.199
_exptl_crystal_size_min           0.076
_exptl_transmission_factor_max    ?
_exptl_transmission_factor_min    ?
_diffrn_reflns_av_R_equivalents   0.0590
_diffrn_reflns_av_unetI/netI      0.0195
_diffrn_reflns_Laue_measured_fraction_full 1.000
_diffrn_reflns_Laue_measured_fraction_max 1.000
_diffrn_reflns_limit_h_max        16
_diffrn_reflns_limit_h_min        -16
_diffrn_reflns_limit_k_max        13
_diffrn_reflns_limit_k_min        -13
_diffrn_reflns_limit_l_max        19
_diffrn_reflns_limit_l_min        -19
_diffrn_reflns_number             35975
_diffrn_reflns_point_group_measured_fraction_full 1.000
_diffrn_reflns_point_group_measured_fraction_max 1.000
_diffrn_reflns_theta_full         25.242
_diffrn_reflns_theta_max          28.282
_diffrn_reflns_theta_min          2.662
_diffrn_ambient_temperature       100.01
_diffrn_detector                  'Bruker Photon 100 area detector'
_diffrn_detector_area_resol_mean  10.24
_diffrn_detector_type             'CMOS area detector'
_diffrn_measured_fraction_theta_full 1.000
_diffrn_measured_fraction_theta_max 1.000
_diffrn_measurement_device        'kappa-stage diffractometer'
_diffrn_measurement_device_type   'Bruker D8 Venture'
_diffrn_measurement_method        '\w and \f scans'
_diffrn_radiation_monochromator   'focusing graphite'
_diffrn_radiation_probe           x-ray
_diffrn_radiation_type            MoK\a
_diffrn_radiation_wavelength      0.71073
_diffrn_source                    'microfocus sealed X-ray tube'
_diffrn_source_type               'Incoatec I\ms'
_diffrn_standards_number          0
_reflns_Friedel_coverage          0.000
_reflns_Friedel_fraction_full     .
_reflns_Friedel_fraction_max      .
_reflns_number_gt                 1899
_reflns_number_total              2154
_reflns_special_details
;
 Reflections were merged by SHELXL according to the crystal
 class for the calculation of statistics and refinement.
 
 _reflns_Friedel_fraction is defined as the number of unique
 Friedel pairs measured divided by the number that would be
 possible theoretically, ignoring centric projections and
 systematic absences.
;
_reflns_threshold_expression      'I > 2\s(I)'
_computing_cell_refinement        'Bruker SAINT'
_computing_data_collection        'Bruker APEX2'
_computing_data_reduction         'Bruker SAINT'
_computing_molecular_graphics     'Olex2 (Dolomanov et al., 2009)'
_computing_publication_material   'Olex2 (Dolomanov et al., 2009)'
_computing_structure_refinement   'XL (Sheldrick, 2008)'
_computing_structure_solution     'XS (Sheldrick, 2008)'
_refine_diff_density_max          0.859
_refine_diff_density_min          -0.508
_refine_diff_density_rms          0.086
_refine_ls_extinction_coef        .
_refine_ls_extinction_method      none
_refine_ls_goodness_of_fit_ref    1.101
_refine_ls_hydrogen_treatment     constr
_refine_ls_matrix_type            full
_refine_ls_number_parameters      136
_refine_ls_number_reflns          2154
_refine_ls_number_restraints      0
_refine_ls_R_factor_all           0.0466
_refine_ls_R_factor_gt            0.0394
_refine_ls_restrained_S_all       1.101
_refine_ls_shift/su_max           0.000
_refine_ls_shift/su_mean          0.000
_refine_ls_structure_factor_coef  Fsqd
_refine_ls_weighting_details
'w=1/[\s^2^(Fo^2^)+(0.0387P)^2^+5.9721P] where P=(Fo^2^+2Fc^2^)/3'
_refine_ls_weighting_scheme       calc
_refine_ls_wR_factor_gt           0.0975
_refine_ls_wR_factor_ref          0.1026
_refine_special_details           ?
_olex2_refinement_description
;
1. Fixed Uiso
 At 1.2 times of:
  All C(H) groups
2.a Aromatic/amide H refined with riding coordinates:
 C2(H2), C3(H3), C5(H5), C4(H4)
;
_atom_sites_solution_hydrogens    geom
_atom_sites_solution_primary      dual
_atom_sites_solution_secondary    ?
loop_
  _atom_site_label
  _atom_site_type_symbol
  _atom_site_fract_x
  _atom_site_fract_y
  _atom_site_fract_z
  _atom_site_U_iso_or_equiv
  _atom_site_adp_type
  _atom_site_occupancy
  _atom_site_site_symmetry_order
  _atom_site_calc_flag
  _atom_site_refinement_flags_posn
  _atom_site_refinement_flags_adp
  _atom_site_refinement_flags_occupancy
  _atom_site_disorder_assembly
  _atom_site_disorder_group
 S1 S 0.42105(4) 0.34045(5) 0.60483(3) 0.01192(13) Uani 1 1 d . . . . .
 O1 O 0.37979(11) 0.37294(14) 0.68579(10) 0.0152(3) Uani 1 1 d . . . . .
 O2 O 0.35040(12) 0.36490(15) 0.51421(10) 0.0188(3) Uani 1 1 d . . . . .
 O4 O 0.65235(13) 0.59209(15) 0.67801(11) 0.0215(3) Uani 1 1 d . . . . .
 O5 O 0.74124(12) 0.35884(15) 0.63164(12) 0.0235(4) Uani 1 1 d . . . . .
 O3 O 0.47088(14) 0.61120(15) 0.62180(13) 0.0276(4) Uani 1 1 d . . . . .
 N1 N 0.55011(13) 0.41562(16) 0.61146(12) 0.0128(3) Uani 1 1 d . . . . .
 N2 N 0.55991(15) 0.55069(16) 0.64009(12) 0.0153(3) Uani 1 1 d . . . . .
 C6 C 0.59899(15) 0.18885(18) 0.62145(13) 0.0113(3) Uani 1 1 d . . . . .
 C1 C 0.48292(15) 0.18307(18) 0.61437(13) 0.0102(3) Uani 1 1 d . . . . .
 C7 C 0.64568(16) 0.32615(19) 0.62174(15) 0.0149(4) Uani 1 1 d . . . . .
 C2 C 0.42531(16) 0.06437(19) 0.61511(14) 0.0147(4) Uani 1 1 d . . . . .
 H2 H 0.3458 0.0623 0.6091 0.018 Uiso 1 1 calc R . . . .
 C3 C 0.48933(17) -0.05191(19) 0.62510(15) 0.0164(4) Uani 1 1 d . . . . .
 H3 H 0.4532 -0.1354 0.6275 0.020 Uiso 1 1 calc R . . . .
 C5 C 0.66180(16) 0.0721(2) 0.62986(15) 0.0160(4) Uani 1 1 d . . . . .
 H5 H 0.7410 0.0744 0.6343 0.019 Uiso 1 1 calc R . . . .
 C4 C 0.60564(17) -0.04810(19) 0.63163(15) 0.0166(4) Uani 1 1 d . . . . .
 H4 H 0.6471 -0.1291 0.6374 0.020 Uiso 1 1 calc R . . . .

loop_
  _atom_site_aniso_label
  _atom_site_aniso_U_11
  _atom_site_aniso_U_22
  _atom_site_aniso_U_33
  _atom_site_aniso_U_23
  _atom_site_aniso_U_13
  _atom_site_aniso_U_12
 S1 0.0099(2) 0.0093(2) 0.0166(2) 0.00103(16) 0.00296(16) 0.00059(16)
 O1 0.0119(6) 0.0147(7) 0.0203(7) -0.0006(5) 0.0062(5) 0.0025(5)
 O2 0.0149(7) 0.0207(7) 0.0186(7) 0.0045(6) -0.0009(6) 0.0018(6)
 O4 0.0243(8) 0.0164(7) 0.0224(8) -0.0011(6) 0.0019(6) -0.0080(6)
 O5 0.0118(7) 0.0168(7) 0.0431(10) 0.0017(7) 0.0084(6) -0.0040(6)
 O3 0.0242(8) 0.0122(7) 0.0470(11) -0.0009(7) 0.0093(7) 0.0029(6)
 N1 0.0121(7) 0.0060(7) 0.0199(8) 0.0001(6) 0.0027(6) -0.0008(6)
 N2 0.0204(8) 0.0077(7) 0.0181(8) 0.0004(6) 0.0051(7) -0.0023(6)
 C6 0.0086(8) 0.0093(8) 0.0156(9) 0.0002(6) 0.0021(6) -0.0017(6)
 C1 0.0091(8) 0.0085(8) 0.0133(8) 0.0013(6) 0.0029(6) 0.0020(6)
 C7 0.0082(8) 0.0073(8) 0.0263(10) -0.0034(7) -0.0018(7) 0.0013(7)
 C2 0.0100(8) 0.0118(9) 0.0225(10) 0.0015(7) 0.0042(7) -0.0010(7)
 C3 0.0145(9) 0.0094(8) 0.0249(10) 0.0005(7) 0.0036(8) -0.0018(7)
 C5 0.0107(8) 0.0126(9) 0.0252(10) 0.0003(7) 0.0050(7) 0.0021(7)
 C4 0.0155(9) 0.0100(9) 0.0240(10) -0.0003(7) 0.0037(8) 0.0029(7)

_geom_special_details
;
 All esds (except the esd in the dihedral angle between two l.s. planes)
 are estimated using the full covariance matrix.  The cell esds are taken
 into account individually in the estimation of esds in distances, angles
 and torsion angles; correlations between esds in cell parameters are only
 used when they are defined by crystal symmetry.  An approximate (isotropic)
 treatment of cell esds is used for estimating esds involving l.s. planes.
;
loop_
  _geom_bond_atom_site_label_1
  _geom_bond_atom_site_label_2
  _geom_bond_distance
  _geom_bond_site_symmetry_2
  _geom_bond_publ_flag
 S1 O1 1.4189(14) . ?
 S1 O2 1.4247(15) . ?
 S1 N1 1.7230(16) . ?
 S1 C1 1.7403(18) . ?
 O4 N2 1.208(2) . ?
 O5 C7 1.184(2) . ?
 O3 N2 1.217(2) . ?
 N1 N2 1.414(2) . ?
 N1 C7 1.449(2) . ?
 C6 C1 1.392(2) . ?
 C6 C7 1.489(3) . ?
 C6 C5 1.387(3) . ?
 C1 C2 1.382(3) . ?
 C2 H2 0.9500 . ?
 C2 C3 1.391(3) . ?
 C3 H3 0.9500 . ?
 C3 C4 1.395(3) . ?
 C5 H5 0.9500 . ?
 C5 C4 1.389(3) . ?
 C4 H4 0.9500 . ?

loop_
  _geom_angle_atom_site_label_1
  _geom_angle_atom_site_label_2
  _geom_angle_atom_site_label_3
  _geom_angle
  _geom_angle_site_symmetry_1
  _geom_angle_site_symmetry_3
  _geom_angle_publ_flag
 O1 S1 O2 118.58(9) . . ?
 O1 S1 N1 109.87(8) . . ?
 O1 S1 C1 111.65(9) . . ?
 O2 S1 N1 109.15(9) . . ?
 O2 S1 C1 112.93(9) . . ?
 N1 S1 C1 91.20(8) . . ?
 N2 N1 S1 116.80(13) . . ?
 N2 N1 C7 123.39(15) . . ?
 C7 N1 S1 115.68(13) . . ?
 O4 N2 O3 128.19(17) . . ?
 O4 N2 N1 118.15(16) . . ?
 O3 N2 N1 113.66(16) . . ?
 C1 C6 C7 114.69(16) . . ?
 C5 C6 C1 119.96(17) . . ?
 C5 C6 C7 125.32(16) . . ?
 C6 C1 S1 112.36(13) . . ?
 C2 C1 S1 124.84(14) . . ?
 C2 C1 C6 122.80(17) . . ?
 O5 C7 N1 125.64(18) . . ?
 O5 C7 C6 128.26(18) . . ?
 N1 C7 C6 106.05(15) . . ?
 C1 C2 H2 121.6 . . ?
 C1 C2 C3 116.77(17) . . ?
 C3 C2 H2 121.6 . . ?
 C2 C3 H3 119.4 . . ?
 C2 C3 C4 121.21(18) . . ?
 C4 C3 H3 119.4 . . ?
 C6 C5 H5 120.9 . . ?
 C6 C5 C4 118.12(17) . . ?
 C4 C5 H5 120.9 . . ?
 C3 C4 H4 119.4 . . ?
 C5 C4 C3 121.12(18) . . ?
 C5 C4 H4 119.4 . . ?

_shelx_res_file
;
    07_03_2018_89.res created by SHELXL-2014/7

TITL 07_03_2018_89_a.res in C2/c
REM Old TITL 07_03_2018_89_a.res in C2/c
REM SHELXT solution in C2/c
REM R1 0.090, Rweak 0.003, Alpha 0.030, Orientation as input
REM Formula found by SHELXT: C8 N2 O4 S
CELL 0.71073 12.1513 10.0288 14.5625 90 102.979 90
ZERR 8 0.0006 0.0005 0.0008 0 0.002 0
LATT 7
SYMM -X,+Y,0.5-Z
SFAC C H N O S
UNIT 56 32 16 40 8

L.S. 8
PLAN  10
SIZE 0.076 0.202 0.199
TEMP -173.14
BOND $H
list 4
fmap 2
acta
SHEL 999 0.75
REM <olex2.extras>
REM <HklSrc "%.\\07_03_2018_89.hkl">
REM </olex2.extras>

WGHT    0.038700    5.972100
FVAR       0.21225
S1    5    0.421049    0.340446    0.604827    11.00000    0.00988    0.00928 =
         0.01659    0.00103    0.00296    0.00059
O1    4    0.379789    0.372938    0.685794    11.00000    0.01186    0.01466 =
         0.02033   -0.00064    0.00625    0.00247
O2    4    0.350403    0.364900    0.514209    11.00000    0.01490    0.02070 =
         0.01864    0.00453   -0.00087    0.00180
O4    4    0.652349    0.592089    0.678007    11.00000    0.02426    0.01635 =
         0.02243   -0.00113    0.00186   -0.00803
O5    4    0.741235    0.358844    0.631645    11.00000    0.01177    0.01678 =
         0.04310    0.00173    0.00843   -0.00398
O3    4    0.470876    0.611198    0.621800    11.00000    0.02422    0.01220 =
         0.04700   -0.00085    0.00932    0.00293
N1    3    0.550105    0.415616    0.611460    11.00000    0.01214    0.00599 =
         0.01991    0.00013    0.00268   -0.00081
N2    3    0.559906    0.550688    0.640093    11.00000    0.02043    0.00771 =
         0.01805    0.00039    0.00513   -0.00225
C6    1    0.598994    0.188850    0.621446    11.00000    0.00863    0.00929 =
         0.01557    0.00017    0.00210   -0.00171
C1    1    0.482919    0.183072    0.614365    11.00000    0.00914    0.00846 =
         0.01330    0.00131    0.00286    0.00204
C7    1    0.645681    0.326148    0.621739    11.00000    0.00825    0.00730 =
         0.02632   -0.00336   -0.00182    0.00126
C2    1    0.425314    0.064372    0.615112    11.00000    0.00995    0.01182 =
         0.02250    0.00146    0.00415   -0.00096
AFIX  43
H2    2    0.345850    0.062296    0.609099    11.00000   -1.20000
AFIX   0
C3    1    0.489332   -0.051906    0.625096    11.00000    0.01452    0.00935 =
         0.02492    0.00055    0.00357   -0.00184
AFIX  43
H3    2    0.453212   -0.135432    0.627513    11.00000   -1.20000
AFIX   0
C5    1    0.661796    0.072150    0.629862    11.00000    0.01075    0.01259 =
         0.02524    0.00028    0.00499    0.00210
AFIX  43
H5    2    0.740975    0.074441    0.634293    11.00000   -1.20000
AFIX   0
C4    1    0.605636   -0.048098    0.631626    11.00000    0.01549    0.00997 =
         0.02396   -0.00035    0.00371    0.00291
AFIX  43
H4    2    0.647098   -0.129142    0.637375    11.00000   -1.20000
AFIX   0
HKLF 4

REM  07_03_2018_89_a.res in C2/c
REM R1 =  0.0394 for    1899 Fo > 4sig(Fo)  and  0.0466 for all    2154 data
REM    136 parameters refined using      0 restraints

END

WGHT      0.0387      5.9722

REM Highest difference peak  0.859,  deepest hole -0.508,  1-sigma level  0.086
Q1    1   0.6571  0.3414  0.5792  11.00000  0.05    0.86
Q2    1   0.6526  0.3588  0.4993  11.00000  0.05    0.67
Q3    1   0.4940  0.5981  0.6911  11.00000  0.05    0.64
Q4    1   0.6304  0.2677  0.6219  11.00000  0.05    0.47
Q5    1   0.6194  0.6037  0.6055  11.00000  0.05    0.46
Q6    1   0.5992  0.3698  0.6201  11.00000  0.05    0.40
Q7    1   0.5446 -0.0431  0.6242  11.00000  0.05    0.39
Q8    1   0.5007  0.3941  0.6089  11.00000  0.05    0.33
Q9    1   0.6686  0.3273  0.6406  11.00000  0.05    0.33
Q10   1   0.6269  0.0153  0.6273  11.00000  0.05    0.33
;
_shelx_res_checksum               29210
_shelx_hkl_file
;
   2   0   0 1606.34   71.29
  -2   0   0 1687.13   70.79
  -2   0   0 1552.54   73.29
  -2   0   0 1626.74   71.89
  -2   0   0 1648.83   71.99
   2   0   0 1671.03   71.69
   2   0   0 1600.84   70.89
   2   0   0 1747.03   70.69
  -2   0   0 1496.05   71.69
   2   0   0 1485.75   71.79
  -2   0   0 1525.05   71.09
   2   0   0 1602.94   72.89
  -2   0   0 1585.94   71.29
  -4   0   0  565.64   26.30
  -4   0   0  572.54   26.50
   4   0   0  576.14   26.40
  -4   0   0  555.14   26.20
   4   0   0  583.34   26.50
  -4   0   0  599.74   26.30
  -4   0   0  595.24   27.20
  -4   0   0  607.04   26.40
  -4   0   0  608.14   26.50
   4   0   0  613.04   26.50
   4   0   0  555.64   27.10
   4   0   0  608.34   26.40
   6   0   0   81.19    4.70
   6   0   0   87.09    4.90
  -6   0   0   79.19    4.40
  -6   0   0   84.19    4.60
  -6   0   0   83.09    4.30
   6   0   0   74.79    5.80
   6   0   0   86.69    4.20
   6   0   0   80.59    4.60
  -6   0   0   79.59    6.00
  -6   0   0   81.39    4.70
  -6   0   0   85.89    5.00
   6   0   0   87.69    4.70
   8   0   0   19.00    3.30
   8   0   0   15.90    1.90
  -8   0   0   18.10    2.30
  -8   0   0   14.00    3.30
  -8   0   0   18.70    1.50
  -8   0   0   14.90    1.80
  -8   0   0   17.30    1.70
   8   0   0   16.70    1.90
   8   0   0   16.30    1.50
  -8   0   0   20.50    3.20
   8   0   0   18.90    2.40
   8   0   0   18.40    2.20
  -8   0   0   15.80    2.10
 -10   0   0  121.39    7.00
 -10   0   0  113.49    6.10
  10   0   0  130.19    7.20
 -10   0   0  129.49    7.40
  10   0   0  121.49    6.20
 -10   0   0  125.69    9.10
  10   0   0  110.59    6.90
 -10   0   0  120.89    6.50
 -10   0   0  124.99    6.70
  10   0   0  109.19    6.80
  10   0   0  127.69    7.40
  10   0   0  117.29    8.80
 -10   0   0  128.39    8.20
 -12   0   0  179.98    9.50
  12   0   0  176.48   10.10
  12   0   0  170.88   10.10
  12   0   0  183.78   11.00
 -12   0   0  196.28   10.70
 -12   0   0  190.88    9.70
 -12   0   0  196.78   11.80
  12   0   0  192.68   10.50
 -12   0   0  201.08   14.20
  14   0   0   52.59    5.40
 -14   0   0   45.50    4.80
  14   0   0   55.99    5.00
 -14   0   0   50.59    7.40
 -14   0   0   55.79    4.20
  14   0   0   43.70    4.80
 -14   0   0   51.99    6.70
  14   0   0   45.50    5.20
 -16   0   0   21.60    6.40
 -16   0   0   14.40    5.50
  16   0   0   19.60    4.00
   1  -1   0  532.35   24.40
   1  -1   0  553.94   24.20
  -1  -1   0  529.55   24.30
   1  -1   0  611.54   24.30
   1  -1   0  598.44   24.30
  -1  -1   0  524.15   24.50
  -1  -1   0  527.85   24.40
   1  -1   0  547.25   24.40
  -1  -1   0  518.25   24.30
  -1  -1   0  529.05   24.30
   1   1   0  533.55   24.40
  -1   1   0  593.34   24.30
   1   1   0  535.25   24.30
   1   1   0  538.25   24.50
  -1   1   0  515.65   24.40
  -1   1   0  554.94   24.30
   1   1   0  527.25   24.30
  -1   1   0  573.44   24.30
  -3  -1   0   70.89    4.30
  -3  -1   0   65.69    3.70
  -3  -1   0   72.39    3.70
   3  -1   0   67.59    3.40
   3  -1   0   66.69    3.50
   3  -1   0   70.09    3.50
   3  -1   0   65.79    4.00
  -3  -1   0   65.89    3.60
  -3  -1   0   71.99    3.90
   3  -1   0   66.69    3.20
   3  -1   0   68.39    3.40
  -3  -1   0   70.89    3.30
   3  -1   0   61.39    4.20
  -3   1   0   65.39    4.40
   3   1   0   73.49    3.30
  -3   1   0   63.39    3.40
   3   1   0   73.69    3.80
   3   1   0   66.79    3.70
  -3   1   0   66.19    3.40
  -3   1   0   68.99    3.60
  -3   1   0   69.59    4.00
   3   1   0   65.99    3.70
  -3   1   0   66.39    3.30
  -3   1   0   68.99    3.40
   3   1   0   69.89    3.80
  -3   1   0   65.29    3.20
  -3   1   0   66.69    3.30
   5  -1   0   44.00    2.80
  -5  -1   0   45.10    3.10
   5  -1   0   46.90    2.90
   5  -1   0   37.70    3.90
  -5  -1   0   38.60    4.00
  -5  -1   0   41.40    3.00
  -5  -1   0   47.30    3.30
   5  -1   0   45.40    2.50
  -5  -1   0   43.80    3.00
   5  -1   0   47.20    2.90
   5  -1   0   44.50    2.70
  -5  -1   0   41.60    2.80
  -5   1   0   44.90    2.80
   5   1   0   42.90    3.00
   5   1   0   46.70    3.20
  -5   1   0   45.00    4.30
  -5   1   0   44.50    2.30
   5   1   0   42.80    3.00
   5   1   0   45.40    3.10
   5   1   0   49.70    4.10
  -5   1   0   42.70    2.50
  -5   1   0   47.70    2.70
  -5   1   0   47.90    3.80
   7  -1   0   20.10    2.20
  -7  -1   0   18.90    1.80
   7  -1   0   20.40    2.00
  -7  -1   0   16.90    3.50
  -7  -1   0   19.60    2.30
   7  -1   0   17.00    1.70
   7  -1   0   18.10    1.50
   7  -1   0   18.20    3.10
   7  -1   0   17.80    1.80
  -7  -1   0   17.30    1.90
  -7  -1   0   17.30    2.20
  -7  -1   0   17.60    1.80
  -7   1   0   16.40    1.70
  -7   1   0   14.60    3.40
  -7   1   0   17.50    3.10
   7   1   0   17.00    1.90
  -7   1   0   19.90    1.70
   7   1   0   21.50    3.40
   7   1   0   18.50    2.30
  -7   1   0   18.40    1.30
   7   1   0   16.00    1.90
   7   1   0   19.10    2.30
  -7   1   0   20.60    2.40
  -7   1   0   17.00    1.50
   9  -1   0  108.79    6.00
   9  -1   0  108.59    6.10
   9  -1   0   98.59    7.50
  -9  -1   0   98.69    6.10
  -9  -1   0  100.39    5.70
   9  -1   0  100.39    5.90
   9  -1   0   97.49    5.80
  -9  -1   0  101.69    5.80
  -9  -1   0  107.79    6.50
  -9  -1   0  115.29    6.10
   9  -1   0  107.99    5.60
  -9  -1   0  100.89    7.70
  -9   1   0   99.09    6.10
   9   1   0  115.49    6.40
  -9   1   0  109.59    8.00
  -9   1   0  110.29    6.20
  -9   1   0  109.19    5.60
   9   1   0  100.89    6.10
  -9   1   0  103.19    7.00
  -9   1   0  100.89    5.40
   9   1   0  113.69    6.50
  -9   1   0   97.69    5.10
   9   1   0   89.19    6.30
 -11  -1   0  124.89    9.40
  11  -1   0  131.79    7.40
 -11  -1   0  127.89    7.60
 -11  -1   0  121.19    8.60
 -11  -1   0  111.99    6.40
 -11  -1   0  107.39    7.60
  11  -1   0  114.09    8.70
  11  -1   0  117.09    6.90
  11  -1   0  121.89    7.10
  11  -1   0  113.49    6.90
 -11  -1   0  119.39    7.00
 -11   1   0  125.59    7.20
 -11   1   0  116.59    5.70
 -11   1   0  123.69    8.50
 -11   1   0  122.69    6.40
  11   1   0  111.19    7.10
  11   1   0  112.29    6.90
  11   1   0  125.39    7.70
 -11   1   0  113.89    6.20
 -11   1   0  123.29    9.60
  11   1   0  121.39    7.50
 -11   1   0  117.59    6.90
 -13  -1   0    9.40    4.20
 -13  -1   0   12.80    4.60
 -13  -1   0    8.90    1.70
 -13  -1   0   13.00    2.20
 -13  -1   0    9.50    2.20
  13  -1   0    6.80    1.90
  13  -1   0   10.00    1.80
  13  -1   0   13.60    4.80
 -13  -1   0   12.70    2.80
  13  -1   0    7.60    2.60
  13  -1   0   12.10    2.50
  13   1   0    6.20    2.50
 -13   1   0   12.30    4.20
  13   1   0   11.80    2.70
 -13   1   0    6.60    1.70
 -13   1   0    9.30    1.70
 -13   1   0   13.00    2.50
 -13   1   0   11.80    5.10
  13   1   0   10.50    2.20
  13   1   0    8.80    2.10
  13   1   0   11.20    2.30
  15  -1   0    9.40    4.80
  15  -1   0    7.80    2.60
 -15  -1   0    9.50    5.60
  15  -1   0    5.70    2.90
 -15  -1   0    7.30    2.40
 -15  -1   0    2.60    2.00
 -15  -1   0    7.70    4.40
 -15  -1   0    5.10    3.00
 -15   1   0   12.50    4.20
  15   1   0    9.60    2.90
 -15   1   0    7.50    5.00
  15   1   0    8.50    2.90
  15   1   0    4.10    2.70
 -15   1   0    4.70    2.40
   0  -2   0  235.08   10.70
   0  -2   0  232.28   10.70
   0  -2   0  250.67   11.10
   0  -2   0  257.47   10.70
   0  -2   0  230.48   10.70
   0   2   0  233.28   10.70
   0   2   0  219.48   10.70
   0   2   0  229.38   10.60
   0   2   0  245.78   11.10
   0   2   0  231.38   10.60
  -2  -2   0   80.69    4.40
  -2  -2   0   93.39    5.10
   2  -2   0   85.59    3.90
   2  -2   0   90.19    4.10
   2  -2   0   85.59    3.90
  -2  -2   0   84.99    4.50
   2  -2   0   94.09    4.40
   2  -2   0   84.79    4.10
   2  -2   0   83.09    4.70
  -2  -2   0   87.19    4.60
  -2   2   0   85.89    4.10
   2   2   0   90.39    4.50
   2   2   0   87.89    5.00
   2   2   0   87.49    4.60
   2   2   0   82.19    4.40
  -2   2   0   88.79    4.40
   2   2   0   79.49    4.50
  -2   2   0   92.09    4.90
   4  -2   0    6.30    2.10
   4  -2   0    4.50    0.70
   4  -2   0    5.20    0.90
   4  -2   0    4.90    0.80
  -4  -2   0    8.40    2.20
   4  -2   0    4.70    0.70
  -4  -2   0    3.90    1.00
   4  -2   0    4.60    0.80
   4  -2   0    5.20    0.90
  -4  -2   0    6.40    1.20
   4  -2   0    4.90    1.50
  -4  -2   0    3.60    1.00
  -4  -2   0    5.30    1.20
   4   2   0    4.60    1.10
  -4   2   0    5.20    0.90
   4   2   0    5.50    1.10
  -4   2   0    3.40    1.60
  -4   2   0    4.60    0.90
  -4   2   0    4.50    2.20
   4   2   0    4.90    1.30
   4   2   0    5.60    0.70
   4   2   0    6.10    1.30
   4   2   0    4.80    1.00
   6  -2   0   27.00    2.10
   6  -2   0   22.20    3.50
   6  -2   0   28.40    2.20
  -6  -2   0   22.80    3.60
  -6  -2   0   25.20    2.30
  -6  -2   0   25.60    2.60
  -6  -2   0   29.40    2.80
   6  -2   0   22.50    1.80
  -6  -2   0   25.20    2.20
   6  -2   0   23.10    1.90
   6  -2   0   25.80    2.00
  -6   2   0   24.80    3.20
  -6   2   0   25.00    1.50
   6   2   0   30.80    3.70
   6   2   0   28.10    2.80
   6   2   0   28.60    2.70
  -6   2   0   27.50    3.80
   6   2   0   25.80    2.40
  -6   2   0   25.40    1.90
  -6   2   0   25.50    1.90
  -6   2   0   24.20    2.00
   6   2   0   24.90    2.40
  -8  -2   0   15.50    1.90
  -8  -2   0   16.20    2.50
   8  -2   0   15.40    1.70
  -8  -2   0   11.50    2.20
  -8  -2   0   16.40    3.50
   8  -2   0   12.90    2.90
   8  -2   0   15.30    1.90
  -8  -2   0   17.20    2.00
   8  -2   0   13.20    2.00
  -8  -2   0   14.20    2.30
  -8   2   0   15.30    1.60
   8   2   0   18.20    2.50
   8   2   0   18.60    3.80
  -8   2   0   15.10    1.20
   8   2   0   17.20    2.00
  -8   2   0   14.50    2.90
   8   2   0   16.90    2.00
  -8   2   0   16.00    2.30
   8   2   0   14.40    2.20
  -8   2   0   14.30    3.60
  -8   2   0   17.30    1.60
 -10  -2   0   16.20    2.20
 -10  -2   0   19.30    3.10
 -10  -2   0   17.80    2.40
  10  -2   0   14.60    2.00
  10  -2   0   15.00    3.80
  10  -2   0   19.30    2.50
  10  -2   0   16.70    2.20
 -10  -2   0   17.60    4.30
  10  -2   0   18.30    2.50
 -10  -2   0   16.30    3.10
  10   2   0   19.00    3.10
 -10   2   0   20.70    4.00
 -10   2   0   17.80    1.70
 -10   2   0   18.50    2.90
 -10   2   0   16.90    2.00
  10   2   0   18.90    3.10
 -10   2   0   24.80    5.30
 -10   2   0   17.00    1.40
  10   2   0   20.20    2.50
  10   2   0   20.00    2.60
 -12  -2   0    9.90    2.40
 -12  -2   0    8.50    1.40
 -12  -2   0   11.10    4.60
  12  -2   0   12.30    3.70
  12  -2   0    7.80    2.00
 -12  -2   0   14.10    3.40
  12  -2   0    7.90    1.60
  12  -2   0    5.90    3.00
  12  -2   0   10.10    1.70
 -12  -2   0    9.10    1.70
 -12   2   0    5.80    3.30
  12   2   0   10.00    2.30
  12   2   0    8.40    1.90
  12   2   0    8.90    3.40
 -12   2   0    7.50    1.10
  12   2   0   10.00    2.40
 -12   2   0   14.10    5.00
 -12   2   0    9.60    1.90
  12   2   0    5.80    2.40
  14  -2   0    4.20    2.30
  14  -2   0   -0.30    2.20
 -14  -2   0   -4.10    3.60
 -14  -2   0   10.40    4.90
  14  -2   0    2.60    2.10
 -14  -2   0    3.10    2.70
  14  -2   0   -1.20    1.80
  14   2   0    0.70    2.40
 -14   2   0    0.90    1.80
  14   2   0    3.40    2.60
 -14   2   0    5.60    3.80
  14   2   0   -0.50    2.30
 -14   2   0    3.40    2.00
  16  -2   0    6.40    3.00
 -16  -2   0    5.60    3.70
 -16  -2   0    4.30    2.80
  16  -2   0   -3.90    3.20
 -16  -2   0    6.40    5.50
 -16  -2   0    2.30    6.10
 -16   2   0   13.40    5.30
  16   2   0    3.50    3.80
  16   2   0   -1.30    3.20
   1  -3   0 1046.40   45.60
  -1  -3   0 1043.00   45.20
  -1  -3   0 1022.40   45.60
   1  -3   0  974.90   44.80
   1  -3   0 1068.59   44.90
   1  -3   0  972.70   45.50
   1  -3   0  951.80   44.80
  -1  -3   0 1033.20   45.10
  -1  -3   0  972.10   45.00
   1  -3   0  990.00   44.90
  -1  -3   0 1086.79   44.80
  -1  -3   0  997.50   45.20
   1   3   0  987.10   45.50
   1   3   0  987.50   45.00
   1   3   0 1042.10   45.00
   1   3   0 1002.60   45.20
  -1   3   0 1014.30   44.90
  -1   3   0 1049.00   45.20
  -1   3   0  997.80   45.50
   3  -3   0  423.56   18.30
  -3  -3   0  405.56   18.90
  -3  -3   0  413.76   19.00
  -3  -3   0  429.86   19.50
  -3  -3   0  406.16   18.80
   3  -3   0  393.26   18.20
   3  -3   0  394.96   19.20
   3  -3   0  433.16   18.70
   3  -3   0  399.66   18.30
  -3  -3   0  418.66   18.90
   3  -3   0  395.76   18.20
   3  -3   0  393.56   19.60
   3   3   0  440.26   19.10
   3   3   0  406.26   18.90
  -3   3   0  359.46   18.40
   3   3   0  400.96   18.80
  -3   3   0  422.06   18.70
  -3   3   0  402.76   18.30
   3   3   0  395.96   19.40
   3   3   0  437.46   18.90
  -3   3   0  422.16   19.20
  -5  -3   0  176.88    9.20
   5  -3   0  167.78   10.00
  -5  -3   0  193.18    9.20
  -5  -3   0  175.68    9.00
   5  -3   0  169.18    8.40
   5  -3   0  188.18    8.50
  -5  -3   0  193.98   10.00
   5  -3   0  168.38    9.50
   5  -3   0  174.98    8.70
   5  -3   0  182.08    8.40
   5  -3   0  169.58    8.30
  -5  -3   0  182.78    9.30
   5   3   0  186.88   10.00
   5   3   0  176.28    9.10
   5   3   0  183.38    9.10
  -5   3   0  175.28    8.40
  -5   3   0  181.48    9.60
   5   3   0  186.18    9.30
  -5   3   0  174.78    8.70
   5   3   0  176.48    9.00
   7  -3   0   -1.20    1.60
   7  -3   0    2.40    1.60
   7  -3   0    0.10    0.50
  -7  -3   0    1.20    1.30
   7  -3   0    0.10    0.70
  -7  -3   0   -0.70    1.00
   7  -3   0   -0.60    0.60
  -7  -3   0    0.50    2.50
  -7  -3   0    0.40    0.80
  -7  -3   0   -0.20    0.60
   7  -3   0   -0.30    0.50
   7   3   0    0.80    0.90
   7   3   0    1.30    1.10
  -7   3   0    0.50    0.50
   7   3   0    1.00    1.20
   7   3   0    0.10    1.10
  -7   3   0    0.70    0.50
  -7   3   0   -1.00    1.60
   7   3   0    0.20    0.90
  -7   3   0    0.80    0.70
  -9  -3   0    3.00    1.20
  -9  -3   0    3.60    1.50
   9  -3   0    2.90    0.80
   9  -3   0    1.90    2.60
   9  -3   0    2.60    1.00
  -9  -3   0    2.50    1.00
  -9  -3   0    3.00    2.80
  -9  -3   0    0.30    1.40
   9  -3   0    3.10    1.20
  -9  -3   0    0.80    1.00
   9  -3   0    2.30    0.80
   9   3   0    0.90    1.00
   9   3   0    0.30    1.10
   9   3   0    2.20    1.50
  -9   3   0    2.60    2.60
  -9   3   0    2.30    0.80
   9   3   0    3.40    1.60
   9   3   0    2.60    1.50
 -11  -3   0    0.00    1.80
 -11  -3   0   -1.10    1.30
 -11  -3   0   -3.40    3.20
  11  -3   0   -0.10    1.00
  11  -3   0   -0.10    1.20
  11  -3   0    0.40    1.20
 -11  -3   0    1.30    1.80
 -11  -3   0   -0.40    1.00
  11  -3   0   -0.50    1.10
 -11   3   0    1.20    2.90
  11   3   0    1.20    1.60
 -11   3   0   -0.20    1.40
  11   3   0   -0.50    1.50
  11   3   0    0.40    1.70
 -11   3   0   -0.40    1.00
  11   3   0   -1.60    2.40
  13  -3   0  149.19    8.60
 -13  -3   0  154.88    8.80
  13  -3   0  153.18    8.80
  13  -3   0  143.79    8.30
 -13  -3   0  139.19    9.40
  13  -3   0  158.58    9.00
 -13  -3   0  167.48   11.80
 -13  -3   0  168.28    9.50
 -13  -3   0  174.88   10.30
  13  -3   0  151.38   11.70
  13   3   0  122.29   11.10
 -13   3   0  145.69    8.40
  13   3   0  148.69    9.40
  13   3   0  156.58   10.00
  13   3   0  154.68    9.40
  13   3   0  170.38    9.80
 -13   3   0  152.38   10.60
 -15  -3   0   16.10    3.60
  15  -3   0    5.80    4.50
 -15  -3   0    7.10    5.40
 -15  -3   0   10.20    3.00
 -15  -3   0   22.70    6.60
  15  -3   0    7.70    2.90
  15  -3   0   12.60    2.70
  15   3   0   14.10    3.60
 -15   3   0   10.20    4.30
  15   3   0   12.70    3.10
   0  -4   0 3098.59  142.69
   0  -4   0 3261.37  142.49
   0  -4   0 3318.07  143.39
   0  -4   0 3343.87  144.99
   0  -4   0 3163.58  143.29
   0   4   0 3325.67  142.89
   0   4   0 3179.38  143.69
   0   4   0 3096.79  142.29
   0   4   0 3007.50  142.19
   0   4   0 3141.69  143.49
   0   4   0 3338.17  142.49
   2  -4   0    1.30    1.00
  -2  -4   0    2.00    1.10
   2  -4   0    2.60    0.70
   2  -4   0    3.00    0.60
  -2  -4   0    1.80    0.40
  -2  -4   0    2.80    1.30
   2  -4   0    1.60    1.40
  -2  -4   0    3.20    1.10
  -2  -4   0    1.90    0.90
   2  -4   0    2.40    0.60
  -2  -4   0    2.20    0.80
   2   4   0    1.40    0.80
   2   4   0    2.60    1.10
   2   4   0    1.90    0.90
  -2   4   0    1.50    1.10
  -2   4   0    2.40    0.50
   2   4   0    0.50    0.80
  -4  -4   0  112.59    6.90
  -4  -4   0   96.89    6.30
   4  -4   0  110.09    6.50
   4  -4   0  102.99    4.90
   4  -4   0  109.69    5.00
  -4  -4   0  107.39    6.00
   4  -4   0   96.59    6.70
  -4  -4   0  101.59    5.90
   4  -4   0  100.99    6.30
  -4  -4   0  101.29    5.80
   4  -4   0  101.79    5.00
  -4   4   0  105.89    5.00
  -4   4   0  103.29    5.00
  -4   4   0  106.69    6.40
   4   4   0   98.99    5.80
   4   4   0  110.69    5.80
   4   4   0   96.49    6.40
   4   4   0   99.19    5.70
  -4   4   0  105.49    5.60
   4   4   0  108.59    6.00
  -6  -4   0    6.50    1.60
   6  -4   0    6.70    0.90
   6  -4   0    6.10    0.90
  -6  -4   0    6.40    1.60
   6  -4   0    6.30    1.00
  -6  -4   0    4.20    1.00
   6  -4   0    6.00    1.90
   6  -4   0    6.90    1.30
   6  -4   0    6.70    1.10
  -6  -4   0   10.40    3.00
   6  -4   0    5.70    2.20
  -6  -4   0    5.00    1.30
  -6   4   0    6.40    0.90
   6   4   0    7.90    1.70
   6   4   0    5.20    1.50
  -6   4   0    5.40    0.90
   6   4   0    5.10    1.20
   6   4   0    6.80    1.50
  -6   4   0    7.60    1.30
   6   4   0    5.10    1.50
  -6   4   0    7.30    2.20
  -8  -4   0   19.30    4.00
   8  -4   0   22.80    1.80
   8  -4   0   22.40    3.70
  -8  -4   0   18.60    2.90
  -8  -4   0   21.50    2.50
  -8  -4   0   21.80    2.50
   8  -4   0   19.40    2.00
   8  -4   0   20.00    2.00
  -8  -4   0   26.10    3.20
   8  -4   0   20.10    1.70
  -8  -4   0   21.90    2.80
   8  -4   0   20.80    3.40
  -8   4   0   18.00    1.60
  -8   4   0   18.00    3.60
   8   4   0   18.50    2.40
   8   4   0   21.00    3.10
   8   4   0   21.10    2.80
  -8   4   0   22.40    2.10
   8   4   0   22.90    3.70
 -10  -4   0   84.69    5.50
 -10  -4   0   90.19    6.50
 -10  -4   0   90.69    7.50
 -10  -4   0   86.39    6.10
  10  -4   0   90.19    5.20
 -10  -4   0   87.89    5.80
  10  -4   0   78.89    4.80
  10  -4   0   77.29    4.80
 -10  -4   0   77.09    5.70
  10  -4   0   87.89    5.10
  10   4   0   79.59    5.80
 -10   4   0   82.39    6.90
  10   4   0   86.39    6.40
 -10   4   0   84.39    4.80
 -10   4   0   81.99    4.80
  10   4   0   92.59    6.30
  12  -4   0   27.80    3.20
 -12  -4   0   28.10    6.00
  12  -4   0   21.90    3.10
 -12  -4   0   28.20    3.70
 -12  -4   0   24.80    4.50
  12  -4   0   21.10    2.40
  12  -4   0   24.60    5.30
 -12  -4   0   26.80    4.30
  12  -4   0   24.10    2.80
 -12  -4   0   18.10    3.40
 -12  -4   0   29.20    3.90
  12   4   0   21.70    3.90
  12   4   0   27.10    4.30
  12   4   0   24.20    3.70
 -12   4   0   24.40    2.40
  12   4   0   21.30    3.70
 -12   4   0   28.60    5.40
  14  -4   0   12.70    2.50
  14  -4   0   11.50    1.90
 -14  -4   0   14.20    3.30
 -14  -4   0    9.50    3.40
  14  -4   0   12.70    2.40
 -14  -4   0   12.50    5.40
 -14   4   0   13.00    4.40
 -14   4   0   12.00    2.00
  14   4   0   19.00    3.60
  14   4   0    9.20    2.90
  -1  -5   0  452.95   20.50
  -1  -5   0  433.86   20.60
  -1  -5   0  430.36   20.50
   1  -5   0  434.96   20.30
  -1  -5   0  453.95   21.50
   1  -5   0  439.66   21.30
   1  -5   0  427.46   20.20
  -1  -5   0  464.85   20.70
   1  -5   0  457.35   21.40
   1  -5   0  468.45   20.30
   1  -5   0  470.35   20.40
   1   5   0  427.66   21.30
  -1   5   0  448.06   20.30
   1   5   0  424.76   20.30
  -1   5   0  438.76   20.30
  -1   5   0  433.36   21.20
  -1   5   0  460.65   20.80
   1   5   0  438.16   20.60
   1   5   0  479.75   20.80
   1   5   0  461.05   20.40
  -3  -5   0   18.50    1.90
   3  -5   0   18.50    1.40
  -3  -5   0   18.30    1.90
   3  -5   0   13.40    2.50
   3  -5   0   20.50    1.50
  -3  -5   0   22.80    3.60
  -3  -5   0   19.20    2.40
   3  -5   0   19.10    2.70
  -3  -5   0   17.60    2.40
  -3  -5   0   18.80    1.00
   3  -5   0   19.30    1.30
   3  -5   0   20.30    1.50
   3   5   0   17.30    1.80
   3   5   0   19.80    2.30
  -3   5   0   19.00    2.10
  -3   5   0   18.50    1.30
   3   5   0   18.10    2.20
  -3   5   0   17.60    1.30
   3   5   0   19.40    2.50
   5  -5   0   12.10    1.10
   5  -5   0   14.50    1.20
   5  -5   0   15.00    2.80
  -5  -5   0   16.90    3.60
  -5  -5   0   10.10    1.80
   5  -5   0   12.10    1.10
  -5  -5   0   11.90    1.70
   5  -5   0   12.00    2.40
  -5  -5   0   12.30    2.40
   5  -5   0   13.30    1.40
  -5  -5   0   13.20    2.30
   5  -5   0   15.30    2.70
  -5   5   0   10.40    1.70
   5   5   0   14.10    2.60
   5   5   0   13.70    1.80
  -5   5   0   11.30    0.90
  -5   5   0   12.80    1.00
   5   5   0    9.90    1.80
   5   5   0   11.50    2.10
  -5   5   0   16.90    2.90
   5   5   0   10.70    1.90
  -7  -5   0   69.89    6.00
   7  -5   0   61.99    5.10
   7  -5   0   65.49    3.60
   7  -5   0   61.19    3.50
  -7  -5   0   68.99    4.90
  -7  -5   0   62.09    4.30
   7  -5   0   63.69    3.60
   7  -5   0   68.09    3.60
  -7  -5   0   68.69    5.00
   7  -5   0   64.99    5.70
   7  -5   0   60.09    3.50
   7   5   0   61.69    4.60
   7   5   0   60.49    5.30
  -7   5   0   59.49    3.30
  -7   5   0   60.19    3.30
   7   5   0   67.39    5.00
  -7   5   0   59.59    4.00
   7   5   0   61.99    4.30
   7   5   0   69.09    4.80
  -7   5   0   62.99    5.50
  -9  -5   0   23.20    3.80
   9  -5   0   15.70    1.70
  -9  -5   0   22.50    2.70
  -9  -5   0   16.40    2.50
  -9  -5   0   23.60    3.60
   9  -5   0   22.00    2.30
  -9  -5   0   16.50    3.00
  -9  -5   0   25.20    5.00
   9  -5   0   17.60    1.80
   9  -5   0   19.50    2.00
   9  -5   0   20.50    3.70
  -9   5   0   16.80    1.60
  -9   5   0   20.80    4.00
  -9   5   0   17.70    2.30
   9   5   0   21.70    2.80
   9   5   0   24.80    3.80
  -9   5   0   15.70    1.60
   9   5   0   16.20    2.70
 -11  -5   0   20.70    3.30
  11  -5   0   18.60    3.20
 -11  -5   0   27.60    3.60
  11  -5   0   31.40    2.80
  11  -5   0   28.90    2.80
 -11  -5   0   28.30    5.30
 -11  -5   0   21.00    3.50
 -11  -5   0   28.30    4.60
  11  -5   0   25.90    2.30
 -11  -5   0   20.90    3.20
  11   5   0   32.30    4.60
  11   5   0   30.90    3.70
 -11   5   0   30.80    5.30
  11   5   0   28.30    4.10
 -11   5   0   23.40    2.20
  13  -5   0   37.90    4.10
  13  -5   0   39.80    3.80
 -13  -5   0   44.30    5.90
 -13  -5   0   34.10    4.60
  13  -5   0   34.60    3.80
 -13  -5   0   41.90    5.40
  13  -5   0   35.00    3.10
 -13  -5   0   48.70    6.70
  13   5   0   37.50    5.30
 -13   5   0   41.10    6.50
  13   5   0   41.40    5.60
 -15  -5   0   11.80    3.90
 -15  -5   0   19.40    6.60
  15  -5   0   13.20    3.30
 -15  -5   0   16.70    4.60
  15  -5   0   18.10    3.30
  15  -5   0   16.30    2.70
  15   5   0   12.70    4.00
 -15   5   0   27.50    6.10
 -15   5   0    9.80    2.80
  15   5   0   15.40    4.60
   0  -6   0   20.30    1.80
   0  -6   0   22.60    1.80
   0  -6   0   24.20    3.30
   0  -6   0   21.30    2.00
   0  -6   0   23.60    2.20
   0   6   0   22.60    1.90
   0   6   0   22.40    2.40
   0   6   0   21.80    1.50
   0   6   0   24.20    2.70
   0   6   0   23.80    1.80
   0   6   0   21.90    2.40
   2  -6   0    2.90    0.90
  -2  -6   0    2.20    1.10
  -2  -6   0    2.30    1.40
  -2  -6   0    2.20    1.00
  -2  -6   0    3.30    0.80
   2  -6   0    3.40    0.70
  -2  -6   0    2.70    0.90
   2  -6   0    1.60    1.20
  -2  -6   0    3.60    0.90
   2  -6   0    4.30    1.70
   2  -6   0    2.90    0.60
  -2   6   0    0.90    1.10
  -2   6   0    4.60    0.80
   2   6   0    2.20    1.00
   2   6   0    2.30    0.80
   2   6   0    0.90    0.90
   2   6   0    3.00    1.10
  -2   6   0    1.20    0.80
   2   6   0    2.50    0.80
   4  -6   0   20.20    1.50
  -4  -6   0   19.10    2.60
  -4  -6   0   27.10    3.90
   4  -6   0   23.20    1.70
   4  -6   0   22.00    1.80
   4  -6   0   20.50    3.00
   4  -6   0   18.80    2.80
  -4  -6   0   23.60    2.20
  -4  -6   0   24.10    2.70
  -4  -6   0   20.30    2.20
   4  -6   0   21.50    1.50
   4   6   0   28.10    2.90
  -4   6   0   18.60    2.20
  -4   6   0   21.10    1.40
   4   6   0   21.30    2.30
   4   6   0   23.80    2.90
   4   6   0   26.20    2.50
  -4   6   0   21.20    1.40
   4   6   0   18.90    2.00
   6  -6   0  172.58   10.90
   6  -6   0  183.68    8.40
   6  -6   0  176.88   10.30
   6  -6   0  157.28    8.50
  -6  -6   0  168.38    9.60
  -6  -6   0  186.38   11.20
  -6  -6   0  170.48    9.40
  -6  -6   0  181.98    9.70
   6  -6   0  193.48   10.60
  -6  -6   0  181.58    9.90
   6  -6   0  164.98    8.40
  -6   6   0  175.18    8.10
  -6   6   0  171.68    9.20
  -6   6   0  173.28    8.10
   6   6   0  191.28    9.70
  -6   6   0  192.98   10.60
   6   6   0  169.48   10.40
   6   6   0  191.28   10.00
   6   6   0  167.98    9.30
   8  -6   0    4.90    1.90
   8  -6   0    3.90    1.00
   8  -6   0    5.70    1.00
   8  -6   0    5.80    1.20
   8  -6   0    4.30    0.90
   8  -6   0    4.90    2.10
  -8  -6   0    2.70    1.30
  -8  -6   0    5.20    2.10
   8  -6   0    6.70    1.20
  -8  -6   0    5.20    2.30
   8  -6   0    4.50    2.60
  -8  -6   0    7.60    3.50
  -8   6   0    5.10    0.80
   8   6   0    5.80    2.00
   8   6   0    5.30    2.10
  -8   6   0    4.90    1.50
   8   6   0    4.00    1.40
   8   6   0    4.00    1.60
  -8   6   0    4.30    0.80
  -8   6   0    8.10    3.30
  10  -6   0   31.70    2.70
 -10  -6   0   31.50    3.60
 -10  -6   0   35.60    6.10
  10  -6   0   37.70    2.70
  10  -6   0   35.70    2.50
 -10  -6   0   26.10    3.90
 -10  -6   0   42.20    4.60
 -10  -6   0   31.10    3.80
  10  -6   0   24.90    4.70
  10  -6   0   39.00    3.20
 -10  -6   0   36.50    5.60
  10   6   0   32.10    3.80
 -10   6   0   35.00    5.50
  10   6   0   32.10    4.50
  12  -6   0   69.69    4.30
 -12  -6   0   56.79    6.50
  12  -6   0   58.39    4.40
 -12  -6   0   62.89    6.00
 -12  -6   0   75.89    7.80
 -12  -6   0   56.59    5.60
 -12  -6   0   54.99    5.70
  12  -6   0   53.59    3.90
  12  -6   0   67.09    4.70
 -12   6   0   61.39    3.60
  12   6   0   67.09    6.20
 -12   6   0   72.39    7.20
  12   6   0   64.49    6.50
  14  -6   0   26.90    3.50
  14  -6   0   30.70    4.30
 -14  -6   0   35.70    7.10
 -14  -6   0   28.90    4.60
 -14  -6   0   16.60    3.80
  14  -6   0   26.30    3.10
 -14   6   0   36.20    7.30
  14   6   0   25.10    4.30
  14   6   0   18.80    4.20
  -1  -7   0  320.27   15.00
   1  -7   0  287.87   16.60
  -1  -7   0  294.97   14.80
   1  -7   0  332.47   16.20
  -1  -7   0  328.47   15.10
  -1  -7   0  296.87   14.90
   1  -7   0  296.97   14.70
  -1  -7   0  321.67   16.20
   1  -7   0  310.97   14.60
   1  -7   0  327.77   14.80
   1  -7   0  318.27   14.70
   1   7   0  307.07   14.40
  -1   7   0  296.57   15.20
  -1   7   0  314.87   16.00
   1   7   0  299.67   14.90
   1   7   0  322.57   14.50
   1   7   0  333.27   15.20
  -1   7   0  313.57   14.70
  -1   7   0  302.07   14.70
   1   7   0  311.37   15.20
   1   7   0  305.37   16.00
  -3  -7   0   74.19    3.60
   3  -7   0   76.19    4.10
  -3  -7   0   78.59    6.30
   3  -7   0   72.89    5.50
  -3  -7   0   77.49    5.00
  -3  -7   0   65.69    4.40
  -3  -7   0   74.89    4.80
  -3  -7   0   74.09    4.60
   3  -7   0   69.29    3.90
   3  -7   0   73.49    4.00
   3  -7   0   72.49    5.30
   3  -7   0   68.19    3.90
   3   7   0   75.89    4.90
  -3   7   0   66.89    3.80
   3   7   0   68.39    4.30
  -3   7   0   66.59    3.80
  -3   7   0   71.39    4.80
   3   7   0   75.29    4.60
   3   7   0   68.99    4.60
   5  -7   0   81.79    4.30
   5  -7   0   89.09    4.40
  -5  -7   0   89.09    5.90
  -5  -7   0   83.09    5.60
   5  -7   0   69.29    6.20
  -5  -7   0   74.79    5.30
  -5  -7   0   82.59    7.00
   5  -7   0   86.69    6.40
   5  -7   0   78.09    4.70
   5  -7   0   74.89    5.90
  -5  -7   0   86.49    5.20
  -5   7   0   82.59    4.00
   5   7   0   88.39    5.80
  -5   7   0   79.29    5.30
   5   7   0   84.49    6.20
   5   7   0   82.49    5.40
   5   7   0   83.79    5.30
   7  -7   0    1.90    0.80
   7  -7   0    4.60    2.40
   7  -7   0    2.10    0.80
  -7  -7   0    1.50    1.20
  -7  -7   0    3.70    1.80
  -7  -7   0    2.70    1.70
   7  -7   0    4.70    2.20
   7  -7   0    2.70    0.70
   7  -7   0    1.40    1.70
   7  -7   0    3.00    0.70
   7   7   0    3.50    1.80
  -7   7   0    1.50    1.40
   7   7   0    3.30    1.50
   7   7   0    2.60    1.70
   7   7   0    1.70    1.20
   7   7   0    1.40    1.30
  -9  -7   0   27.30    4.20
   9  -7   0   22.40    2.10
   9  -7   0   25.90    5.30
  -9  -7   0   24.20    4.50
   9  -7   0   24.60    2.20
   9  -7   0   24.40    2.60
   9  -7   0   26.40    1.80
  -9  -7   0   18.70    3.40
   9  -7   0   25.50    2.20
  -9  -7   0   23.60    5.40
   9  -7   0   28.30    4.30
   9  -7   0   22.60    4.10
   9   7   0   29.90    4.60
   9   7   0   25.70    4.10
   9   7   0   22.70    3.20
  -9   7   0   26.80    5.10
  -9   7   0   23.10    3.30
   9   7   0   20.50    3.80
  11  -7   0   43.50    6.80
 -11  -7   0   43.70    5.40
 -11  -7   0   52.89    5.50
 -11  -7   0   57.99    5.60
 -11  -7   0   52.39    7.10
  11  -7   0   56.39    3.90
  11  -7   0   57.29    3.30
  11  -7   0   51.39    3.50
 -11  -7   0   56.49    6.10
  11  -7   0   58.29    7.00
  11   7   0   56.79    6.10
 -11   7   0   47.70    6.60
  11   7   0   42.10    5.50
  11   7   0   52.29    5.60
  11   7   0   52.09    7.70
  13  -7   0  104.49   10.20
 -13  -7   0  103.39    9.20
  13  -7   0  110.49    6.70
 -13  -7   0  108.69    8.90
 -13  -7   0  121.49   10.50
  13  -7   0  117.99    7.30
  13  -7   0  110.19    7.50
 -13   7   0  106.59    9.90
  13   7   0  116.99    9.40
  13   7   0  103.59    8.80
   0  -8   0  112.99    6.40
   0  -8   0  112.59    6.30
   0  -8   0  129.29    6.70
   0  -8   0  120.29    8.00
   0  -8   0  124.49    6.70
   0   8   0  109.69    7.40
   0   8   0  126.29    6.80
   0   8   0  111.79    5.60
   0   8   0  113.19    7.00
   0   8   0  123.59    5.70
   2  -8   0  115.19    6.20
   2  -8   0  117.99    6.30
  -2  -8   0  112.99    6.70
   2  -8   0  122.39    6.40
  -2  -8   0  130.39    7.00
   2  -8   0  126.19    8.20
  -2  -8   0  133.19    8.60
   2  -8   0  110.89    7.60
  -2  -8   0  125.09    7.10
   2  -8   0  127.79    6.40
   2   8   0  117.69    7.80
   2   8   0  114.89    6.20
  -2   8   0  117.29    7.70
   2   8   0  128.09    7.00
  -2   8   0  112.29    7.10
   2   8   0  118.29    7.10
   2   8   0  123.19    6.50
   2   8   0  117.69    6.80
  -2   8   0  120.79    6.20
  -4  -8   0    3.30    1.10
   4  -8   0    1.80    0.70
   4  -8   0    1.00    0.80
  -4  -8   0    3.10    2.20
   4  -8   0    2.40    1.60
  -4  -8   0    2.70    1.80
   4  -8   0    1.60    0.80
   4  -8   0    1.20    1.80
  -4  -8   0    0.90    1.10
   4  -8   0    1.90    0.70
  -4  -8   0    4.80    1.80
  -4   8   0    2.20    0.60
   4   8   0    0.90    1.20
  -4   8   0    1.60    0.50
   4   8   0    2.60    1.50
   4   8   0    3.60    1.10
   4   8   0    2.10    1.80
  -4   8   0    1.70    1.60
   4   8   0    1.60    1.00
   4   8   0    1.10    1.20
  -6  -8   0    2.00    1.40
  -6  -8   0    2.50    1.90
   6  -8   0    5.90    2.50
   6  -8   0    0.60    2.40
  -6  -8   0    1.80    2.10
   6  -8   0    3.90    1.90
  -6  -8   0    5.20    2.30
   6  -8   0    3.40    0.90
  -6  -8   0    3.40    1.30
   6  -8   0    5.40    1.00
   6   8   0    3.00    1.20
  -6   8   0    5.10    2.40
   6   8   0    5.00    2.10
   6   8   0    5.10    1.90
   6   8   0    4.60    1.70
  -8  -8   0   37.70    4.30
   8  -8   0   38.30    5.20
   8  -8   0   40.00    4.90
   8  -8   0   44.60    2.90
   8  -8   0   46.70    3.40
   8  -8   0   46.30    3.00
  -8  -8   0   45.90    5.00
   8  -8   0   45.20    6.70
  -8  -8   0   53.49    5.30
  -8   8   0   46.50    5.10
   8   8   0   40.90    5.00
   8   8   0   34.60    4.80
   8   8   0   45.50    5.50
   8   8   0   47.50    4.30
  10  -8   0    5.40    3.90
  10  -8   0   16.00    2.10
 -10  -8   0    7.30    2.40
  10  -8   0    7.70    3.00
 -10  -8   0   20.20    5.50
 -10  -8   0   15.00    3.60
 -10  -8   0   23.80    4.00
 -10   8   0   17.10    3.80
  10   8   0   10.70    2.50
  10   8   0   12.10    2.90
  10   8   0   13.50    3.10
  10   8   0   21.10    3.60
  12  -8   0   50.99    4.10
 -12  -8   0   52.19    7.30
 -12  -8   0   40.50    6.60
 -12  -8   0   39.90    6.20
  12  -8   0   46.50    7.60
 -12   8   0   49.30    7.40
  12   8   0   41.90    6.10
  12   8   0   43.90    6.60
  -1  -9   0    6.20    2.10
   1  -9   0    9.10    1.40
   1  -9   0   10.70    1.80
  -1  -9   0   13.40    2.20
   1  -9   0   11.80    2.10
   1  -9   0    8.50    2.40
  -1  -9   0   13.70    2.40
  -1  -9   0   11.90    1.80
  -1  -9   0   12.80    2.00
   1  -9   0   15.30    2.20
  -1   9   0    8.30    1.90
   1   9   0    7.80    1.80
   1   9   0    9.50    1.20
  -1   9   0   12.20    1.60
   1   9   0    9.80    2.60
   1   9   0   12.80    2.30
   1   9   0   12.70    1.50
   1   9   0    9.90    1.80
   3  -9   0    4.80    1.20
   3  -9   0    4.70    1.20
  -3  -9   0    2.70    1.20
   3  -9   0    2.80    0.80
  -3  -9   0    4.10    1.30
   3  -9   0    3.60    1.80
  -3  -9   0    2.80    2.20
  -3  -9   0    3.70    1.80
   3  -9   0    3.90    0.90
  -3  -9   0    2.80    1.90
   3   9   0    4.00    2.20
  -3   9   0    5.30    2.90
  -3   9   0    4.00    0.80
   3   9   0    2.70    1.20
   3   9   0    5.30    1.50
   3   9   0    2.10    1.30
   3   9   0    3.50    1.00
  -3   9   0    4.00    0.80
   3   9   0    3.10    1.60
  -5  -9   0   66.69    4.80
  -5  -9   0   65.19    5.50
   5  -9   0   66.89    4.00
   5  -9   0   69.39    3.70
   5  -9   0   68.79    3.90
   5  -9   0   68.59    6.50
  -5  -9   0   62.19    7.10
  -5  -9   0   63.59    7.30
   5  -9   0   65.09    6.30
   5  -9   0   60.99    3.80
  -5   9   0   70.99    6.00
   5   9   0   69.99    5.10
   5   9   0   56.59    4.50
   5   9   0   72.99    5.40
   7  -9   0  155.38   10.90
  -7  -9   0  164.28    9.90
  -7  -9   0  147.49    9.50
   7  -9   0  175.18   15.20
   7  -9   0  159.98    8.10
   7  -9   0  167.38    8.20
   7  -9   0  165.88    8.90
  -7  -9   0  144.69    9.30
  -7  -9   0  166.28   11.90
   7  -9   0  164.88   10.50
  -7  -9   0  170.68   10.20
   7   9   0  158.48    9.40
   7   9   0  148.29   10.70
   7   9   0  163.28   10.00
  -7   9   0  173.48   10.20
   7   9   0  172.98   10.30
  -9  -9   0   61.09    5.70
   9  -9   0   63.39    4.00
  -9  -9   0   66.59    6.40
   9  -9   0   54.49    3.90
  -9  -9   0   48.70    6.90
  -9  -9   0   54.79    7.90
  -9  -9   0   65.29    6.10
   9  -9   0   57.29    3.90
   9  -9   0   61.79    6.90
   9  -9   0   64.99    4.20
   9   9   0   53.69    6.20
   9   9   0   65.49    5.90
  -9   9   0   60.39    5.50
   9   9   0   72.09    6.00
   9   9   0   61.69    5.70
  11  -9   0   -1.40    2.90
 -11  -9   0   -3.40    4.30
 -11  -9   0   -1.10    3.30
  11  -9   0   -1.70    1.80
 -11  -9   0   -2.10    2.90
  11  -9   0    1.10    1.60
  11   9   0   -2.60    2.80
  11   9   0    7.70    3.50
 -11   9   0    3.40    2.40
  11   9   0    4.30    3.00
   0 -10   0  179.98    9.50
   0 -10   0  171.08    9.20
   0 -10   0  161.18    9.10
   0 -10   0  178.68    9.50
   0 -10   0  182.18   11.50
   0  10   0  174.28   10.50
   0  10   0  187.48   10.00
   0  10   0  161.98    9.10
   0  10   0  176.68   11.50
  -2 -10   0    9.00    2.10
  -2 -10   0    6.30    3.00
   2 -10   0    6.90    1.50
   2 -10   0    6.50    2.30
   2 -10   0    6.90    1.30
  -2 -10   0    5.40    1.40
  -2 -10   0    3.20    2.40
   2 -10   0    7.40    1.50
   2  10   0    6.00    1.00
  -2  10   0    5.30    2.80
   2  10   0    6.00    2.80
   2  10   0    3.50    1.70
  -2  10   0    7.80    1.30
   2  10   0    5.80    1.40
   4 -10   0    8.60    1.60
   4 -10   0    4.80    3.50
  -4 -10   0   10.60    2.50
   4 -10   0   10.90    1.90
   4 -10   0   10.40    1.80
  -4 -10   0   10.40    1.90
  -4 -10   0    9.20    2.90
  -4 -10   0   11.60    2.10
   4 -10   0   10.70    1.50
  -4 -10   0    5.80    3.00
   4  10   0    9.80    1.60
   4  10   0   12.50    2.20
   4  10   0   11.30    2.40
  -4  10   0    7.60    3.10
   4  10   0    7.60    1.80
   4  10   0    7.10    3.10
   6 -10   0  127.39    6.60
   6 -10   0  124.59    9.60
   6 -10   0  118.29    9.20
  -6 -10   0  127.79    8.10
  -6 -10   0  126.09    8.60
  -6 -10   0  112.79    7.60
   6 -10   0  124.59    9.10
  -6 -10   0  124.29    8.30
   6 -10   0  131.59    6.80
  -6 -10   0  128.29   10.30
   6  10   0  114.39    8.90
   6  10   0  110.99    7.90
   6  10   0  136.59    8.80
   6  10   0  123.79    7.30
   6  10   0  137.69    8.00
   6  10   0  126.69    8.50
  -6  10   0  134.09    8.40
   8 -10   0   14.70    2.50
   8 -10   0   15.70    2.90
  -8 -10   0   10.50    3.00
   8 -10   0   12.80    1.60
  -8 -10   0   10.70    2.60
   8 -10   0   13.40    3.20
  -8 -10   0    5.80    2.60
   8  10   0    8.20    3.10
   8  10   0   14.40    3.00
   8  10   0   12.20    2.50
  -8  10   0   12.20    3.10
   8  10   0    7.20    3.30
 -10 -10   0    2.30    3.00
  10 -10   0   -0.90    3.10
 -10 -10   0   -0.50    4.90
  10 -10   0    1.20    1.60
 -10 -10   0   -0.90    3.30
  10  10   0   -2.00    2.80
  10  10   0   -4.90    2.80
 -10  10   0   -2.00    2.80
  10  10   0    5.90    2.70
  -1 -11   0   -1.60    1.50
  -1 -11   0   -1.00    1.70
   1 -11   0    3.20    3.00
   1 -11   0    0.70    2.40
   1 -11   0   -0.90    1.20
   1 -11   0   -0.60    1.40
  -1 -11   0    5.60    2.70
  -1 -11   0   -0.10    2.30
  -1 -11   0    1.80    1.40
   1 -11   0    0.60    1.40
  -1 -11   0   -0.50    1.60
   1 -11   0    3.10    2.40
  -1  11   0    2.00    1.80
   1  11   0    4.10    1.40
   1  11   0   -0.30    1.90
   1  11   0    2.40    1.30
   1  11   0    2.40    2.30
  -1  11   0    1.40    2.40
   3 -11   0    2.80    1.40
   3 -11   0    2.70    3.20
  -3 -11   0   -1.30    1.80
  -3 -11   0    0.20    1.70
   3 -11   0    0.70    1.00
  -3 -11   0   -0.40    2.40
   3 -11   0   -0.20    1.30
  -3 -11   0    0.20    2.00
  -3 -11   0   -0.60    1.80
   3 -11   0    1.00    1.30
   3 -11   0   -0.30    2.00
   3  11   0    4.20    2.00
   3  11   0   -0.60    2.10
   3  11   0    0.00    1.10
   3  11   0    0.10    1.30
   3  11   0    0.20    2.20
  -3  11   0    0.10    0.90
  -3  11   0    2.20    2.20
   3  11   0    1.30    1.70
   5 -11   0    1.30    1.30
   5 -11   0    1.10    0.90
   5 -11   0    0.60    2.20
  -5 -11   0    0.00    2.40
  -5 -11   0   -2.80    2.50
   5 -11   0   -2.80    1.70
   5 -11   0    0.50    1.00
  -5 -11   0   -1.70    2.00
  -5 -11   0    3.00    2.20
  -5 -11   0    1.40    2.10
   5 -11   0    7.60    4.50
   5  11   0    0.60    2.10
   5  11   0    5.30    2.60
   5  11   0    1.50    2.20
   5  11   0    2.20    1.60
   5  11   0   -1.80    1.70
  -5  11   0    2.40    2.30
  -7 -11   0   -0.90    2.80
   7 -11   0   -0.20    2.40
  -7 -11   0    2.60    2.70
   7 -11   0    4.90    1.50
   7 -11   0    0.70    1.90
  -7 -11   0    0.50    2.50
  -7 -11   0    5.20    2.90
   7  11   0    4.90    2.50
   7  11   0    5.50    2.50
   7  11   0   -0.50    2.10
   7  11   0   -1.80    2.60
  -7  11   0    2.40    3.00
  -9 -11   0    4.90    3.70
   9 -11   0    0.30    2.80
  -9 -11   0    5.20    3.60
   9  11   0    6.00    2.60
  -9  11   0   -2.70    2.70
   9  11   0    5.10    3.80
   9  11   0    8.80    3.30
   0 -12   0   24.20    3.40
   0 -12   0   19.50    3.60
   0 -12   0   25.40    4.00
   0 -12   0   20.40    3.00
   0 -12   0   15.00    3.80
   0  12   0   26.60    4.60
   0  12   0   18.00    3.30
   0  12   0   25.60    3.00
  -2 -12   0    1.60    2.20
  -2 -12   0    0.60    2.20
   2 -12   0    2.70    1.30
   2 -12   0    2.80    1.70
  -2 -12   0    2.00    2.10
  -2 -12   0    1.60    1.90
   2 -12   0    0.30    1.80
   2 -12   0    3.00    1.70
  -2 -12   0   -1.90    2.70
   2 -12   0    0.10    2.50
   2  12   0    1.90    1.90
  -2  12   0    4.80    3.20
   2  12   0    1.30    2.20
   2  12   0    3.20    2.60
   4 -12   0   11.40    2.20
  -4 -12   0    9.30    2.50
   4 -12   0   11.30    1.80
   4 -12   0   17.00    2.90
   4 -12   0    4.40    2.70
  -4 -12   0    7.20    2.70
  -4 -12   0    6.50    3.60
  -4 -12   0    6.60    2.60
   4 -12   0   10.00    1.90
  -4  12   0   10.40    3.40
   4  12   0    9.70    3.00
  -6 -12   0    7.60    3.20
  -6 -12   0    4.00    2.90
   6 -12   0    7.90    2.00
  -6 -12   0    2.30    3.40
   6 -12   0    2.30    2.90
   6 -12   0    7.10    1.90
  -6 -12   0   11.80    3.30
  -6  12   0   10.40    3.60
   6  12   0    8.90    2.90
   6  12   0    7.60    3.20
  -8 -12   0   70.99    8.60
   8 -12   0   89.99    8.10
  -8 -12   0   68.09    7.90
  -8 -12   0   73.69    8.50
   8 -12   0   75.89    9.40
   8  12   0   73.39    7.20
   8  12   0   73.79    6.70
  -8  12   0   75.69    7.10
   8  12   0   68.29    8.20
  -1 -13   0   59.59    7.60
  -1 -13   0   56.99    5.30
   1 -13   0   57.69    5.40
  -1 -13   0   49.00    5.60
   1 -13   0   50.79    4.80
   1 -13   0   42.50    7.90
   1 -13   0   40.00    4.80
  -1  13   0   50.39    6.40
   1  13   0   61.29    6.60
  -1  13   0   49.60    4.30
   3 -13   0    3.50    3.20
   3 -13   0    7.00    2.50
   3 -13   0    3.80    1.80
   3 -13   0    7.40    2.40
  -3 -13   0    0.10    2.60
  -3 -13   0    7.00    2.70
   3  13   0   -2.30    3.00
   3  13   0    8.40    3.60
  -3  13   0    6.40    3.50
  -5 -13   0   19.70    4.00
  -5 -13   0    8.00    4.60
  -5 -13   0   33.30    6.10
   5 -13   0   16.50    4.30
  -5  13   0   30.10    5.20
   5  13   0   28.50    4.60
  16   0  -1   -0.40    3.10
 -16   0   1   -0.60    4.60
 -16   0   1    2.10    2.80
  16   0  -1    1.30    2.80
 -16   0   1    9.20    6.00
 -14   0   1    0.10    4.30
 -14   0   1    3.00    3.30
 -14   0   1    1.20    1.40
  14   0  -1    3.30    2.20
  14   0  -1    0.70    2.10
  14   0  -1   -1.20    1.90
 -14   0   1    1.90    0.80
 -14   0   1    0.70    1.40
 -14   0   1   -0.50    1.90
  14   0  -1   -3.10    3.70
  14   0  -1   -0.50    1.90
 -12   0   1   -1.30    1.10
  12   0  -1   -0.10    1.50
 -12   0   1   -1.90    4.30
 -12   0   1   -0.30    1.50
 -12   0   1   -0.80    2.80
 -12   0   1    1.30    1.00
  12   0  -1   -0.40    1.30
  12   0  -1    0.30    1.20
  10   0  -1    1.30    1.20
 -10   0   1   -0.70    0.70
  10   0  -1    2.90    2.90
 -10   0   1   -1.30    1.20
 -10   0   1   -0.40    0.80
 -10   0   1    1.90    2.20
 -10   0   1    2.90    3.10
  10   0  -1   -0.50    0.90
 -10   0   1    0.90    1.20
  10   0  -1    1.90    1.20
 -10   0   1    0.40    0.50
  10   0  -1   -1.00    1.10
  -8   0   1    0.10    0.90
   8   0  -1   -1.00    0.80
  -8   0   1    0.50    0.60
   8   0  -1    0.10    0.90
   8   0  -1    1.10    0.70
   8   0  -1   -1.10    0.80
   8   0  -1    0.20    2.20
  -8   0   1    0.70    1.00
  -8   0   1    0.00    0.40
   8   0  -1    0.70    0.70
  -8   0   1    0.70    1.90
  -8   0   1   -0.60    2.30
  -8   0   1   -0.60    0.70
  -6   0   1    0.70    0.90
   6   0  -1    1.00    1.00
   6   0  -1    0.60    0.70
  -6   0   1    0.60    1.00
  -6   0   1   -0.30    0.60
  -6   0   1    0.60    1.00
   6   0  -1    1.50    1.00
   6   0  -1    0.50    0.80
   6   0  -1    1.00    2.30
  -6   0   1   -1.50    2.40
  -6   0   1    0.50    0.50
  -6   0   1    0.30    0.70
   4   0  -1    0.00    0.50
   4   0  -1    0.90    0.60
  -4   0   1    0.00    0.50
  -4   0   1   -0.90    1.60
  -4   0   1    0.00    0.50
  -4   0   1    0.30    0.50
   4   0  -1    0.10    1.50
   4   0  -1   -0.70    0.50
  -4   0   1   -0.20    0.70
  -4   0   1   -0.50    0.70
   4   0  -1    0.20    0.80
   4   0  -1    0.70    0.70
  -2   0   1   -0.80    1.40
   2   0  -1    1.10    0.50
   2   0  -1    0.40    0.50
  -2   0   1    0.80    0.50
  -2   0   1   -0.60    0.50
  -2   0   1    0.40    0.40
   2   0  -1    0.50    0.60
   2   0  -1    0.40    0.40
   2   0  -1    0.10    0.50
  -2   0   1    0.40    0.40
  -2   0   1    0.30    0.40
  -2   0   1    0.50    0.50
   2   0  -1    0.20    0.40
   2   0  -1    1.40    1.20
  -2   0  -1   -0.40    1.30
  -2   0  -1    0.50    0.70
   2   0   1   -0.80    1.10
   2   0   1    0.40    0.30
  -2   0  -1    0.20    0.50
  -2   0  -1    0.10    0.50
   2   0   1    0.30    0.50
   2   0   1    0.90    0.70
  -2   0  -1    0.80    0.70
   2   0   1    0.30    0.60
   2   0   1    0.40    0.60
  -4   0  -1    1.00    0.70
   4   0   1   -0.40    1.40
  -4   0  -1    0.40    0.80
  -4   0  -1   -0.10    0.70
  -4   0  -1   -0.50    1.40
   4   0   1    0.50    0.70
  -4   0  -1   -0.40    0.60
   4   0   1    0.30    0.60
   4   0   1    0.10    0.60
   4   0   1   -0.10    0.30
   4   0   1    0.30    0.80
  -6   0  -1    1.00    0.60
   6   0   1    1.10    0.50
   6   0   1    0.50    0.70
  -6   0  -1    0.70    1.00
  -6   0  -1   -0.90    2.10
  -6   0  -1    0.00    0.60
   6   0   1    0.10    0.70
  -6   0  -1    1.00    0.50
   6   0   1    0.30    0.90
   6   0   1   -1.90    1.90
   6   0   1    1.50    1.00
  -6   0  -1    1.10    1.00
  -8   0  -1    1.90    1.10
  -8   0  -1   -0.20    0.40
   8   0   1    0.30    0.90
  -8   0  -1   -2.20    2.10
  -8   0  -1    0.70    1.00
   8   0   1   -0.80    0.80
   8   0   1   -0.90    1.00
  -8   0  -1    3.40    2.20
  -8   0  -1   -0.80    0.60
   8   0   1    0.00    1.80
   8   0   1   -0.50    0.60
  -8   0  -1    0.10    0.60
   8   0   1    0.50    0.80
 -10   0  -1    0.30    0.50
  10   0   1   -0.60    1.20
 -10   0  -1   -0.70    2.70
 -10   0  -1   -0.30    1.30
  10   0   1   -1.40    1.00
  10   0   1    0.60    1.40
  10   0   1    0.40    0.90
 -10   0  -1   -1.20    1.10
  10   0   1    0.60    1.10
 -10   0  -1    0.10    1.00
 -10   0  -1   -2.50    2.40
 -10   0  -1   -0.30    0.90
  10   0   1   -1.60    2.40
  12   0   1    1.30    1.90
 -12   0  -1    0.70    1.30
  12   0   1   -0.70    1.80
 -12   0  -1   -0.10    1.80
 -12   0  -1    0.40    1.50
 -12   0  -1    3.60    5.50
 -12   0  -1   -1.60    1.10
  12   0   1   -0.60    1.70
 -12   0  -1   -0.30    4.00
  12   0   1    1.10    1.60
  14   0   1    0.90    2.30
 -14   0  -1    4.10    4.60
  14   0   1    0.10    2.20
 -14   0  -1    2.30    2.20
  14   0   1   -3.30    2.00
 -14   0  -1    1.80    3.90
  14   0   1    2.00    2.60
 -14   0  -1   -2.50    1.50
 -14   0  -1    1.30    1.90
  16   0   1   -3.00    3.20
 -16   0  -1    0.40    5.00
  16   0   1   -4.50    3.40
  15  -1  -1   51.69    5.50
 -15  -1   1   54.89    8.60
 -15  -1   1   59.99    5.00
  15  -1  -1   49.50    5.60
 -15  -1   1   64.09    7.20
 -15   1   1   70.29    7.30
 -15   1   1   60.99    8.40
  15   1  -1   63.99    5.90
  15   1  -1   45.40    5.80
 -13  -1   1   14.00    2.40
  13  -1  -1   15.50    2.30
 -13  -1   1   25.40    5.80
  13  -1  -1   20.30    3.50
 -13  -1   1   23.70    3.30
 -13  -1   1   13.90    6.60
  13  -1  -1   12.10    2.60
  13  -1  -1   21.00    2.90
 -13  -1   1   14.90    2.50
  13  -1  -1    9.50    4.50
 -13   1   1   16.50    2.80
  13   1  -1   13.10    2.60
 -13   1   1   23.50    3.40
  13   1  -1   15.50    2.70
 -13   1   1   22.70    5.70
  13   1  -1   15.70    2.30
  13   1  -1   14.40    3.10
 -13   1   1   20.00    2.20
  13   1  -1   19.10    3.20
 -11  -1   1    2.30    1.70
  11  -1  -1    2.00    1.10
 -11  -1   1    6.00    1.70
 -11  -1   1    4.20    1.20
 -11  -1   1    4.40    1.20
  11  -1  -1    3.60    1.60
 -11  -1   1    7.00    4.10
  11  -1  -1    5.40    1.40
  11  -1  -1    5.20    1.90
 -11  -1   1    5.40    3.00
  11  -1  -1    5.60    3.10
 -11  -1   1    2.90    0.90
 -11   1   1    4.60    1.20
  11   1  -1    3.90    1.70
 -11   1   1    5.90    3.10
  11   1  -1    6.30    2.00
 -11   1   1    6.80    4.10
 -11   1   1    4.70    1.20
 -11   1   1    3.80    1.30
  11   1  -1    3.20    1.60
 -11   1   1    5.20    0.90
  11   1  -1    5.10    1.30
 -11   1   1    6.40    1.00
  11   1  -1    2.40    1.30
   9  -1  -1   44.20    3.30
   9  -1  -1   41.70    3.30
  -9  -1   1   40.50    3.70
   9  -1  -1   38.50    2.90
  -9  -1   1   38.50    3.20
  -9  -1   1   39.60    2.90
   9  -1  -1   35.90    2.80
  -9  -1   1   43.00    3.00
  -9  -1   1   43.20    5.00
  -9  -1   1   41.70    3.30
   9  -1  -1   41.80    4.80
  -9   1   1   38.60    2.50
  -9   1   1   33.50    3.20
   9   1  -1   44.10    3.70
   9   1  -1   40.60    3.50
  -9   1   1   40.30    5.00
  -9   1   1   43.60    2.70
  -9   1   1   40.70    2.40
  -9   1   1   46.00    3.50
  -9   1   1   39.70    4.20
   9   1  -1   36.50    3.10
   9   1  -1   36.40    3.70
  -7  -1   1   64.29    4.00
   7  -1  -1   69.19    4.00
  -7  -1   1   73.39    4.50
  -7  -1   1   67.49    4.00
  -7  -1   1   66.79    4.20
  -7  -1   1   70.29    4.20
  -7  -1   1   71.59    5.80
   7  -1  -1   62.89    5.30
   7  -1  -1   65.99    3.80
  -7  -1   1   67.09    3.80
   7  -1  -1   72.29    4.20
   7  -1  -1   73.49    4.10
   7  -1  -1   68.59    3.90
  -7   1   1   69.99    5.80
  -7   1   1   71.09    3.70
  -7   1   1   68.69    3.60
  -7   1   1   66.79    4.10
  -7   1   1   71.79    4.30
   7   1  -1   71.69    4.50
   7   1  -1   60.79    4.10
  -7   1   1   66.89    3.90
   7   1  -1   69.89    4.30
   7   1  -1   65.99    4.10
  -7   1   1   65.39    3.60
  -7   1   1   71.99    4.90
   5  -1  -1  400.46   17.40
   5  -1  -1  374.76   17.20
  -5  -1   1  368.16   17.50
  -5  -1   1  368.56   17.40
   5  -1  -1  392.86   17.30
  -5  -1   1  387.56   17.70
   5  -1  -1  359.26   18.50
   5  -1  -1  392.26   17.30
  -5  -1   1  352.06   17.60
   5  -1  -1  375.46   17.30
   5  -1  -1  398.76   17.20
  -5  -1   1  389.36   18.60
  -5  -1   1  400.46   17.50
  -5  -1   1  382.96   17.20
   5   1  -1  402.76   17.70
  -5   1   1  384.36   17.90
  -5   1   1  386.66   17.10
  -5   1   1  391.36   17.50
  -5   1   1  361.26   17.30
  -5   1   1  358.76   17.30
   5   1  -1  362.36   17.60
   5   1  -1  370.96   17.50
   5   1  -1  393.96   17.60
  -5   1   1  359.86   17.10
  -5   1   1  384.96   18.60
  -5   1   1  364.46   17.00
   3  -1  -1  125.99    6.10
  -3  -1   1  130.99    6.50
   3  -1  -1  124.39    7.00
  -3  -1   1  142.59    6.40
   3  -1  -1  115.99    6.50
   3  -1  -1  122.79    6.10
  -3  -1   1  138.59    6.50
  -3  -1   1  138.29    6.10
   3  -1  -1  130.89    6.20
   3  -1  -1  124.59    6.00
   3  -1  -1  122.19    6.00
   3  -1  -1  137.59    6.10
  -3  -1   1  128.79    6.40
  -3  -1   1  127.39    6.30
  -3  -1   1  144.39    7.10
   3   1  -1  129.09    6.40
  -3   1   1  124.99    6.10
   3   1  -1  125.89    6.40
  -3   1   1  132.09    6.50
   3   1  -1  139.69    6.10
  -3   1   1  128.89    7.00
   3   1  -1  133.09    6.90
  -3   1   1  127.29    6.10
   3   1  -1  137.09    6.50
  -3   1   1  128.99    6.30
   3   1  -1  144.59    6.40
  -1  -1   1  600.04   28.80
  -1  -1   1  654.23   28.70
   1  -1  -1  628.14   28.80
  -1  -1   1  652.13   28.80
   1  -1  -1  690.13   28.60
  -1  -1   1  545.15   28.70
   1  -1  -1  742.23   28.60
   1  -1  -1  643.34   28.70
  -1  -1   1  627.04   28.70
  -1  -1   1  643.04   28.60
   1   1  -1  655.63   28.70
  -1   1   1  706.13   28.60
   1   1  -1  645.14   28.60
   1   1  -1  555.74   28.70
   1   1  -1  649.43   28.90
  -1   1   1  615.94   28.80
   1   1  -1  664.93   28.70
  -1   1   1  691.63   28.60
   1  -1   1  325.27   14.90
  -1  -1  -1  349.87   15.20
   1  -1   1  331.97   14.90
  -1  -1  -1  334.27   15.00
   1  -1   1  332.37   15.10
   1  -1   1  332.17   14.90
   1  -1   1  327.87   14.80
   1   1   1  354.36   14.80
   1   1   1  329.07   15.00
  -1   1  -1  328.67   14.90
  -1   1  -1  320.97   14.80
  -1   1  -1  331.37   14.90
   1   1   1  328.67   15.00
   1   1   1  340.27   15.20
  -1   1  -1  328.07   14.90
   3  -1   1  709.93   32.10
  -3  -1  -1  750.72   32.20
   3  -1   1  693.63   32.70
   3  -1   1  705.63   32.00
  -3  -1  -1  743.63   32.30
  -3  -1  -1  720.03   32.50
   3  -1   1  727.33   32.00
  -3  -1  -1  693.13   32.10
   3  -1   1  739.93   32.10
  -3  -1  -1  690.23   32.20
   3  -1   1  771.62   31.90
  -3   1  -1  715.83   32.80
   3   1   1  714.83   32.20
  -3   1  -1  723.53   32.50
   3   1   1  709.03   32.30
  -3   1  -1  707.33   32.10
  -3   1  -1  727.63   31.80
   3   1   1  734.63   32.20
  -3   1  -1  696.03   32.10
   3   1   1  691.23   32.50
   3   1   1  725.83   32.30
  -3   1  -1  693.83   31.90
  -3   1  -1  721.53   31.90
   5  -1   1   81.09    3.90
   5  -1   1   83.29    4.40
   5  -1   1   68.19    5.40
   5  -1   1   75.69    4.30
  -5  -1  -1   73.09    4.30
  -5  -1  -1   81.99    4.50
   5  -1   1   77.99    4.20
  -5  -1  -1   74.09    4.50
  -5  -1  -1   75.39    5.40
  -5  -1  -1   80.89    4.70
   5  -1   1   80.79    4.30
  -5   1  -1   76.29    5.20
   5   1   1   74.89    4.40
   5   1   1   78.09    5.40
   5   1   1   83.79    4.70
   5   1   1   74.19    4.50
  -5   1  -1   78.89    5.60
  -5   1  -1   76.09    4.10
   5   1   1   80.39    4.60
  -5   1  -1   75.29    4.30
  -5   1  -1   79.69    4.20
  -5   1  -1   79.59    4.50
   7  -1   1   31.80    2.60
  -7  -1  -1   30.00    2.30
   7  -1   1   27.90    3.50
   7  -1   1   27.70    1.80
  -7  -1  -1   29.80    3.80
   7  -1   1   26.90    2.60
  -7  -1  -1   26.30    2.40
   7  -1   1   30.70    2.40
  -7  -1  -1   30.50    2.70
  -7  -1  -1   27.20    2.30
   7  -1   1   29.00    2.30
  -7  -1  -1   29.50    2.90
  -7   1  -1   25.20    2.00
   7   1   1   29.00    2.80
  -7   1  -1   28.50    2.20
  -7   1  -1   29.60    1.60
  -7   1  -1   27.50    2.80
   7   1   1   26.20    2.50
   7   1   1   27.50    2.40
  -7   1  -1   30.90    3.70
  -7   1  -1   28.80    4.00
   7   1   1   25.10    3.50
   7   1   1   28.60    2.80
  -7   1  -1   24.90    2.20
   9  -1   1  123.49    6.90
  -9  -1  -1  128.69    7.10
  -9  -1  -1  121.09    7.30
   9  -1   1  130.89    7.20
  -9  -1  -1  133.19    8.80
  -9  -1  -1  127.29    6.70
  -9  -1  -1  117.39    6.90
   9  -1   1  123.09    8.70
  -9  -1  -1  138.19    7.70
   9  -1   1  137.99    7.40
   9  -1   1  125.39    7.00
   9  -1   1  125.89    6.20
   9   1   1  131.19    7.40
   9   1   1  127.29    7.20
   9   1   1  136.69    7.60
  -9   1  -1  120.79    7.00
  -9   1  -1  120.79    5.90
  -9   1  -1  133.59    8.40
  -9   1  -1  128.49    6.60
   9   1   1  124.49    7.30
   9   1   1  106.19    9.20
  -9   1  -1  131.89    6.70
  -9   1  -1  130.29    8.90
  -9   1  -1  136.49    7.30
   9   1   1  127.29    6.10
  11  -1   1   58.09    3.30
  11  -1   1   51.09    4.40
  11  -1   1   55.09    4.40
  11  -1   1   47.70    5.30
 -11  -1  -1   46.00    3.60
 -11  -1  -1   48.60    4.50
 -11  -1  -1   45.60    3.20
  11  -1   1   45.30    3.80
  11  -1   1   46.10    3.80
 -11  -1  -1   54.89    6.10
 -11  -1  -1   48.60    4.10
 -11  -1  -1   48.30    6.20
  11   1   1   43.30    3.90
 -11   1  -1   41.60    3.10
  11   1   1   49.60    4.70
 -11   1  -1   43.40    6.10
 -11   1  -1   53.69    3.60
 -11   1  -1   49.00    4.30
 -11   1  -1   44.90    3.70
 -11   1  -1   48.50    5.70
  11   1   1   48.20    2.80
  11   1   1   52.49    4.60
  11   1   1   45.80    3.90
  13  -1   1   34.20    3.90
 -13  -1  -1   39.90    6.60
 -13  -1  -1   33.90    5.90
 -13  -1  -1   38.00    4.10
  13  -1   1   45.90    5.40
  13  -1   1   40.90    4.40
 -13  -1  -1   31.50    4.00
 -13  -1  -1   38.10    3.50
  13  -1   1   36.00    3.80
 -13  -1  -1   39.80    4.80
  13  -1   1   31.80    6.30
 -13   1  -1   40.30    6.30
 -13   1  -1   37.60    3.70
  13   1   1   36.60    4.40
 -13   1  -1   37.50    3.10
  13   1   1   40.60    4.80
 -13   1  -1   42.50    5.90
  13   1   1   39.70    4.80
 -13   1  -1   39.40    4.60
  13   1   1   28.40    3.90
 -15  -1  -1   34.40    7.20
 -15  -1  -1   37.20    7.50
  15  -1   1   29.90    5.30
  15  -1   1   31.30    5.10
 -15  -1  -1   31.40    5.60
  15  -1   1   32.70    5.00
  15   1   1   38.80    5.50
  15   1   1   42.10    5.60
 -15   1  -1   44.40    7.20
  15   1   1   29.00    5.50
 -16  -2   1   94.59   11.10
 -16  -2   1   98.19    7.00
 -16  -2   1   92.69    9.60
  16  -2  -1   94.29    7.30
  16  -2  -1   89.19    7.50
 -16   2   1  103.59    9.40
  16   2  -1   83.59    8.10
  16   2  -1   88.69    8.30
 -14  -2   1   32.60    4.50
 -14  -2   1   34.80    6.90
  14  -2  -1   35.50    4.20
 -14  -2   1   28.40    5.90
  14  -2  -1   21.10    4.10
  14  -2  -1   30.90    3.50
  14  -2  -1   31.50    3.80
 -14  -2   1   31.80    3.50
 -14  -2   1   42.60    5.20
 -14   2   1   29.60    3.50
  14   2  -1   34.60    4.70
 -14   2   1   29.00    5.70
  14   2  -1   30.90    4.70
 -14   2   1   38.10    6.90
  12  -2  -1   10.80    3.70
  12  -2  -1    7.70    1.90
  12  -2  -1    4.10    1.50
  12  -2  -1    6.10    1.30
  12  -2  -1    5.70    1.80
 -12  -2   1    8.60    2.20
 -12  -2   1    2.80    1.30
 -12  -2   1   11.00    4.40
 -12  -2   1    3.60    1.10
 -12  -2   1    7.20    2.30
  12   2  -1    2.30    2.10
  12   2  -1    3.70    1.60
  12   2  -1    6.90    2.40
  12   2  -1    4.50    3.40
 -12   2   1    5.50    1.50
  12   2  -1    8.10    1.80
 -12   2   1    6.00    3.30
 -12   2   1    8.30    4.40
 -12   2   1    5.90    1.60
 -10  -2   1   91.69    5.80
 -10  -2   1   94.29    6.20
  10  -2  -1   86.29    7.40
 -10  -2   1   87.99    5.50
  10  -2  -1  100.69    5.60
  10  -2  -1   95.79    5.60
  10  -2  -1   86.09    5.20
  10  -2  -1   90.19    5.30
 -10  -2   1  102.09    7.90
 -10  -2   1   88.99    6.30
 -10   2   1   94.09    6.80
 -10   2   1   86.99    5.20
  10   2  -1   90.89    6.00
 -10   2   1   95.19    5.70
  10   2  -1   85.29    5.70
  10   2  -1   95.09    6.20
 -10   2   1   87.89    4.30
  10   2  -1   87.49    6.90
 -10   2   1   86.19    7.80
 -10   2   1   93.09    4.70
  10   2  -1   86.09    5.60
  -8  -2   1   -0.70    0.90
  -8  -2   1    1.30    1.10
   8  -2  -1    0.40    0.80
  -8  -2   1   -0.40    0.60
  -8  -2   1    0.00    0.70
   8  -2  -1    0.80    0.80
  -8  -2   1    0.90    2.40
   8  -2  -1    0.40    0.60
  -8  -2   1   -0.10    0.60
   8  -2  -1   -0.10    0.60
   8  -2  -1   -0.60    1.70
   8   2  -1    0.20    0.80
  -8   2   1   -0.50    1.70
   8   2  -1    0.40    0.80
  -8   2   1    0.20    0.30
   8   2  -1    1.20    1.20
   8   2  -1    0.60    1.10
  -8   2   1    0.40    0.60
  -8   2   1    0.80    2.30
   8   2  -1   -0.10    1.10
  -8   2   1    0.20    0.30
  -6  -2   1 1041.60   47.50
   6  -2  -1  964.20   46.90
  -6  -2   1 1088.19   48.60
  -6  -2   1 1093.49   47.40
  -6  -2   1 1055.79   46.80
  -6  -2   1 1026.70   47.60
   6  -2  -1 1053.59   47.80
   6  -2  -1 1053.99   47.10
   6  -2  -1 1075.89   46.90
  -6  -2   1 1013.50   47.30
   6  -2  -1 1025.70   48.60
   6  -2  -1 1093.19   47.00
   6  -2  -1 1039.20   46.80
  -6  -2   1 1108.89   47.70
   6  -2  -1  986.80   47.00
   6   2  -1 1119.69   47.50
   6   2  -1 1038.20   48.30
  -6   2   1 1063.29   47.30
  -6   2   1 1004.90   46.90
   6   2  -1 1055.69   47.40
  -6   2   1 1096.99   48.80
  -6   2   1  992.40   46.90
   6   2  -1 1035.70   47.60
  -6   2   1 1076.99   47.80
   6   2  -1 1131.19   47.70
   4  -2  -1   63.99    3.30
   4  -2  -1   62.69    4.10
  -4  -2   1   68.09    3.30
  -4  -2   1   64.49    3.90
   4  -2  -1   70.39    3.60
   4  -2  -1   66.19    3.30
  -4  -2   1   73.59    4.10
  -4  -2   1   66.19    3.80
   4  -2  -1   67.29    3.80
   4  -2  -1   65.09    4.70
  -4  -2   1   71.39    4.00
   4  -2  -1   73.09    3.40
  -4  -2   1   68.89    4.10
   4  -2  -1   65.59    3.40
  -4   2   1   67.19    4.90
  -4   2   1   67.69    3.70
   4   2  -1   68.19    3.90
  -4   2   1   68.29    3.40
   4   2  -1   67.49    3.90
   4   2  -1   68.09    4.50
  -4   2   1   69.89    4.30
  -4   2   1   68.69    3.90
   4   2  -1   62.49    3.90
   4   2  -1   70.99    4.10
   2  -2  -1  257.67   13.20
  -2  -2   1  271.67   12.80
   2  -2  -1  299.37   12.70
  -2  -2   1  291.37   13.30
  -2  -2   1  260.97   12.70
   2  -2  -1  262.67   12.90
  -2  -2   1  277.07   12.80
  -2  -2   1  281.77   12.90
   2   2  -1  264.77   13.10
  -2   2   1  281.77   12.70
  -2   2   1  275.07   12.70
   2   2  -1  286.27   12.80
   2   2  -1  282.87   12.90
  -2   2   1  289.87   13.00
   2   2  -1  265.97   12.70
   0  -2  -1  161.68    7.10
   0  -2  -1  159.08    7.80
   0  -2  -1  162.68    7.20
   0  -2  -1  148.39    7.10
   0  -2   1  165.18    7.30
   0  -2  -1  147.09    7.10
   0  -2  -1  153.18    7.20
   0  -2   1  147.99    7.20
   0  -2   1  165.38    7.70
   0  -2   1  156.38    7.30
   0  -2  -1  165.28    7.30
   0   2   1  149.19    7.20
   0   2   1  148.49    7.00
   0   2  -1  152.28    7.20
   0   2   1  167.78    7.10
   0   2   1  149.29    7.00
   0   2   1  149.19    7.40
   0   2  -1  150.88    7.10
   0   2  -1  149.88    7.30
   0   2   1  149.99    7.20
   0   2  -1  155.98    7.60
   2  -2   1  669.83   30.40
  -2  -2  -1  666.53   30.70
  -2  -2  -1  720.63   31.10
  -2  -2  -1  694.03   30.80
  -2  -2  -1  681.13   30.60
   2  -2   1  658.03   30.90
  -2  -2  -1  710.43   30.70
   2  -2   1  707.23   30.50
   2  -2   1  654.93   30.40
   2   2   1  710.73   30.60
   2   2   1  670.63   30.60
   2   2   1  682.53   31.00
  -2   2  -1  666.13   30.20
  -2   2  -1  639.34   30.20
  -2   2  -1  663.73   30.40
  -2   2  -1  684.03   30.50
   2   2   1  672.63   30.70
   2   2   1  745.33   30.80
  -2   2  -1  689.83   30.90
   4  -2   1    5.90    1.00
   4  -2   1    4.90    0.90
   4  -2   1    6.60    1.80
   4  -2   1    5.70    1.00
  -4  -2  -1    7.10    2.10
   4  -2   1    8.60    1.00
  -4  -2  -1    8.40    1.50
  -4  -2  -1    6.00    1.20
  -4  -2  -1    5.20    1.20
   4  -2   1    7.40    2.30
  -4  -2  -1    4.50    1.20
   4  -2   1    6.00    1.00
  -4   2  -1    6.70    1.00
  -4   2  -1    6.30    1.10
   4   2   1    7.30    0.70
   4   2   1    5.30    1.40
   4   2   1    5.00    1.10
  -4   2  -1    5.80    0.90
   4   2   1    4.90    1.10
  -4   2  -1    5.90    0.80
   4   2   1    7.30    1.40
   4   2   1    4.80    1.10
  -4   2  -1    4.80    1.90
  -4   2  -1    6.10    1.10
   6  -2   1   18.50    1.40
  -6  -2  -1   17.80    2.30
  -6  -2  -1   12.30    3.00
  -6  -2  -1   13.40    1.70
   6  -2   1   15.10    1.60
  -6  -2  -1   14.00    1.80
   6  -2   1   11.00    2.80
   6  -2   1   16.40    1.70
   6  -2   1   15.40    1.60
  -6  -2  -1   15.50    2.30
   6  -2   1   15.40    1.80
  -6   2  -1   14.00    1.20
   6   2   1   15.30    1.90
  -6   2  -1   15.00    2.00
   6   2   1   17.70    2.30
   6   2   1   14.20    2.30
  -6   2  -1   15.10    1.50
   6   2   1   18.30    3.30
   6   2   1   14.60    1.90
  -6   2  -1   14.70    1.50
  -6   2  -1   16.60    3.00
  -6   2  -1   16.10    1.40
  -8  -2  -1   91.99    5.40
  -8  -2  -1   84.29    5.10
  -8  -2  -1   99.29    6.00
   8  -2   1   87.29    4.60
   8  -2   1   83.39    5.00
  -8  -2  -1   89.39    5.20
   8  -2   1   85.29    5.10
   8  -2   1   87.39    4.90
  -8  -2  -1   91.19    6.60
   8  -2   1   79.39    7.30
  -8  -2  -1   77.29    5.90
   8  -2   1   92.59    5.20
   8   2   1   93.49    5.50
   8   2   1   75.49    5.30
  -8   2  -1   88.99    4.50
   8   2   1   82.39    7.20
  -8   2  -1   83.29    4.90
  -8   2  -1   90.49    6.90
  -8   2  -1   86.69    4.50
  -8   2  -1   78.49    6.00
  -8   2  -1   91.19    5.30
   8   2   1   93.99    5.70
  10  -2   1  172.88    9.00
 -10  -2  -1  168.18    9.50
 -10  -2  -1  164.58   10.60
 -10  -2  -1  157.48    8.60
  10  -2   1  173.48    8.90
  10  -2   1  157.18   10.50
 -10  -2  -1  155.78    8.70
  10  -2   1  152.68    8.60
 -10  -2  -1  163.28    9.00
  10  -2   1  149.88    8.60
 -10   2  -1  164.88   10.10
 -10   2  -1  164.28    8.80
 -10   2  -1  152.68    7.80
  10   2   1  155.48    8.90
  10   2   1  174.08    9.40
  10   2   1  177.68    9.70
 -10   2  -1  163.98    7.90
 -10   2  -1  169.48   11.10
 -10   2  -1  150.88    8.50
  10   2   1  161.08    9.20
  12  -2   1   23.80    3.50
  12  -2   1   27.10    3.00
 -12  -2  -1   26.40    4.00
 -12  -2  -1   21.70    3.70
  12  -2   1   25.60    3.60
  12  -2   1   26.60    4.70
 -12  -2  -1   19.00    2.80
 -12  -2  -1   22.00    5.20
 -12  -2  -1   18.20    2.50
  12  -2   1   19.50    2.80
  12   2   1   19.70    3.40
 -12   2  -1   24.70    5.20
  12   2   1   20.40    3.30
 -12   2  -1   21.60    3.00
  12   2   1   19.30    3.30
 -12   2  -1   23.40    2.00
  12   2   1   24.20    3.90
 -14  -2  -1    2.30    2.80
  14  -2   1   10.90    2.50
  14  -2   1    5.60    2.30
  14  -2   1    4.20    2.10
 -14  -2  -1    7.30    4.60
 -14  -2  -1    4.80    2.40
  14  -2   1    4.50    2.50
 -14  -2  -1    1.30    4.40
  14   2   1    9.30    2.90
 -14   2  -1    3.80    4.10
  14   2   1    5.40    2.70
 -14   2  -1    0.60    1.90
  14   2   1    3.60    2.60
 -16  -2  -1    9.30    6.20
  16  -2   1   -2.80    3.30
 -16  -2  -1   -2.50    3.70
 -16  -2  -1    0.10    2.90
  16  -2   1    7.50    3.30
 -16  -2  -1   -0.20    5.60
 -16   2  -1   -4.40    5.20
  16   2   1    7.00    4.00
  16   2   1    0.60    3.70
 -15  -3   1    5.50    2.60
  15  -3  -1    9.30    2.80
 -15  -3   1   16.20    5.80
 -15  -3   1   12.50    2.60
  15  -3  -1    7.20    2.40
 -15  -3   1    0.30    4.60
 -15  -3   1    5.80    3.50
  15  -3  -1    9.70    2.60
  15   3  -1    9.00    3.10
  15   3  -1    8.00    3.40
 -15   3   1   11.50    4.40
 -13  -3   1   13.20    4.80
  13  -3  -1    5.20    1.90
  13  -3  -1    8.50    4.60
  13  -3  -1    4.10    1.40
 -13  -3   1    4.10    2.30
  13  -3  -1    2.60    1.90
 -13  -3   1    4.60    2.20
  13  -3  -1    1.70    1.60
 -13  -3   1    2.00    1.40
  13   3  -1    3.40    2.40
 -13   3   1    3.40    1.40
  13   3  -1    5.90    2.40
 -13   3   1    8.30    3.70
  13   3  -1    9.90    2.60
 -13   3   1   -0.90    1.80
  11  -3  -1   27.00    2.90
 -11  -3   1   24.90    3.80
  11  -3  -1   26.80    2.70
 -11  -3   1   31.10    6.20
 -11  -3   1   22.90    3.60
  11  -3  -1   20.20    2.20
 -11  -3   1   19.60    2.90
 -11   3   1   22.80    3.10
 -11   3   1   29.60    4.60
  11   3  -1   18.80    3.00
 -11   3   1   28.20    5.70
 -11   3   1   18.80    2.20
  11   3  -1   20.20    3.10
  11   3  -1   25.30    3.80
  11   3  -1   20.40    2.90
  -9  -3   1   68.09    5.10
  -9  -3   1   69.39    4.80
  -9  -3   1   72.29    4.90
   9  -3  -1   68.69    4.20
   9  -3  -1   69.59    4.00
  -9  -3   1   72.49    6.40
   9  -3  -1   63.99    3.90
  -9  -3   1   65.99    4.70
   9  -3  -1   70.49    6.10
  -9  -3   1   64.49    4.40
   9  -3  -1   76.99    4.20
  -9   3   1   63.99    5.40
   9   3  -1   66.99    5.90
   9   3  -1   66.19    4.70
  -9   3   1   66.49    3.90
   9   3  -1   70.79    5.20
  -9   3   1   61.59    3.90
  -9   3   1   66.99    6.50
   9   3  -1   71.79    5.00
   9   3  -1   62.19    4.60
   7  -3  -1  277.17   13.40
   7  -3  -1  281.27   14.50
  -7  -3   1  303.87   14.20
  -7  -3   1  285.07   15.30
   7  -3  -1  277.47   15.40
   7  -3  -1  267.67   13.40
  -7  -3   1  275.27   14.20
  -7  -3   1  297.07   14.30
   7  -3  -1  303.47   13.50
  -7  -3   1  286.97   14.00
   7  -3  -1  297.67   13.30
  -7  -3   1  304.87   14.50
   7  -3  -1  295.47   13.40
   7   3  -1  275.77   15.00
  -7   3   1  283.17   13.40
   7   3  -1  274.67   14.00
  -7   3   1  293.17   14.60
   7   3  -1  307.87   14.30
  -7   3   1  293.27   15.60
   7   3  -1  310.37   14.50
   7   3  -1  280.37   14.20
  -5  -3   1  372.36   18.30
  -5  -3   1  405.36   18.50
   5  -3  -1  373.26   17.40
   5  -3  -1  329.47   17.60
   5  -3  -1  420.76   17.60
   5  -3  -1  367.06   19.20
  -5  -3   1  417.06   18.30
  -5  -3   1  394.26   17.40
   5  -3  -1  383.86   18.60
  -5  -3   1  368.56   18.10
   5  -3  -1  407.76   17.70
   5  -3  -1  383.56   17.50
   5   3  -1  385.86   18.20
  -5   3   1  388.16   18.20
   5   3  -1  408.56   19.20
  -5   3   1  390.16   17.50
   5   3  -1  411.26   18.50
  -5   3   1  375.66   17.50
  -5   3   1  407.06   18.70
  -5   3   1  392.16   18.00
   5   3  -1  369.96   18.30
   5   3  -1  414.36   18.30
  -3  -3   1   41.10    2.80
  -3  -3   1   35.70    2.50
   3  -3  -1   35.00    2.90
   3  -3  -1   34.20    2.30
  -3  -3   1   37.20    2.80
  -3  -3   1   42.20    3.60
   3  -3  -1   33.50    3.20
   3   3  -1   38.40    2.80
  -3   3   1   36.20    2.50
   3   3  -1   42.10    2.70
  -3   3   1   34.50    3.10
  -3   3   1   35.90    2.60
   3   3  -1   40.00    3.30
   3   3  -1   38.00    2.60
  -1  -3   1    1.30    0.90
   1  -3  -1    1.20    0.70
  -1  -3   1    0.50    0.60
  -1  -3   1    1.00    0.70
   1  -3  -1    0.90    0.80
   1  -3  -1    0.80    0.40
   1  -3  -1    0.70    0.40
  -1  -3   1    0.50    0.70
   1  -3  -1    0.60    0.50
   1  -3  -1    0.60    0.40
  -1   3   1   -0.10    0.70
  -1   3   1    0.80    0.40
   1   3  -1    0.70    0.60
   1   3  -1    0.80    0.70
  -1   3   1    0.70    0.60
   1   3  -1    1.00    0.80
   1   3  -1    0.60    0.70
   1   3  -1    0.70    0.80
  -1   3   1    0.40    0.70
  -1  -3  -1  306.77   13.30
   1  -3   1  297.97   13.90
   1  -3   1  297.57   13.10
  -1  -3  -1  302.27   13.80
  -1  -3  -1  284.97   13.30
   1  -3   1  281.87   13.10
  -1  -3  -1  301.77   13.40
   1  -3   1  278.47   13.70
  -1  -3  -1  310.47   12.90
  -1  -3  -1  288.47   13.30
   1  -3   1  283.67   13.20
   1  -3   1  298.57   13.20
   1   3   1  290.97   13.40
   1   3   1  302.57   13.20
   1   3   1  274.37   13.30
  -1   3  -1  280.27   13.80
  -1   3  -1  246.88   13.10
  -1   3  -1  289.37   13.20
   1   3   1  275.07   13.70
   1   3   1  280.27   13.30
   1   3   1  305.87   12.90
  -1   3  -1  282.27   13.20
   1   3   1  279.77   13.20
   3  -3   1  407.66   18.40
   3  -3   1  399.46   19.30
  -3  -3  -1  382.16   18.80
  -3  -3  -1  434.26   19.10
   3  -3   1  397.76   18.50
  -3  -3  -1  394.56   19.00
  -3  -3  -1  429.66   19.00
   3  -3   1  419.66   18.50
  -3  -3  -1  438.56   19.70
   3  -3   1  402.46   18.40
   3   3   1  397.96   19.40
  -3   3  -1  412.16   19.30
   3   3   1  440.96   19.10
  -3   3  -1  401.46   18.70
   3   3   1  431.66   18.90
  -3   3  -1  388.76   18.50
   3   3   1  399.76   18.90
   3   3   1  402.26   19.00
   5  -3   1   45.40    3.00
   5  -3   1   47.30    4.10
   5  -3   1   51.39    3.00
  -5  -3  -1   52.09    4.40
  -5  -3  -1   47.00    3.30
  -5  -3  -1   48.70    3.40
   5  -3   1   44.80    2.80
   5  -3   1   43.00    4.30
   5  -3   1   47.40    2.90
  -5  -3  -1   50.79    3.70
   5  -3   1   51.89    3.00
  -5  -3  -1   51.49    3.60
   5   3   1   53.59    4.40
   5   3   1   47.50    3.40
  -5   3  -1   47.40    4.10
   5   3   1   46.00    2.40
   5   3   1   50.79    3.70
  -5   3  -1   47.90    2.90
  -5   3  -1   50.19    2.90
   5   3   1   47.70    3.40
  -5   3  -1   48.00    3.00
   5   3   1   52.09    3.60
  -7  -3  -1    5.80    1.50
  -7  -3  -1    4.40    1.20
   7  -3   1    6.60    1.30
   7  -3   1    4.70    2.40
  -7  -3  -1    5.20    1.40
   7  -3   1    6.00    1.10
  -7  -3  -1    6.70    1.40
   7  -3   1    6.30    1.10
  -7  -3  -1    7.00    2.60
   7  -3   1    6.60    1.00
  -7   3  -1    6.20    1.10
   7   3   1    7.30    1.80
  -7   3  -1    6.90    1.40
  -7   3  -1    6.60    2.20
   7   3   1    5.00    1.40
   7   3   1    5.90    1.60
   7   3   1    4.20    1.20
  -7   3  -1    5.80    1.10
   7   3   1    4.50    1.10
  -9  -3  -1   25.00    2.80
  -9  -3  -1   22.00    2.60
  -9  -3  -1   23.60    3.30
   9  -3   1   27.10    2.70
  -9  -3  -1   22.40    2.70
  -9  -3  -1   26.40    3.40
   9  -3   1   21.50    2.30
   9  -3   1   23.40    3.90
   9  -3   1   21.80    2.20
  -9  -3  -1   25.80    4.20
   9  -3   1   26.00    2.70
   9   3   1   22.80    2.80
   9   3   1   22.20    3.40
   9   3   1   22.20    3.50
  -9   3  -1   24.80    2.20
  -9   3  -1   26.80    4.20
   9   3   1   22.00    3.40
  -9   3  -1   26.10    2.90
   9   3   1   23.10    3.60
  11  -3   1    3.30    1.50
 -11  -3  -1    2.30    1.20
 -11  -3  -1    2.60    2.00
 -11  -3  -1    1.30    2.00
  11  -3   1    1.00    1.10
  11  -3   1    4.20    1.70
 -11  -3  -1    2.90    1.30
  11  -3   1    2.70    1.30
 -11  -3  -1    6.60    3.60
  11   3   1    1.30    1.60
  11   3   1    2.40    1.60
 -11   3  -1    1.30    1.60
 -11   3  -1    4.00    3.10
  11   3   1    7.60    3.30
 -11   3  -1    2.00    1.10
 -13  -3  -1    7.40    2.00
  13  -3   1    8.80    2.40
 -13  -3  -1    9.10    2.90
  13  -3   1   15.60    2.10
  13  -3   1   16.50    3.00
  13  -3   1   16.20    4.80
  13  -3   1   11.30    2.10
 -13  -3  -1   14.10    4.70
 -13  -3  -1   10.70    2.80
  13   3   1    9.60    2.80
  13   3   1   10.00    3.80
 -13   3  -1   11.10    1.90
 -13   3  -1   11.40    4.30
  13   3   1   14.60    2.70
  13   3   1   10.80    2.70
 -15  -3  -1    4.90    5.30
  15  -3   1   -2.00    2.30
 -15  -3  -1    4.50    2.90
 -15  -3  -1   -6.00    4.80
  15  -3   1    1.80    2.70
 -15  -3  -1    1.00    3.30
 -15  -3  -1   -0.60    2.70
  15   3   1    2.50    3.20
 -15   3  -1   -0.40    4.40
  15   3   1    2.10    3.30
  14  -4  -1   43.70    4.50
 -14  -4   1   53.99    6.40
 -14  -4   1   54.39    7.60
 -14  -4   1   49.40    4.90
  14  -4  -1   60.19    5.10
  14  -4  -1   53.79    4.50
 -14  -4   1   55.19    5.60
  14   4  -1   50.89    5.90
 -14   4   1   45.00    3.80
 -14   4   1   56.29    6.90
  14   4  -1   50.49    6.20
  12  -4  -1   57.39    4.20
  12  -4  -1   58.29    6.40
  12  -4  -1   51.89    3.60
 -12  -4   1   59.69    5.40
  12  -4  -1   56.29    4.30
 -12  -4   1   55.69    4.80
 -12  -4   1   57.99    5.60
 -12  -4   1   57.89    5.00
  12  -4  -1   47.20    3.90
  12   4  -1   52.29    4.70
 -12   4   1   52.59    3.60
  12   4  -1   57.19    5.50
 -12   4   1   55.09    7.20
  12   4  -1   58.89    5.30
  10  -4  -1  359.06   17.10
 -10  -4   1  350.66   18.20
  10  -4  -1  373.16   17.20
 -10  -4   1  378.96   18.60
 -10  -4   1  348.87   18.10
 -10  -4   1  327.87   17.70
  10  -4  -1  379.76   17.20
 -10  -4   1  364.46   19.80
 -10  -4   1  378.96   18.20
  10  -4  -1  334.17   16.90
 -10   4   1  363.06   18.80
  10   4  -1  382.76   18.30
  10   4  -1  383.96   18.70
  -8  -4   1  526.25   24.90
   8  -4  -1  536.55   23.70
   8  -4  -1  531.95   23.40
   8  -4  -1  505.55   23.60
  -8  -4   1  495.95   24.70
   8  -4  -1  481.15   23.60
  -8  -4   1  542.65   25.00
  -8  -4   1  496.35   24.40
   8  -4  -1  546.55   23.70
  -8  -4   1  542.75   26.00
   8  -4  -1  509.75   26.20
  -8  -4   1  554.74   24.70
   8   4  -1  487.25   25.60
  -8   4   1  534.85   25.20
   8   4  -1  469.35   24.60
  -8   4   1  518.75   23.50
   8   4  -1  540.25   24.70
   8   4  -1  524.45   24.60
   8   4  -1  556.34   25.10
  -8   4   1  497.55   23.50
  -6  -4   1    8.70    1.60
   6  -4  -1    9.60    1.60
   6  -4  -1   11.10    2.90
   6  -4  -1    8.70    1.00
  -6  -4   1    6.80    1.30
   6  -4  -1   11.50    2.20
  -6  -4   1   12.20    2.00
   6  -4  -1    9.00    1.00
   6  -4  -1    9.60    0.90
   6  -4  -1    9.40    1.20
  -6  -4   1    6.60    1.50
   6   4  -1    7.70    1.40
  -6   4   1    9.10    1.50
   6   4  -1   11.10    1.90
   6   4  -1    5.70    1.50
  -6   4   1    8.50    0.80
  -6   4   1   14.40    2.70
  -6   4   1    8.40    0.80
   6   4  -1    6.80    1.40
  -4  -4   1  104.59    6.70
  -4  -4   1  103.49    4.50
   4  -4  -1   97.39    6.00
  -4  -4   1  100.39    5.80
   4  -4  -1  101.69    4.60
  -4  -4   1  103.39    5.70
  -4  -4   1   90.69    5.40
   4  -4  -1   91.09    6.30
   4  -4  -1   99.79    5.90
  -4  -4   1   89.09    5.50
  -4   4   1   93.49    5.30
   4   4  -1   93.59    6.10
   4   4  -1   96.89    5.50
  -4   4   1   99.79    5.40
  -4   4   1   95.59    6.10
   4   4  -1   95.89    5.40
   4   4  -1  103.19    5.80
   2  -4  -1    8.80    1.90
   2  -4  -1    8.30    1.90
  -2  -4   1    8.90    1.50
  -2  -4   1   10.10    1.50
  -2  -4   1    7.60    1.60
   2  -4  -1    7.10    0.70
   2  -4  -1    7.60    0.70
  -2  -4   1    7.70    1.30
   2  -4  -1    8.90    0.90
  -2  -4   1    6.00    1.20
   2  -4  -1    7.80    1.10
   2   4  -1    9.90    1.40
  -2   4   1    7.30    0.80
  -2   4   1    6.90    0.80
   2   4  -1    8.10    1.40
   2   4  -1    7.30    1.40
  -2   4   1   11.30    1.70
  -2   4   1    8.20    1.40
   2   4  -1    9.40    2.10
   2   4  -1    7.70    1.40
  -2   4   1    7.40    1.70
   0  -4  -1  347.07   16.10
   0  -4  -1  343.87   15.30
   0  -4   1  351.26   15.40
   0  -4   1  318.07   15.30
   0  -4   1  326.47   15.40
   0  -4  -1  324.87   15.40
   0  -4  -1  380.86   15.40
   0  -4   1  344.97   15.50
   0  -4   1  351.06   16.20
   0  -4  -1  349.27   15.40
   0  -4  -1  322.27   15.20
   0   4  -1  319.67   15.40
   0   4  -1  340.67   15.20
   0   4  -1  324.57   16.10
   0   4   1  316.77   15.10
   0   4   1  336.77   15.60
   0   4   1  318.67   15.90
   0   4   1  323.37   15.30
   0   4   1  325.47   15.30
   0   4  -1  319.77   15.20
   0   4   1  346.77   15.10
  -2  -4  -1  403.96   19.00
   2  -4   1  397.56   18.50
  -2  -4  -1  431.06   19.70
  -2  -4  -1  426.76   19.10
   2  -4   1  431.86   18.70
  -2  -4  -1  393.46   18.90
   2  -4   1  421.46   19.60
  -2  -4  -1  426.36   19.00
   2  -4   1  388.26   19.50
   2  -4   1  421.16   18.60
   2  -4   1  410.16   18.70
  -2   4  -1  401.06   19.00
  -2   4  -1  398.46   18.60
   2   4   1  390.76   19.00
   2   4   1  429.96   19.10
   2   4   1  405.36   19.50
   2   4   1  394.46   18.80
   2   4   1  425.46   18.90
  -4  -4  -1  931.01   40.60
   4  -4   1  911.21   39.70
  -4  -4  -1  856.81   40.30
   4  -4   1  872.11   39.80
   4  -4   1  842.22   39.70
   4  -4   1  883.61   40.90
   4  -4   1  842.72   41.40
   4  -4   1  929.01   39.80
  -4  -4  -1  878.91   40.50
  -4  -4  -1  938.61   40.40
   4  -4   1  930.31   41.10
  -4  -4  -1  930.31   41.30
   4   4   1  852.31   40.40
  -4   4  -1  890.01   40.10
   4   4   1  881.71   40.30
  -4   4  -1  858.41   39.70
   4   4   1  891.61   40.30
  -4   4  -1  896.21   40.90
   4   4   1  867.31   41.00
   4   4   1  945.11   40.60
   6  -4   1   18.60    1.20
   6  -4   1   16.40    2.80
  -6  -4  -1   18.90    2.50
  -6  -4  -1   22.70    3.50
  -6  -4  -1   20.50    2.60
   6  -4   1   20.30    1.90
  -6  -4  -1   19.50    2.20
   6  -4   1   18.70    1.50
   6  -4   1   20.70    2.90
  -6  -4  -1   21.20    2.20
   6  -4   1   19.10    1.80
   6  -4   1   18.90    1.60
   6   4   1   18.50    2.40
   6   4   1   20.10    2.20
   6   4   1   20.60    3.20
  -6   4  -1   16.50    3.00
   6   4   1   19.60    2.60
   6   4   1   20.90    2.30
  -6   4  -1   18.90    1.50
  -6   4  -1   17.10    1.80
  -8  -4  -1   34.80    3.60
   8  -4   1   34.80    4.40
  -8  -4  -1   35.30    3.60
   8  -4   1   29.40    4.00
  -8  -4  -1   33.50    4.40
   8  -4   1   35.70    2.50
   8  -4   1   29.60    2.40
   8  -4   1   39.10    2.90
   8  -4   1   36.70    2.70
  -8  -4  -1   28.80    2.90
  -8  -4  -1   32.00    3.10
  -8   4  -1   34.50    2.50
   8   4   1   29.30    4.20
   8   4   1   34.40    3.70
  -8   4  -1   31.90    2.40
   8   4   1   36.40    3.60
  -8   4  -1   36.60    4.30
   8   4   1   29.70    3.20
  -8   4  -1   30.90    2.50
   8   4   1   31.50    3.10
 -10  -4  -1    7.70    3.40
 -10  -4  -1    2.40    1.80
  10  -4   1    2.80    1.30
  10  -4   1    3.00    1.40
  10  -4   1    2.40    1.10
  10  -4   1    4.60    1.00
 -10  -4  -1    2.70    2.10
 -10  -4  -1    3.20    1.30
 -10  -4  -1    4.90    1.40
 -10  -4  -1    5.10    1.50
  10   4   1    3.90    2.10
 -10   4  -1    2.60    2.80
  10   4   1    3.40    1.40
  10   4   1    3.70    2.10
 -12  -4  -1   34.10    3.80
 -12  -4  -1   42.00    4.90
 -12  -4  -1   28.80    3.80
 -12  -4  -1   34.30    4.10
  12  -4   1   40.00    3.40
  12  -4   1   34.10    3.10
 -12  -4  -1   44.00    6.30
 -12  -4  -1   39.70    5.20
  12  -4   1   39.40    5.90
  12  -4   1   30.10    4.30
  12  -4   1   46.20    4.20
  12   4   1   38.10    4.80
  12   4   1   37.60    4.20
  12   4   1   28.00    4.10
  12   4   1   44.30    4.90
 -12   4  -1   37.60    5.80
 -14  -4  -1   64.49    5.90
 -14  -4  -1   57.09    7.90
 -14  -4  -1   59.09    6.90
  14  -4   1   49.90    5.00
 -14  -4  -1   56.69    6.00
  14  -4   1   62.99    5.50
  14  -4   1   51.19    4.80
  14  -4   1   64.39    5.20
  14   4   1   50.69    6.30
  14   4   1   57.59    6.50
  14   4   1   61.49    6.90
 -14   4  -1   50.39    4.60
 -14   4  -1   53.59    7.50
  15  -5  -1   76.19    6.30
 -15  -5   1   77.59    8.10
 -15  -5   1   86.79    7.70
  15  -5  -1   78.29    5.60
  15  -5  -1   73.59    6.50
  15   5  -1   80.69    8.50
  15   5  -1   89.39    8.30
 -15   5   1   82.99    9.00
 -13  -5   1   30.30    5.30
  13  -5  -1   24.80    3.60
  13  -5  -1   23.10    3.20
 -13  -5   1   22.80    4.00
 -13  -5   1   31.10    6.40
 -13  -5   1   31.00    4.90
  13   5  -1   20.60    3.30
  13   5  -1   18.40    3.30
 -13   5   1   27.00    2.50
  13   5  -1   21.60    3.60
 -11  -5   1   -0.40    2.00
 -11  -5   1   -0.60    3.20
  11  -5  -1    0.20    1.00
 -11  -5   1   -2.00    1.30
  11  -5  -1   -0.40    1.10
  11  -5  -1    1.50    1.20
 -11  -5   1    1.60    1.80
  11  -5  -1    0.80    0.80
 -11  -5   1    1.70    1.80
 -11   5   1   -0.40    0.80
 -11   5   1    0.70    0.70
  11   5  -1    1.80    2.20
  11   5  -1    3.10    2.00
  -9  -5   1    1.70    1.20
   9  -5  -1    3.00    0.80
  -9  -5   1    2.50    1.30
   9  -5  -1    3.10    0.90
   9  -5  -1    6.30    2.10
  -9  -5   1    4.40    1.80
   9  -5  -1    1.50    0.70
   9  -5  -1    8.40    3.40
   9  -5  -1    4.80    1.00
  -9  -5   1    3.50    3.40
  -9  -5   1    2.50    1.30
  -9  -5   1    1.50    1.90
   9   5  -1    2.40    1.90
  -9   5   1    2.60    0.60
   9   5  -1    0.70    1.70
  -9   5   1    4.20    2.80
  -9   5   1    2.40    0.60
   7  -5  -1    0.40    2.00
  -7  -5   1    0.50    1.20
   7  -5  -1    0.40    0.60
   7  -5  -1    1.60    2.00
   7  -5  -1    0.40    0.70
   7  -5  -1    0.00    0.80
  -7  -5   1   -0.30    1.10
  -7  -5   1    1.40    1.40
   7  -5  -1    0.60    0.40
   7   5  -1    0.80    1.40
   7   5  -1    0.60    1.00
   7   5  -1   -1.10    1.10
  -7   5   1   -0.70    2.00
  -7   5   1    0.50    1.00
   7   5  -1    1.80    1.20
  -5  -5   1  194.68   10.10
   5  -5  -1  183.38    8.70
  -5  -5   1  198.68   11.00
  -5  -5   1  196.48    9.90
   5  -5  -1  198.18   10.50
  -5  -5   1  191.48   10.00
  -5  -5   1  183.58    9.70
   5  -5  -1  186.28    8.70
   5  -5  -1  183.28   10.30
   5  -5  -1  183.58   10.80
   5   5  -1  198.58    9.90
   5   5  -1  186.68   10.60
  -5   5   1  182.98    9.60
   5   5  -1  189.38    9.70
   5   5  -1  203.88   10.20
  -5   5   1  202.68   10.60
  -3  -5   1   58.39    4.80
   3  -5  -1   53.39    2.80
  -3  -5   1   54.29    3.90
  -3  -5   1   54.69    3.50
  -3  -5   1   56.39    3.80
   3  -5  -1   51.39    2.70
   3  -5  -1   55.39    2.80
   3  -5  -1   53.49    2.70
   3  -5  -1   48.20    4.00
   3  -5  -1   59.19    4.30
  -3  -5   1   53.49    3.60
  -3   5   1   54.69    2.70
   3   5  -1   57.99    3.90
   3   5  -1   53.29    3.60
  -3   5   1   52.19    2.70
   3   5  -1   60.09    3.70
   3   5  -1   55.69    4.20
  -3   5   1   53.89    3.60
   3   5  -1   55.29    3.40
   1  -5  -1  498.05   22.80
   1  -5  -1  459.65   21.80
  -1  -5   1  504.45   22.10
   1  -5  -1  500.15   21.90
  -1  -5   1  503.45   23.20
  -1  -5   1  460.75   22.20
  -1  -5   1  466.35   22.00
   1  -5  -1  488.05   21.70
  -1  -5   1  502.45   22.30
   1  -5  -1  462.55   21.70
   1   5  -1  503.45   22.30
  -1   5   1  473.45   21.80
  -1   5   1  489.95   22.30
   1   5  -1  465.05   22.10
   1   5  -1  475.55   22.90
   1   5  -1  493.45   21.90
  -1   5   1  473.75   22.70
   1   5  -1  453.45   21.80
  -1  -5  -1  335.57   15.20
   1  -5   1  337.07   14.90
  -1  -5  -1  338.07   16.00
   1  -5   1  310.77   14.80
   1  -5   1  306.17   15.80
  -1  -5  -1  300.87   14.90
   1  -5   1  348.57   15.00
  -1  -5  -1  323.07   14.60
  -1  -5  -1  300.27   15.10
   1  -5   1  296.17   14.90
  -1  -5  -1  334.67   15.10
   1  -5   1  343.77   16.10
  -1   5  -1  303.07   14.90
   1   5   1  337.27   14.90
  -1   5  -1  315.37   15.90
  -1   5  -1  332.57   14.60
  -1   5  -1  309.67   14.90
   1   5   1  325.07   15.20
   1   5   1  338.97   15.20
  -1   5  -1  318.77   15.30
   1   5   1  314.07   14.80
   1   5   1  315.17   15.80
   3  -5   1  136.09    8.50
  -3  -5  -1  167.08    8.10
  -3  -5  -1  148.19    8.00
  -3  -5  -1  148.19    7.90
  -3  -5  -1  160.48    8.30
   3  -5   1  164.68    8.90
   3  -5   1  154.48    7.40
   3  -5   1  165.58    7.50
  -3  -5  -1  156.88    9.00
   3  -5   1  148.69    7.50
   3  -5   1  148.79    7.40
   3   5   1  151.58    8.60
   3   5   1  163.38    8.00
   3   5   1  157.28    7.80
  -3   5  -1  155.98    8.00
   3   5   1  166.58    8.20
  -3   5  -1  147.59    7.40
   3   5   1  147.49    8.00
   5  -5   1   30.50    2.10
   5  -5   1   27.40    1.90
   5  -5   1   28.30    2.00
  -5  -5  -1   35.60    4.30
  -5  -5  -1   32.30    3.00
   5  -5   1   22.20    3.40
   5  -5   1   32.80    3.60
  -5  -5  -1   29.80    2.70
  -5  -5  -1   34.20    3.20
   5  -5   1   26.40    3.10
   5  -5   1   31.40    2.20
  -5  -5  -1   28.40    2.50
  -5   5  -1   28.80    1.90
  -5   5  -1   29.00    3.60
  -5   5  -1   28.90    2.50
   5   5   1   28.50    2.60
   5   5   1   31.80    3.20
   5   5   1   29.80    2.80
   5   5   1   30.50    3.40
   5   5   1   25.40    2.60
  -7  -5  -1   34.30    3.10
   7  -5   1   37.60    2.50
   7  -5   1   40.10    4.20
   7  -5   1   37.80    4.30
   7  -5   1   37.80    2.60
   7  -5   1   42.20    2.80
   7  -5   1   36.20    2.30
  -7  -5  -1   43.50    3.90
  -7  -5  -1   45.50    4.90
  -7  -5  -1   41.60    4.00
  -7  -5  -1   35.50    3.90
   7  -5   1   41.70    2.80
   7  -5   1   37.60    2.10
   7   5   1   40.10    4.30
   7   5   1   36.60    3.40
  -7   5  -1   41.70    3.00
   7   5   1   43.40    3.80
   7   5   1   38.30    3.80
   7   5   1   40.10    3.30
  -7   5  -1   41.80    2.50
  -7   5  -1   41.40    4.60
   9  -5   1   90.99    5.20
   9  -5   1   76.99    4.60
  -9  -5  -1   85.29    6.10
  -9  -5  -1   87.59    6.40
  -9  -5  -1   84.79    6.90
   9  -5   1   85.79    4.90
   9  -5   1   80.99    6.60
   9  -5   1   77.09    4.60
  -9  -5  -1   78.99    5.40
  -9  -5  -1   74.59    5.60
  -9   5  -1   90.49    7.10
   9   5   1   85.29    6.00
  -9   5  -1   77.29    4.90
   9   5   1   91.29    6.50
   9   5   1   77.99    7.90
  -9   5  -1   80.29    4.60
   9   5   1   73.89    5.60
 -11  -5  -1   35.00    4.50
 -11  -5  -1   33.10    4.00
  11  -5   1   32.00    2.60
 -11  -5  -1   28.80    3.70
  11  -5   1   34.30    3.40
  11  -5   1   36.90    5.50
 -11  -5  -1   34.70    5.60
 -11  -5  -1   27.10    5.00
  11  -5   1   33.20    3.20
  11  -5   1   30.60    3.00
 -11   5  -1   35.90    5.40
  11   5   1   30.60    4.30
 -11   5  -1   33.20    2.60
  11   5   1   29.00    3.90
  11   5   1   40.10    4.80
  11   5   1   33.20    4.30
  13  -5   1   10.00    1.70
 -13  -5  -1    9.90    3.10
  13  -5   1   11.40    2.10
  13  -5   1   11.20    2.20
 -13  -5  -1   14.90    3.50
  13  -5   1   10.50    2.60
 -13  -5  -1   15.00    4.90
  13   5   1   10.70    2.90
  13   5   1   10.80    3.10
  13   5   1   10.00    2.90
 -13   5  -1   17.10    4.60
 -13   5  -1    9.80    1.80
 -15  -5  -1   34.80    5.90
 -15  -5  -1   32.20    5.10
  15  -5   1   31.00    4.40
 -15  -5  -1   41.90    8.40
  15  -5   1   35.30    4.60
 -15   5  -1   22.00    6.90
  15   5   1   29.90    5.50
  15   5   1   30.80    5.80
 -14  -6   1    2.40    3.20
  14  -6  -1    2.00    2.40
  14  -6  -1   -3.90    2.30
  14  -6  -1    0.70    1.60
 -14  -6   1    0.60    3.30
 -14  -6   1    0.50    5.10
  14   6  -1   -1.20    2.80
  14   6  -1    0.30    3.30
 -14   6   1   -0.30    4.50
 -12  -6   1   -0.30    2.20
 -12  -6   1    3.50    4.10
 -12  -6   1    0.90    3.10
  12  -6  -1   -1.50    1.40
  12  -6  -1   -1.60    1.30
 -12  -6   1    0.20    2.30
 -12  -6   1   -0.10    2.50
  12  -6  -1    0.90    1.30
 -12   6   1    4.70    3.90
  12   6  -1    1.20    2.10
  12   6  -1   -0.60    2.30
  12   6  -1    3.20    2.60
  10  -6  -1   17.90    2.20
 -10  -6   1   18.80    2.60
 -10  -6   1   22.50    5.30
 -10  -6   1   17.20    3.00
  10  -6  -1   16.80    1.90
 -10  -6   1   19.40    3.40
  10  -6  -1   17.50    3.60
  10  -6  -1   19.00    1.70
 -10  -6   1   21.80    3.10
  10   6  -1   23.40    3.00
  10   6  -1   20.00    3.40
  10   6  -1   13.70    2.80
 -10   6   1   13.80    5.80
   8  -6  -1    7.40    2.00
   8  -6  -1    6.50    3.00
  -8  -6   1    5.90    1.40
   8  -6  -1    5.90    0.90
  -8  -6   1    6.60    1.90
   8  -6  -1    5.60    1.00
   8  -6  -1    7.80    1.40
  -8  -6   1    4.60    1.50
  -8  -6   1    9.70    2.50
  -8  -6   1   11.30    4.40
   8   6  -1    3.60    1.40
  -8   6   1    8.00    1.90
   8   6  -1    6.70    2.20
  -8   6   1    6.70    3.00
   8   6  -1    4.40    2.00
  -6  -6   1  379.16   18.60
   6  -6  -1  411.16   19.60
   6  -6  -1  389.96   17.40
   6  -6  -1  382.66   17.40
   6  -6  -1  365.26   19.30
  -6  -6   1  398.66   18.80
  -6  -6   1  404.26   19.20
  -6  -6   1  359.86   18.80
   6  -6  -1  362.76   20.00
   6  -6  -1  402.96   18.20
  -6  -6   1  412.06   20.30
   6   6  -1  393.86   18.70
   6   6  -1  384.66   18.60
   6   6  -1  359.56   18.80
   6   6  -1  370.06   19.70
   6   6  -1  419.56   19.20
  -6   6   1  370.76   18.50
   4  -6  -1   46.50    2.80
   4  -6  -1   50.19    2.50
  -4  -6   1   46.60    3.80
   4  -6  -1   45.00    3.90
   4  -6  -1   44.50    4.30
   4  -6  -1   55.69    4.40
  -4  -6   1   49.99    4.90
  -4  -6   1   46.00    3.40
  -4  -6   1   53.59    3.90
   4  -6  -1   47.90    2.50
  -4  -6   1   48.90    3.50
  -4  -6   1   52.79    2.30
   4   6  -1   41.80    3.40
   4   6  -1   46.90    3.90
   4   6  -1   53.59    3.60
   4   6  -1   46.10    4.20
  -4   6   1   44.10    3.50
   4   6  -1   46.60    3.30
  -2  -6   1   39.90    3.00
   2  -6  -1   34.00    3.40
  -2  -6   1   31.70    2.60
  -2  -6   1   38.20    3.00
   2  -6  -1   32.80    2.10
  -2  -6   1   39.60    4.00
  -2  -6   1   35.80    2.60
   2  -6  -1   36.00    2.30
   2  -6  -1   32.70    2.10
   2  -6  -1   33.20    3.30
   2  -6  -1   34.90    2.40
  -2   6   1   32.80    3.00
   2   6  -1   32.40    2.40
   2   6  -1   35.10    2.90
  -2   6   1   32.30    2.10
   2   6  -1   33.30    3.20
  -2   6   1   31.90    2.80
   2   6  -1   33.70    2.60
   2   6  -1   37.10    2.70
   0  -6  -1  147.29    7.40
   0  -6   1  152.08    8.70
   0  -6  -1  152.18    7.40
   0  -6  -1  139.69    7.30
   0  -6   1  149.69    7.50
   0  -6  -1  158.38    8.60
   0  -6   1  155.08    7.70
   0  -6   1  138.89    7.40
   0  -6  -1  158.78    7.60
   0  -6   1  155.68    7.50
   0   6   1  144.19    8.20
   0   6  -1  141.49    7.10
   0   6  -1  148.69    7.80
   0   6   1  141.29    7.70
   0   6  -1  154.88    7.20
   0   6   1  156.88    7.00
   0   6   1  142.99    8.20
   0   6   1  141.69    7.40
   0   6  -1  138.29    7.40
   0   6  -1  137.19    8.30
   0   6   1  142.39    6.90
   0   6  -1  154.98    7.70
  -2  -6  -1  141.99    7.30
   2  -6   1  142.79    6.80
  -2  -6  -1  141.69    7.20
   2  -6   1  122.69    7.70
  -2  -6  -1  134.99    6.30
  -2  -6  -1  145.79    8.40
  -2  -6  -1  124.39    6.90
  -2  -6  -1  127.99    7.10
   2  -6   1  137.79    6.70
   2  -6   1  126.09    6.70
   2  -6   1  126.99    6.60
   2  -6   1  146.69    8.20
  -2   6  -1  120.29    7.70
   2   6   1  140.19    7.30
   2   6   1  135.89    7.80
  -2   6  -1  126.29    6.60
   2   6   1  127.49    7.10
   2   6   1  132.19    6.80
   2   6   1  139.89    6.90
  -2   6  -1  135.19    6.70
   2   6   1  135.89    7.20
  -2   6  -1  133.49    7.20
  -4  -6  -1    6.60    2.00
  -4  -6  -1    6.20    1.50
  -4  -6  -1    5.80    1.40
   4  -6   1    5.70    1.00
   4  -6   1    6.90    1.90
  -4  -6  -1    5.00    1.10
   4  -6   1    7.50    1.30
  -4  -6  -1    6.10    1.20
   4  -6   1    6.40    1.00
   4  -6   1    7.40    1.00
   4  -6   1    4.30    1.40
   4   6   1    9.00    1.60
  -4   6  -1    8.00    0.90
   4   6   1    8.30    1.50
   4   6   1    8.90    1.90
   4   6   1    8.80    1.60
  -4   6  -1    4.20    1.30
   4   6   1    4.20    1.30
  -6  -6  -1    1.50    1.50
  -6  -6  -1    3.40    1.20
   6  -6   1   -0.40    1.90
  -6  -6  -1    0.30    1.40
   6  -6   1    1.10    0.80
   6  -6   1    0.40    0.50
  -6  -6  -1    2.00    1.00
   6  -6   1    3.20    2.00
   6  -6   1   -0.10    1.30
   6   6   1    1.90    1.10
   6   6   1   -0.20    1.00
   6   6   1    0.70    1.10
  -6   6  -1    2.20    1.10
  -6   6  -1    1.20    0.50
  -6   6  -1    0.20    2.30
   6   6   1    2.60    1.60
   6   6   1    1.70    1.50
  -6   6  -1    1.10    0.50
   8  -6   1   -0.20    1.10
   8  -6   1   -2.20    2.00
  -8  -6  -1    3.20    2.80
  -8  -6  -1    2.10    1.30
   8  -6   1   -0.10    0.70
  -8  -6  -1    1.80    1.70
   8  -6   1    1.00    1.70
   8  -6   1   -0.90    0.70
  -8  -6  -1    1.70    1.60
   8  -6   1    0.90    0.80
  -8   6  -1   -0.40    0.60
   8   6   1    0.30    1.90
   8   6   1    0.50    1.30
   8   6   1    0.10    1.60
  -8   6  -1    0.30    0.60
  -8   6  -1    0.50    2.50
   8   6   1   -1.30    1.30
   8   6   1    0.90    1.20
  -8   6  -1    2.50    1.30
  10  -6   1   -0.70    1.10
 -10  -6  -1    2.40    3.10
 -10  -6  -1    2.90    1.70
 -10  -6  -1   -0.70    1.60
 -10  -6  -1   -1.10    1.40
  10  -6   1   -0.80    0.90
  10  -6   1   -0.60    1.10
  10  -6   1   -0.20    1.10
 -10  -6  -1   -0.80    2.00
  10   6   1    1.20    1.70
 -10   6  -1    0.90    0.80
  10   6   1    1.30    2.10
  10   6   1   -0.40    2.70
  10   6   1   -0.80    1.90
 -10   6  -1    2.10    1.40
  10   6   1    0.20    1.90
 -10   6  -1    4.20    3.10
 -10   6  -1   -0.80    0.80
 -12  -6  -1   19.10    4.00
 -12  -6  -1   21.60    3.90
  12  -6   1   16.90    2.30
 -12  -6  -1   11.60    2.50
  12  -6   1   17.50    2.10
  12  -6   1   21.30    3.40
 -12   6  -1   12.60    2.40
  12   6   1   16.80    3.50
 -12   6  -1   17.90    4.60
  12   6   1   16.30    3.30
  14  -6   1    3.30    2.70
 -14  -6  -1    2.80    5.00
 -14  -6  -1   -4.40    2.70
 -14  -6  -1   -0.80    3.40
 -14  -6  -1    4.80    3.40
  14  -6   1    0.20    2.00
 -14   6  -1    4.40    5.20
 -14   6  -1   -3.70    1.90
  14   6   1    1.20    3.90
  14   6   1   -2.00    3.70
  13  -7  -1   52.69    4.30
  13  -7  -1   55.69    8.00
  13  -7  -1   55.79    4.60
 -13  -7   1   64.99    8.20
 -13  -7   1   49.20    6.50
 -13  -7   1   63.89    7.00
  13   7  -1   51.79    6.80
 -13   7   1   45.60    7.40
  13   7  -1   50.29    6.60
 -11  -7   1   -1.20    2.20
 -11  -7   1    0.60    2.20
 -11  -7   1   -1.40    2.00
 -11  -7   1    3.10    4.70
 -11  -7   1    0.90    2.10
  11  -7  -1    0.00    1.20
  11  -7  -1    6.20    7.80
  11  -7  -1    2.10    1.60
  11  -7  -1   -1.50    2.20
  11   7  -1    3.50    2.50
  11   7  -1    2.80    2.40
 -11   7   1    2.80    3.30
  11   7  -1    2.60    2.40
  11   7  -1   -0.60    2.10
  -9  -7   1   68.99    5.60
   9  -7  -1   62.79    5.90
  -9  -7   1   79.29    7.80
   9  -7  -1   75.49    6.80
  -9  -7   1   77.49    6.10
   9  -7  -1   75.89    4.30
   9  -7  -1   72.29    6.70
   9  -7  -1   68.09    4.00
   9  -7  -1   74.69    4.10
   9   7  -1   83.89    6.50
   9   7  -1   74.69    5.50
   9   7  -1   58.09    5.70
   9   7  -1   80.89    6.00
  -7  -7   1   12.10    2.70
  -7  -7   1   11.30    2.50
  -7  -7   1   11.80    3.10
   7  -7  -1   17.30    2.90
  -7  -7   1   14.20    2.50
   7  -7  -1   10.80    1.20
   7  -7  -1   10.00    2.20
   7  -7  -1   11.70    2.20
   7  -7  -1   16.30    3.90
   7   7  -1   10.50    2.50
   7   7  -1    9.40    2.20
   7   7  -1   19.50    3.40
   7   7  -1   15.60    2.50
  -7   7   1   14.20    2.50
   7   7  -1   15.90    2.30
  -5  -7   1  260.27   13.10
   5  -7  -1  226.28   11.40
  -5  -7   1  259.87   14.30
  -5  -7   1  245.98   12.80
   5  -7  -1  236.08   13.90
   5  -7  -1  255.77   13.60
  -5  -7   1  243.48   12.60
  -5  -7   1  260.47   12.90
   5  -7  -1  252.47   11.50
   5  -7  -1  244.48   13.40
  -5   7   1  244.18   12.60
   5   7  -1  266.37   12.70
   5   7  -1  230.38   13.60
   5   7  -1  234.08   12.70
   5   7  -1  272.27   13.20
   3  -7  -1   63.79    3.50
   3  -7  -1   72.59    5.30
  -3  -7   1   61.69    4.30
   3  -7  -1   64.89    3.60
  -3  -7   1   62.09    4.20
   3  -7  -1   71.19    3.70
   3  -7  -1   61.99    5.00
  -3  -7   1   72.79    4.70
   3  -7  -1   67.99    3.70
  -3  -7   1   69.89    4.80
  -3  -7   1   73.59    6.00
  -3   7   1   62.99    3.40
  -3   7   1   65.09    4.60
   3   7  -1   59.99    5.70
   3   7  -1   68.59    4.50
   3   7  -1   70.59    4.80
   3   7  -1   64.69    4.10
  -3   7   1   63.09    3.40
   3   7  -1   67.69    4.30
  -1  -7   1   53.19    3.70
   1  -7  -1   44.30    3.00
   1  -7  -1   52.29    3.20
  -1  -7   1   49.70    3.30
   1  -7  -1   52.69    3.30
   1  -7  -1   47.70    3.00
  -1  -7   1   54.59    3.70
  -1  -7   1   53.89    4.80
   1  -7  -1   52.29    4.40
  -1  -7   1   46.40    3.30
  -1   7   1   48.60    3.00
   1   7  -1   48.70    3.00
   1   7  -1   52.99    3.70
   1   7  -1   51.69    3.20
  -1   7   1   49.50    3.80
   1   7  -1   46.20    3.30
  -1   7   1   48.30    3.10
  -1   7   1   43.80    3.90
   1   7  -1   51.09    3.80
   1   7  -1   45.70    4.20
   1  -7   1   37.20    2.70
  -1  -7  -1   35.50    2.70
   1  -7   1   36.70    4.00
  -1  -7  -1   38.10    3.00
  -1  -7  -1   47.00    4.40
  -1  -7  -1   42.90    3.20
  -1  -7  -1   35.30    2.70
   1  -7   1   38.70    2.90
   1  -7   1   37.60    2.60
   1  -7   1   40.60    2.90
   1   7   1   36.50    3.10
   1   7   1   40.30    2.60
   1   7   1   38.10    2.40
  -1   7  -1   36.30    3.20
  -1   7  -1   37.10    3.60
  -1   7  -1   37.20    3.60
   1   7   1   38.20    2.80
  -1   7  -1   35.50    2.60
   1   7   1   41.40    3.60
   1   7   1   39.40    3.40
   3  -7   1  107.09    5.60
   3  -7   1  108.39    7.10
  -3  -7  -1  113.79    6.60
   3  -7   1  105.49    5.70
   3  -7   1  115.99    5.70
  -3  -7  -1  121.59    7.90
   3  -7   1  113.29    5.80
  -3  -7  -1  101.39    6.20
   3  -7   1  118.39    7.50
  -3  -7  -1  110.69    6.40
  -3  -7  -1  103.89    6.10
   3   7   1  108.09    6.30
   3   7   1  118.99    6.30
   3   7   1  108.49    5.90
   3   7   1  108.69    6.40
  -3   7  -1  101.29    6.30
  -3   7  -1  108.69    5.60
   3   7   1  115.19    6.50
   3   7   1   96.79    7.20
  -5  -7  -1  213.68   12.10
   5  -7   1  224.48   13.50
  -5  -7  -1  220.78   12.00
   5  -7   1  232.28   13.00
  -5  -7  -1  249.97   12.40
   5  -7   1  233.18   11.20
   5  -7   1  227.38   11.10
  -5  -7  -1  252.67   12.70
   5  -7   1  246.18   13.30
   5  -7   1  249.38   11.30
   5  -7   1  246.68   11.20
  -5  -7  -1  248.98   13.80
  -5   7  -1  228.58   12.00
   5   7   1  256.07   12.20
   5   7   1  254.77   12.60
  -5   7  -1  233.48   11.00
  -5   7  -1  226.38   11.00
   5   7   1  229.88   13.20
   5   7   1  219.48   11.80
   7  -7   1    2.40    2.20
   7  -7   1    2.30    0.80
  -7  -7  -1    2.80    1.80
   7  -7   1   -0.10    0.90
   7  -7   1    1.80    2.50
   7  -7   1    0.20    1.60
  -7  -7  -1    3.10    1.20
   7  -7   1    2.20    0.80
   7  -7   1    2.10    0.70
  -7  -7  -1    0.00    1.80
   7  -7   1    1.50    0.80
  -7   7  -1    2.00    1.60
   7   7   1    2.90    1.40
   7   7   1    2.60    1.80
   7   7   1    2.20    1.40
  -7   7  -1    1.80    0.60
  -7   7  -1    1.70    0.50
   7   7   1    3.40    1.80
  -7   7  -1    0.70    2.60
   9  -7   1    6.30    3.80
  -9  -7  -1   15.80    4.20
  -9  -7  -1   11.50    2.70
   9  -7   1    9.60    1.90
   9  -7   1    4.30    2.50
  -9  -7  -1    5.00    2.10
   9  -7   1    8.10    1.40
  -9  -7  -1   11.50    2.20
   9  -7   1   12.20    2.90
   9  -7   1    9.20    1.70
  -9   7  -1   13.60    4.20
  -9   7  -1    7.90    1.40
   9   7   1   12.10    3.10
   9   7   1    7.60    1.80
   9   7   1    9.50    2.70
   9   7   1    4.90    2.10
  -9   7  -1   11.60    2.30
  11  -7   1   12.20    2.30
 -11  -7  -1   23.60    5.50
 -11  -7  -1   19.20    3.90
 -11  -7  -1   10.80    3.00
  11  -7   1   19.50    2.90
  11  -7   1   17.50    2.50
  11  -7   1    7.60    3.00
  11   7   1   13.20    3.70
  11   7   1   13.20    1.90
  11   7   1   16.00    3.40
 -11   7  -1   14.30    4.60
  13  -7   1   22.50    4.00
  13  -7   1   18.70    3.30
 -13  -7  -1   25.10    6.10
 -13  -7  -1   19.30    4.30
 -13  -7  -1   10.70    3.30
  13  -7   1   15.30    2.90
  13  -7   1   14.50    3.80
 -13   7  -1   11.60    5.00
  13   7   1   18.70    4.20
  13   7   1   20.90    2.70
  12  -8  -1   17.70    3.70
 -12  -8   1   38.80    6.10
  12  -8  -1   22.10    3.10
  12  -8  -1   28.80    3.40
 -12  -8   1   32.70    4.70
  12   8  -1   21.60    3.90
  12   8  -1   26.00    4.10
  10  -8  -1   57.89    7.10
 -10  -8   1   37.50    5.30
  10  -8  -1   45.90    3.00
 -10  -8   1   51.39    5.80
  10  -8  -1   44.40    3.20
 -10  -8   1   47.70    5.30
 -10  -8   1   48.70    4.90
  10  -8  -1   48.00    6.30
  10  -8  -1   32.60    5.90
 -10   8   1   47.10    5.40
  10   8  -1   42.50    5.10
  10   8  -1   36.20    5.50
  10   8  -1   38.80    4.70
  10   8  -1   42.30    5.10
   8  -8  -1    4.00    0.90
   8  -8  -1    4.00    2.10
   8  -8  -1    2.20    0.80
  -8  -8   1    0.30    1.50
   8  -8  -1    2.20    1.10
  -8  -8   1    4.20    2.10
  -8  -8   1    3.10    1.80
  -8  -8   1    4.80    2.30
   8  -8  -1    5.40    2.50
   8   8  -1    2.10    2.30
  -8   8   1    5.50    3.00
   8   8  -1    1.00    1.60
   8   8  -1    3.30    3.60
   8   8  -1    3.10    1.70
   6  -8  -1   19.10    4.00
   6  -8  -1   16.30    3.20
  -6  -8   1   16.40    2.80
   6  -8  -1   16.40    1.50
  -6  -8   1   12.60    3.00
  -6  -8   1   14.10    2.60
   6  -8  -1   18.20    1.80
   6  -8  -1   23.40    3.80
  -6  -8   1   20.90    3.60
  -6  -8   1   19.60    3.50
   6   8  -1   17.50    3.20
   6   8  -1   18.50    2.60
   6   8  -1   22.90    3.70
   6   8  -1   14.80    3.40
  -4  -8   1   87.39    7.30
   4  -8  -1   76.89    5.90
  -4  -8   1   78.59    5.70
   4  -8  -1   70.19    6.20
   4  -8  -1   80.59    4.10
  -4  -8   1   80.39    3.80
   4  -8  -1   79.99    6.20
  -4  -8   1   81.69    5.50
   4  -8  -1   74.19    4.10
  -4  -8   1   72.79    5.00
   4  -8  -1   80.49    4.20
  -4  -8   1   69.39    5.10
   4   8  -1   73.69    5.10
   4   8  -1   88.39    5.80
   4   8  -1   70.89    6.00
   4   8  -1   85.19    5.20
  -4   8   1   75.29    5.50
   4   8  -1   73.69    4.80
  -2  -8   1   54.29    4.20
   2  -8  -1   48.40    3.20
   2  -8  -1   54.69    4.90
  -2  -8   1   59.99    4.10
   2  -8  -1   46.90    4.40
   2  -8  -1   52.29    3.40
  -2  -8   1   48.90    3.70
   2  -8  -1   56.29    3.50
  -2  -8   1   61.79    5.80
   2  -8  -1   49.80    3.20
  -2   8   1   52.99    4.30
   2   8  -1   54.59    4.70
   2   8  -1   50.09    3.70
   2   8  -1   50.79    3.30
   2   8  -1   56.79    4.10
   2   8  -1   57.49    4.40
  -2   8   1   51.19    3.10
   2   8  -1   53.89    3.60
   0  -8  -1  307.57   14.20
   0  -8   1  306.07   15.90
   0  -8   1  274.97   15.20
   0  -8   1  306.27   14.20
   0  -8  -1  278.77   14.00
   0  -8   1  267.07   14.10
   0  -8  -1  314.97   14.30
   0  -8  -1  277.57   14.10
   0  -8   1  282.87   14.10
   0  -8  -1  311.67   15.70
   0  -8   1  303.27   14.30
   0   8  -1  302.37   13.50
   0   8  -1  270.07   14.50
   0   8  -1  306.47   14.40
   0   8   1  308.87   14.20
   0   8  -1  272.27   13.30
   0   8  -1  285.67   15.40
   0   8   1  282.97   14.60
   0   8  -1  287.67   14.30
   2  -8   1   63.39    3.80
   2  -8   1   52.39    3.50
   2  -8   1   54.99    4.90
  -2  -8  -1   57.59    4.30
  -2  -8  -1   66.29    5.90
   2  -8   1   65.79    5.60
  -2  -8  -1   54.79    3.90
   2  -8   1   58.69    3.60
   2  -8   1   60.19    3.80
  -2  -8  -1   64.49    4.40
  -2   8  -1   57.69    3.50
   2   8   1   62.39    4.20
   2   8   1   60.89    3.80
  -2   8  -1   59.59    3.60
  -2   8  -1   59.29    4.60
   2   8   1   59.39    4.00
   2   8   1   56.89    4.80
   2   8   1   54.39    3.50
   2   8   1   50.79    4.20
  -2   8  -1   52.49    4.80
   4  -8   1  392.76   17.50
  -4  -8  -1  391.66   18.70
   4  -8   1  351.76   17.30
  -4  -8  -1  399.46   20.00
  -4  -8  -1  343.97   18.10
  -4  -8  -1  401.16   18.50
  -4  -8  -1  354.86   18.30
   4  -8   1  402.76   19.80
   4  -8   1  359.66   17.40
  -4   8  -1  353.36   18.30
   4   8   1  368.46   19.40
   4   8   1  369.26   18.40
  -4   8  -1  362.36   17.20
   4   8   1  368.46   17.90
   4   8   1  359.36   18.10
   4   8   1  399.96   18.70
   4   8   1  400.66   18.10
  -4   8  -1  367.06   17.20
  -6  -8  -1   70.19    5.10
   6  -8   1   68.59    6.40
   6  -8   1   74.19    4.30
  -6  -8  -1   86.59    6.00
   6  -8   1   81.39    6.90
  -6  -8  -1   71.09    5.30
   6  -8   1   74.19    4.30
  -6  -8  -1   85.19    6.20
   6  -8   1   82.59    4.50
  -6  -8  -1   83.49    7.50
   6  -8   1   78.99    4.20
   6   8   1   79.89    6.00
   6   8   1   77.19    5.10
  -6   8  -1   77.09    3.90
  -6   8  -1   76.69    3.90
  -6   8  -1   62.69    5.50
   6   8   1   63.09    6.00
   6   8   1   72.99    5.00
   6   8   1   82.79    5.60
   8  -8   1   31.00    4.70
   8  -8   1   30.80    4.80
  -8  -8  -1   25.70    5.40
   8  -8   1   27.60    2.40
   8  -8   1   23.40    2.20
  -8  -8  -1   31.80    4.60
   8  -8   1   27.40    5.20
  -8  -8  -1   29.50    3.70
  -8  -8  -1   27.90    4.20
   8  -8   1   23.80    2.50
   8  -8   1   29.10    2.40
   8  -8   1   29.00    2.50
  -8  -8  -1   24.00    3.50
   8  -8   1   29.70    2.10
  -8   8  -1   30.20    4.60
   8   8   1   29.10    3.00
   8   8   1   27.90    4.20
   8   8   1   20.20    4.50
   8   8   1   30.80    4.60
 -10  -8  -1   40.80    5.40
 -10  -8  -1   39.30    4.90
 -10  -8  -1   28.90    5.20
  10  -8   1   35.30    3.20
  10  -8   1   40.80    2.70
 -10  -8  -1   44.90    6.30
  10  -8   1   41.80    2.80
  10  -8   1   34.70    3.50
  10  -8   1   34.90    6.20
 -10  -8  -1   38.60    5.00
  10   8   1   36.90    3.60
  10   8   1   34.10    5.00
 -10   8  -1   49.50    5.50
 -10   8  -1   45.50    6.40
  10   8   1   41.50    5.60
  10   8   1   36.70    4.70
 -12  -8  -1   78.59    7.70
  12  -8   1   80.79    9.10
  12  -8   1   84.59    4.60
 -12  -8  -1   82.39    8.50
  12  -8   1   75.99    5.50
  12   8   1   84.89    5.40
  12   8   1   88.09    8.50
 -12   8  -1   95.69    9.20
  12   8   1   80.39    7.60
  11  -9  -1   18.70    2.20
  11  -9  -1   21.30    3.00
 -11  -9   1   20.40    5.80
 -11  -9   1   13.20    3.70
 -11  -9   1   13.40    3.50
  11  -9  -1   13.10    3.20
  11   9  -1   18.50    4.10
  11   9  -1   12.50    3.60
   9  -9  -1    3.40    1.10
  -9  -9   1    2.00    2.50
   9  -9  -1    6.60    4.10
   9  -9  -1    2.10    1.30
  -9  -9   1    2.90    2.40
   9  -9  -1    1.20    2.20
  -9  -9   1    4.00    2.20
   9  -9  -1    3.80    1.10
  -9  -9   1   -1.10    2.40
   9  -9  -1    6.20    5.00
   9   9  -1    0.20    2.20
   9   9  -1    5.50    2.10
   9   9  -1    2.30    2.30
  -9   9   1    6.60    2.70
   7  -9  -1    0.90    2.00
  -7  -9   1   -1.90    1.80
   7  -9  -1   -1.20    1.10
   7  -9  -1    2.20    0.80
   7  -9  -1   -0.50    0.80
  -7  -9   1    0.20    1.70
  -7  -9   1    4.00    2.30
   7  -9  -1    4.80    2.80
   7  -9  -1    3.50    3.10
  -7  -9   1    2.40    2.20
  -7  -9   1    3.70    2.60
  -7   9   1    2.50    2.80
   7   9  -1    1.10    2.00
   7   9  -1    0.80    1.80
   7   9  -1   -0.90    1.90
  -5  -9   1   14.80    3.10
   5  -9  -1   14.70    3.70
   5  -9  -1   18.40    1.80
  -5  -9   1   15.40    2.70
   5  -9  -1   11.70    2.60
  -5  -9   1   14.40    2.70
   5  -9  -1   18.10    1.60
  -5  -9   1   12.60    3.70
  -5   9   1   15.50    3.30
   5   9  -1   13.60    2.40
   5   9  -1   19.40    2.90
   5   9  -1   19.10    3.10
   3  -9  -1   31.50    2.70
   3  -9  -1   28.30    2.20
  -3  -9   1   28.80    3.00
  -3  -9   1   32.30    3.80
  -3  -9   1   41.40    5.60
   3  -9  -1   30.30    2.30
  -3  -9   1   31.40    3.10
   3  -9  -1   32.30    2.40
  -3  -9   1   36.90    3.90
   3  -9  -1   30.10    4.50
   3   9  -1   28.90    3.70
  -3   9   1   31.60    2.00
   3   9  -1   29.30    2.90
   3   9  -1   29.40    2.60
  -3   9   1   29.10    2.10
   3   9  -1   33.90    3.60
   3   9  -1   35.90    3.00
  -3   9   1   30.20    4.50
   1  -9  -1    8.30    2.30
   1  -9  -1    8.50    1.40
  -1  -9   1    9.50    1.90
   1  -9  -1    9.60    1.70
  -1  -9   1    6.30    2.30
   1  -9  -1    8.80    1.40
  -1  -9   1    9.50    1.90
  -1  -9   1    9.40    1.70
   1  -9  -1    8.70    1.60
  -1  -9   1    6.80    1.30
   1   9  -1    9.20    1.50
   1   9  -1    7.50    1.20
   1   9  -1    6.80    1.60
   1   9  -1   10.10    1.60
  -1   9   1    7.90    1.30
  -1   9   1    8.70    1.60
   1   9  -1    9.20    1.80
   1   9  -1    3.70    3.10
  -1   9   1    7.00    1.70
   1  -9   1   58.29    4.00
  -1  -9  -1   52.69    3.80
  -1  -9  -1   52.69    5.90
  -1  -9  -1   56.69    4.30
   1  -9   1   55.59    5.80
  -1  -9  -1   52.39    3.70
   1  -9   1   52.19    3.80
   1  -9   1   53.29    3.60
  -1  -9  -1   57.29    4.10
   1  -9   1   46.60    3.50
   1   9   1   57.09    4.10
  -1   9  -1   58.19    4.20
   1   9   1   48.30    4.60
   1   9   1   54.99    3.80
  -1   9  -1   54.29    3.60
   1   9   1   49.10    4.80
   1   9   1   54.89    3.10
  -1   9  -1   49.90    4.80
   1   9   1   51.19    2.90
   3  -9   1  238.18   13.50
   3  -9   1  210.28   11.00
  -3  -9  -1  218.28   11.60
  -3  -9  -1  233.68   12.10
   3  -9   1  236.38   11.10
   3  -9   1  213.48   11.00
   3  -9   1  236.38   12.30
  -3  -9  -1  199.68   11.60
  -3  -9  -1  233.88   12.00
  -3  -9  -1  238.38   13.80
  -3   9  -1  219.28   10.90
   3   9   1  212.88   12.80
   3   9   1  244.98   11.40
  -3   9  -1  233.68   12.50
   3   9   1  215.98   11.10
   3   9   1  209.48   11.90
   3   9   1  221.58   11.80
   3   9   1  249.28   12.10
   5  -9   1   -0.10    0.80
   5  -9   1    1.00    1.80
   5  -9   1    3.80    2.90
  -5  -9  -1   -0.90    2.00
  -5  -9  -1   -0.20    1.70
   5  -9   1   -0.30    1.00
  -5  -9  -1   -0.30    2.30
   5  -9   1   -1.50    0.90
  -5  -9  -1   -0.90    1.40
  -5   9  -1   -1.10    0.60
  -5   9  -1    0.20    0.60
  -5   9  -1    0.90    2.50
   5   9   1    1.00    1.70
   5   9   1    0.80    1.60
   5   9   1   -0.50    1.40
   5   9   1    0.50    1.30
   7  -9   1    0.40    3.10
   7  -9   1   -0.20    1.00
   7  -9   1    2.10    2.20
  -7  -9  -1    2.30    2.00
  -7  -9  -1   -2.00    1.70
   7  -9   1   -0.30    1.20
  -7  -9  -1    2.80    1.90
  -7  -9  -1    1.80    1.80
   7  -9   1    1.20    1.10
   7  -9   1    3.00    3.60
   7   9   1    1.10    2.10
   7   9   1   -0.60    1.80
   7   9   1    0.00    1.80
  -7   9  -1   -1.70    2.80
  -9  -9  -1   10.70    2.90
   9  -9   1    9.10    1.20
  -9  -9  -1   14.00    3.30
  -9  -9  -1   17.30    3.40
  -9  -9  -1   20.40    5.30
   9  -9   1   13.10    2.10
   9  -9   1   14.60    2.00
   9  -9   1   11.90    3.20
   9   9   1   19.90    2.90
   9   9   1   16.70    3.90
  -9   9  -1   19.60    3.40
   9   9   1   20.30    3.70
   9   9   1   16.30    3.10
 -11  -9  -1   -1.30    3.20
  11  -9   1    4.40    3.00
 -11  -9  -1    0.40    3.40
 -11  -9  -1    3.70    4.50
  11  -9   1    3.30    2.00
  11  -9   1   -0.50    2.20
  11   9   1    6.10    3.30
  11   9   1    1.00    3.00
 -11   9  -1   -4.50    2.10
  11   9   1    0.70    3.00
  10 -10  -1   26.00    3.40
 -10 -10   1   31.60    7.60
  10 -10  -1   27.30    2.90
 -10 -10   1   23.20    4.70
 -10 -10   1   35.10    6.00
  10  10  -1   25.20    4.70
  10  10  -1   34.50    5.60
 -10  10   1   34.00    5.00
  10  10  -1   26.30    4.30
   8 -10  -1   87.89    5.10
  -8 -10   1   99.29    7.30
   8 -10  -1   95.89    8.60
  -8 -10   1   89.79    9.30
  -8 -10   1   90.79    7.70
   8 -10  -1   96.29    5.30
   8 -10  -1  101.79    6.30
  -8 -10   1   98.29    7.50
   8  10  -1  100.29    7.10
  -8  10   1   97.69    7.10
   8  10  -1   85.49    6.40
   8  10  -1   74.89    8.80
   8  10  -1   98.69    7.00
  -6 -10   1    0.60    2.60
   6 -10  -1   -0.30    3.00
  -6 -10   1    0.70    2.00
   6 -10  -1    4.80    3.60
  -6 -10   1   -1.90    1.80
   6 -10  -1    2.40    1.00
  -6 -10   1    2.80    1.80
  -6 -10   1   -1.00    1.90
   6 -10  -1    1.70    1.10
   6 -10  -1    1.60    2.00
   6  10  -1    2.20    2.00
   6  10  -1    0.20    1.60
   6  10  -1    1.40    2.80
   6  10  -1    0.90    2.00
   6  10  -1    2.30    2.40
  -6  10   1    2.40    2.40
   6  10  -1   -1.10    2.10
  -4 -10   1   13.30    3.30
  -4 -10   1   16.10    4.60
   4 -10  -1   11.00    2.70
   4 -10  -1   16.80    2.20
  -4 -10   1   14.90    2.40
   4 -10  -1   19.80    4.30
  -4 -10   1   16.90    2.90
   4 -10  -1   17.20    1.90
   4 -10  -1   22.40    3.80
   4 -10  -1   18.80    2.20
  -4 -10   1   21.90    3.70
   4 -10  -1   16.10    1.80
   4  10  -1   24.50    3.50
   4  10  -1   22.10    2.90
  -4  10   1   22.50    4.00
   4  10  -1   15.40    2.50
   4  10  -1   17.90    3.60
   4  10  -1   13.50    2.50
   2 -10  -1   13.70    2.90
   2 -10  -1   13.70    1.80
   2 -10  -1   19.30    2.50
   2 -10  -1   14.10    2.30
  -2 -10   1   15.50    2.40
  -2 -10   1   13.00    2.40
   2 -10  -1   17.60    2.10
  -2 -10   1   15.00    2.50
   2  10  -1   11.80    3.20
  -2  10   1   11.80    3.20
   2  10  -1   17.50    2.50
   2  10  -1   17.50    1.80
   2  10  -1   18.90    3.10
  -2  10   1   15.70    1.80
   0 -10   1   12.50    4.10
   0 -10   1    7.30    2.70
   0 -10   1    7.70    1.90
   0 -10   1   10.70    2.10
   0 -10   1    7.30    1.40
   0 -10  -1    7.70    1.80
   0 -10  -1    6.60    2.50
   0 -10   1   12.90    2.20
   0 -10  -1    6.40    1.20
   0 -10  -1   11.00    2.00
   0  10  -1    9.10    2.10
   0  10   1    8.20    2.10
   0  10   1    7.50    1.30
   0  10  -1    7.20    2.90
   0  10  -1   10.70    2.00
   0  10   1    8.60    3.10
   2 -10   1   13.60    1.90
   2 -10   1   11.60    1.90
   2 -10   1   15.30    2.50
  -2 -10  -1   11.60    1.90
  -2 -10  -1   10.50    3.10
   2 -10   1   11.10    2.10
  -2 -10  -1   14.20    2.30
   2 -10   1    8.60    2.50
  -2 -10  -1   14.90    2.50
   2  10   1   16.60    3.60
   2  10   1   14.00    1.60
   2  10   1   15.10    2.10
  -2  10  -1   16.20    1.90
  -2  10  -1   13.90    3.30
   2  10   1   17.20    2.80
   4 -10   1    0.40    1.10
   4 -10   1    1.40    0.90
   4 -10   1    1.10    1.10
  -4 -10  -1   -0.10    1.70
   4 -10   1    0.90    1.10
  -4 -10  -1   -1.10    2.20
  -4 -10  -1    1.80    2.70
  -4 -10  -1   -1.60    1.70
  -4 -10  -1   -0.20    1.60
   4 -10   1   -1.50    2.30
   4  10   1    0.30    1.60
  -4  10  -1    0.50    0.80
   4  10   1    0.00    1.50
   4  10   1    1.30    1.80
   4  10   1    0.10    2.40
  -4  10  -1   -0.40    2.30
  -4  10  -1    0.10    0.80
  -6 -10  -1    7.40    3.20
   6 -10   1   15.80    3.80
   6 -10   1    9.70    1.70
   6 -10   1   14.70    4.00
   6 -10   1    9.00    2.80
  -6 -10  -1   16.70    2.60
  -6 -10  -1   11.20    2.70
   6 -10   1    8.80    1.60
   6 -10   1   14.70    2.20
  -6 -10  -1   14.00    3.10
   6 -10   1   11.80    1.80
   6  10   1    8.70    2.70
   6  10   1   10.90    2.50
   6  10   1   13.20    2.50
   6  10   1   13.00    2.00
  -6  10  -1   11.60    2.80
   6  10   1   19.60    3.80
   6  10   1   15.00    2.80
  -8 -10  -1    1.30    2.60
   8 -10   1   -0.10    2.50
  -8 -10  -1    0.90    2.40
   8 -10   1    3.40    2.00
  -8 -10  -1    0.70    2.60
   8 -10   1    3.10    1.40
   8 -10   1    0.20    1.30
  -8  10  -1   -1.00    2.30
   8  10   1   -1.00    2.80
   8  10   1    0.30    3.00
   8  10   1   -0.20    2.20
   8  10   1   -0.10    2.30
 -10 -10  -1   14.30    5.70
 -10 -10  -1   11.30    3.70
 -10 -10  -1   12.50    4.10
  10 -10   1    8.60    2.00
  10  10   1    0.40    3.10
 -10  10  -1    7.80    3.50
  10  10   1    9.70    3.70
  10  10   1    6.70    3.10
   9 -11  -1  201.88   10.80
  -9 -11   1  177.38   12.20
   9 -11  -1  192.38   13.70
  -9 -11   1  188.68   12.90
   9  11  -1  198.58   12.80
   9  11  -1  195.48   11.40
   9  11  -1  179.78   11.60
  -9  11   1  215.38   12.30
  -7 -11   1   47.50    5.80
   7 -11  -1   43.00    3.60
   7 -11  -1   42.90    6.50
  -7 -11   1   52.69    5.20
   7 -11  -1   40.60    3.30
   7 -11  -1   44.70    5.00
  -7 -11   1   32.60    5.50
   7  11  -1   44.60    4.50
   7  11  -1   51.79    5.20
  -7  11   1   48.20    5.80
   7  11  -1   50.99    7.20
   7  11  -1   46.80    5.10
  -5 -11   1   36.20    4.80
   5 -11  -1   32.10    5.70
  -5 -11   1   40.20    4.40
   5 -11  -1   28.70    3.00
  -5 -11   1   31.50    4.20
   5 -11  -1   42.00    6.00
   5 -11  -1   35.40    3.10
  -5 -11   1   25.70    4.60
  -5 -11   1   36.20    4.80
   5  11  -1   40.30    3.60
   5  11  -1   38.00    4.50
   5  11  -1   42.70    9.20
   5  11  -1   36.50    4.10
  -5  11   1   38.60    4.80
   5  11  -1   35.70    4.70
   3 -11  -1  100.29    5.80
  -3 -11   1   98.89    7.00
   3 -11  -1   97.19    7.70
   3 -11  -1   88.19    5.30
   3 -11  -1   99.29    8.40
  -3 -11   1   96.79    9.20
  -3 -11   1   95.59    6.30
   3 -11  -1   92.89    5.60
   3 -11  -1  105.09    5.60
  -3 -11   1  100.49    7.00
  -3 -11   1   95.59    6.40
  -3  11   1  100.29    7.20
   3  11  -1  104.89    5.80
  -3  11   1   90.09    5.00
   3  11  -1   90.19    6.30
   3  11  -1   89.19    7.00
   3  11  -1   88.59    7.70
   3  11  -1  106.39    6.90
  -1 -11   1   84.29    5.80
   1 -11  -1   78.29    5.20
   1 -11  -1   69.49    4.60
  -1 -11   1   79.39    5.70
  -1 -11   1   76.79    5.20
   1 -11  -1   76.29    6.80
   1 -11  -1   69.79    4.80
   1 -11  -1   76.59    5.20
  -1 -11   1   73.99    7.90
   1 -11  -1   75.89    7.50
  -1 -11   1   67.19    6.60
  -1 -11   1   69.89    5.10
  -1  11   1   67.69    6.50
   1  11  -1   71.09    6.70
   1  11  -1   67.09    4.90
  -1  11   1   76.99    6.20
   1  11  -1   81.29    6.30
  -1  11   1   77.19    4.70
  -1 -11  -1   25.40    3.50
   1 -11   1   21.00    2.40
   1 -11   1   18.40    3.70
   1 -11   1   18.80    3.80
  -1 -11  -1   25.80    5.60
  -1 -11  -1   21.20    3.60
  -1 -11  -1   18.30    2.80
  -1 -11  -1   24.30    3.10
   1 -11   1   23.10    3.60
   1 -11   1   22.70    2.80
   1  11   1   27.60    4.20
   1  11   1   27.70    2.80
  -1  11  -1   22.10    3.70
   1  11   1   25.80    4.40
  -1  11  -1   25.30    4.50
  -3 -11  -1   91.69    6.10
   3 -11   1   86.29    5.20
   3 -11   1   91.49    7.70
   3 -11   1   93.99    5.60
   3 -11   1   89.09    5.60
   3 -11   1   89.59    5.70
  -3 -11  -1   88.69    6.00
   3 -11   1   89.69    8.20
  -3 -11  -1   89.69    6.70
  -3 -11  -1   86.59    8.80
  -3 -11  -1   89.09    6.60
  -3  11  -1   87.69    5.00
  -3  11  -1   90.79    6.90
   3  11   1   84.39    6.10
   3  11   1   96.19    6.80
   3  11   1   86.49    7.60
   3  11   1  101.99    5.40
  -5 -11  -1  114.79    8.10
  -5 -11  -1  109.99    8.00
  -5 -11  -1  103.89   10.00
   5 -11   1  112.49    9.80
  -5 -11  -1  114.69    7.70
   5 -11   1  115.39    6.60
   5 -11   1  114.39    6.40
   5 -11   1  106.39    6.50
  -5 -11  -1  113.19    7.60
   5 -11   1  116.59    6.20
   5 -11   1  118.59    9.70
   5  11   1  121.79    8.10
   5  11   1  103.69    8.90
   5  11   1  128.29    7.30
  -5  11  -1  124.89    8.30
   5  11   1  110.99    7.70
   5  11   1  112.99    6.70
   7 -11   1    2.50    1.70
   7 -11   1    4.20    1.60
  -7 -11  -1    4.80    2.70
  -7 -11  -1    2.80    3.20
  -7 -11  -1    4.20    2.90
   7 -11   1   -0.30    2.50
   7  11   1    4.90    3.40
   7  11   1    3.10    2.50
  -7  11  -1    3.80    3.30
   7  11   1    3.40    2.20
   7  11   1    3.80    2.30
  -9 -11  -1    5.50    5.90
  -9 -11  -1   13.60    4.40
  -9 -11  -1    6.60    4.10
   9 -11   1   16.40    2.60
   9 -11   1    9.00    3.70
  -9  11  -1   24.80    4.40
   9  11   1   14.90    3.70
   9  11   1    8.90    3.50
   9  11   1   11.90    2.90
  -8 -12   1   95.39   10.30
   8 -12  -1  107.09    7.80
  -8 -12   1   85.49   11.50
   8 -12  -1  107.59   10.40
  -8 -12   1   94.79    9.10
  -8 -12   1   97.49    9.00
   8  12  -1  111.89    7.90
   8  12  -1   87.49    7.60
   8  12  -1   90.89    8.90
  -8  12   1  109.89    8.30
   6 -12  -1    4.20    1.70
  -6 -12   1    3.00    3.00
  -6 -12   1    2.90    3.10
   6 -12  -1    1.80    2.10
  -6 -12   1    3.20    3.20
  -6  12   1    6.30    3.40
   6  12  -1    4.20    3.00
   6  12  -1    4.00    2.90
   6  12  -1    3.30    2.60
   4 -12  -1   18.10    2.30
   4 -12  -1   17.70    2.60
  -4 -12   1   11.80    3.00
   4 -12  -1   12.00    2.00
   4 -12  -1   12.60    2.20
  -4 -12   1   17.20    2.80
   4 -12  -1   17.80    5.70
  -4 -12   1   16.40    3.40
   4 -12  -1    8.10    2.80
  -4  12   1   16.50    4.00
   4  12  -1   15.20    3.60
  -2 -12   1   35.40    6.90
  -2 -12   1   36.60    4.30
  -2 -12   1   30.20    4.00
   2 -12  -1   36.20    3.20
  -2 -12   1   37.30    4.90
   2 -12  -1   42.10    3.70
  -2 -12   1   38.30    4.70
   2 -12  -1   37.10    3.60
   2 -12  -1   38.80    4.10
   2 -12  -1   33.90    6.30
  -2  12   1   38.50    5.30
   2  12  -1   48.60    6.40
   2  12  -1   37.70    5.20
   0 -12  -1   55.99    4.30
   0 -12   1   50.29    4.80
   0 -12  -1   56.69    5.10
   0 -12  -1   51.99    4.50
   0 -12   1   57.89    4.60
   0 -12   1   50.39    7.30
   0 -12  -1   53.19    4.60
   0 -12  -1   37.50    6.80
   0 -12   1   50.69    4.30
   0  12   1   62.89    6.40
   0  12  -1   57.99    5.80
   0  12   1   60.59    5.90
   0  12   1   52.09    4.10
   0  12  -1   46.10    4.30
   0  12  -1   65.99   10.60
  -2 -12  -1   -0.90    2.80
   2 -12   1    0.00    2.70
   2 -12   1    2.60    1.90
   2 -12   1   -0.10    1.80
  -2 -12  -1   -1.80    2.00
  -2 -12  -1    1.00    2.00
   2 -12   1   -0.80    1.60
  -2 -12  -1    1.20    1.90
  -2 -12  -1    3.40    2.10
   2 -12   1   -1.70    1.40
   2  12   1    4.30    2.70
   2  12   1   -2.80    2.50
   2  12   1    0.80    1.90
  -2  12  -1    0.50    1.40
   2  12   1    2.00    2.20
  -2  12  -1   -1.10    2.60
  -2  12  -1   -0.90    1.30
   4 -12   1    1.70    2.30
  -4 -12  -1   -0.40    2.30
   4 -12   1    0.80    1.80
   4 -12   1   -1.80    2.50
  -4 -12  -1    2.40    2.30
   4 -12   1   -1.50    1.80
  -4 -12  -1    1.30    2.50
   4  12   1    1.40    1.50
  -4  12  -1    2.20    2.60
   4  12   1    5.00    2.70
  -4  12  -1    0.80    1.00
  -4  12  -1   -0.80    1.10
   4  12   1   -1.10    2.20
   4  12   1   -2.00    1.60
  -6 -12  -1   24.30    4.40
  -6 -12  -1   14.30    3.50
   6 -12   1   23.00    3.80
  -6 -12  -1   27.40    5.00
   6 -12   1   13.40    3.80
   6 -12   1   20.70    3.30
   6  12   1   23.10    4.20
   6  12   1   20.60    4.40
  -6  12  -1   22.30    4.40
  -8 -12  -1   -3.30    4.90
   8 -12   1    1.40    3.50
  -8 -12  -1    5.60    3.90
   8  12   1    3.10    3.80
  -8  12  -1    5.80    3.60
   8  12   1    5.70    3.00
   8  12   1    1.60    3.00
  -5 -13   1    2.50    3.40
   5 -13  -1    4.00    3.40
   5 -13  -1    1.20    2.30
  -5 -13   1    3.10    3.20
   5  13  -1   -1.30    3.30
   5  13  -1    2.90    3.30
  -5  13   1    3.00    3.50
   3 -13  -1   -0.80    1.60
  -3 -13   1    2.10    2.70
   3 -13  -1   -3.50    3.10
   3 -13  -1    0.30    2.30
  -3 -13   1   -4.10    3.50
   3 -13  -1    0.30    2.20
  -3 -13   1   -4.60    2.60
   3  13  -1    0.40    2.50
   3  13  -1    3.40    3.10
  -3  13   1    1.00    2.90
  -1 -13   1    8.30    2.60
   1 -13  -1    6.30    2.20
   1 -13  -1    3.20    2.50
  -1 -13   1    4.30    2.70
   1 -13  -1    4.60    2.40
   1 -13  -1   -0.80    3.10
   1  13  -1    5.20    3.30
  -1  13   1    5.60    1.90
  -1  13   1   12.00    3.60
  -1 -13  -1   20.80    4.60
   1 -13   1   28.50    4.00
  -1 -13  -1   29.70    4.40
   1 -13   1   25.00    3.20
   1 -13   1   26.80    4.40
  -1 -13  -1   38.80    6.00
   1 -13   1   18.40    4.50
  -1 -13  -1   25.20    4.60
  -1  13  -1   26.40    3.60
  -1  13  -1   34.60    5.50
   1  13   1   34.00    5.60
   3 -13   1   54.29    8.50
  -3 -13  -1   55.99    6.20
   3 -13   1   53.69    4.40
  -3 -13  -1   54.39    5.80
   3 -13   1   43.00    5.00
   3  13   1   62.09    6.60
  -3  13  -1   54.29    6.20
   5 -13   1    9.70    2.60
  -5 -13  -1    9.10    3.40
  -5 -13  -1   12.80    3.80
   5  13   1   13.80    4.00
  -5  13  -1   15.50    4.30
  16   0  -2  355.86   19.20
  16   0  -2  361.76   19.10
 -16   0   2  367.36   22.60
 -16   0   2  367.16   20.30
 -14   0   2    0.70    2.00
  14   0  -2   -1.50    2.20
  14   0  -2    3.40    2.10
 -14   0   2    4.10    1.90
 -14   0   2    7.70    4.60
  14   0  -2   -0.80    2.60
  14   0  -2    6.40    2.10
 -14   0   2    3.40    1.40
 -14   0   2    9.00    3.80
  12   0  -2   14.40    2.70
 -12   0   2   14.90    3.70
 -12   0   2   19.30    8.40
  12   0  -2   18.00    2.80
 -12   0   2   19.50    3.10
 -12   0   2   15.30    2.00
  12   0  -2   15.60    2.50
 -12   0   2   12.50    2.20
 -12   0   2   16.90    1.90
 -10   0   2   -0.10    0.70
 -10   0   2    0.70    1.10
 -10   0   2    5.60    2.50
 -10   0   2    2.50    3.20
  10   0  -2    2.60    2.80
  10   0  -2    1.40    0.90
  10   0  -2    1.00    1.30
 -10   0   2    1.40    0.60
 -10   0   2    1.90    1.10
 -10   0   2    1.20    1.20
  10   0  -2    0.80    1.10
  10   0  -2    1.60    1.80
   8   0  -2    0.40    0.60
  -8   0   2    1.20    0.60
   8   0  -2   -0.10    0.70
  -8   0   2    1.10    0.60
  -8   0   2   -0.30    0.80
  -8   0   2    1.80    0.90
  -8   0   2    0.60    2.50
  -8   0   2    0.60    1.70
  -8   0   2    1.20    0.50
   8   0  -2    1.10    1.00
   8   0  -2    2.30    2.30
   8   0  -2   -0.40    0.90
  -8   0   2    0.30    0.90
   6   0  -2  125.59    6.50
  -6   0   2  114.09    6.20
   6   0  -2  130.59    8.00
  -6   0   2  128.69    6.20
  -6   0   2  118.49    6.30
   6   0  -2  132.99    6.60
  -6   0   2  126.19    6.50
  -6   0   2  118.49    6.10
   6   0  -2  112.09    6.30
  -6   0   2  123.89    6.30
   6   0  -2  118.79    6.30
  -6   0   2  126.09    6.80
   6   0  -2  130.29    6.40
  -6   0   2  118.49    7.80
   4   0  -2  690.63   32.60
  -4   0   2  680.73   31.80
  -4   0   2  731.13   31.70
  -4   0   2  700.83   31.80
  -4   0   2  708.93   32.60
  -4   0   2  695.13   31.80
  -4   0   2  669.43   31.60
   4   0  -2  672.93   31.70
   4   0  -2  733.13   31.90
   4   0  -2  745.83   31.90
  -4   0   2  750.12   31.80
   4   0  -2  734.33   31.80
  -2   0   2  259.37   11.60
  -2   0   2  257.17   11.60
   2   0  -2  255.77   11.60
  -2   0   2  252.37   11.50
   2   0  -2  226.78   11.60
   2   0  -2  270.47   11.70
   2   0  -2  270.37   11.80
  -2   0   2  243.08   11.40
  -2   0   2  225.08   11.60
   2   0  -2  258.87   11.60
  -2   0   2  253.67   11.70
  -2   0   2  285.47   12.20
   2   0  -2  262.77   11.70
   0   0  -2   15.00    1.20
   0   0  -2   14.40    1.10
   0   0  -2   14.20    1.10
   0   0   2   12.00    1.20
   0   0   2   14.00    1.10
   0   0  -2   11.50    1.10
   0   0  -2   11.50    1.20
   0   0   2   15.00    1.20
   0   0   2   15.00    1.20
   0   0   2   14.80    1.20
   2   0   2   46.60    2.70
  -2   0  -2   45.40    2.50
   2   0   2   48.90    2.80
  -2   0  -2   45.90    2.80
  -2   0  -2   48.30    2.80
  -2   0  -2   48.60    2.90
   2   0   2   51.29    2.80
   2   0   2   47.90    2.90
   2   0   2   46.40    3.00
  -2   0  -2   45.00    2.70
   4   0   2  753.62   32.90
  -4   0  -2  735.33   33.50
  -4   0  -2  712.13   32.80
  -4   0  -2  744.33   32.90
  -4   0  -2  725.93   33.00
   4   0   2  722.33   33.00
   4   0   2  693.43   33.40
  -4   0  -2  750.42   33.10
   4   0   2  704.53   32.90
   4   0   2  765.42   33.10
   6   0   2  117.09    6.20
   6   0   2  110.59    6.30
   6   0   2  120.79    6.30
   6   0   2  126.59    6.60
   6   0   2  119.89    5.40
  -6   0  -2  111.29    6.30
  -6   0  -2  121.39    7.40
  -6   0  -2  118.19    6.50
  -6   0  -2  117.29    6.20
   6   0   2  106.79    7.10
  -6   0  -2  112.19    6.10
   8   0   2  126.29    8.20
  -8   0  -2  130.09    8.10
  -8   0  -2  118.99    6.60
   8   0   2  131.29    7.10
  -8   0  -2  127.09    6.90
  -8   0  -2  121.09    6.20
   8   0   2  132.59    5.90
   8   0   2  113.29    6.80
  -8   0  -2  132.39    8.50
   8   0   2  119.79    7.00
  -8   0  -2  133.29    7.30
 -10   0  -2   20.90    4.50
 -10   0  -2   27.30    4.80
  10   0   2   27.30    3.40
  10   0   2   26.70    2.70
 -10   0  -2   21.30    2.50
  10   0   2   21.40    2.70
 -10   0  -2   24.80    2.40
 -10   0  -2   22.90    1.80
  10   0   2   26.30    1.60
 -10   0  -2   29.60    2.90
 -10   0  -2   26.50    3.60
  10   0   2   30.30    4.40
  10   0   2   26.70    3.40
 -12   0  -2  132.79    8.00
 -12   0  -2  127.89   14.00
 -12   0  -2  118.79    6.90
  12   0   2  126.39    8.00
 -12   0  -2  112.39    7.40
 -12   0  -2  129.69    9.60
  12   0   2  127.29    7.80
 -12   0  -2  129.59    7.30
  12   0   2  117.99    7.50
  14   0   2   82.49    6.50
 -14   0  -2   81.29    8.20
 -14   0  -2   90.39    6.10
 -14   0  -2   91.89    7.00
  14   0   2   80.09    6.90
  14   0   2   81.79    6.80
 -16   0  -2  184.98   14.10
  16   0   2  179.68   12.20
 -15  -1   2    9.20    5.00
  15  -1  -2    0.80    2.10
 -15  -1   2    2.40    2.00
  15  -1  -2    6.70    2.60
 -15  -1   2    6.10    4.00
 -15  -1   2    1.40    2.30
  15  -1  -2   -0.40    2.00
  15  -1  -2   -0.60    2.30
 -15  -1   2    2.80    1.90
 -15   1   2   10.80    4.10
 -15   1   2   -1.70    2.20
  15   1  -2    2.70    2.30
 -15   1   2   10.20    5.30
  15   1  -2   -1.10    2.60
  15   1  -2    5.40    2.70
 -13  -1   2   11.60    4.70
  13  -1  -2    6.30    2.20
  13  -1  -2    7.00    2.00
 -13  -1   2    6.90    1.90
 -13  -1   2   11.30    2.40
 -13  -1   2    6.20    1.30
  13  -1  -2    7.20    1.70
 -13  -1   2    6.40    1.70
 -13  -1   2   11.20    2.10
 -13  -1   2    7.90    3.80
 -13   1   2   13.90    4.00
 -13   1   2    8.50    1.60
  13   1  -2    7.80    2.40
  13   1  -2    8.80    2.20
  13   1  -2   13.10    2.20
 -13   1   2    7.50    1.90
  13   1  -2    9.60    3.00
 -13   1   2   10.10    4.60
  11  -1  -2   28.90    2.80
 -11  -1   2   32.30    2.90
 -11  -1   2   28.20    2.60
 -11  -1   2   37.10    3.90
 -11  -1   2   26.90    5.50
 -11  -1   2   28.20    2.70
 -11  -1   2   30.80    3.10
  11  -1  -2   29.70    3.20
  11  -1  -2   27.50    2.60
 -11  -1   2   36.30    4.80
  11  -1  -2   23.80    4.50
  11  -1  -2   31.20    3.40
  11   1  -2   30.30    3.60
 -11   1   2   30.20    4.40
 -11   1   2   38.30    5.90
 -11   1   2   31.40    2.30
  11   1  -2   32.50    3.00
  11   1  -2   32.50    4.40
 -11   1   2   31.00    2.10
 -11   1   2   30.60    2.70
  11   1  -2   32.80    3.60
 -11   1   2   33.60    2.40
 -11   1   2   34.20    3.20
  -9  -1   2   28.60    2.40
  -9  -1   2   27.30    2.30
  -9  -1   2   31.50    4.60
  -9  -1   2   29.40    2.50
   9  -1  -2   30.00    2.80
   9  -1  -2   28.00    2.40
  -9  -1   2   31.10    2.90
   9  -1  -2   33.00    4.50
  -9  -1   2   31.00    2.70
   9  -1  -2   31.00    2.70
   9  -1  -2   30.40    2.40
  -9  -1   2   26.00    3.00
  -9   1   2   30.30    2.10
   9   1  -2   32.90    3.20
  -9   1   2   28.60    4.70
  -9   1   2   30.50    2.40
  -9   1   2   32.40    3.60
  -9   1   2   29.20    3.10
   9   1  -2   27.20    2.50
  -9   1   2   31.10    2.10
   9   1  -2   30.40    2.60
   9   1  -2   28.10    3.00
  -9   1   2   27.30    1.90
  -9   1   2   28.20    2.60
   7  -1  -2   83.79    4.70
   7  -1  -2   94.39    4.90
  -7  -1   2   89.69    5.00
   7  -1  -2   82.19    6.30
  -7  -1   2   88.69    4.70
   7  -1  -2   90.89    4.80
  -7  -1   2   92.19    5.30
  -7  -1   2   86.99    5.00
  -7  -1   2   86.69    4.80
   7  -1  -2   90.19    4.90
  -7  -1   2   88.69    5.00
  -7  -1   2   83.19    6.40
   7  -1  -2   77.79    4.70
   7   1  -2   92.69    5.30
   7   1  -2   94.29    5.20
  -7   1   2   82.09    4.70
   7   1  -2   82.49    5.00
  -7   1   2   89.39    4.50
   7   1  -2   83.49    4.90
  -7   1   2   85.79    6.50
  -7   1   2   84.99    4.60
  -7   1   2   86.89    5.00
  -7   1   2   83.89    4.30
  -7   1   2   88.89    5.50
  -7   1   2   87.89    5.00
   7   1  -2   89.29    6.10
   5  -1  -2  288.17   12.80
  -5  -1   2  290.07   12.90
   5  -1  -2  288.17   12.70
   5  -1  -2  284.57   12.60
   5  -1  -2  278.07   12.70
   5  -1  -2  262.87   13.90
   5  -1  -2  251.07   12.60
  -5  -1   2  279.17   13.10
  -5  -1   2  259.37   12.80
  -5  -1   2  284.37   14.10
   5  -1  -2  261.77   12.50
  -5  -1   2  272.87   13.00
  -5  -1   2  268.47   13.00
  -5  -1   2  282.17   12.60
  -5   1   2  265.87   12.60
  -5   1   2  257.57   12.30
  -5   1   2  263.37   12.60
  -5   1   2  280.47   12.90
  -5   1   2  260.27   12.60
   5   1  -2  284.87   12.90
  -5   1   2  274.97   14.00
   5   1  -2  286.67   13.10
  -5   1   2  274.47   13.10
   5   1  -2  262.97   12.80
   5   1  -2  269.07   13.60
   3  -1  -2   64.49    3.50
  -3  -1   2   61.59    3.50
  -3  -1   2   65.59    3.50
   3  -1  -2   56.29    4.00
   3  -1  -2   59.99    3.20
  -3  -1   2   68.29    4.10
  -3  -1   2   59.59    3.40
  -3  -1   2   61.99    3.20
   3  -1  -2   61.09    3.10
  -3  -1   2   60.29    3.60
  -3  -1   2   60.09    3.30
   3  -1  -2   66.09    3.10
   3  -1  -2   58.69    3.00
   3  -1  -2   59.69    3.00
   3  -1  -2   55.79    3.40
   3   1  -2   58.49    3.40
   3   1  -2   66.19    3.50
   3   1  -2   57.79    3.30
  -3   1   2   57.89    4.10
  -3   1   2   63.19    3.40
   3   1  -2   64.69    3.90
  -3   1   2   61.89    3.40
  -3   1   2   60.99    3.40
   3   1  -2   67.79    3.80
  -3   1   2   61.09    3.10
   3   1  -2   62.79    3.60
   1  -1  -2    0.80    0.40
  -1  -1   2    0.40    0.60
   1  -1  -2   -0.50    0.90
  -1  -1   2    0.60    0.60
   1  -1  -2    0.70    0.40
   1  -1  -2    0.30    0.20
  -1  -1   2    0.60    0.60
   1  -1  -2    0.60    0.30
   1  -1  -2    0.80    0.60
  -1  -1   2    0.80    0.60
   1  -1  -2    1.20    0.60
  -1  -1   2    0.50    0.50
   1   1  -2    0.60    0.50
  -1   1   2    0.50    0.20
  -1   1   2    0.70    0.30
   1   1  -2    0.30    0.60
   1   1  -2    0.40    0.70
   1   1  -2    0.30    0.60
  -1   1   2    0.70    0.40
   1   1  -2    1.60    0.70
  -1   1   2   -0.60    0.90
  -1   1   2    0.30    0.60
  -1   1   2    2.20    0.70
   1   1  -2    0.90    0.50
  -1  -1  -2    4.30    0.90
   1  -1   2    4.30    0.80
   1  -1   2    5.70    1.10
   1  -1   2    5.70    0.80
  -1  -1  -2    6.40    0.90
  -1  -1  -2    5.50    0.70
   1  -1   2    5.90    0.90
   1  -1   2    5.00    1.20
   1  -1   2    4.60    0.90
  -1  -1  -2    5.40    0.90
   1   1   2    5.00    0.70
  -1   1  -2    5.60    0.80
   1   1   2    5.70    0.90
   1   1   2    4.60    0.80
   1   1   2    4.70    1.00
  -1   1  -2    5.50    0.80
  -1   1  -2    6.30    1.00
  -1   1  -2    4.90    0.80
  -1   1  -2    4.50    1.30
  -1   1  -2    4.10    0.80
  -3  -1  -2   87.19    4.90
   3  -1   2   84.09    5.20
   3  -1   2   93.79    4.70
  -3  -1  -2   81.29    4.70
  -3  -1  -2   91.49    4.90
   3  -1   2   89.29    4.60
   3  -1   2   87.39    4.60
  -3  -1  -2   86.49    4.60
   3  -1   2   83.89    4.50
  -3  -1  -2   87.09    4.70
   3   1   2   94.59    4.70
  -3   1  -2   90.09    4.70
  -3   1  -2   88.99    4.50
  -3   1  -2   87.89    4.10
  -3   1  -2   84.49    4.60
  -3   1  -2   87.09    5.10
  -3   1  -2   88.19    4.40
   3   1   2   91.39    4.80
   3   1   2   86.19    4.60
   3   1   2   82.49    4.80
   5  -1   2  148.39    7.40
   5  -1   2  139.69    7.10
  -5  -1  -2  136.99    7.20
   5  -1   2  125.49    8.10
  -5  -1  -2  147.69    7.60
  -5  -1  -2  144.19    8.00
   5  -1   2  135.89    7.20
  -5  -1  -2  141.79    7.40
   5  -1   2  148.09    7.20
  -5  -1  -2  141.69    7.40
   5   1   2  146.49    7.40
  -5   1  -2  136.19    7.00
   5   1   2  135.29    8.00
  -5   1  -2  150.68    7.40
   5   1   2  148.49    7.60
  -5   1  -2  146.79    8.40
   5   1   2  135.59    7.30
  -5   1  -2  143.39    7.30
  -5   1  -2  152.18    7.10
   5   1   2  136.49    7.40
  -5   1  -2  150.18    8.10
  -7  -1  -2  112.59    6.30
  -7  -1  -2  114.79    6.60
  -7  -1  -2  119.69    7.50
   7  -1   2  120.49    6.60
  -7  -1  -2  119.89    6.90
   7  -1   2  117.39    7.60
  -7  -1  -2  120.59    6.60
   7  -1   2  113.39    6.30
   7  -1   2  118.89    5.70
   7  -1   2  114.69    6.50
   7  -1   2  120.79    6.50
   7   1   2  128.69    6.90
  -7   1  -2  110.69    6.40
  -7   1  -2  111.69    6.10
  -7   1  -2  123.79    6.60
   7   1   2  124.29    5.50
   7   1   2  111.19    7.40
   7   1   2  119.89    6.50
  -7   1  -2  123.89    6.30
   7   1   2  115.99    6.70
  -7   1  -2  122.19    7.80
  -7   1  -2  123.39    7.50
   7   1   2  120.89    6.70
  -9  -1  -2  103.89    5.80
  -9  -1  -2  104.29    6.10
  -9  -1  -2  113.59    7.00
   9  -1   2  106.09    7.70
  -9  -1  -2  104.29    6.40
  -9  -1  -2  109.69    6.40
   9  -1   2  102.69    6.20
   9  -1   2  112.29    6.50
   9  -1   2  100.29    5.20
   9  -1   2  108.19    6.30
  -9  -1  -2  105.49    7.80
   9   1   2  111.79    6.60
  -9   1  -2  113.69    8.20
   9   1   2  105.99    6.40
  -9   1  -2  112.49    6.10
  -9   1  -2  114.69    7.70
   9   1   2  106.89    6.70
  -9   1  -2  115.09    6.50
   9   1   2  101.19    7.80
   9   1   2  111.99    5.00
   9   1   2  103.19    6.40
  -9   1  -2  101.59    5.70
  -9   1  -2   99.29    6.20
 -11  -1  -2   35.40    5.80
 -11  -1  -2   31.70    2.60
  11  -1   2   35.60    4.70
 -11  -1  -2   37.10    4.00
 -11  -1  -2   35.30    3.10
 -11  -1  -2   34.00    3.80
  11  -1   2   31.50    3.30
  11  -1   2   36.90    4.00
  11  -1   2   34.00    3.30
  11  -1   2   32.10    3.90
 -11  -1  -2   32.20    5.70
 -11   1  -2   32.20    5.30
  11   1   2   33.90    3.40
  11   1   2   35.00    4.20
 -11   1  -2   37.40    5.70
  11   1   2   27.30    4.90
 -11   1  -2   37.30    3.90
 -11   1  -2   39.00    3.20
 -11   1  -2   34.10    2.70
 -13  -1  -2   57.99    5.00
 -13  -1  -2   56.29    5.60
  13  -1   2   50.19    5.10
  13  -1   2   60.39    5.30
 -13  -1  -2   42.60    6.60
 -13  -1  -2   46.00    4.90
  13  -1   2   46.90    4.50
 -13  -1  -2   55.09    4.20
 -13  -1  -2   61.69    7.40
  13  -1   2   51.39    4.60
 -13   1  -2   52.29    3.90
  13   1   2   51.39    5.30
 -13   1  -2   57.29    6.70
 -13   1  -2   43.10    4.20
  13   1   2   47.40    5.00
  13   1   2   56.89    5.50
 -13   1  -2   58.19    5.00
  13   1   2   38.90    4.90
  15  -1   2   -1.70    2.60
 -15  -1  -2    0.70    2.30
  15  -1   2    4.80    2.90
 -15  -1  -2    3.00    3.20
 -15  -1  -2    3.40    5.20
 -15  -1  -2    3.70    5.20
 -15   1  -2   -2.50    1.60
 -15   1  -2    6.70    2.90
  15   1   2   -0.20    2.80
 -15   1  -2    1.60    4.60
  15   1   2    0.50    3.20
  15   1   2    1.10    3.30
  16  -2  -2    4.10    2.60
 -16  -2   2    3.70    3.40
 -16  -2   2    6.00    4.60
 -16  -2   2    0.90    2.60
  16  -2  -2   -2.80    2.70
 -16  -2   2   10.70    6.80
  16   2  -2    1.50    3.30
 -16   2   2    2.80    6.30
 -16   2   2    7.60    4.70
  16   2  -2   10.20    3.40
 -14  -2   2   -0.70    1.40
  14  -2  -2    3.30    1.80
 -14  -2   2    5.50    2.80
 -14  -2   2    0.20    3.70
  14  -2  -2    5.70    3.80
 -14  -2   2    3.50    2.10
  14  -2  -2    0.40    1.80
 -14  -2   2    1.90    4.20
  14   2  -2    0.10    2.10
  14   2  -2   -0.90    2.20
  14   2  -2    0.80    2.20
 -14   2   2   -1.00    3.20
 -14   2   2   -2.00    1.70
 -14   2   2    1.10    1.50
 -14   2   2    1.00    4.20
  12  -2  -2   18.60    2.90
 -12  -2   2   15.10    2.50
 -12  -2   2   10.20    1.80
 -12  -2   2   21.50    5.90
  12  -2  -2   24.90    6.60
  12  -2  -2   15.00    2.40
  12  -2  -2   18.20    2.80
 -12  -2   2   17.60    3.20
 -12  -2   2   16.60    2.70
 -12   2   2   14.00    2.20
  12   2  -2   11.70    2.00
 -12   2   2   15.20    2.50
  12   2  -2   10.40    2.50
  12   2  -2   18.40    3.10
 -12   2   2   21.40    4.20
 -12   2   2   16.10    5.00
  12   2  -2   13.00    2.60
  10  -2  -2   23.40    3.70
 -10  -2   2   24.40    2.50
  10  -2  -2   16.70    2.00
 -10  -2   2   22.40    2.50
  10  -2  -2   18.40    2.10
  10  -2  -2   23.40    2.60
 -10  -2   2   25.70    3.30
 -10  -2   2   22.80    4.90
 -10  -2   2   19.10    2.30
  10  -2  -2   24.70    2.60
 -10  -2   2   24.70    2.90
  10   2  -2   23.40    3.20
  10   2  -2   23.80    2.60
  10   2  -2   23.00    3.20
 -10   2   2   22.30    3.70
 -10   2   2   25.00    5.20
 -10   2   2   20.40    1.70
 -10   2   2   19.80    2.10
 -10   2   2   22.50    2.80
  10   2  -2   26.70    4.00
  -8  -2   2   -0.50    1.00
   8  -2  -2    1.40    0.60
  -8  -2   2    1.50    0.70
   8  -2  -2    1.30    0.60
  -8  -2   2    1.90    1.20
   8  -2  -2    2.00    0.90
  -8  -2   2    0.90    0.70
   8  -2  -2    1.20    2.00
  -8  -2   2    1.60    0.70
  -8  -2   2    1.70    0.70
   8  -2  -2    0.80    0.80
   8  -2  -2    2.30    0.90
  -8  -2   2   -0.90    2.40
   8   2  -2    0.70    0.80
   8   2  -2    1.70    1.30
   8   2  -2    3.70    1.30
  -8   2   2    0.90    1.80
  -8   2   2   -1.10    0.90
  -8   2   2    0.60    0.70
  -8   2   2   -0.40    2.10
   8   2  -2    1.90    1.20
  -8   2   2    0.90    0.40
  -8   2   2    1.00    0.50
   6  -2  -2   19.60    2.00
  -6  -2   2   18.50    1.60
  -6  -2   2   19.70    2.40
   6  -2  -2   17.30    1.70
   6  -2  -2   17.70    1.80
   6  -2  -2   16.90    1.50
  -6  -2   2   19.90    2.00
   6  -2  -2   15.40    1.40
  -6  -2   2   16.80    1.90
   6  -2  -2   15.20    3.10
  -6  -2   2   21.00    2.40
   6  -2  -2   20.90    2.70
  -6  -2   2   24.20    3.90
  -6  -2   2   21.10    2.40
  -6   2   2   17.80    1.50
   6   2  -2   23.00    3.30
  -6   2   2   16.90    2.60
  -6   2   2   17.30    2.20
   6   2  -2   19.20    2.40
   6   2  -2   19.30    2.40
  -6   2   2   17.00    3.40
  -6   2   2   16.10    1.40
   6   2  -2   18.00    2.10
  -4  -2   2  142.79    7.50
   4  -2  -2  150.38    7.30
  -4  -2   2  162.98    8.30
   4  -2  -2  143.89    6.70
  -4  -2   2  147.79    7.40
   4  -2  -2  147.19    6.80
  -4  -2   2  142.39    7.10
  -4  -2   2  157.58    7.50
   4  -2  -2  145.09    7.60
   4  -2  -2  139.89    8.20
   4  -2  -2  155.28    7.30
   4  -2  -2  158.98    6.90
  -4  -2   2  154.28    7.70
  -4  -2   2  153.48    7.60
  -4   2   2  151.98    7.70
   4   2  -2  148.39    8.00
  -4   2   2  146.79    6.90
  -4   2   2  150.08    8.30
   4   2  -2  152.48    7.50
  -4   2   2  143.59    7.20
   4   2  -2  143.89    7.40
  -4   2   2  156.98    7.40
   4   2  -2  147.29    7.50
  -4   2   2  148.69    6.90
  -4   2   2  146.19    7.30
  -2  -2   2  159.78    8.10
  -2  -2   2  154.08    7.80
   2  -2  -2  160.98    7.90
  -2  -2   2  169.98    7.90
   2  -2  -2  155.58    8.00
  -2  -2   2  170.98    8.30
   2  -2  -2  165.48    7.70
   2  -2  -2  178.68    8.00
  -2  -2   2  150.28    7.90
   2  -2  -2  152.98    8.10
   2   2  -2  171.18    7.90
  -2   2   2  167.98    7.80
   2   2  -2  159.78    7.90
  -2   2   2  170.98    8.30
   2   2  -2  155.38    7.80
   2   2  -2  171.98    8.00
   2   2  -2  161.08    8.20
  -2   2   2  166.68    7.80
   0  -2   2   68.19    3.40
   0  -2  -2   65.19    3.30
   0  -2   2   69.09    3.90
   0  -2  -2   66.79    3.30
   0  -2   2   63.09    3.40
   0  -2  -2   69.29    3.40
   0  -2   2   70.29    3.60
   0  -2   2   66.89    3.60
   0  -2   2   59.39    3.60
   0  -2  -2   61.79    3.20
   0  -2   2   62.09    3.50
   0   2   2   68.49    3.20
   0   2  -2   60.89    3.30
   0   2  -2   59.69    3.40
   0   2  -2   67.69    3.40
   0   2   2   53.89    3.40
   0   2   2   61.99    3.30
   0   2   2   62.99    3.30
   0   2   2   64.49    3.30
   0   2   2   62.99    3.20
   0   2   2   65.69    3.50
   0   2  -2   62.19    3.80
   0   2  -2   65.69    3.70
  -2  -2  -2  169.68    8.40
   2  -2   2  165.98    8.60
  -2  -2  -2  170.38    8.30
  -2  -2  -2  179.08    8.50
   2  -2   2  170.58    8.20
  -2  -2  -2  158.98    8.30
   2  -2   2  181.58    8.30
   2  -2   2  171.28    8.00
   2  -2   2  186.18    8.20
  -2  -2  -2  176.98    8.40
   2  -2   2  166.18    8.10
  -2   2  -2  175.88    8.10
   2   2   2  172.38    8.30
   2   2   2  170.98    8.40
  -2   2  -2  170.78    8.60
   2   2   2  175.08    8.70
  -2   2  -2  171.48    8.20
  -2   2  -2  164.48    8.00
   2   2   2  179.58    8.00
   2   2   2  184.08    8.50
  -2   2  -2  168.38    8.20
   2   2   2  186.08    8.40
   4  -2   2   24.90    2.00
   4  -2   2   25.60    2.00
  -4  -2  -2   28.40    2.60
  -4  -2  -2   28.00    2.50
   4  -2   2   28.00    2.20
   4  -2   2   22.80    3.20
  -4  -2  -2   25.40    2.30
  -4  -2  -2   24.20    2.30
  -4  -2  -2   19.80    3.90
   4  -2   2   28.60    3.20
   4  -2   2   27.50    2.20
  -4   2  -2   27.60    2.00
  -4   2  -2   26.00    1.80
   4   2   2   25.30    2.30
  -4   2  -2   26.40    2.00
   4   2   2   23.80    2.40
  -4   2  -2   23.20    3.20
  -4   2  -2   24.80    2.30
   4   2   2   26.60    2.50
  -4   2  -2   25.20    1.80
   4   2   2   30.10    2.60
   4   2   2   29.70    3.60
  -6  -2  -2   30.20    2.50
  -6  -2  -2   30.20    2.90
  -6  -2  -2   26.60    2.90
  -6  -2  -2   27.60    2.50
   6  -2   2   30.90    2.60
   6  -2   2   25.10    3.30
   6  -2   2   25.90    2.20
   6  -2   2   26.10    2.20
  -6  -2  -2   30.50    3.50
   6  -2   2   30.30    2.50
  -6   2  -2   30.70    2.70
   6   2   2   29.20    2.60
   6   2   2   28.00    2.50
   6   2   2   31.50    3.10
  -6   2  -2   29.20    1.90
  -6   2  -2   27.60    3.50
  -6   2  -2   28.40    1.90
  -6   2  -2   29.40    2.10
  -6   2  -2   30.00    2.30
   6   2   2   30.20    2.90
  -8  -2  -2    1.10    0.80
   8  -2   2   -0.10    1.10
   8  -2   2   -0.10    0.80
   8  -2   2   -0.30    0.90
  -8  -2  -2   -2.40    1.80
  -8  -2  -2    0.10    1.20
   8  -2   2   -0.20    0.70
  -8  -2  -2    1.00    0.90
  -8  -2  -2    0.70    1.10
  -8   2  -2    0.70    0.60
   8   2   2    0.40    1.20
   8   2   2   -0.10    0.90
  -8   2  -2   -1.90    2.10
   8   2   2    0.50    0.90
  -8   2  -2    1.50    1.00
  -8   2  -2    0.70    1.10
   8   2   2   -0.10    1.20
  -8   2  -2    0.10    0.70
 -10  -2  -2   32.20    2.80
 -10  -2  -2   35.70    4.00
 -10  -2  -2   29.30    4.80
  10  -2   2   31.80    4.40
  10  -2   2   29.60    3.40
  10  -2   2   34.20    3.50
 -10  -2  -2   32.60    3.00
  10  -2   2   31.50    2.90
 -10  -2  -2   30.70    3.80
  10  -2   2   29.40    2.80
  10   2   2   32.30    1.90
  10   2   2   31.00    3.20
 -10   2  -2   31.70    3.20
 -10   2  -2   28.60    4.80
 -10   2  -2   32.30    2.30
  10   2   2   28.40    4.40
 -10   2  -2   30.50    2.60
  10   2   2   32.30    4.00
  10   2   2   31.70    3.80
 -10   2  -2   31.30    2.80
 -12  -2  -2   -1.10    2.30
 -12  -2  -2   -1.10    2.10
 -12  -2  -2   -0.40    1.50
 -12  -2  -2    0.10    1.00
 -12  -2  -2   -0.90    1.90
  12  -2   2    0.00    1.60
  12  -2   2    6.00    3.40
  12  -2   2   -1.60    1.50
  12  -2   2    2.90    1.50
  12  -2   2    3.00    2.00
 -12   2  -2    2.80    3.10
  12   2   2    0.90    1.90
  12   2   2   -1.50    1.80
  12   2   2   -3.20    2.30
 -12   2  -2    0.10    1.40
 -12   2  -2    1.50    1.60
 -12   2  -2   -0.20    0.90
  12   2   2   -0.90    2.00
  12   2   2   -0.60    1.80
 -12   2  -2    0.30    1.00
 -14  -2  -2    0.00    4.70
  14  -2   2    2.20    2.50
  14  -2   2    1.20    2.30
 -14  -2  -2   -0.40    3.00
  14  -2   2   -0.10    2.20
 -14  -2  -2   -1.80    2.20
 -14  -2  -2   -2.30    2.20
 -14  -2  -2    2.60    4.80
  14  -2   2   -2.40    2.60
  14   2   2   -2.60    2.40
 -14   2  -2   -3.70    2.10
 -14   2  -2    0.80    1.10
  14   2   2   -5.40    2.80
 -14   2  -2    5.00    3.90
 -14   2  -2   -0.10    1.20
  14   2   2   -1.00    2.60
  15  -3  -2   16.90    3.10
 -15  -3   2   20.30    5.50
 -15  -3   2   27.50    6.70
  15  -3  -2   23.20    3.80
 -15  -3   2   20.30    2.80
  15  -3  -2   15.30    2.60
 -15  -3   2   20.70    3.40
  15   3  -2   23.60    4.20
 -15   3   2   20.60    5.00
  15   3  -2   20.10    3.90
 -15   3   2   18.20    2.60
 -13  -3   2   23.80    4.20
 -13  -3   2   31.00    4.90
 -13  -3   2   34.80    6.40
 -13  -3   2   26.50    3.60
  13  -3  -2   29.00    4.20
 -13  -3   2   30.00    3.60
  13  -3  -2   35.60    3.80
  13  -3  -2   29.40    3.20
 -13  -3   2   32.00    4.60
  13  -3  -2   24.20    5.90
 -13   3   2   39.90    6.30
  13   3  -2   30.30    4.30
  13   3  -2   26.20    4.10
  13   3  -2   27.10    4.40
 -13   3   2   39.50    6.60
  13   3  -2   37.50    4.10
  11  -3  -2   19.10    2.40
 -11  -3   2   13.40    2.70
 -11  -3   2   14.40    2.30
  11  -3  -2   16.20    2.10
 -11  -3   2   23.20    5.40
  11  -3  -2   20.70    2.50
 -11  -3   2   16.20    2.60
 -11   3   2   14.30    1.90
  11   3  -2   15.70    2.70
 -11   3   2   23.80    5.70
  11   3  -2   19.50    3.20
  11   3  -2   18.60    3.30
 -11   3   2   14.90    1.90
 -11   3   2   20.00    3.80
  -9  -3   2  155.38    8.80
  -9  -3   2  167.68    9.20
   9  -3  -2  170.38    7.90
   9  -3  -2  157.18   10.30
   9  -3  -2  152.78    7.90
  -9  -3   2  161.58   10.40
   9  -3  -2  137.19    7.80
   9  -3  -2  174.28    8.10
  -9  -3   2  149.19    8.70
   9  -3  -2  164.98    8.10
  -9  -3   2  165.28    8.80
  -9  -3   2  144.89    9.00
  -9   3   2  157.28    7.90
   9   3  -2  149.39    9.80
  -9   3   2  162.38   10.70
   9   3  -2  174.18    9.00
  -9   3   2  164.38    9.30
   9   3  -2  146.19    8.60
   9   3  -2  166.98    9.10
  -7  -3   2   -0.10    1.00
  -7  -3   2    1.30    1.20
   7  -3  -2   -1.10    1.20
   7  -3  -2    0.60    0.70
   7  -3  -2    0.30    0.70
  -7  -3   2    3.10    2.60
  -7  -3   2    0.20    0.70
   7  -3  -2   -0.90    1.70
   7  -3  -2    0.00    0.40
  -7  -3   2   -0.30    0.70
   7  -3  -2   -0.40    0.40
  -7  -3   2   -0.20    0.80
  -7  -3   2   -1.10    0.50
   7  -3  -2    0.40    0.80
   7   3  -2   -0.40    1.00
   7   3  -2    1.20    1.20
   7   3  -2    0.50    1.00
  -7   3   2    0.80    0.50
  -7   3   2    0.40    0.40
  -7   3   2    1.70    1.10
  -7   3   2    0.70    2.20
   7   3  -2    0.10    0.80
  -7   3   2    0.40    1.70
   5  -3  -2  121.29    8.10
  -5  -3   2  138.09    7.40
  -5  -3   2  133.99    7.10
  -5  -3   2  144.99    8.30
   5  -3  -2  126.59    6.20
   5  -3  -2  133.89    6.20
   5  -3  -2  141.79    6.90
   5  -3  -2  130.09    7.40
   5  -3  -2  141.19    6.30
  -5  -3   2  143.29    7.20
  -5  -3   2  136.49    7.50
  -5  -3   2  132.59    7.20
  -5   3   2  136.89    7.10
  -5   3   2  133.59    6.20
  -5   3   2  131.39    8.20
   5   3  -2  133.89    7.20
   5   3  -2  135.09    7.90
   5   3  -2  146.39    7.30
   5   3  -2  141.89    7.50
   5   3  -2  132.69    7.10
  -5   3   2  135.19    7.50
  -5   3   2  140.29    7.00
   3  -3  -2 1360.76   63.39
  -3  -3   2 1441.76   63.19
   3  -3  -2 1366.36   63.79
  -3  -3   2 1390.76   63.29
  -3  -3   2 1466.05   63.39
   3  -3  -2 1432.66   63.29
   3  -3  -2 1454.85   63.09
  -3  -3   2 1454.65   63.89
   3  -3  -2 1492.85   63.19
  -3  -3   2 1368.36   63.19
  -3  -3   2 1357.16   63.49
   3   3  -2 1364.86   63.09
  -3   3   2 1424.46   63.09
   3   3  -2 1467.75   63.19
   3   3  -2 1396.36   63.79
   3   3  -2 1378.86   63.29
   3   3  -2 1444.76   63.39
  -3   3   2 1469.45   63.09
  -1  -3   2   10.00    1.40
  -1  -3   2   10.10    1.60
   1  -3  -2   11.30    1.30
   1  -3  -2    9.80    0.90
  -1  -3   2   11.60    1.40
   1  -3  -2   11.80    1.70
   1  -3  -2    9.80    1.00
  -1  -3   2   11.90    2.00
   1  -3  -2   10.20    0.90
   1  -3  -2   11.90    1.20
  -1  -3   2   10.20    1.60
  -1   3   2   10.90    1.40
   1   3  -2   11.00    1.70
  -1   3   2   10.70    1.30
   1   3  -2   10.40    1.80
   1   3  -2   12.20    1.40
   1   3  -2   11.40    1.50
  -1   3   2    9.30    1.50
   1   3  -2   11.10    1.30
  -1   3   2   10.80    1.00
  -1  -3  -2   41.40    2.60
   1  -3   2   42.40    2.50
   1  -3   2   42.50    3.20
   1  -3   2   42.50    2.80
   1  -3   2   45.30    2.70
   1  -3   2   44.30    2.60
  -1  -3  -2   41.00    2.60
   1  -3   2   43.30    2.60
   1  -3   2   41.10    3.10
  -1  -3  -2   46.40    3.30
  -1  -3  -2   43.50    2.80
  -1  -3  -2   46.50    2.80
   1   3   2   42.10    2.70
  -1   3  -2   42.60    2.60
  -1   3  -2   40.20    2.70
   1   3   2   42.40    2.60
   1   3   2   46.60    2.90
  -1   3  -2   46.30    2.50
  -1   3  -2   39.50    3.10
   1   3   2   45.80    2.70
   1   3   2   44.30    2.20
  -1   3  -2   41.20    2.40
   1   3   2   41.00    2.50
  -1   3  -2   44.50    3.20
   1   3   2   43.00    3.00
  -3  -3  -2  882.81   38.50
  -3  -3  -2  825.02   38.20
   3  -3   2  822.22   37.80
   3  -3   2  837.62   38.70
   3  -3   2  815.72   37.90
  -3  -3  -2  848.02   38.40
  -3  -3  -2  887.01   38.30
   3  -3   2  870.91   38.00
   3  -3   2  900.51   37.90
   3  -3   2  821.02   38.00
   3   3   2  849.61   38.80
  -3   3  -2  839.82   37.70
  -3   3  -2  804.02   38.00
   3   3   2  891.71   38.50
  -3   3  -2  798.22   37.90
  -3   3  -2  881.51   38.70
  -3   3  -2  863.51   38.00
   3   3   2  827.62   38.20
  -3   3  -2  818.42   37.70
   3   3   2  855.41   37.90
   3   3   2  881.61   38.20
   3   3   2  858.11   38.40
  -5  -3  -2  110.99    6.10
  -5  -3  -2  104.29    5.80
  -5  -3  -2  102.09    5.90
  -5  -3  -2  102.39    6.30
   5  -3   2  112.49    5.60
   5  -3   2   99.99    5.50
   5  -3   2   97.99    6.90
   5  -3   2   99.49    6.40
   5  -3   2  110.99    5.50
   5  -3   2  103.39    5.40
  -5  -3  -2  110.69    6.20
  -5   3  -2  105.79    5.40
   5   3   2  106.99    6.20
  -5   3  -2  106.89    5.10
   5   3   2  105.39    6.00
  -5   3  -2  101.89    5.00
   5   3   2   98.99    5.80
  -5   3  -2  104.99    5.50
   5   3   2  106.59    6.80
   5   3   2  106.89    6.00
  -5   3  -2  102.89    6.50
   5   3   2  109.59    4.90
   7  -3   2   11.30    1.40
  -7  -3  -2    9.40    1.80
   7  -3   2   11.10    1.40
  -7  -3  -2    9.00    1.70
   7  -3   2   10.50    1.80
   7  -3   2   12.00    2.80
   7  -3   2   10.20    1.80
  -7  -3  -2    9.70    1.70
  -7  -3  -2    8.70    1.60
  -7  -3  -2    9.00    2.70
  -7   3  -2   10.90    2.70
   7   3   2    9.90    2.00
  -7   3  -2    9.90    1.30
   7   3   2   10.40    2.10
   7   3   2   10.10    1.90
  -7   3  -2   10.90    1.40
  -7   3  -2   10.30    1.70
   7   3   2   11.40    2.60
  -7   3  -2    9.90    1.00
   7   3   2    9.20    1.90
  -7   3  -2   11.10    1.40
   9  -3   2  511.55   23.40
  -9  -3  -2  538.55   24.50
  -9  -3  -2  494.45   24.20
   9  -3   2  479.85   25.50
  -9  -3  -2  519.45   25.00
  -9  -3  -2  484.15   23.70
   9  -3   2  478.25   23.40
   9  -3   2  539.95   23.60
   9  -3   2  442.86   23.20
  -9  -3  -2  539.15   24.00
  -9   3  -2  516.95   24.90
   9   3   2  480.75   25.20
  -9   3  -2  486.45   22.50
  -9   3  -2  483.25   23.40
   9   3   2  470.85   23.80
  -9   3  -2  495.45   22.50
   9   3   2  474.25   24.10
   9   3   2  529.55   24.40
   9   3   2  516.75   24.00
  -9   3  -2  520.75   23.60
 -11  -3  -2    5.10    1.50
 -11  -3  -2    8.70    2.50
  11  -3   2    7.90    2.00
  11  -3   2    4.90    1.50
 -11  -3  -2    8.00    2.60
 -11  -3  -2    5.70    1.80
 -11  -3  -2    6.00    1.40
  11  -3   2    5.10    1.90
 -11  -3  -2    9.80    3.90
  11  -3   2    6.80    1.40
  11   3   2    6.20    2.40
 -11   3  -2    5.90    1.60
  11   3   2    8.00    1.00
  11   3   2    7.90    1.90
  11   3   2    8.30    2.70
 -11   3  -2    6.40    1.10
  11   3   2    6.80    2.00
  13  -3   2   26.90    5.40
  13  -3   2   31.00    7.50
  13  -3   2   22.60    3.40
  13  -3   2   28.20    3.60
 -13  -3  -2   35.20    5.90
 -13  -3  -2   24.50    4.40
 -13  -3  -2   27.30    3.70
  13  -3   2   25.80    4.00
 -13  -3  -2   20.80    5.30
 -13   3  -2   21.60    3.60
  13   3   2   29.20    3.70
  13   3   2   25.50    4.70
 -13   3  -2   31.20    5.60
  13   3   2   18.80    3.60
 -15  -3  -2   36.00    5.40
 -15  -3  -2   30.10    7.50
  15  -3   2   30.20    4.30
  15  -3   2   23.50    3.70
 -15  -3  -2   35.20    6.50
 -15  -3  -2   39.30    7.50
  15   3   2   27.20    4.80
  15   3   2   27.70    5.10
 -15   3  -2   23.50    5.70
  15   3   2   37.70    6.50
  16  -4  -2   60.49    6.20
  16  -4  -2   44.90    5.10
 -16  -4   2   57.59    7.60
 -16  -4   2   47.70    6.30
 -16  -4   2   48.10    8.10
 -16  -4   2   67.49   10.10
 -16   4   2   58.19    8.70
  16   4  -2   47.60    7.50
  16   4  -2   42.20    8.30
  14  -4  -2    5.90    1.50
 -14  -4   2    9.10    3.50
 -14  -4   2    8.10    2.80
  14  -4  -2    6.50    2.30
 -14  -4   2   14.00    5.20
 -14  -4   2    4.10    2.20
  14  -4  -2    6.00    2.00
  14  -4  -2    3.90    1.80
  14   4  -2    4.00    2.90
  14   4  -2    8.20    2.70
 -14   4   2   16.20    4.50
 -14   4   2    5.90    1.60
  14   4  -2    2.20    2.50
 -12  -4   2    5.20    7.00
  12  -4  -2    1.10    5.20
 -12  -4   2    0.30    1.80
  12  -4  -2    2.00    1.30
  12  -4  -2    2.70    1.30
 -12  -4   2    2.20    2.30
  12  -4  -2    1.80    1.30
 -12  -4   2    0.30    1.40
 -12   4   2    3.50    1.00
 -12   4   2   -1.50    2.90
  12   4  -2    1.80    2.00
  12   4  -2    0.20    1.80
  12   4  -2    1.90    2.10
  12   4  -2   -2.30    1.70
  12   4  -2   -1.70    2.10
  10  -4  -2   -0.10    0.80
 -10  -4   2   -0.30    2.90
 -10  -4   2   -0.70    1.40
  10  -4  -2    1.00    1.00
  10  -4  -2    1.00    0.80
 -10  -4   2    0.10    1.10
  10  -4  -2   -1.00    0.80
 -10  -4   2    0.40    1.10
 -10  -4   2    0.50    1.10
 -10  -4   2    2.50    1.90
  10   4  -2   -1.70    1.60
 -10   4   2   -0.60    0.60
  10   4  -2    2.40    1.90
 -10   4   2    3.00    2.70
 -10   4   2    0.20    0.60
  10   4  -2   -0.50    1.50
  -8  -4   2    4.20    1.20
   8  -4  -2    2.40    0.90
  -8  -4   2    5.10    3.30
  -8  -4   2    4.10    0.70
  -8  -4   2    3.20    1.10
   8  -4  -2    3.10    0.80
   8  -4  -2    3.40    1.70
  -8  -4   2    3.30    1.40
  -8  -4   2    3.50    1.20
   8  -4  -2    2.30    2.30
  -8  -4   2    3.00    1.50
   8  -4  -2    1.20    0.80
   8  -4  -2    1.80    0.60
  -8   4   2    2.60    0.50
  -8   4   2    1.40    2.00
  -8   4   2    2.40    0.50
   8   4  -2    2.80    1.70
   8   4  -2    3.20    1.50
   8   4  -2    2.90    1.10
   8   4  -2    2.80    1.60
   6  -4  -2    1.80    0.40
  -6  -4   2    1.00    0.90
   6  -4  -2    0.50    0.70
  -6  -4   2    2.10    1.00
  -6  -4   2    2.30    1.60
  -6  -4   2    2.00    0.50
   6  -4  -2    1.70    0.40
   6  -4  -2    1.60    0.40
   6  -4  -2    0.80    1.70
   6  -4  -2    1.40    1.30
  -6  -4   2    2.10    1.20
  -6  -4   2    2.40    1.20
  -6  -4   2    2.70    1.00
   6   4  -2    1.80    1.00
   6   4  -2    1.80    0.80
   6   4  -2    0.50    1.10
   6   4  -2    2.60    1.10
   6   4  -2    2.90    1.30
  -6   4   2    2.60    1.10
  -6   4   2    0.10    1.90
  -6   4   2    0.10    0.90
   4  -4  -2  343.17   18.30
  -4  -4   2  366.96   18.00
   4  -4  -2  394.56   17.90
  -4  -4   2  379.06   17.60
   4  -4  -2  353.16   17.90
  -4  -4   2  357.86   17.70
  -4  -4   2  381.06   17.80
  -4  -4   2  351.06   17.50
  -4  -4   2  394.16   18.60
   4  -4  -2  393.76   17.50
   4   4  -2  403.06   17.90
   4   4  -2  365.96   18.30
   4   4  -2  364.46   17.70
  -4   4   2  373.06   17.50
  -4   4   2  371.36   17.50
   4   4  -2  357.96   17.50
   4   4  -2  394.66   17.60
   2  -4  -2  110.39    5.20
  -2  -4   2  118.69    6.80
   2  -4  -2  120.09    6.30
   2  -4  -2  110.69    5.30
  -2  -4   2  111.59    6.00
   2  -4  -2  107.99    5.20
   2  -4  -2  126.09    5.60
  -2  -4   2  113.19    6.10
  -2  -4   2  113.79    6.00
   2   4  -2  107.09    6.00
   2   4  -2  109.89    6.60
   2   4  -2  116.79    6.20
  -2   4   2  110.19    6.00
  -2   4   2  114.29    5.30
  -2   4   2  114.99    5.90
   2   4  -2  123.19    6.00
   2   4  -2  113.69    5.90
  -2   4   2  112.69    6.10
  -2   4   2  109.29    5.30
   0  -4  -2    5.70    1.00
   0  -4   2    6.00    1.20
   0  -4   2    5.90    1.60
   0  -4  -2    6.70    1.10
   0  -4   2    4.80    1.00
   0  -4   2    4.70    0.90
   0  -4  -2    3.10    1.00
   0  -4   2    4.00    0.90
   0  -4  -2    5.70    1.10
   0  -4  -2    5.40    0.90
   0  -4   2    5.90    1.40
   0   4  -2    4.40    0.90
   0   4   2    5.50    1.00
   0   4   2    6.60    1.10
   0   4   2    5.40    1.30
   0   4   2    4.90    0.80
   0   4  -2    5.20    1.00
   0   4   2    5.30    0.70
   0   4   2    4.60    0.90
   0   4  -2    5.50    0.90
   0   4  -2    6.30    1.30
  -2  -4  -2  169.88    8.50
  -2  -4  -2  173.08    8.70
  -2  -4  -2  184.28    8.70
   2  -4   2  166.48    8.20
   2  -4   2  182.68    9.40
   2  -4   2  182.48    8.40
   2  -4   2  163.08    9.10
   2  -4   2  171.48    8.40
   2  -4   2  177.78    8.30
  -2  -4  -2  164.28    8.60
  -2  -4  -2  183.08    9.40
  -2   4  -2  178.38    8.00
  -2   4  -2  165.48    8.00
  -2   4  -2  168.68    8.60
   2   4   2  179.18    7.90
   2   4   2  163.58    8.40
  -2   4  -2  167.68    8.40
   2   4   2  162.68    9.00
  -2   4  -2  170.28    8.30
   2   4   2  171.38    8.40
  -2   4  -2  180.68    9.30
   2   4   2  178.88    8.80
   2   4   2  170.28    8.60
   2   4   2  178.08    8.50
   4  -4   2  321.97   15.40
   4  -4   2  321.17   15.20
  -4  -4  -2  345.47   16.10
  -4  -4  -2  328.47   16.00
   4  -4   2  326.57   16.40
   4  -4   2  350.96   16.80
  -4  -4  -2  321.97   15.80
   4  -4   2  353.26   15.50
  -4  -4  -2  353.56   16.00
   4  -4   2  312.57   15.30
   4   4   2  323.57   15.70
  -4   4  -2  338.77   16.50
  -4   4  -2  321.97   15.40
   4   4   2  353.26   16.10
   4   4   2  324.87   16.50
   4   4   2  349.87   15.80
  -4   4  -2  324.87   15.30
   4   4   2  330.87   16.00
   4   4   2  322.37   15.30
  -4   4  -2  326.17   15.50
   6  -4   2    2.50    0.70
   6  -4   2    2.00    1.00
   6  -4   2    2.20    0.70
  -6  -4  -2    1.60    1.30
   6  -4   2    1.30    1.90
  -6  -4  -2    3.20    1.40
  -6  -4  -2    2.30    0.90
   6  -4   2    3.10    0.90
  -6  -4  -2    2.20    2.10
   6  -4   2    5.30    1.90
  -6  -4  -2    3.00    1.10
  -6   4  -2    2.40    0.80
   6   4   2    2.90    1.40
   6   4   2    1.10    1.20
  -6   4  -2    1.90    0.60
   6   4   2    2.30    1.30
  -6   4  -2    2.10    0.80
   6   4   2    2.80    1.10
  -6   4  -2    1.20    1.90
   6   4   2    2.40    0.90
   8  -4   2   99.09    5.50
  -8  -4  -2   96.89    6.90
  -8  -4  -2   87.89    5.70
  -8  -4  -2   93.69    6.20
   8  -4   2   94.19    7.20
   8  -4   2   99.39    5.50
   8  -4   2   87.39    5.20
  -8  -4  -2   99.59    6.50
  -8  -4  -2   83.69    5.80
   8  -4   2   85.79    5.10
   8   4   2   85.19    6.90
   8   4   2   86.99    6.00
   8   4   2   95.59    5.80
  -8   4  -2   89.49    5.10
  -8   4  -2   93.99    7.90
   8   4   2   92.19    4.50
   8   4   2  101.39    6.50
   8   4   2   98.89    6.30
  -8   4  -2   97.39    5.80
 -10  -4  -2   23.90    3.20
  10  -4   2   25.70    2.60
 -10  -4  -2   27.70    4.20
 -10  -4  -2   29.90    4.30
  10  -4   2   32.30    3.20
 -10  -4  -2   33.40    4.70
 -10  -4  -2   25.90    3.20
  10  -4   2   27.50    3.00
  10  -4   2   27.80    2.80
 -10   4  -2   28.00    5.10
 -10   4  -2   33.40    3.60
  10   4   2   34.90    3.60
  10   4   2   35.80    4.50
 -10   4  -2   28.40    2.60
  12  -4   2   44.60    3.90
  12  -4   2   46.90    3.70
  12  -4   2   48.90    4.60
 -12  -4  -2   50.19    6.50
  12  -4   2   47.10    4.30
 -12  -4  -2   42.10    4.30
 -12  -4  -2   45.20    4.60
 -12  -4  -2   49.30    5.10
 -12  -4  -2   37.60    4.10
 -12   4  -2   49.20    6.20
 -12   4  -2   43.50    3.60
  12   4   2   48.30    5.40
  12   4   2   49.40    5.30
  12   4   2   44.10    4.80
  12   4   2   42.50    2.50
  12   4   2   39.60    4.70
  14  -4   2    6.20    2.90
 -14  -4  -2    5.90    3.30
  14  -4   2    8.70    2.40
 -14  -4  -2    7.70    2.90
 -14  -4  -2   12.40    5.00
  14  -4   2    7.90    2.80
  14   4   2    2.90    3.10
  14   4   2    4.50    3.10
  14   4   2    9.40    3.80
 -14   4  -2   17.40    5.20
  15  -5  -2   -0.20    1.90
  15  -5  -2    5.70    2.70
 -15  -5   2   -0.90    3.30
 -15  -5   2    5.00    5.80
 -15  -5   2    3.50    3.60
 -15   5   2    5.10    4.50
  15   5  -2    3.00    3.50
  15   5  -2    4.80    3.30
 -15   5   2    2.90    2.90
 -13  -5   2    0.80    2.30
  13  -5  -2    1.40    1.20
  13  -5  -2    3.40    1.70
  13  -5  -2    4.50    1.60
  13  -5  -2    2.70    1.50
 -13  -5   2    4.80    4.20
 -13  -5   2   -0.20    2.10
 -13  -5   2    4.30    2.80
  13   5  -2    4.20    2.60
  13   5  -2    2.70    2.20
 -13   5   2    5.20    3.70
 -13   5   2    2.90    1.10
  13   5  -2    3.50    2.40
  11  -5  -2   49.40    3.40
 -11  -5   2   51.29    5.80
  11  -5  -2   52.49    3.80
  11  -5  -2   37.80    6.40
  11  -5  -2   52.59    3.30
 -11  -5   2   53.09    4.60
 -11  -5   2   56.29    6.90
 -11  -5   2   50.09    5.60
 -11  -5   2   44.80    4.50
 -11   5   2   48.00    3.10
  11   5  -2   48.30    5.20
  11   5  -2   50.79    4.60
  11   5  -2   51.69    5.00
 -11   5   2   48.30    5.90
  11   5  -2   41.30    5.40
  -9  -5   2  131.49    7.80
   9  -5  -2  139.19    7.00
  -9  -5   2  142.69    8.30
   9  -5  -2  130.89    9.40
  -9  -5   2  126.59    8.30
  -9  -5   2  138.19    8.60
   9  -5  -2  131.09    6.80
   9  -5  -2  128.89    8.50
   9  -5  -2  137.89    6.90
   9  -5  -2  143.79    6.70
  -9  -5   2  129.59    8.10
  -9  -5   2  160.18   10.40
   9   5  -2  146.19    8.70
  -9   5   2  140.79    9.00
   9   5  -2  141.39    8.30
   9   5  -2  132.19    8.10
   7  -5  -2   58.89    3.10
  -7  -5   2   59.49    4.60
  -7  -5   2   55.39    2.90
  -7  -5   2   62.69    6.20
   7  -5  -2   58.99    3.60
  -7  -5   2   61.39    4.60
  -7  -5   2   56.89    4.00
   7  -5  -2   54.99    4.90
   7  -5  -2   55.69    2.90
   7  -5  -2   55.29    5.20
   7   5  -2   50.59    4.90
  -7   5   2   60.79    5.00
   7   5  -2   55.69    4.60
  -7   5   2   54.49    3.90
   7   5  -2   61.19    4.50
   7   5  -2   57.39    4.00
   5  -5  -2   94.09    6.00
   5  -5  -2   88.69    6.30
  -5  -5   2   95.29    5.60
  -5  -5   2   91.99    6.00
   5  -5  -2   85.89    5.80
  -5  -5   2  103.99    5.80
   5  -5  -2  101.39    5.40
  -5  -5   2  102.59    6.90
  -5  -5   2   89.89    5.40
  -5  -5   2   97.39    5.90
   5   5  -2  102.79    5.70
   5   5  -2   84.79    5.50
   5   5  -2   88.09    6.20
  -5   5   2   90.69    5.40
   5   5  -2  103.69    6.10
  -5   5   2   89.99    5.40
   5   5  -2   87.69    5.40
  -3  -5   2  107.49    5.90
   3  -5  -2  111.49    6.30
   3  -5  -2   97.69    5.10
   3  -5  -2   99.49    4.80
  -3  -5   2  102.99    5.70
  -3  -5   2  112.89    6.20
   3  -5  -2  101.49    4.80
   3  -5  -2  102.29    6.50
   3  -5  -2  110.39    4.90
   3  -5  -2  102.59    6.30
  -3  -5   2  114.69    7.10
  -3  -5   2   97.19    5.80
   3   5  -2  109.99    5.80
   3   5  -2  102.69    5.90
   3   5  -2  102.39    5.70
   3   5  -2  101.59    6.40
  -3   5   2  106.29    5.70
  -3   5   2  105.59    5.80
   3   5  -2  108.09    6.10
   1  -5  -2    3.20    0.80
  -1  -5   2    2.70    1.30
  -1  -5   2    2.60    1.10
  -1  -5   2    2.10    0.90
   1  -5  -2    2.40    0.90
   1  -5  -2    2.50    0.60
  -1  -5   2    3.80    1.20
   1  -5  -2    1.60    1.00
   1  -5  -2    1.60    0.60
  -1  -5   2    1.10    0.70
   1   5  -2    2.00    0.90
   1   5  -2    2.80    0.80
  -1   5   2    2.90    1.00
  -1   5   2    1.50    0.60
   1   5  -2    1.90    0.90
   1   5  -2    1.80    1.10
  -1   5   2    3.10    0.90
  -1   5   2    1.80    1.20
   1   5  -2    2.30    0.80
   1  -5   2   41.10    2.90
  -1  -5  -2   45.20    3.00
  -1  -5  -2   47.80    4.00
   1  -5   2   39.90    2.70
  -1  -5  -2   42.30    2.70
  -1  -5  -2   42.20    2.50
   1  -5   2   37.80    3.50
   1  -5   2   40.70    3.80
  -1  -5  -2   44.00    3.00
   1  -5   2   37.80    2.70
  -1  -5  -2   38.00    2.70
   1  -5   2   39.50    2.60
   1   5   2   37.60    2.70
   1   5   2   39.70    2.90
  -1   5  -2   42.20    2.70
  -1   5  -2   40.40    2.50
   1   5   2   42.60    2.40
  -1   5  -2   42.10    3.00
   1   5   2   41.00    3.20
   1   5   2   44.00    2.70
  -1   5  -2   39.10    2.30
   1   5   2   39.80    2.50
  -1   5  -2   37.00    3.40
   1   5   2   42.50    3.10
  -3  -5  -2    8.40    1.60
   3  -5   2    7.60    1.30
  -3  -5  -2   10.10    1.50
  -3  -5  -2    6.70    1.40
   3  -5   2    9.70    1.50
   3  -5   2    7.30    1.10
   3  -5   2    6.90    2.00
  -3  -5  -2    7.70    1.40
  -3  -5  -2    8.50    1.90
   3  -5   2    5.70    1.50
   3  -5   2    5.80    1.00
  -3   5  -2    6.20    1.30
   3   5   2    9.40    1.90
   3   5   2    6.80    1.20
   3   5   2    7.50    1.60
  -3   5  -2    7.20    1.00
   3   5   2    7.40    1.40
  -3   5  -2    4.80    2.10
  -3   5  -2    8.40    1.20
   3   5   2    9.30    1.60
   3   5   2    7.90    1.40
   5  -5   2   11.60    1.20
  -5  -5  -2    7.10    1.50
   5  -5   2    8.70    1.90
  -5  -5  -2    8.80    1.80
   5  -5   2   10.70    1.20
   5  -5   2   11.90    2.90
  -5  -5  -2   11.40    1.80
   5  -5   2   11.70    1.70
  -5  -5  -2   12.90    1.80
   5  -5   2   11.50    1.30
   5  -5   2   11.70    2.50
  -5   5  -2   11.00    1.60
   5   5   2    8.00    1.40
   5   5   2    9.30    1.90
  -5   5  -2   15.80    3.00
  -5   5  -2   11.00    1.20
  -5   5  -2   10.10    1.20
   5   5   2   12.30    2.00
   5   5   2   13.00    1.50
   5   5   2   12.40    2.50
   7  -5   2   37.90    2.80
  -7  -5  -2   33.10    3.00
   7  -5   2   33.10    2.50
   7  -5   2   35.50    2.50
  -7  -5  -2   35.70    4.50
  -7  -5  -2   33.60    3.70
  -7  -5  -2   35.10    3.70
   7  -5   2   39.10    2.90
   7  -5   2   32.50    3.90
   7  -5   2   39.20    4.40
  -7  -5  -2   37.30    3.30
  -7   5  -2   35.40    2.50
   7   5   2   40.30    3.70
   7   5   2   36.30    3.20
   7   5   2   29.20    3.20
  -7   5  -2   29.80    4.40
  -7   5  -2   34.00    2.80
  -7   5  -2   33.40    2.50
   7   5   2   31.20    4.10
   7   5   2   38.70    3.80
   9  -5   2   69.59    4.40
  -9  -5  -2   83.39    6.30
  -9  -5  -2   74.09    5.90
   9  -5   2   69.59    4.50
  -9  -5  -2   72.89    6.30
  -9  -5  -2   70.49    5.30
  -9  -5  -2   71.59    5.60
   9  -5   2   88.49    4.90
   9  -5   2   80.29    4.80
   9   5   2   80.29    5.90
   9   5   2   64.59    6.90
   9   5   2   79.79    6.10
   9   5   2   75.69    5.50
  -9   5  -2   72.29    4.50
  -9   5  -2   73.09    4.40
  -9   5  -2   71.89    4.40
  -9   5  -2   72.79    6.80
 -11  -5  -2   31.90    5.70
 -11  -5  -2   33.70    4.60
  11  -5   2   34.20    3.50
  11  -5   2   40.90    5.70
 -11  -5  -2   27.00    3.70
  11  -5   2   31.10    2.80
 -11  -5  -2   26.20    3.60
  11  -5   2   36.10    3.10
  11  -5   2   32.70    3.60
 -11  -5  -2   28.40    4.00
 -11  -5  -2   34.20    5.30
  11   5   2   34.30    2.50
  11   5   2   33.30    4.10
  11   5   2   36.80    4.80
 -11   5  -2   25.20    5.40
  11   5   2   31.30    4.60
  11   5   2   27.50    5.40
  11   5   2   23.50    3.30
 -11   5  -2   33.70    2.80
 -13  -5  -2    4.00    4.20
  13  -5   2   -0.40    1.80
 -13  -5  -2   -0.40    2.60
 -13  -5  -2    1.00    2.80
  13  -5   2   -0.60    1.70
  13  -5   2    4.70    2.20
 -13   5  -2    0.80    1.70
  13   5   2    1.20    2.70
  13   5   2    1.70    3.10
 -13   5  -2    2.40    3.90
 -13   5  -2    5.30    4.00
  13   5   2   -0.10    3.10
 -14  -6   2   -4.70    2.70
  14  -6  -2   -3.90    2.10
  14  -6  -2    2.00    2.30
 -14  -6   2    3.90    5.50
 -14  -6   2   -1.10    3.20
 -14  -6   2   -0.20    3.10
 -14   6   2   -1.30    4.10
  14   6  -2   -0.80    3.10
  14   6  -2    0.60    3.00
 -12  -6   2   43.60    5.10
  12  -6  -2   46.40    2.80
  12  -6  -2   42.90    2.80
 -12  -6   2   35.00    4.40
 -12  -6   2   37.30    4.80
 -12  -6   2   46.50    6.80
 -12  -6   2   41.50    5.60
 -12  -6   2   37.80    5.10
  12  -6  -2   44.50    3.50
  12   6  -2   36.70    5.30
  12   6  -2   41.90    4.80
  12   6  -2   43.50    5.20
 -12   6   2   43.70    6.10
 -10  -6   2   79.79    8.00
 -10  -6   2   83.79    6.70
  10  -6  -2   69.29    7.00
 -10  -6   2   83.89    6.20
 -10  -6   2   80.89    5.70
  10  -6  -2   75.69    4.50
  10  -6  -2   80.09    4.40
 -10  -6   2   80.89    6.10
  10  -6  -2   68.59    6.20
  10  -6  -2   78.69    4.50
 -10  -6   2   75.69    6.20
  10   6  -2   81.69    5.80
  10   6  -2   74.29    5.70
  10   6  -2   84.09    6.30
 -10   6   2   81.49    7.10
  -8  -6   2   -0.30    1.60
  -8  -6   2   -1.90    1.60
   8  -6  -2    1.80    2.00
  -8  -6   2   -0.50    1.10
  -8  -6   2    1.10    1.10
  -8  -6   2   -0.50    1.30
   8  -6  -2    3.30    2.40
   8  -6  -2   -0.80    0.50
   8  -6  -2   -0.40    1.30
   8  -6  -2   -0.40    0.70
   8  -6  -2    0.30    0.90
   8   6  -2    0.70    1.70
  -8   6   2   -0.10    2.70
   8   6  -2   -2.10    1.20
   8   6  -2    0.50    1.80
   8   6  -2    0.50    1.30
  -8   6   2   -1.40    1.20
   6  -6  -2   15.60    2.80
   6  -6  -2   15.20    2.20
  -6  -6   2   10.10    2.50
   6  -6  -2   11.80    0.90
   6  -6  -2   11.80    2.50
  -6  -6   2   14.30    2.20
  -6  -6   2   14.30    2.40
  -6  -6   2   12.70    2.00
  -6  -6   2   16.30    2.70
   6  -6  -2   11.80    3.20
  -6  -6   2   15.50    2.50
   6   6  -2   16.20    2.70
   6   6  -2   12.50    2.00
   6   6  -2   14.10    2.40
  -6   6   2   14.60    2.30
   6   6  -2   14.60    2.80
  -4  -6   2  232.88   12.00
   4  -6  -2  222.68   10.60
  -4  -6   2  247.08   11.90
   4  -6  -2  219.48   10.60
   4  -6  -2  231.58   12.40
   4  -6  -2  225.98   12.70
  -4  -6   2  249.78   13.20
  -4  -6   2  246.28   12.10
   4  -6  -2  252.37   12.50
  -4  -6   2  235.28   11.80
  -4   6   2  228.38   11.80
   4   6  -2  228.48   12.70
   4   6  -2  228.88   11.60
   4   6  -2  222.08   11.90
   4   6  -2  257.37   11.80
   4   6  -2  245.38   12.10
  -2  -6   2  201.48   10.00
  -2  -6   2  190.08    9.80
  -2  -6   2  187.78    9.90
  -2  -6   2  204.68   10.10
   2  -6  -2  189.88    9.10
   2  -6  -2  187.78   10.50
   2  -6  -2  197.38   10.40
  -2  -6   2  210.78   11.10
   2  -6  -2  206.98    9.30
   2  -6  -2  205.58    9.20
   2  -6  -2  191.48    9.20
   2   6  -2  211.48   10.10
   2   6  -2  185.38    9.60
  -2   6   2  190.18   10.30
  -2   6   2  194.68    9.20
   2   6  -2  194.78   10.80
  -2   6   2  195.98   10.00
  -2   6   2  190.28    9.20
   2   6  -2  205.48    9.80
   2   6  -2  184.28    9.90
   0  -6   2   83.09    5.70
   0  -6   2   71.39    4.20
   0  -6  -2   83.39    4.40
   0  -6  -2   78.89    4.30
   0  -6   2   82.29    4.60
   0  -6  -2   87.09    5.40
   0  -6   2   70.39    4.30
   0  -6   2   77.09    4.50
   0  -6  -2   68.99    4.10
   0  -6  -2   72.09    4.20
   0  -6   2   73.49    5.10
   0   6   2   72.99    3.70
   0   6  -2   70.99    4.30
   0   6  -2   74.29    4.10
   0   6  -2   70.69    4.00
   0   6  -2   77.89    5.30
   0   6   2   68.99    4.20
   0   6   2   79.39    3.80
   0   6   2   70.89    4.90
   0   6  -2   80.69    4.70
   0   6   2   77.09    4.60
   2  -6   2  185.98    8.80
   2  -6   2  192.18    8.90
   2  -6   2  176.68    8.80
  -2  -6  -2  187.08    9.30
  -2  -6  -2  171.78    8.90
   2  -6   2  167.38    8.70
  -2  -6  -2  168.88    9.00
  -2  -6  -2  198.38    9.20
   2  -6   2  168.28    9.80
   2  -6   2  191.78   10.30
  -2  -6  -2  187.48   10.20
  -2   6  -2  178.28    8.70
   2   6   2  173.18    9.70
   2   6   2  171.08    8.70
   2   6   2  171.78    9.10
   2   6   2  180.58    9.10
  -2   6  -2  159.08    9.00
   2   6   2  187.18    9.20
   2   6   2  191.98    8.90
  -2   6  -2  166.58    9.10
  -2   6  -2  170.08    8.00
  -4  -6  -2   25.30    2.80
   4  -6   2   23.30    1.90
  -4  -6  -2   26.60    4.00
  -4  -6  -2   29.10    2.90
   4  -6   2   25.80    2.00
  -4  -6  -2   24.20    2.40
   4  -6   2   25.70    3.40
   4  -6   2   25.20    2.20
  -4  -6  -2   23.60    2.40
   4  -6   2   22.10    1.90
   4   6   2   22.40    2.20
  -4   6  -2   24.50    3.50
   4   6   2   24.50    2.20
   4   6   2   26.30    2.90
  -4   6  -2   21.30    2.40
   4   6   2   29.60    2.70
  -4   6  -2   23.80    1.80
   4   6   2   24.80    3.10
  -6  -6  -2   40.00    4.00
   6  -6   2   34.70    2.40
   6  -6   2   36.40    2.70
  -6  -6  -2   34.10    3.20
   6  -6   2   33.80    2.40
   6  -6   2   36.30    4.50
   6  -6   2   39.70    2.70
   6  -6   2   35.50    2.50
  -6  -6  -2   36.80    3.20
  -6  -6  -2   39.50    3.80
   6  -6   2   32.90    4.10
   6  -6   2   30.20    3.90
   6   6   2   32.80    3.80
  -6   6  -2   35.80    2.40
   6   6   2   37.10    3.40
   6   6   2   40.00    3.80
   6   6   2   37.40    2.80
   6   6   2   35.70    3.60
  -6   6  -2   36.60    4.70
  -6   6  -2   34.70    3.00
   6   6   2   34.20    3.10
   8  -6   2    3.10    1.20
  -8  -6  -2    5.30    2.20
   8  -6   2    1.90    1.80
   8  -6   2    2.60    1.80
  -8  -6  -2    2.10    1.80
   8  -6   2    4.90    2.30
  -8  -6  -2    1.30    1.20
  -8  -6  -2    3.90    2.70
   8  -6   2    2.90    0.80
  -8   6  -2    0.00    1.20
   8   6   2    2.30    1.60
  -8   6  -2    5.00    0.90
   8   6   2    3.90    2.00
  -8   6  -2    5.20    3.10
   8   6   2    2.20    1.40
   8   6   2    2.80    1.70
   8   6   2    3.00    1.60
   8   6   2    3.70    1.10
 -10  -6  -2  106.69    7.20
  10  -6   2  109.19    6.40
  10  -6   2  122.89    6.60
 -10  -6  -2  130.09    8.60
  10  -6   2  118.89    6.70
  10  -6   2  110.69    9.20
 -10  -6  -2  117.09    7.30
 -10  -6  -2  112.89    7.80
 -10  -6  -2  117.79    8.70
  10  -6   2  103.29    6.10
  10   6   2  110.69    6.00
  10   6   2  108.89    7.20
  10   6   2  122.59    8.40
  10   6   2  107.39    8.70
  10   6   2  112.39    7.80
  10   6   2  105.79    7.40
 -10   6  -2  106.39    6.40
 -10   6  -2  121.49    9.00
 -10   6  -2  108.59    6.00
 -12  -6  -2    0.10    2.70
  12  -6   2    1.30    2.10
  12  -6   2    1.20    1.90
 -12  -6  -2    1.70    2.40
 -12  -6  -2    1.20    6.30
  12  -6   2   -0.30    1.40
  12  -6   2    0.00    1.60
  12   6   2   -2.30    3.50
  12   6   2   -1.30    1.30
 -12   6  -2   -1.90    1.40
  12   6   2   -2.40    2.60
  12   6   2   -2.40    2.70
 -12   6  -2    0.40    3.80
  14  -6   2   34.50    5.30
 -14  -6  -2   21.20    4.80
  14  -6   2   18.90    3.50
 -14  -6  -2   24.40    4.40
  14  -6   2   25.80    4.20
  14   6   2   22.80    4.80
 -14   6  -2   33.70    7.20
  14   6   2   29.80    5.70
 -13  -7   2   97.49    8.50
  13  -7  -2   96.09    6.00
 -13  -7   2  101.59    9.80
 -13  -7   2   88.89    7.90
  13  -7  -2   86.89    5.70
  13  -7  -2   94.19    9.20
  13   7  -2   96.19    8.20
  13   7  -2   90.59    8.40
 -13   7   2   99.09    9.00
  11  -7  -2   20.70    5.10
 -11  -7   2   12.70    2.50
 -11  -7   2    7.80    2.60
  11  -7  -2   11.20    3.90
 -11  -7   2   16.70    2.90
 -11  -7   2   12.40    3.10
 -11  -7   2   21.00    5.80
  11  -7  -2    8.90    2.70
  11  -7  -2   17.50    2.30
 -11  -7   2   13.00    3.00
  11  -7  -2   14.90    2.00
  11   7  -2   10.40    3.70
  11   7  -2   17.00    3.30
  11   7  -2   12.70    2.40
  11   7  -2   13.60    2.80
 -11   7   2   18.70    4.50
  11   7  -2   14.00    3.40
   9  -7  -2    8.10    2.40
   9  -7  -2    8.60    1.60
  -9  -7   2    8.60    1.80
   9  -7  -2    7.40    2.70
   9  -7  -2   15.70    3.80
   9  -7  -2   10.70    2.00
   9  -7  -2    7.10    1.20
  -9  -7   2    9.90    2.80
  -9   7   2    9.40    3.00
   9   7  -2   10.30    2.00
   9   7  -2    6.90    2.20
   9   7  -2    6.70    2.40
   9   7  -2    8.60    2.70
   7  -7  -2   11.80    1.50
  -7  -7   2    9.40    2.70
   7  -7  -2   11.10    1.00
  -7  -7   2    7.70    2.00
  -7  -7   2   12.10    2.60
   7  -7  -2    8.40    2.00
   7  -7  -2    9.80    1.60
  -7  -7   2    8.40    2.10
   7  -7  -2   15.80    3.70
  -7  -7   2   12.30    2.20
   7  -7  -2   14.10    2.80
   7   7  -2   13.00    2.60
   7   7  -2   17.40    3.20
  -7   7   2   10.80    2.40
   7   7  -2   10.70    1.70
   7   7  -2   10.10    1.80
   5  -7  -2   58.69    5.20
  -5  -7   2   59.49    2.90
  -5  -7   2   56.69    4.10
  -5  -7   2   64.29    4.90
   5  -7  -2   54.09    4.90
  -5  -7   2   58.59    4.40
   5  -7  -2   56.39    3.00
  -5  -7   2   65.09    6.20
   5  -7  -2   67.39    5.10
  -5  -7   2   63.49    4.70
   5   7  -2   65.59    4.90
   5   7  -2   52.29    4.90
  -5   7   2   53.69    4.30
   5   7  -2   53.89    4.20
   5   7  -2   61.59    4.40
   3  -7  -2  626.04   29.40
  -3  -7   2  671.03   30.60
   3  -7  -2  628.04   31.30
   3  -7  -2  669.73   29.50
  -3  -7   2  629.74   30.60
  -3  -7   2  702.33   31.90
  -3  -7   2  642.94   30.60
  -3  -7   2  675.93   30.40
   3  -7  -2  620.24   29.40
   3  -7  -2  676.13   29.40
   3  -7  -2  690.93   31.20
  -3   7   2  654.33   30.50
   3   7  -2  654.63   30.50
   3   7  -2  693.33   30.20
  -3   7   2  633.44   29.20
   3   7  -2  681.93   30.70
  -3   7   2  651.03   29.30
   3   7  -2  636.74   30.10
   3   7  -2  637.24   31.50
  -1  -7   2    1.80    1.00
   1  -7  -2    3.00    1.00
   1  -7  -2    2.90    0.70
   1  -7  -2    3.60    1.00
  -1  -7   2    1.80    0.80
   1  -7  -2    3.20    1.30
  -1  -7   2    1.20    0.70
  -1  -7   2    1.90    1.30
   1  -7  -2    1.60    0.60
  -1  -7   2    2.10    1.20
  -1   7   2    3.40    0.70
  -1   7   2    2.60    0.70
   1   7  -2    2.20    1.00
   1   7  -2    2.30    0.90
   1   7  -2    3.10    1.10
  -1   7   2    1.30    0.90
  -1   7   2    0.90    1.20
   1   7  -2    1.10    1.00
   1   7  -2    2.70    0.80
   1  -7   2   49.00    3.40
  -1  -7  -2   47.00    3.40
   1  -7   2   46.20    4.50
  -1  -7  -2   47.70    3.50
   1  -7   2   49.90    3.30
   1  -7   2   45.20    3.10
  -1  -7  -2   44.20    3.10
   1  -7   2   47.30    3.10
  -1  -7  -2   51.39    4.60
  -1  -7  -2   48.50    3.10
   1   7   2   49.20    2.90
   1   7   2   43.30    3.20
   1   7   2   44.40    2.70
  -1   7  -2   45.50    4.60
  -1   7  -2   49.50    2.80
  -1   7  -2   40.70    3.60
   1   7   2   43.90    3.80
  -1   7  -2   51.29    3.60
   1   7   2   48.70    3.60
  -1   7  -2   47.30    3.10
   1   7   2   50.99    3.80
   3  -7   2  274.47   15.30
   3  -7   2  311.27   15.80
   3  -7   2  287.37   13.90
   3  -7   2  313.57   14.10
  -3  -7  -2  289.07   14.50
  -3  -7  -2  310.67   14.80
  -3  -7  -2  313.97   14.60
   3  -7   2  310.57   14.00
   3  -7   2  276.37   13.90
  -3  -7  -2  319.77   15.90
  -3  -7  -2  258.17   14.40
  -3   7  -2  294.77   14.60
  -3   7  -2  282.17   13.90
   3   7   2  326.67   14.40
   3   7   2  278.27   14.30
   3   7   2  276.17   15.30
  -3   7  -2  287.07   13.90
   3   7   2  288.27   14.10
   3   7   2  312.27   14.80
   5  -7   2   61.69    3.60
  -5  -7  -2   57.69    6.00
   5  -7   2   55.99    3.40
  -5  -7  -2   52.39    4.20
   5  -7   2   58.09    5.60
  -5  -7  -2   52.69    4.00
   5  -7   2   52.59    3.30
  -5  -7  -2   59.09    4.70
  -5  -7  -2   58.89    4.80
   5  -7   2   52.79    4.70
   5  -7   2   58.69    3.60
   5   7   2   59.29    4.40
   5   7   2   62.29    4.70
   5   7   2   51.39    4.90
  -5   7  -2   55.99    3.30
   5   7   2   58.19    4.30
  -5   7  -2   53.49    4.10
   5   7   2   50.99    3.80
  -7  -7  -2   22.70    3.90
  -7  -7  -2   21.10    3.80
   7  -7   2   26.00    2.20
   7  -7   2   24.30    2.30
   7  -7   2   26.00    2.40
  -7  -7  -2   21.40    2.90
   7  -7   2   28.00    4.80
   7  -7   2   29.00    2.40
   7  -7   2   22.70    2.00
  -7  -7  -2   30.30    4.50
   7  -7   2   21.60    1.90
  -7   7  -2   20.70    1.80
   7   7   2   27.80    3.80
  -7   7  -2   20.40    2.70
  -7   7  -2   26.10    4.70
  -7   7  -2   25.70    3.00
   7   7   2   27.10    2.50
   7   7   2   28.10    3.60
   7   7   2   24.20    2.90
   7   7   2   23.70    3.00
   7   7   2   25.00    3.80
  -9  -7  -2  125.89    8.50
   9  -7   2   99.29    7.30
   9  -7   2  115.69    9.10
  -9  -7  -2  120.59    8.30
  -9  -7  -2  111.59    8.20
  -9  -7  -2  126.99    7.90
  -9  -7  -2  108.19    7.40
   9  -7   2  104.99    8.10
   9  -7   2  123.89    6.30
   9  -7   2  104.39    6.00
   9   7   2  126.99    7.90
   9   7   2   97.59    8.10
  -9   7  -2  106.39    8.80
   9   7   2  110.09    7.00
  -9   7  -2  109.19    6.80
   9   7   2  109.79    6.20
  -9   7  -2  112.79    5.90
   9   7   2  138.59    9.00
   9   7   2  105.29    7.50
  11  -7   2    8.90    1.80
 -11  -7  -2   13.80    4.20
  11  -7   2    6.20    1.40
 -11  -7  -2    7.00    2.70
  11  -7   2    6.80    3.00
 -11  -7  -2    2.80    2.70
  11   7   2    6.40    3.00
 -11   7  -2    6.70    3.80
  11   7   2    7.30    3.00
 -11   7  -2    6.10    1.20
  11   7   2    8.20    1.50
  13  -7   2    1.70    3.70
 -13  -7  -2   -2.00    3.60
 -13  -7  -2   -2.10    3.70
  13  -7   2    3.90    2.60
  13  -7   2   -0.10    1.90
  13   7   2    1.80    3.60
  13   7   2   -0.70    3.20
 -13   7  -2   -2.20    4.80
 -13   7  -2   -2.20    1.80
 -12  -8   2    1.50    3.00
  12  -8  -2    5.50    1.60
 -12  -8   2   -1.60    4.50
  12  -8  -2    1.90    2.80
  12  -8  -2    2.40    1.70
 -12  -8   2    1.90    2.70
  12   8  -2    3.40    2.90
  12   8  -2    1.30    2.90
  10  -8  -2    8.40    2.70
 -10  -8   2   10.00    5.50
 -10  -8   2    9.20    2.30
 -10  -8   2   12.00    3.50
  10  -8  -2   12.20    1.70
 -10  -8   2   15.00    2.80
  10  -8  -2   12.30    2.30
 -10  -8   2   11.70    2.90
 -10  -8   2   11.30    3.00
  10  -8  -2   15.80    4.00
  10   8  -2   14.30    2.60
 -10   8   2   11.10    3.40
  10   8  -2   13.50    2.60
  10   8  -2   10.80    4.00
  10   8  -2   17.90    3.40
  10   8  -2   12.10    3.00
  -8  -8   2   22.00    3.40
  -8  -8   2   28.80    3.70
   8  -8  -2   26.30    1.90
  -8  -8   2   35.30    4.70
   8  -8  -2   31.00    3.40
  -8  -8   2   30.60    6.30
  -8  -8   2   28.40    4.30
   8  -8  -2   34.80    4.80
   8  -8  -2   36.80    4.20
   8  -8  -2   27.30    2.30
   8  -8  -2   37.80    5.20
   8   8  -2   36.10    4.70
  -8   8   2   37.30    4.80
   8   8  -2   29.40    5.40
   6  -8  -2   65.39    5.60
   6  -8  -2   60.39    3.20
  -6  -8   2   59.09    5.20
  -6  -8   2   59.09    4.60
   6  -8  -2   63.19    3.40
  -6  -8   2   71.29    7.30
   6  -8  -2   55.79    5.20
  -6  -8   2   59.99    5.40
   6  -8  -2   64.89    4.70
  -6  -8   2   54.99    4.80
   6  -8  -2   57.09    5.60
   6   8  -2   68.89    5.50
   6   8  -2   57.69    4.40
  -6   8   2   65.49    7.30
   6   8  -2   61.89    4.90
   4  -8  -2    2.30    0.60
   4  -8  -2    1.50    1.80
   4  -8  -2    2.10    0.80
   4  -8  -2    2.60    0.60
  -4  -8   2    3.60    2.20
   4  -8  -2    4.10    2.30
  -4  -8   2    3.40    1.70
  -4  -8   2    1.00    1.00
   4  -8  -2    2.20    0.90
   4  -8  -2    0.60    1.30
  -4  -8   2    0.30    1.10
  -4  -8   2    1.90    1.60
   4   8  -2    1.00    1.30
   4   8  -2    3.10    1.10
   4   8  -2    0.00    1.00
   4   8  -2    1.00    1.30
  -4   8   2    0.30    1.70
   4   8  -2    1.50    1.40
   2  -8  -2  164.18    9.90
  -2  -8   2  158.18    8.90
   2  -8  -2  161.68    8.30
  -2  -8   2  166.78    9.10
  -2  -8   2  177.88   10.70
  -2  -8   2  180.78    9.20
   2  -8  -2  176.18    8.40
  -2  -8   2  175.38    9.30
   2  -8  -2  175.98    8.40
   2  -8  -2  178.98   10.00
   2  -8  -2  163.18    8.30
   2   8  -2  180.68    9.30
  -2   8   2  170.98    9.40
  -2   8   2  163.48    8.20
   2   8  -2  160.78    8.50
  -2   8   2  160.68    9.60
   2   8  -2  164.38   10.10
   2   8  -2  179.08    8.80
   2   8  -2  167.58    9.10
   0  -8  -2   -1.10    0.70
   0  -8  -2    0.30    1.20
   0  -8   2   -0.90    1.60
   0  -8   2    1.50    0.80
   0  -8   2    1.40    1.10
   0  -8  -2   -0.50    1.00
   0  -8  -2    1.00    0.80
   0  -8   2    0.30    0.80
   0  -8   2   -0.90    1.20
   0  -8   2    0.70    1.20
   0  -8  -2    1.10    1.30
   0   8  -2    0.50    1.30
   0   8   2    0.30    1.00
   0   8  -2    1.60    1.60
   0   8  -2    0.40    0.50
   0   8   2   -0.10    1.30
   0   8  -2    0.80    0.70
   0   8   2    0.20    1.20
   0   8  -2    1.00    0.90
   0   8  -2    1.30    1.10
   2  -8   2   87.09    5.10
   2  -8   2   87.89    5.10
  -2  -8  -2   97.39    5.70
   2  -8   2   88.89    6.40
  -2  -8  -2   98.49    7.20
   2  -8   2   93.09    5.30
   2  -8   2   94.69    7.20
  -2  -8  -2   97.99    5.90
  -2  -8  -2   87.49    5.40
   2   8   2   98.69    5.70
  -2   8  -2   86.09    5.90
   2   8   2   80.39    5.40
   2   8   2   86.79    4.90
   2   8   2   88.09    5.80
   2   8   2  100.49    5.20
   2   8   2   84.09    6.30
   4  -8   2    1.70    1.00
  -4  -8  -2    0.30    1.00
  -4  -8  -2    1.00    1.60
   4  -8   2    2.00    1.00
  -4  -8  -2    1.60    2.10
   4  -8   2    0.30    0.80
  -4  -8  -2    1.70    1.60
   4  -8   2    0.50    0.70
   4  -8   2    2.20    1.60
   4   8   2    3.30    1.40
   4   8   2    3.10    1.40
  -4   8  -2    2.70    1.60
  -4   8  -2    2.10    0.90
   4   8   2    0.50    1.20
   4   8   2    1.60    1.00
   4   8   2   -0.70    1.50
   6  -8   2    0.40    0.80
  -6  -8  -2    1.00    1.80
   6  -8   2    3.80    0.90
   6  -8   2    1.70    1.10
   6  -8   2    2.00    1.00
  -6  -8  -2    2.00    1.40
   6  -8   2    1.60    0.80
   6  -8   2    1.70    1.90
   6  -8   2    3.50    2.90
  -6  -8  -2    0.20    1.20
  -6  -8  -2    1.10    2.30
   6   8   2    2.20    1.40
   6   8   2    1.00    1.80
   6   8   2    2.10    1.30
   6   8   2    3.50    1.40
  -6   8  -2    1.80    0.70
  -6   8  -2    2.60    1.80
   6   8   2    1.70    1.70
   8  -8   2    4.50    3.10
   8  -8   2    3.50    2.40
   8  -8   2    6.80    1.40
  -8  -8  -2    6.10    2.40
  -8  -8  -2    1.90    1.50
   8  -8   2   10.50    3.60
  -8  -8  -2    7.90    3.70
   8  -8   2    3.60    1.00
  -8  -8  -2    5.90    2.30
   8  -8   2    2.80    0.80
  -8  -8  -2    2.70    1.80
   8  -8   2    4.70    1.00
   8   8   2    3.70    2.40
   8   8   2    7.30    2.40
  -8   8  -2    3.70    2.70
   8   8   2    2.30    1.80
  10  -8   2    3.60    1.30
  10  -8   2    2.80    1.50
  10  -8   2    1.70    2.40
 -10  -8  -2    4.30    2.40
 -10  -8  -2    2.40    2.20
 -10  -8  -2    3.70    2.70
 -10  -8  -2    3.00    3.80
  10  -8   2   -0.50    1.40
 -10   8  -2    1.50    3.60
  10   8   2    4.50    2.70
  10   8   2   -0.30    2.60
 -10   8  -2    1.10    2.90
  10   8   2    4.70    1.50
  10   8   2    4.80    2.90
 -12  -8  -2    4.90    3.00
  12  -8   2    2.50    1.70
  12  -8   2   -1.10    2.20
  12  -8   2    0.50    2.30
  12  -8   2   -2.80    3.20
 -12  -8  -2    0.70    3.30
 -12  -8  -2    6.00    4.70
  12   8   2    1.10    3.40
  12   8   2    2.00    1.80
 -12   8  -2    0.70    4.70
  12   8   2    5.20    3.30
  11  -9  -2   36.70    3.10
 -11  -9   2   38.00    6.20
 -11  -9   2   32.00    7.00
  11  -9  -2   38.70    3.60
 -11  -9   2   36.80    5.80
  11  -9  -2   36.10    3.00
  11   9  -2   29.60    4.60
  11   9  -2   36.70    5.00
   9  -9  -2  173.18    8.50
   9  -9  -2  185.98    9.60
   9  -9  -2  169.68   11.60
  -9  -9   2  165.08   10.70
  -9  -9   2  181.88   10.90
   9  -9  -2  179.88    8.60
  -9  -9   2  176.48   12.10
  -9  -9   2  187.68   11.40
   9  -9  -2  177.88   12.50
   9  -9  -2  182.38   11.90
   9   9  -2  167.58   10.10
   9   9  -2  168.18   10.60
  -9   9   2  180.68   10.60
   9   9  -2  189.18   11.50
  -7  -9   2   57.99    5.00
   7  -9  -2   56.69    5.50
   7  -9  -2   65.89    4.90
  -7  -9   2   72.39    5.90
  -7  -9   2   59.29    5.90
   7  -9  -2   69.39    3.70
   7  -9  -2   72.59    6.50
  -7  -9   2   63.19    7.40
   7  -9  -2   65.19    3.50
   7  -9  -2   60.29    6.30
  -7  -9   2   67.19    6.00
  -7  -9   2   49.10    4.80
   7   9  -2   58.19    5.00
   7   9  -2   57.29    5.80
   7   9  -2   67.79    6.10
  -7   9   2   72.39    6.20
   5  -9  -2    2.40    0.70
   5  -9  -2   -0.10    2.20
  -5  -9   2    2.50    2.00
   5  -9  -2    2.30    2.70
   5  -9  -2    2.00    1.60
  -5  -9   2    2.70    1.60
   5  -9  -2    3.80    0.90
  -5  -9   2    2.20    1.40
   5   9  -2    0.80    1.70
  -5   9   2    3.30    2.80
   5   9  -2    2.20    1.30
   5   9  -2    2.20    1.50
   3  -9  -2   32.70    4.00
   3  -9  -2   45.90    4.70
   3  -9  -2   33.90    2.50
  -3  -9   2   35.00    3.30
   3  -9  -2   41.50    2.60
   3  -9  -2   36.00    2.50
  -3  -9   2   33.60    3.90
  -3  -9   2   42.80    5.70
  -3  -9   2   35.30    3.20
   3  -9  -2   39.80    2.80
  -3  -9   2   43.70    4.20
   3   9  -2   33.80    2.90
   3   9  -2   35.60    3.30
  -3   9   2   34.90    2.20
  -3   9   2   40.60    4.80
   3   9  -2   42.20    4.20
  -3   9   2   35.10    2.20
   3   9  -2   37.00    4.10
   3   9  -2   37.70    3.30
  -1  -9   2   -0.60    1.00
  -1  -9   2   -1.00    1.60
  -1  -9   2    0.20    1.80
  -1  -9   2    1.10    1.40
   1  -9  -2   -0.50    1.10
   1  -9  -2    0.00    0.90
   1  -9  -2    1.90    0.80
   1  -9  -2    0.70    1.10
  -1  -9   2   -1.20    0.90
  -1  -9   2    1.90    1.50
   1  -9  -2    0.40    1.40
   1   9  -2    2.40    1.30
   1   9  -2   -0.20    1.20
   1   9  -2    0.20    0.70
  -1   9   2    0.60    0.70
   1   9  -2   -0.10    1.00
  -1   9   2   -0.40    1.20
   1   9  -2    0.60    1.00
  -1   9   2    0.10    0.80
  -1  -9  -2   25.80    4.60
   1  -9   2   22.70    2.10
  -1  -9  -2   19.70    2.80
  -1  -9  -2   19.80    2.30
   1  -9   2   30.60    4.60
   1  -9   2   22.50    2.50
   1  -9   2   16.70    3.30
  -1  -9  -2   22.60    2.80
   1  -9   2   22.20    2.90
   1  -9   2   19.20    3.40
  -1  -9  -2   17.20    2.20
   1   9   2   18.90    1.50
   1   9   2   17.10    2.20
   1   9   2   22.00    1.90
  -1   9  -2   19.90    4.20
  -1   9  -2   16.10    3.20
   1   9   2   19.60    3.20
  -1   9  -2   24.70    2.30
   1   9   2   22.80    3.30
   1   9   2   24.20    2.90
  -1   9  -2   25.80    3.20
   3  -9   2    3.80    2.00
   3  -9   2    5.30    1.00
  -3  -9  -2    5.10    1.40
  -3  -9  -2    5.60    1.90
  -3  -9  -2    5.10    1.30
   3  -9   2    6.20    1.20
   3  -9   2    6.80    1.40
  -3  -9  -2    7.50    2.70
  -3  -9  -2    7.50    2.00
   3   9   2    5.10    1.10
   3   9   2    6.00    1.20
  -3   9  -2    5.70    2.60
   3   9   2    4.70    1.50
  -3   9  -2    6.60    1.20
   3   9   2    4.70    1.90
   3   9   2    6.10    1.90
  -3   9  -2    7.40    1.40
  -5  -9  -2   17.90    3.00
   5  -9   2   16.50    2.20
   5  -9   2   18.40    2.40
  -5  -9  -2   19.90    3.70
  -5  -9  -2   15.50    2.30
   5  -9   2   12.20    2.00
   5  -9   2   19.50    2.10
  -5  -9  -2   14.30    3.40
   5  -9   2   15.90    1.80
   5   9   2   18.70    3.20
   5   9   2   20.10    3.00
  -5   9  -2   16.30    2.00
   5   9   2   12.80    2.40
  -5   9  -2   16.30    3.30
   5   9   2   19.10    2.90
   5   9   2   14.60    3.00
  -7  -9  -2   75.29    5.70
  -7  -9  -2   74.19    6.20
   7  -9   2   83.19    4.90
   7  -9   2   76.59    4.80
   7  -9   2   87.79    4.90
  -7  -9  -2   78.79    6.50
   7  -9   2   76.29    7.60
   7  -9   2   87.19    6.80
   7  -9   2   82.99    7.90
   7  -9   2   72.49    4.90
  -7  -9  -2   69.29    5.80
   7   9   2   72.19    5.50
   7   9   2   77.29    6.90
   7   9   2   94.89    7.00
  -7   9  -2   80.39    6.70
  -7   9  -2   75.49    4.10
   7   9   2   72.29    5.90
  -9  -9  -2  118.09    8.30
   9  -9   2  126.89    7.00
  -9  -9  -2  113.79    8.50
   9  -9   2  128.89    6.60
   9  -9   2  115.49    6.90
  -9  -9  -2  121.29    9.10
   9  -9   2  118.09   10.00
  -9  -9  -2  130.29    9.70
   9  -9   2  125.69    6.40
  -9   9  -2  129.69    8.20
   9   9   2  116.59    8.40
   9   9   2  130.09    9.30
 -11  -9  -2   23.90    4.70
  11  -9   2   16.10    3.10
  11  -9   2   12.80    3.70
 -11  -9  -2    8.90    3.50
  11  -9   2   14.30    2.70
  11   9   2   15.60    4.00
  11   9   2   11.00    4.10
 -11   9  -2   18.80    3.40
  10 -10  -2   46.60    7.30
  10 -10  -2   48.40    3.30
 -10 -10   2   36.10    8.00
 -10 -10   2   48.90    6.90
 -10 -10   2   50.19    6.50
  10 -10  -2   52.09    4.40
  10  10  -2   47.60    6.60
  10  10  -2   38.60    5.90
 -10  10   2   58.99    6.00
   8 -10  -2   22.50    3.60
  -8 -10   2   17.10    3.60
   8 -10  -2   14.60    1.90
  -8 -10   2   13.10    2.60
   8 -10  -2   23.70    5.90
   8 -10  -2   11.60    3.00
  -8 -10   2   16.50    3.20
   8 -10  -2   18.90    1.90
  -8 -10   2    8.10    3.20
   8  10  -2   18.00    3.70
  -8  10   2   22.10    3.90
   8  10  -2   25.10    4.30
   8  10  -2   10.10    2.30
  -6 -10   2    2.30    2.10
  -6 -10   2    4.60    1.90
   6 -10  -2    1.20    2.40
   6 -10  -2    8.40    3.00
   6 -10  -2    5.00    1.00
   6 -10  -2    4.50    1.10
  -6 -10   2    1.70    2.30
  -6 -10   2    6.40    2.40
   6 -10  -2   10.90    3.60
  -6 -10   2    2.60    2.60
   6  10  -2    6.50    2.60
   6  10  -2    2.20    2.10
   6  10  -2    7.40    2.40
   6  10  -2    1.70    1.60
   6  10  -2    2.70    1.80
  -6  10   2    8.60    2.70
  -4 -10   2   75.39    7.30
   4 -10  -2   70.19    6.40
   4 -10  -2   75.69    4.20
   4 -10  -2   70.89    4.30
   4 -10  -2   74.79    4.50
   4 -10  -2   84.99    6.90
  -4 -10   2   84.39    8.10
  -4 -10   2   82.19    6.20
  -4 -10   2   69.69    5.20
   4 -10  -2   78.49    4.00
   4 -10  -2   76.19    6.50
   4  10  -2   79.69    6.70
   4  10  -2   71.59    5.40
   4  10  -2   74.39    4.90
   4  10  -2   78.69    5.90
   4  10  -2   78.39    5.30
   4  10  -2   70.89    6.40
  -4  10   2   81.19    6.40
  -2 -10   2   57.29    4.30
   2 -10  -2   57.29    4.00
  -2 -10   2   57.39   10.10
   2 -10  -2   60.49    6.20
   2 -10  -2   56.99    3.80
   2 -10  -2   62.39    4.00
   2 -10  -2   52.89    3.60
  -2 -10   2   49.00    4.20
  -2 -10   2   57.99    4.90
  -2  10   2   59.59    5.80
  -2  10   2   57.39    3.50
  -2  10   2   51.49    5.10
   2  10  -2   57.19    3.60
   2  10  -2   65.99    4.00
   2  10  -2   54.29    5.70
   2  10  -2   64.49    4.80
   0 -10   2   20.20    5.10
   0 -10   2   19.00    2.30
   0 -10  -2   10.60    1.90
   0 -10  -2   13.10    2.20
   0 -10   2   14.10    2.50
   0 -10  -2   17.40    2.60
   0 -10   2   16.50    2.90
   0 -10  -2   13.10    3.00
   0 -10  -2   14.10    2.20
   0 -10   2   14.50    2.20
   0  10   2    9.20    1.90
   0  10  -2   16.40    3.50
   0  10  -2   13.30    2.20
   0  10  -2   13.70    2.50
   0  10   2   11.10    2.10
   0  10   2    9.20    1.50
   0  10   2   15.30    3.50
  -2 -10  -2   41.60    4.20
  -2 -10  -2   48.70    6.20
  -2 -10  -2   42.70    3.60
   2 -10   2   43.30    3.30
   2 -10   2   37.40    4.60
   2 -10   2   44.70    3.60
   2 -10   2   49.50    3.70
   2 -10   2   43.20    3.70
  -2 -10  -2   40.60    3.60
   2  10   2   52.29    4.00
   2  10   2   47.20    5.20
  -2  10  -2   39.40    3.10
   2  10   2   42.10    4.90
   2  10   2   45.10    3.10
  -2  10  -2   46.60    5.40
   4 -10   2    5.90    1.50
   4 -10   2    3.80    1.30
   4 -10   2    7.40    1.50
   4 -10   2    5.50    1.10
  -4 -10  -2    6.10    1.80
  -4 -10  -2    7.50    1.80
  -4 -10  -2    5.70    2.00
   4 -10   2    2.50    2.10
   4 -10   2    5.90    3.20
  -4 -10  -2    4.10    3.40
   4  10   2    4.10    1.80
   4  10   2    4.40    1.60
  -4  10  -2    4.30    2.50
  -4  10  -2    5.30    1.10
   4  10   2    5.70    1.60
   4  10   2    4.40    2.00
   4  10   2    2.70    2.50
   6 -10   2    1.00    1.30
  -6 -10  -2    0.80    2.30
   6 -10   2   -0.90    1.30
  -6 -10  -2   -0.90    1.90
   6 -10   2   -3.20    4.40
  -6 -10  -2   -0.80    2.00
  -6 -10  -2   -2.90    2.40
   6 -10   2   -1.50    3.60
  -6 -10  -2    6.20    2.20
   6 -10   2    0.40    2.20
  -6  10  -2   -0.60    0.80
   6  10   2    3.50    2.10
   6  10   2    1.80    1.90
   6  10   2    5.10    2.30
   6  10   2    1.70    2.60
   6  10   2    0.80    1.70
   6  10   2   -0.60    2.40
  -6  10  -2   -1.10    2.00
  -8 -10  -2   29.90    5.00
  -8 -10  -2   30.70    6.20
   8 -10   2   28.90    3.40
   8 -10   2   26.00    2.40
   8 -10   2   28.40    3.20
  -8 -10  -2   28.20    4.70
   8 -10   2   31.10    3.30
   8  10   2   30.60    5.10
   8  10   2   29.00    5.50
   8  10   2   26.80    4.90
  -8  10  -2   30.70    4.40
   8  10   2   24.10    4.10
  10 -10   2   83.79    6.00
 -10 -10  -2   89.39   10.00
 -10 -10  -2   79.99    8.00
 -10 -10  -2   76.39    8.70
  10 -10   2   66.49    9.50
 -10  10  -2   85.29    7.00
  10  10   2   88.49    8.40
  10  10   2   91.49    7.10
  10  10   2   75.09    7.70
  -9 -11   2   37.10    6.20
  -9 -11   2   27.70    5.20
   9 -11  -2   33.70    5.00
   9  11  -2   36.40    5.30
   9  11  -2   33.80    5.70
  -9  11   2   39.20    5.70
   9  11  -2   37.90    6.40
  -7 -11   2   -4.20    2.70
   7 -11  -2    1.30    1.80
  -7 -11   2   -0.60    2.40
   7 -11  -2    0.80    2.50
   7 -11  -2    1.40    1.40
  -7 -11   2    3.90    2.60
  -7 -11   2    0.20    2.60
   7 -11  -2    1.90    1.20
   7  11  -2    2.50    2.40
   7  11  -2    1.60    2.30
   7  11  -2    0.90    2.10
  -7  11   2    2.60    2.90
   5 -11  -2   71.09    7.20
  -5 -11   2   72.99    6.30
  -5 -11   2   60.69    8.10
  -5 -11   2   62.69    6.20
  -5 -11   2   67.09    5.70
   5 -11  -2   71.29    7.10
  -5 -11   2   64.69    5.70
   5 -11  -2   67.89    4.20
   5 -11  -2   67.89    4.60
   5  11  -2   69.19    5.90
   5  11  -2   74.49    5.50
  -5  11   2   79.79    6.50
   5  11  -2   71.29    5.00
   5  11  -2   78.39    6.40
  -3 -11   2   37.10    3.90
   3 -11  -2   38.60    5.50
   3 -11  -2   39.20    5.10
  -3 -11   2   38.40    4.70
  -3 -11   2   34.90    6.60
  -3 -11   2   43.80    4.80
   3 -11  -2   40.40    3.00
  -3 -11   2   38.30    3.90
   3 -11  -2   33.30    3.50
   3 -11  -2   40.80    3.40
   3  11  -2   44.50    4.90
   3  11  -2   33.80    3.80
  -3  11   2   38.60    2.40
   3  11  -2   42.30    3.50
   3  11  -2   37.20    4.30
  -3  11   2   46.50    4.90
   3  11  -2   39.10    5.60
  -1 -11   2   -0.20    1.60
  -1 -11   2    1.70    1.90
   1 -11  -2    1.40    1.40
   1 -11  -2    4.40    2.90
   1 -11  -2   -0.30    1.10
   1 -11  -2    0.70    1.40
   1 -11  -2    0.70    1.40
  -1 -11   2   -1.10    1.50
  -1 -11   2   -0.10    1.60
  -1 -11   2   -1.90    2.10
  -1 -11   2   -0.50    2.90
  -1  11   2    3.80    2.30
  -1  11   2    0.80    1.10
   1  11  -2    0.80    1.40
   1  11  -2    0.70    1.50
   1  11  -2    2.10    2.20
   1  11  -2    3.00    1.90
  -1  11   2    0.30    1.10
   1  11  -2   -0.30    0.80
   1 -11   2    1.60    3.10
   1 -11   2    3.70    1.80
  -1 -11  -2    1.60    1.60
   1 -11   2    1.90    2.30
  -1 -11  -2    1.80    2.50
   1 -11   2    2.60    1.70
  -1 -11  -2    2.50    1.40
   1 -11   2    3.50    1.50
  -1 -11  -2    2.40    1.90
  -1 -11  -2    6.70    1.90
   1 -11   2    3.20    1.50
  -1  11  -2    4.00    1.50
   1  11   2    6.00    2.60
  -1  11  -2    3.00    2.30
   1  11   2    5.50    1.40
   1  11   2    1.20    1.90
  -1  11  -2    0.90    2.00
  -1  11  -2    2.50    1.90
  -3 -11  -2   -0.50    2.10
  -3 -11  -2    3.80    2.00
   3 -11   2    1.80    1.50
  -3 -11  -2   -0.50    2.60
   3 -11   2    6.80    3.40
   3 -11   2    2.60    1.20
   3 -11   2    1.30    1.50
  -3 -11  -2    3.80    1.70
  -3 -11  -2    1.80    1.90
   3 -11   2    1.90    2.30
   3  11   2   -0.40    1.70
  -3  11  -2    0.00    1.40
   3  11   2    2.40    2.30
  -3  11  -2    6.20    2.60
   3  11   2    0.20    2.10
  -3  11  -2    1.80    2.00
   3  11   2   -1.20    1.30
   5 -11   2   31.30    3.30
   5 -11   2   28.00    2.90
   5 -11   2   26.90    6.00
   5 -11   2   23.30    3.80
   5 -11   2   23.50    2.90
  -5 -11  -2   27.80    4.60
   5 -11   2   24.10    2.60
  -5 -11  -2   27.90    4.30
  -5 -11  -2   21.70    3.20
  -5 -11  -2   14.70    3.80
   5  11   2   32.70    4.10
  -5  11  -2   26.90    4.20
   5  11   2   28.70    4.10
   5  11   2   34.10    4.50
  -5  11  -2   22.50    2.20
  -7 -11  -2   20.70    3.70
   7 -11   2   31.10    3.50
   7 -11   2   23.50    2.50
  -7 -11  -2   17.40    3.60
   7 -11   2   24.70    2.40
   7 -11   2   24.70    3.50
   7 -11   2   28.80    6.50
  -7 -11  -2   25.90    4.90
   7  11   2   31.00    5.80
   7  11   2   32.50    4.10
  -7  11  -2   35.80    5.30
   7  11   2   21.80    4.00
   7  11   2   32.50    4.70
   9 -11   2    2.20    3.40
  -9 -11  -2   12.00    5.70
  -9 -11  -2    9.60    3.90
   9 -11   2    8.10    2.40
  -9 -11  -2    3.80    3.70
   9  11   2    6.50    3.30
   9  11   2    3.10    3.90
   9  11   2    6.20    2.50
  -9  11  -2    4.70    2.90
  -8 -12   2  115.29   10.20
  -8 -12   2  149.39   12.70
  -8 -12   2  109.89   12.50
  -8 -12   2  140.29   10.80
   8 -12  -2  126.69   11.10
   8  12  -2  138.89    9.50
   8  12  -2  121.49    9.00
   8  12  -2  143.49   10.50
  -8  12   2  147.69    9.70
  -6 -12   2   25.20    4.50
   6 -12  -2   31.60    3.20
  -6 -12   2   29.90    4.10
   6 -12  -2   37.20    6.50
  -6 -12   2   30.50    5.40
   6  12  -2   35.30    5.00
   6  12  -2   34.30    5.80
   6  12  -2   24.80    4.50
  -6  12   2   30.40    5.10
  -4 -12   2   79.79    6.80
  -4 -12   2   58.69    8.80
   4 -12  -2   83.09    8.20
   4 -12  -2   72.09    8.00
  -4 -12   2   73.49    6.70
  -4 -12   2   75.09    6.20
   4 -12  -2   72.89    4.90
   4 -12  -2   80.79    5.20
   4  12  -2   83.99    7.10
  -4  12   2   77.79    6.80
   4  12  -2   78.69    5.50
  -2 -12   2    0.60    2.30
   2 -12  -2    1.60    1.80
   2 -12  -2    0.40    2.50
   2 -12  -2    1.40    1.30
  -2 -12   2    2.90    2.20
  -2 -12   2    0.30    2.10
   2 -12  -2   -0.90    1.50
   2 -12  -2    2.00    1.70
  -2 -12   2   -2.00    2.50
  -2 -12   2   -1.60    2.30
   2  12  -2   -1.80    2.40
  -2  12   2   -0.80    1.20
   2  12  -2   -1.40    1.00
  -2  12   2    1.20    3.00
   2  12  -2    0.70    1.10
   2  12  -2   -0.50    2.30
   0 -12   2    1.40    1.70
   0 -12   2    0.10    1.90
   0 -12   2   -0.70    2.00
   0 -12   2    4.00    2.90
   0 -12  -2   -0.90    2.50
   0 -12  -2    4.20    2.00
   0 -12  -2    1.50    1.80
   0 -12  -2    0.80    2.20
   0 -12   2    2.30    2.60
   0  12  -2    5.90    1.80
   0  12   2    2.60    2.70
   0  12  -2    4.90    3.20
   0  12   2    5.90    2.50
   0  12   2    1.90    2.20
   0  12  -2   -0.20    1.70
   2 -12   2    7.50    2.90
  -2 -12  -2   12.70    2.60
   2 -12   2   15.30    2.60
  -2 -12  -2   10.90    2.70
   2 -12   2   14.70    2.60
  -2 -12  -2   20.00    3.30
  -2 -12  -2   24.50    3.90
   2 -12   2   15.20    2.50
  -2 -12  -2    7.10    3.50
   2 -12   2   15.90    2.20
   2 -12   2    9.60    2.50
  -2  12  -2   14.90    2.00
   2  12   2   17.10    3.50
   2  12   2   10.90    2.70
   2  12   2   12.60    2.90
  -2  12  -2   19.50    3.80
  -4 -12  -2   63.39    6.20
   4 -12   2   54.19    5.80
   4 -12   2   62.29    5.20
   4 -12   2   53.99    7.70
  -4 -12  -2   72.79    5.80
  -4 -12  -2   58.19    5.90
   4 -12   2   65.99    4.30
   4 -12   2   72.39    4.80
  -4 -12  -2   48.30    8.00
   4 -12   2   63.99    4.90
  -4  12  -2   78.59    6.50
   4  12   2   76.99    6.20
  -6 -12  -2    2.10    3.10
  -6 -12  -2   -0.20    3.50
  -6 -12  -2    4.60    3.00
   6 -12   2    6.10    3.20
   6 -12   2    7.20    2.50
   6 -12   2    3.20    2.50
  -6 -12  -2    4.60    3.20
  -6  12  -2   11.10    4.60
   6  12   2    2.30    3.30
   6  12   2    7.00    3.00
   5 -13  -2    7.70    3.40
  -5 -13   2   -3.90    4.10
  -5 -13   2    8.20    3.60
  -5 -13   2    2.50    3.40
  -5  13   2    8.30    3.70
   5  13  -2   -0.70    3.20
   5  13  -2    4.30    2.90
   5  13  -2    0.90    2.50
  -3 -13   2    5.10    2.90
  -3 -13   2    0.00    3.60
   3 -13  -2    3.90    2.20
   3 -13  -2    5.00    2.50
  -3 -13   2    4.40    2.90
   3 -13  -2    1.00    3.20
   3 -13  -2    4.10    1.60
   3  13  -2    5.70    3.10
   3  13  -2   -1.80    2.60
  -3  13   2    2.80    3.00
   1 -13  -2    4.50    2.50
  -1 -13   2    0.70    3.20
   1 -13  -2    0.10    2.90
   1 -13  -2    4.20    2.80
  -1 -13   2    5.40    2.60
   1 -13  -2    7.10    2.10
  -1  13   2    7.00    1.80
   1  13  -2    9.00    3.90
  -1  13   2   10.80    4.00
  -1 -13  -2    4.90    3.40
  -1 -13  -2    8.00    2.80
   1 -13   2    3.90    2.30
   1 -13   2    2.90    2.70
  -1 -13  -2    0.70    3.30
  -1 -13  -2    8.50    2.50
   1 -13   2    4.30    2.50
   1 -13   2    1.40    3.20
  -1  13  -2    4.90    3.20
   1  13   2   10.20    3.90
   3 -13   2    8.00    2.60
   3 -13   2    4.40    2.10
  -3 -13  -2    9.20    3.00
   3 -13   2   10.10    2.70
  -3 -13  -2    3.40    2.70
   3 -13   2    7.70    3.40
  -3  13  -2   12.10    3.50
  -3  13  -2    4.30    1.80
   3  13   2    5.10    3.60
   5 -13   2    2.10    2.10
  -5 -13  -2    1.50    3.50
   5 -13   2    2.50    3.40
  -5 -13  -2   -5.10    3.10
   5  13   2    4.50    3.60
  -5  13  -2    4.00    3.40
  16   0  -3   -1.00    2.40
 -16   0   3   -0.20    2.60
  16   0  -3    2.30    2.90
 -16   0   3    8.80    6.70
 -16   0   3    4.90    4.10
 -14   0   3    0.10    1.10
  14   0  -3   -1.10    2.00
  14   0  -3   -2.80    2.40
  14   0  -3    1.20    1.90
 -14   0   3    0.30    4.20
 -14   0   3   -3.30    1.80
 -14   0   3    1.10    1.10
 -14   0   3    1.00    1.20
  14   0  -3   -0.50    1.90
  14   0  -3    0.80    1.80
 -14   0   3   -1.50    1.80
 -12   0   3    0.10    1.30
  12   0  -3   -0.50    1.60
 -12   0   3    0.10    2.40
  12   0  -3   -2.50    1.30
  12   0  -3    1.30    1.60
  12   0  -3   -0.70    1.40
 -12   0   3    0.50    1.60
  12   0  -3   -0.60    1.20
 -12   0   3   -1.10    0.90
 -12   0   3   -0.20    0.80
 -10   0   3    0.30    1.00
 -10   0   3   -0.90    0.70
 -10   0   3    2.60    3.30
  10   0  -3    0.80    1.10
 -10   0   3   -0.70    0.90
  10   0  -3    0.60    1.10
 -10   0   3   -1.40    1.00
 -10   0   3   -0.10    0.60
 -10   0   3   -0.80    0.90
 -10   0   3    2.70    2.20
  -8   0   3    0.20    0.90
  -8   0   3   -0.80    2.30
  -8   0   3   -0.70    1.00
  -8   0   3   -0.10    0.80
   8   0  -3    0.30    0.90
   8   0  -3    1.00    1.00
   8   0  -3    0.50    0.70
  -8   0   3    0.30    1.70
  -8   0   3    0.10    0.50
  -8   0   3    0.50    0.70
  -8   0   3    0.30    0.50
   8   0  -3    0.40    0.90
  -6   0   3    0.10    0.50
  -6   0   3    0.20    1.00
  -6   0   3    0.30    0.60
  -6   0   3    0.10    0.50
   6   0  -3    0.50    0.90
   6   0  -3    0.60    0.90
   6   0  -3    0.20    0.70
  -6   0   3   -1.00    1.00
  -6   0   3   -2.50    2.60
   6   0  -3    0.20    0.60
  -6   0   3   -0.20    0.80
   6   0  -3    0.60    0.90
  -6   0   3    0.20    1.40
  -4   0   3    0.30    0.50
   4   0  -3    0.10    0.50
   4   0  -3    0.80    0.80
   4   0  -3    0.10    0.50
   4   0  -3    0.10    0.70
  -4   0   3    0.60    0.60
  -4   0   3    0.20    0.60
  -4   0   3   -0.40    0.70
  -4   0   3   -0.40    0.80
  -4   0   3    0.30    0.90
  -4   0   3    0.10    1.80
   4   0  -3    0.40    0.70
   4   0  -3    0.50    0.80
   2   0  -3    0.60    0.80
  -2   0   3    0.40    0.50
  -2   0   3    0.40    0.60
  -2   0   3    0.80    0.60
  -2   0   3    0.30    0.60
  -2   0   3    1.40    0.60
  -2   0   3    0.40    0.60
   2   0  -3    0.30    0.70
   2   0  -3    0.30    0.70
   2   0  -3    0.80    0.50
   2   0  -3    1.50    0.50
   2   0  -3    0.60    0.60
   0   0  -3    0.10    0.50
   0   0  -3   -0.10    0.60
   0   0   3   -0.10    0.60
   0   0   3    0.60    0.60
   0   0   3   -0.30    0.70
   0   0  -3   -0.10    0.50
   0   0   3    0.20    0.50
   0   0  -3    0.10    0.60
   0   0  -3    0.10    0.60
   0   0   3    0.40    0.70
  -2   0  -3    1.90    0.70
   2   0   3    2.20    1.00
  -2   0  -3    2.70    0.90
  -2   0  -3    1.60    0.80
   2   0   3    2.60    0.80
  -2   0  -3    2.00    0.60
   2   0   3    2.80    1.00
   2   0   3    3.20    0.90
  -2   0  -3    1.30    0.60
   2   0   3    2.50    1.20
   4   0   3   -0.40    1.60
  -4   0  -3   -0.20    0.70
  -4   0  -3    0.70    0.90
   4   0   3    0.20    0.80
  -4   0  -3    0.10    0.70
   4   0   3    1.10    0.80
   4   0   3    0.20    0.80
  -4   0  -3    1.20    1.10
   4   0   3   -0.40    0.90
   6   0   3    0.20    0.70
  -6   0  -3   -0.90    0.60
   6   0   3    0.10    0.70
   6   0   3   -0.20    0.90
  -6   0  -3    0.10    1.00
  -6   0  -3   -0.10    1.90
  -6   0  -3    0.70    1.00
   6   0   3    0.50    1.00
   6   0   3   -1.70    1.40
  -6   0  -3    0.00    0.60
  -8   0  -3   -0.50    1.20
  -8   0  -3    1.80    0.80
  -8   0  -3    5.40    2.70
  -8   0  -3    1.10    0.80
  -8   0  -3    0.90    1.10
  -8   0  -3    1.10    0.50
   8   0   3   -0.30    1.10
  -8   0  -3    0.90    2.20
   8   0   3    0.60    1.90
   8   0   3   -1.00    0.90
   8   0   3    0.10    1.20
  10   0   3   -0.80    1.30
 -10   0  -3   -0.80    2.90
  10   0   3   -2.20    1.40
  10   0   3    0.00    2.40
  10   0   3   -0.70    1.30
  10   0   3    0.70    1.30
 -10   0  -3   -0.20    1.10
 -10   0  -3    0.30    1.70
 -10   0  -3   -0.20    0.40
 -10   0  -3    0.10    1.30
 -10   0  -3   -0.10    1.30
 -10   0  -3   -1.10    2.70
  12   0   3    1.60    1.90
  12   0   3    0.40    2.10
  12   0   3    1.80    1.80
  12   0   3    2.00    1.90
 -12   0  -3    1.90    1.90
 -12   0  -3   -0.70    1.30
 -12   0  -3   -2.60    3.40
 -12   0  -3    0.70    1.60
 -12   0  -3   -0.30    1.50
 -14   0  -3    1.50    1.90
  14   0   3   -1.70    2.70
  14   0   3   -2.90    2.50
 -14   0  -3   -0.80    2.10
  14   0   3   -4.00    2.60
 -14   0  -3    3.20    4.30
 -14   0  -3   -2.40    2.50
  15  -1  -3    4.90    2.50
  15  -1  -3   -2.30    2.00
 -15  -1   3   -1.10    1.80
  15  -1  -3   -0.80    2.00
  15  -1  -3   -0.80    2.30
 -15  -1   3    8.00    5.60
 -15  -1   3   -1.60    3.50
 -15  -1   3   -0.50    1.90
 -15  -1   3    0.20    2.40
 -15   1   3    0.60    1.00
  15   1  -3   -4.30    2.40
  15   1  -3   -2.00    2.40
 -15   1   3   -1.00    1.90
 -15   1   3    2.50    3.70
 -15   1   3    1.70    4.90
  13  -1  -3  183.38   10.10
 -13  -1   3  182.98   10.40
  13  -1  -3  178.28   10.10
  13  -1  -3  210.58   10.70
 -13  -1   3  201.98   13.50
  13  -1  -3  196.08   10.60
 -13  -1   3  196.78   11.70
 -13  -1   3  177.48    9.90
 -13  -1   3  201.78   10.10
 -13  -1   3  203.78   11.00
  13   1  -3  167.78   12.00
 -13   1   3  196.08   11.50
  13   1  -3  192.68   10.40
  13   1  -3  197.38   11.00
 -13   1   3  172.98   10.00
  13   1  -3  178.78   10.50
 -13   1   3  184.48   13.30
 -11  -1   3   11.40    2.10
  11  -1  -3    8.60    1.60
 -11  -1   3   10.40    4.80
 -11  -1   3   10.40    1.80
 -11  -1   3   11.10    3.00
 -11  -1   3    5.70    1.10
 -11  -1   3    6.40    1.40
  11  -1  -3   10.00    1.90
 -11  -1   3    9.50    1.60
  11  -1  -3    7.20    1.70
 -11  -1   3   10.70    2.30
 -11   1   3    8.60    1.10
  11   1  -3    5.20    1.30
 -11   1   3    7.80    1.40
  11   1  -3    6.50    1.80
 -11   1   3    9.20    1.50
  11   1  -3    9.80    2.30
 -11   1   3   10.20    1.40
 -11   1   3    9.70    4.60
 -11   1   3    7.30    1.80
  11   1  -3   11.20    1.90
 -11   1   3    6.50    1.60
 -11   1   3   12.20    3.00
  11   1  -3    6.50    2.00
  -9  -1   3   19.10    4.20
  -9  -1   3   19.30    2.00
   9  -1  -3   28.60    2.60
  -9  -1   3   20.50    2.30
  -9  -1   3   23.20    2.60
   9  -1  -3   25.00    2.50
  -9  -1   3   22.30    2.10
  -9  -1   3   26.90    2.90
   9  -1  -3   27.10    2.50
  -9  -1   3   22.70    2.30
   9  -1  -3   25.40    4.30
   9  -1  -3   22.10    2.00
   9   1  -3   21.60    3.80
  -9   1   3   20.90    2.10
  -9   1   3   20.80    1.50
  -9   1   3   22.10    2.40
  -9   1   3   23.00    1.90
   9   1  -3   26.70    2.70
  -9   1   3   23.00    2.80
   9   1  -3   25.00    2.90
  -9   1   3   23.40    4.50
  -9   1   3   23.50    2.00
  -9   1   3   24.20    3.40
   9   1  -3   22.90    2.30
   7  -1  -3   37.40    2.60
  -7  -1   3   40.30    2.90
  -7  -1   3   40.70    4.60
   7  -1  -3   36.90    2.60
  -7  -1   3   39.20    2.90
  -7  -1   3   38.90    2.70
   7  -1  -3   37.10    4.30
  -7  -1   3   45.00    3.00
   7  -1  -3   44.50    3.10
   7  -1  -3   45.00    2.90
   7  -1  -3   40.40    2.70
  -7  -1   3   38.80    3.10
  -7  -1   3   39.00    2.70
   7   1  -3   42.90    3.90
  -7   1   3   40.20    2.70
   7   1  -3   38.90    2.90
   7   1  -3   43.20    3.20
  -7   1   3   41.00    2.40
  -7   1   3   39.40    3.30
   7   1  -3   42.90    3.30
  -7   1   3   40.70    4.60
  -7   1   3   37.50    2.80
  -7   1   3   38.60    2.60
  -7   1   3   39.50    3.40
   7   1  -3   36.40    2.80
  -7   1   3   38.60    2.20
  -5  -1   3   96.09    5.00
   5  -1  -3   91.49    6.20
  -5  -1   3   91.79    5.20
  -5  -1   3  103.59    6.70
  -5  -1   3   94.19    5.20
   5  -1  -3   94.49    4.70
   5  -1  -3   95.09    4.80
   5  -1  -3   97.79    5.10
   5  -1  -3   84.29    4.60
  -5  -1   3   91.19    4.80
   5  -1  -3   90.99    4.70
  -5  -1   3   88.89    5.00
  -5  -1   3   88.09    4.80
  -5   1   3   89.19    4.70
   5   1  -3   91.09    5.10
  -5   1   3   89.39    4.90
   5   1  -3   85.89    4.90
  -5   1   3   86.99    4.30
  -5   1   3   86.79    5.10
  -5   1   3   88.19    4.70
   5   1  -3   87.89    5.00
   5   1  -3  101.19    5.40
  -5   1   3   84.79    5.70
  -5   1   3   85.89    6.20
   5   1  -3   97.09    5.10
   5   1  -3   95.59    5.70
  -3  -1   3  414.06   19.70
   3  -1  -3  425.26   20.10
  -3  -1   3  438.46   19.90
   3  -1  -3  412.06   19.20
   3  -1  -3  460.35   19.70
  -3  -1   3  436.36   19.60
  -3  -1   3  436.96   19.50
   3  -1  -3  411.36   19.40
   3  -1  -3  426.76   19.30
   3  -1  -3  460.65   19.30
  -3  -1   3  427.96   19.50
   3  -1  -3  365.16   19.30
  -3  -1   3  455.45   19.70
   3   1  -3  415.36   19.50
  -3   1   3  421.76   19.00
  -3   1   3  424.86   19.30
  -3   1   3  446.16   20.10
   3   1  -3  419.56   19.80
   3   1  -3  442.36   19.70
  -3   1   3  409.16   19.00
  -3   1   3  456.85   19.50
   3   1  -3  447.06   19.50
   3   1  -3  416.06   19.60
   3   1  -3  443.86   19.80
  -3   1   3  426.66   19.60
  -1  -1   3 1109.99   46.50
   1  -1  -3 1095.89   46.60
  -1  -1   3 1041.50   46.60
  -1  -1   3 1009.70   46.30
   1  -1  -3 1020.00   46.30
  -1  -1   3 1064.99   46.60
   1  -1  -3 1026.20   46.30
   1  -1  -3 1116.49   46.70
  -1  -1   3 1078.99   46.60
  -1  -1   3 1056.69   46.50
  -1  -1   3 1132.89   47.30
  -1   1   3 1007.20   46.40
   1   1  -3 1020.20   46.60
  -1   1   3  917.21   46.30
  -1   1   3 1005.90   46.40
  -1   1   3 1001.80   46.20
   1   1  -3 1072.69   46.60
   1   1  -3 1059.49   46.50
   1   1  -3 1085.79   46.70
   1   1  -3 1036.10   46.50
  -1   1   3 1042.10   46.60
  -1   1   3 1024.60   47.30
   1   1  -3 1042.80   46.50
   1   1  -3 1036.10   46.60
   1  -1   3  379.96   16.60
   1  -1   3  357.46   16.50
  -1  -1  -3  351.86   16.50
  -1  -1  -3  348.17   16.60
  -1  -1  -3  379.16   16.70
   1  -1   3  348.57   16.50
   1  -1   3  358.86   16.70
  -1  -1  -3  378.06   16.60
   1  -1   3  370.96   16.50
  -1  -1  -3  371.46   16.20
  -1   1  -3  351.66   16.50
  -1   1  -3  370.46   16.50
  -1   1  -3  370.26   16.70
  -1   1  -3  379.46   16.70
   1   1   3  359.16   16.50
   1   1   3  388.06   16.60
   1   1   3  357.76   16.60
  -1   1  -3  339.47   16.50
  -1   1  -3  365.06   16.50
   1   1   3  343.07   16.20
  -3  -1  -3   42.50    2.90
   3  -1   3   44.50    2.80
   3  -1   3   38.60    3.30
   3  -1   3   41.40    2.80
   3  -1   3   46.00    2.90
   3  -1   3   42.20    2.70
  -3  -1  -3   44.30    2.90
  -3  -1  -3   41.60    2.80
  -3  -1  -3   44.50    3.10
  -3  -1  -3   45.60    3.10
   3   1   3   42.40    2.90
   3   1   3   41.40    2.80
   3   1   3   41.10    2.90
  -3   1  -3   45.50    3.50
  -3   1  -3   41.50    2.60
   3   1   3   46.40    3.10
  -3   1  -3   46.10    2.80
  -3   1  -3   41.50    2.30
   3   1   3   44.80    2.90
  -3   1  -3   47.70    3.10
  -3   1  -3   40.30    2.70
   5  -1   3  112.99    5.90
  -5  -1  -3  112.09    6.00
   5  -1   3   99.09    6.60
  -5  -1  -3  102.99    5.90
  -5  -1  -3  112.99    6.20
  -5  -1  -3  108.99    6.50
  -5  -1  -3  107.29    5.80
   5  -1   3  105.79    5.90
   5  -1   3  111.29    6.00
   5  -1   3  102.79    5.70
  -5   1  -3  107.09    5.70
   5   1   3  105.59    5.90
  -5   1  -3  115.39    6.10
   5   1   3  113.09    6.00
   5   1   3  110.39    6.20
  -5   1  -3  107.19    5.60
   5   1   3  108.79    6.10
   5   1   3  102.59    6.40
  -5   1  -3  103.49    5.00
  -5   1  -3   98.49    5.80
  -5   1  -3  117.29    6.80
  -5   1  -3  109.49    5.00
  -7  -1  -3  131.99    7.30
  -7  -1  -3  118.79    6.90
   7  -1   3  131.79    7.00
  -7  -1  -3  120.19    6.80
   7  -1   3  131.59    7.10
  -7  -1  -3  129.39    7.90
   7  -1   3  121.89    6.70
   7  -1   3  113.59    7.80
   7  -1   3  118.49    6.90
  -7  -1  -3  133.59    7.00
  -7   1  -3  135.89    7.10
  -7   1  -3  125.89    6.60
  -7   1  -3  124.49    7.80
  -7   1  -3  119.99    6.80
   7   1   3  118.49    7.60
   7   1   3  125.29    7.10
   7   1   3  132.09    7.30
   7   1   3  121.69    6.90
   7   1   3  131.09    7.10
  -7   1  -3  129.59    6.70
  -9  -1  -3  141.49    7.80
   9  -1   3  129.39    7.50
   9  -1   3  136.59    9.10
  -9  -1  -3  140.49    8.20
  -9  -1  -3  140.99    9.10
   9  -1   3  131.59    7.70
  -9  -1  -3  128.19    7.80
   9  -1   3  145.19    8.10
  -9  -1  -3  135.79    7.10
   9  -1   3  144.19    7.90
   9   1   3  133.59    7.70
  -9   1  -3  142.79    7.40
  -9   1  -3  132.99    9.40
  -9   1  -3  125.29    7.50
  -9   1  -3  128.09    7.20
   9   1   3  141.19    8.00
   9   1   3  132.69    7.90
   9   1   3  133.19    9.10
   9   1   3  145.39    8.30
  -9   1  -3  140.59    8.00
  11  -1   3   39.70    4.90
 -11  -1  -3   46.60    5.80
 -11  -1  -3   34.70    2.70
  11  -1   3   35.50    3.50
 -11  -1  -3   34.10    3.30
 -11  -1  -3   39.70    4.10
  11  -1   3   45.60    4.40
  11  -1   3   34.80    3.60
 -11  -1  -3   42.90    4.40
 -11   1  -3   35.00    2.90
  11   1   3   28.70    3.50
 -11   1  -3   38.20    3.40
  11   1   3   35.30    4.60
  11   1   3   38.50    3.80
  11   1   3   39.70    4.40
 -11   1  -3   38.50    4.30
 -13  -1  -3   95.09    8.80
  13  -1   3   87.09    6.40
 -13  -1  -3   84.69    5.60
 -13  -1  -3   81.79    8.40
 -13  -1  -3   76.29    6.90
  13  -1   3   88.29    6.70
 -13  -1  -3   89.99    8.50
  13  -1   3   72.99    6.00
  13  -1   3   88.49    6.70
 -13   1  -3   69.09    6.60
 -13   1  -3   87.19    8.20
  13   1   3   85.39    6.90
  13   1   3   82.39    6.80
  13   1   3   80.79    7.70
 -13   1  -3   92.19    5.50
  13   1   3   83.79    6.50
 -13   1  -3   93.69    6.50
  15  -1   3    1.00    3.00
 -15  -1  -3   -0.30    5.60
 -15  -1  -3   -5.90    5.80
 -15  -1  -3    6.90    2.70
 -15  -1  -3   -5.00    2.70
  15  -1   3    3.40    3.10
 -15   1  -3    0.70    2.90
  15   1   3    4.40    3.50
  15   1   3   -1.10    3.60
 -15   1  -3    4.70    5.10
  15   1   3   -2.50    3.10
 -15   1  -3   -1.70    2.00
 -16  -2   3    1.10    3.20
 -16  -2   3    9.30    6.30
  16  -2  -3    1.10    2.40
 -16  -2   3   -3.60    4.30
 -16  -2   3   -1.80    4.10
  16  -2  -3   -0.60    2.60
  16   2  -3   -1.40    3.20
  16   2  -3   -0.20    3.00
 -16   2   3    4.90    6.40
 -16   2   3    0.50    4.30
  14  -2  -3   53.49    4.60
  14  -2  -3   66.49    5.10
 -14  -2   3   49.90    4.50
 -14  -2   3   62.29    5.10
  14  -2  -3   57.29    4.30
  14  -2  -3   56.99    5.30
 -14  -2   3   72.59    6.10
 -14  -2   3   53.99    4.70
 -14  -2   3   65.69    8.20
  14   2  -3   62.69    5.30
  14   2  -3   53.29    5.50
 -14   2   3   57.69    4.40
 -14   2   3   61.79    8.00
  14   2  -3   61.09    5.50
  14   2  -3   65.29    5.80
 -14   2   3   69.39    6.70
 -12  -2   3   43.80    4.30
 -12  -2   3   40.10    4.10
  12  -2  -3   41.30    3.20
 -12  -2   3   51.39    5.80
  12  -2  -3   39.40    3.30
 -12  -2   3   47.30    5.60
 -12  -2   3   41.40    3.50
  12  -2  -3   47.30    3.90
  12  -2  -3   45.80    3.90
 -12  -2   3   52.79    4.30
 -12   2   3   46.50    5.10
 -12   2   3   45.50    6.80
  12   2  -3   44.80    3.90
 -12   2   3   45.40    4.10
 -12   2   3   41.00    2.80
  12   2  -3   45.20    4.60
 -12   2   3   41.50    3.20
  12   2  -3   39.60    5.30
  12   2  -3   41.30    4.50
 -10  -2   3    5.90    1.20
 -10  -2   3    6.30    1.90
 -10  -2   3    3.70    1.20
  10  -2  -3    6.30    1.20
  10  -2  -3    7.00    1.70
  10  -2  -3    5.30    1.10
 -10  -2   3    4.80    1.50
 -10  -2   3    5.30    1.20
 -10  -2   3    3.30    3.50
 -10  -2   3    5.80    1.30
  10  -2  -3    6.50    2.80
  10  -2  -3    6.90    1.50
 -10   2   3    5.90    1.60
 -10   2   3    6.40    2.40
  10   2  -3    5.00    1.40
  10   2  -3    6.70    2.00
 -10   2   3    4.20    1.70
  10   2  -3    5.20    1.50
 -10   2   3    5.00    1.10
 -10   2   3    5.40    3.60
 -10   2   3    7.80    1.20
  10   2  -3    3.00    1.60
  10   2  -3    3.50    1.70
   8  -2  -3    4.20    1.00
   8  -2  -3    4.30    1.00
  -8  -2   3    4.30    1.10
   8  -2  -3    5.60    1.20
  -8  -2   3    2.40    0.80
  -8  -2   3    3.00    1.30
  -8  -2   3    3.40    2.80
  -8  -2   3    3.20    0.90
   8  -2  -3    4.30    0.80
   8  -2  -3    4.60    2.30
  -8  -2   3    5.30    1.30
  -8  -2   3    6.00    1.30
  -8   2   3    3.40    0.70
  -8   2   3    5.50    1.00
  -8   2   3    4.90    1.90
   8   2  -3    2.50    0.80
   8   2  -3    5.60    1.40
   8   2  -3    6.90    1.60
  -8   2   3    2.90    2.70
  -8   2   3    3.70    0.90
   8   2  -3    4.10    1.10
   8   2  -3    2.50    1.20
  -8   2   3    3.60    1.20
  -6  -2   3    8.40    1.50
  -6  -2   3   11.10    2.00
   6  -2  -3   10.20    1.10
   6  -2  -3    8.60    2.80
  -6  -2   3   10.80    1.40
   6  -2  -3    9.20    1.50
   6  -2  -3   12.60    1.40
   6  -2  -3   12.70    1.80
  -6  -2   3   10.30    1.60
  -6  -2   3   17.40    3.90
   6  -2  -3   10.50    1.20
  -6  -2   3    8.80    1.50
  -6  -2   3   11.00    2.00
   6  -2  -3   11.00    2.10
  -6   2   3   11.00    1.10
   6   2  -3   15.70    2.90
   6   2  -3    7.10    1.30
  -6   2   3    9.70    1.90
  -6   2   3   12.20    1.80
   6   2  -3    8.70    1.60
   6   2  -3   12.10    1.80
  -6   2   3   11.00    3.10
   6   2  -3   12.60    1.60
  -6   2   3   11.10    1.40
   4  -2  -3   41.20    2.10
  -4  -2   3   39.70    3.10
   4  -2  -3   42.20    2.90
  -4  -2   3   50.49    3.90
  -4  -2   3   40.80    2.90
  -4  -2   3   39.10    2.70
   4  -2  -3   41.40    2.20
   4  -2  -3   37.00    3.50
   4  -2  -3   37.60    2.60
   4  -2  -3   39.20    2.90
   4  -2  -3   44.30    2.30
  -4  -2   3   43.90    3.00
   4  -2  -3   39.30    2.10
   4   2  -3   41.20    3.30
   4   2  -3   39.70    2.80
   4   2  -3   45.50    3.50
  -4   2   3   40.20    2.70
  -4   2   3   43.90    3.80
   4   2  -3   43.10    3.00
   4   2  -3   45.60    3.10
  -4   2   3   38.20    3.70
   4   2  -3   39.10    2.80
  -4   2   3   40.60    2.20
  -4   2   3   40.80    2.20
  -4   2   3   42.60    2.80
   2  -2  -3  235.28   10.90
  -2  -2   3  226.58   11.00
   2  -2  -3  233.48   10.60
   2  -2  -3  215.88   10.90
  -2  -2   3  238.78   11.20
   2  -2  -3  213.28   10.40
   2  -2  -3  217.18   10.30
  -2  -2   3  231.28   10.70
   2  -2  -3  218.38   10.20
  -2  -2   3  228.58   10.80
   2  -2  -3  241.28   10.30
   2  -2  -3  219.68   10.20
  -2  -2   3  220.38   10.70
   2   2  -3  225.98   10.80
   2   2  -3  237.08   10.70
  -2   2   3  227.58   11.00
  -2   2   3  224.08   10.60
  -2   2   3  243.08   10.70
  -2   2   3  223.88   10.30
   2   2  -3  243.18   11.10
   2   2  -3  231.18   10.90
   2   2  -3  224.18   10.70
   2   2  -3  218.58   11.00
   0  -2   3  228.78   10.30
   0  -2   3  228.38   10.40
   0  -2   3  236.58   10.80
   0  -2  -3  227.78   10.10
   0  -2  -3  209.18    9.90
   0  -2   3  218.88   10.40
   0  -2  -3  203.88   10.20
   0  -2  -3  235.68   10.30
   0  -2   3  213.38   10.40
   0  -2  -3  214.38   10.20
   0  -2   3  223.68   10.40
   0  -2  -3  228.28   10.20
   0  -2   3  213.68   10.30
   0  -2  -3  203.68   10.10
   0   2   3  218.78   10.20
   0   2   3  215.88   10.20
   0   2  -3  216.18   10.60
   0   2   3  233.08   10.10
   0   2  -3  224.18   10.40
   0   2  -3  222.78   10.40
   0   2   3  212.58   10.10
   0   2   3  217.28   10.10
   0   2  -3  221.68   10.30
   0   2  -3  211.58   10.30
   0   2  -3  226.08   10.40
   0   2   3  216.68   10.20
   0   2  -3  212.48   10.20
   2  -2   3   23.80    1.90
  -2  -2  -3   26.20    2.00
   2  -2   3   25.70    2.00
  -2  -2  -3   23.00    1.70
   2  -2   3   26.40    2.10
  -2  -2  -3   23.60    2.00
   2  -2   3   22.50    2.40
  -2  -2  -3   25.40    1.50
   2  -2   3   24.90    1.70
  -2  -2  -3   26.20    2.20
  -2  -2  -3   26.20    2.30
   2  -2   3   25.60    2.10
   2   2   3   25.90    2.10
  -2   2  -3   24.30    2.60
  -2   2  -3   25.80    1.80
  -2   2  -3   25.00    2.20
  -2   2  -3   28.20    2.00
   2   2   3   24.60    2.10
   2   2   3   25.60    2.00
  -2   2  -3   24.90    1.90
   2   2   3   26.50    2.50
   2   2   3   24.20    1.60
  -2   2  -3   27.40    1.90
   2   2   3   27.10    2.30
  -4  -2  -3    3.80    1.10
  -4  -2  -3    1.90    0.90
   4  -2   3    1.60    0.80
   4  -2   3    2.30    1.00
  -4  -2  -3    1.50    1.80
   4  -2   3    3.20    0.90
   4  -2   3    2.50    1.10
  -4  -2  -3    2.70    1.30
   4  -2   3    1.40    1.90
  -4  -2  -3    2.60    1.30
   4   2   3    1.70    0.50
  -4   2  -3    4.00    2.30
  -4   2  -3    2.20    0.90
   4   2   3    3.30    1.10
   4   2   3    1.70    1.00
  -4   2  -3    2.60    0.80
  -4   2  -3    3.00    0.70
  -4   2  -3    3.30    0.90
   4   2   3    2.80    1.30
   4   2   3    2.80    1.30
  -4   2  -3    2.30    1.10
   6  -2   3  378.36   18.10
  -6  -2  -3  384.26   18.40
   6  -2   3  413.66   18.30
   6  -2   3  377.76   19.50
  -6  -2  -3  397.46   18.80
  -6  -2  -3  387.46   18.90
   6  -2   3  408.76   18.40
  -6  -2  -3  411.36   18.50
  -6  -2  -3  379.36   18.60
   6  -2   3  379.36   18.30
   6   2   3  353.96   17.20
  -6   2  -3  366.96   18.20
  -6   2  -3  397.96   19.20
   6   2   3  372.46   18.60
  -6   2  -3  379.96   17.90
  -6   2  -3  382.86   17.60
   6   2   3  411.26   18.80
   6   2   3  383.86   18.40
   6   2   3  410.16   18.50
  -6   2  -3  400.06   18.40
  -6   2  -3  391.16   17.90
  -8  -2  -3  100.19    6.50
  -8  -2  -3  109.19    7.50
   8  -2   3  104.49    6.30
   8  -2   3  116.99    6.60
   8  -2   3   97.19    7.80
  -8  -2  -3  121.39    6.70
   8  -2   3  120.19    6.50
  -8  -2  -3  111.99    8.00
   8  -2   3  106.29    6.20
  -8  -2  -3  113.39    7.00
   8   2   3  104.69    6.60
   8   2   3  110.99    6.50
  -8   2  -3  114.79    6.50
   8   2   3  119.89    6.80
  -8   2  -3  111.99    6.30
  -8   2  -3  114.99    6.00
  -8   2  -3  109.19    5.80
   8   2   3  118.09    7.00
  -8   2  -3  117.79    7.80
  10  -2   3   91.69    5.70
  10  -2   3   79.89    5.30
 -10  -2  -3   83.49    7.10
  10  -2   3   92.69    5.90
 -10  -2  -3   87.99    5.50
 -10  -2  -3   78.69    5.10
 -10  -2  -3   90.09    6.00
  10  -2   3   78.29    5.30
  10  -2   3   79.49    6.70
 -10  -2  -3   89.49    6.40
 -10   2  -3   85.69    5.00
 -10   2  -3   84.89    5.80
 -10   2  -3   79.09    7.00
  10   2   3   78.69    5.80
 -10   2  -3   82.69    4.70
  10   2   3   87.89    6.40
  10   2   3   86.79    6.10
  10   2   3   83.39    5.60
 -10   2  -3   75.59    5.20
 -12  -2  -3   68.69    6.30
  12  -2   3   65.99    5.10
  12  -2   3   67.99    7.10
  12  -2   3   73.09    7.20
 -12  -2  -3   73.09    7.50
  12  -2   3   62.49    5.60
  12  -2   3   59.89    5.10
 -12  -2  -3   66.89    5.50
 -12   2  -3   74.49    4.40
  12   2   3   73.79    6.20
  12   2   3   73.89    5.70
 -12   2  -3   65.29    4.90
  12   2   3   61.29    5.50
 -12   2  -3   76.79    5.80
  12   2   3   72.99    6.10
 -12   2  -3   75.79    7.30
  14  -2   3   29.90    4.90
 -14  -2  -3   29.90    5.00
 -14  -2  -3   22.60    4.90
 -14  -2  -3   33.00    6.80
  14  -2   3   23.20    3.70
 -14  -2  -3   32.20    6.80
 -14  -2  -3   23.80    4.40
  14   2   3   26.40    5.10
  14   2   3   34.30    5.70
 -14   2  -3   30.70    5.70
 -15  -3   3    3.80    4.20
 -15  -3   3    5.40    2.00
 -15  -3   3    1.30    2.50
  15  -3  -3    2.30    2.50
 -15  -3   3    6.80    5.60
 -15  -3   3    3.30    2.90
  15  -3  -3    4.30    2.10
  15  -3  -3    5.60    2.30
 -15  -3   3    6.80    2.60
 -15   3   3    2.80    2.00
 -15   3   3   10.50    5.70
 -15   3   3   -0.10    3.70
  15   3  -3    5.20    2.80
  15   3  -3   -2.50    2.60
  15   3  -3    3.80    2.90
 -13  -3   3   79.49    6.00
 -13  -3   3   73.69    5.10
  13  -3  -3   70.59    4.80
  13  -3  -3   78.49    5.30
 -13  -3   3   76.09    5.80
 -13  -3   3   60.59    5.40
  13  -3  -3   70.59    8.10
 -13  -3   3   80.89    6.60
  13  -3  -3   69.79    4.60
 -13  -3   3   84.19    8.50
  13   3  -3   74.89    6.10
  13   3  -3   62.79    7.00
 -13   3   3   76.39    7.20
  13   3  -3   78.09    5.70
 -13   3   3   68.89    8.20
  13   3  -3   76.69    6.20
  13   3  -3   77.99    5.80
 -11  -3   3    4.70    3.90
 -11  -3   3    2.40    1.80
  11  -3  -3    4.70    1.30
  11  -3  -3    3.30    0.90
 -11  -3   3    4.40    1.90
  11  -3  -3    2.90    1.00
 -11  -3   3    2.90    1.20
 -11  -3   3    1.40    1.20
  11  -3  -3    4.30    1.40
  11   3  -3    1.70    1.40
  11   3  -3    1.50    1.30
  11   3  -3    4.20    2.00
 -11   3   3    1.10    3.70
 -11   3   3    6.00    2.90
  11   3  -3    1.90    1.80
 -11   3   3    3.80    0.90
  11   3  -3    0.20    1.60
 -11   3   3    4.00    0.90
   9  -3  -3    5.00    1.10
   9  -3  -3    5.60    1.00
   9  -3  -3    5.50    2.80
  -9  -3   3    4.70    3.40
  -9  -3   3    3.10    1.50
   9  -3  -3    4.00    1.00
   9  -3  -3    3.40    1.00
  -9  -3   3    5.70    1.70
  -9  -3   3    5.20    1.20
   9  -3  -3    4.10    0.80
  -9  -3   3    3.50    1.20
  -9  -3   3    5.00    1.00
   9   3  -3    5.10    1.80
  -9   3   3    2.50    3.20
   9   3  -3    3.40    1.60
   9   3  -3    3.70    1.10
   9   3  -3    5.40    1.60
  -9   3   3    4.60    0.80
  -9   3   3    3.90    1.60
  -9   3   3    5.20    2.20
   9   3  -3    3.60    1.20
  -7  -3   3   11.10    1.30
   7  -3  -3   11.10    2.10
  -7  -3   3   11.40    2.00
   7  -3  -3   11.20    1.10
   7  -3  -3   13.70    1.10
   7  -3  -3   13.20    1.70
   7  -3  -3   12.90    1.40
   7  -3  -3   13.20    1.50
  -7  -3   3   16.60    4.00
  -7  -3   3   10.20    1.80
   7  -3  -3   13.40    3.10
  -7  -3   3    9.00    1.70
  -7  -3   3   10.60    1.80
  -7  -3   3   10.60    1.70
  -7   3   3   12.50    1.00
  -7   3   3   12.20    2.30
   7   3  -3   12.10    1.70
   7   3  -3   14.10    2.60
   7   3  -3   12.50    2.30
  -7   3   3   11.30    1.90
  -7   3   3   11.90    1.00
  -7   3   3   14.20    3.40
   7   3  -3   11.80    1.70
   7   3  -3   13.00    2.20
  -5  -3   3   47.50    3.60
   5  -3  -3   43.70    2.20
  -5  -3   3   53.49    4.70
  -5  -3   3   47.30    2.70
  -5  -3   3   45.60    3.60
  -5  -3   3   41.20    3.10
   5  -3  -3   37.90    4.10
   5  -3  -3   43.60    2.30
   5  -3  -3   48.60    3.20
   5  -3  -3   49.20    2.40
  -5  -3   3   42.60    3.30
  -5  -3   3   48.70    3.50
   5  -3  -3   41.70    3.40
   5   3  -3   50.39    3.60
   5   3  -3   47.40    3.40
  -5   3   3   42.30    4.30
  -5   3   3   44.20    3.20
  -5   3   3   46.30    3.60
   5   3  -3   44.80    3.20
   5   3  -3   46.00    3.30
   5   3  -3   48.00    4.00
  -3  -3   3  659.73   30.20
   3  -3  -3  633.34   30.30
  -3  -3   3  667.03   30.00
  -3  -3   3  651.83   29.80
  -3  -3   3  647.14   30.00
   3  -3  -3  663.43   29.80
  -3  -3   3  682.23   30.50
   3  -3  -3  632.44   30.00
  -3  -3   3  684.33   29.90
   3  -3  -3  690.93   30.00
  -3   3   3  607.64   29.70
   3   3  -3  630.44   29.80
  -3   3   3  659.93   29.80
   3   3  -3  700.53   29.90
   3   3  -3  664.23   30.50
   3   3  -3  684.73   30.10
  -3   3   3  652.03   30.40
   3   3  -3  644.84   30.00
  -1  -3   3   73.89    4.10
  -1  -3   3   69.39    4.20
   1  -3  -3   74.19    4.10
   1  -3  -3   79.39    3.80
   1  -3  -3   69.99    4.10
   1  -3  -3   71.29    3.60
  -1  -3   3   73.09    4.10
  -1  -3   3   80.39    4.80
  -1  -3   3   75.09    4.40
  -1  -3   3   75.09    4.20
   1  -3  -3   71.29    3.70
  -1  -3   3   75.39    4.20
   1  -3  -3   70.09    3.90
  -1   3   3   71.29    3.70
   1   3  -3   74.69    4.00
  -1   3   3   71.09    3.90
  -1   3   3   75.59    3.90
   1   3  -3   71.89    4.10
  -1   3   3   73.59    4.10
   1   3  -3   78.89    4.30
   1   3  -3   74.49    4.10
   1   3  -3   73.09    4.60
   1  -3   3    6.20    1.60
  -1  -3  -3    6.80    1.20
   1  -3   3    5.10    0.90
   1  -3   3    6.80    1.20
  -1  -3  -3    6.00    1.20
  -1  -3  -3    6.10    1.00
  -1  -3  -3    6.10    1.10
   1  -3   3    5.10    1.20
   1  -3   3    6.60    1.10
   1  -3   3    6.10    1.10
  -1  -3  -3    4.70    0.90
  -1  -3  -3    4.20    0.90
   1  -3   3    5.20    0.90
   1   3   3    5.50    1.20
  -1   3  -3    6.30    1.10
   1   3   3    6.60    1.10
   1   3   3    4.70    1.00
  -1   3  -3    7.00    1.70
   1   3   3    7.40    1.00
  -1   3  -3    6.60    1.20
  -1   3  -3    5.00    1.00
   1   3   3    6.60    1.10
   1   3   3    5.00    1.00
   1   3   3    6.70    1.00
  -1   3  -3    6.30    1.20
  -3  -3  -3   28.40    2.70
   3  -3   3   29.60    3.30
  -3  -3  -3   26.30    2.30
  -3  -3  -3   28.20    2.80
  -3  -3  -3   27.00    2.40
   3  -3   3   26.50    2.10
   3  -3   3   29.40    1.90
  -3  -3  -3   30.00    2.70
   3  -3   3   25.90    2.10
   3  -3   3   30.50    2.40
   3   3   3   29.60    2.60
   3   3   3   28.10    1.90
  -3   3  -3   27.50    2.10
   3   3   3   30.40    2.70
   3   3   3   24.30    2.40
  -3   3  -3   25.30    3.20
  -3   3  -3   29.00    2.50
  -3   3  -3   31.20    2.20
   3   3   3   25.80    2.40
  -3   3  -3   26.80    1.90
   3   3   3   32.90    3.30
  -3   3  -3   27.40    2.10
   5  -3   3   85.69    4.90
   5  -3   3   91.89    5.10
   5  -3   3   78.09    6.00
  -5  -3  -3   88.19    5.60
   5  -3   3   91.69    4.90
  -5  -3  -3   88.79    5.20
   5  -3   3   93.29    6.00
  -5  -3  -3   95.09    5.40
   5  -3   3   86.39    4.80
  -5  -3  -3   89.29    5.50
   5   3   3   97.39    5.60
  -5   3  -3   84.29    4.80
  -5   3  -3   86.59    5.90
   5   3   3   88.19    5.30
   5   3   3   90.99    6.00
   5   3   3   86.19    5.30
  -5   3  -3   86.49    4.60
  -5   3  -3   86.09    4.50
  -5   3  -3   90.79    4.60
   5   3   3   84.79    5.10
   5   3   3   86.49    4.30
  -5   3  -3   89.69    5.10
  -7  -3  -3  203.78   10.60
  -7  -3  -3  198.68   10.30
   7  -3   3  189.68    9.80
   7  -3   3  211.98   10.00
   7  -3   3  203.98    9.90
   7  -3   3  187.28    9.70
  -7  -3  -3  159.88   11.90
  -7  -3  -3  192.98   10.70
   7   3   3  206.08   10.30
   7   3   3  185.18   10.10
  -7   3  -3  197.68    9.30
  -7   3  -3  200.98   10.00
   7   3   3  183.78   10.30
  -7   3  -3  192.88    9.20
  -7   3  -3  188.98    9.70
   7   3   3  203.58   10.60
  -7   3  -3  191.48    9.30
   7   3   3  181.58    8.90
  -7   3  -3  207.68   11.20
  -9  -3  -3  192.98   11.40
   9  -3   3  206.88   12.80
  -9  -3  -3  220.98   12.00
   9  -3   3  236.68   11.40
   9  -3   3  192.48   10.90
  -9  -3  -3  226.78   11.60
  -9  -3  -3  196.48   11.10
   9  -3   3  224.18   11.10
  -9  -3  -3  223.18   12.40
   9  -3   3  211.98   11.00
   9   3   3  230.18   12.10
  -9   3  -3  226.68   10.30
  -9   3  -3  234.58   11.20
  -9   3  -3  213.98   11.00
   9   3   3  199.88   11.50
   9   3   3  226.68   11.70
   9   3   3  200.08   12.50
  -9   3  -3  214.78   12.50
  -9   3  -3  208.88   10.20
 -11  -3  -3    8.30    2.90
  11  -3   3    6.10    3.20
  11  -3   3    3.00    1.40
  11  -3   3    4.60    2.00
 -11  -3  -3    2.60    1.80
  11  -3   3    3.20    1.40
 -11  -3  -3    1.40    1.20
 -11  -3  -3    3.20    3.10
  11   3   3    4.40    1.70
  11   3   3    6.50    2.50
  11   3   3    3.50    1.90
 -11   3  -3    6.20    1.70
  11   3   3    4.80    2.20
 -11   3  -3    5.20    1.00
 -11   3  -3    4.90    3.20
 -13  -3  -3    2.40    2.40
 -13  -3  -3    2.00    2.20
 -13  -3  -3    2.10    2.70
  13  -3   3    2.20    2.00
  13  -3   3    5.70    2.30
  13  -3   3    1.70    2.30
 -13  -3  -3    7.10    4.30
  13  -3   3    4.20    2.40
  13   3   3    5.10    2.60
 -13   3  -3    5.00    2.00
  13   3   3    2.40    2.20
 -13   3  -3    2.60    4.80
 -13   3  -3   -0.30    2.00
  13   3   3    4.10    2.80
 -15  -3  -3   -4.10    3.10
  15  -3   3    2.60    3.40
 -15  -3  -3   -3.20    6.20
 -15  -3  -3    3.60    3.50
  15  -3   3   -3.10    2.80
 -15  -3  -3    8.60    5.60
  15   3   3    2.20    3.30
  15   3   3   -1.50    4.00
 -15   3  -3    4.10    5.60
  16  -4  -3    3.20    4.40
 -16  -4   3   13.10    6.80
  16  -4  -3   -1.30    2.30
 -16  -4   3    0.20    3.20
 -16  -4   3    0.10    3.60
  16  -4  -3   -5.60    3.80
 -16  -4   3   -4.10    5.00
  16   4  -3   -2.50    3.80
  16   4  -3   -0.20    3.60
 -16   4   3    9.60    4.90
 -14  -4   3  111.59    7.40
  14  -4  -3  113.59    6.50
  14  -4  -3  117.69    7.40
 -14  -4   3  119.39   10.70
  14  -4  -3  112.89    6.80
 -14  -4   3  113.79    8.00
  14  -4  -3  128.09    7.00
  14   4  -3  116.69    8.20
  14   4  -3  116.29    8.40
  14   4  -3  112.69    8.50
 -14   4   3  123.79    9.20
 -12  -4   3   23.50    3.80
  12  -4  -3   17.70    4.20
  12  -4  -3   17.30    2.50
 -12  -4   3   15.80    3.10
  12  -4  -3   17.20    1.90
 -12  -4   3   25.30    5.90
  12  -4  -3   18.60    2.40
  12   4  -3   17.80    3.40
 -12   4   3   23.70    4.50
 -12   4   3   17.20    1.90
  12   4  -3   17.20    2.80
  12   4  -3   20.60    3.50
  12   4  -3   22.90    3.30
 -10  -4   3    6.90    1.60
 -10  -4   3   12.30    2.50
 -10  -4   3    9.70    4.30
 -10  -4   3   10.30    1.40
  10  -4  -3   13.00    1.90
 -10  -4   3   13.80    2.90
  10  -4  -3   10.50    1.50
  10  -4  -3   10.80    1.90
  10  -4  -3   12.90    3.50
  10  -4  -3   11.40    1.40
 -10  -4   3    7.50    1.50
  10  -4  -3   12.50    1.60
 -10  -4   3   10.80    2.10
  10   4  -3   12.00    2.60
  10   4  -3    8.20    2.20
  10   4  -3    8.60    2.10
  10   4  -3    9.30    1.90
 -10   4   3   10.30    1.20
  10   4  -3    7.60    1.90
 -10   4   3   10.00    4.20
 -10   4   3    8.70    1.20
 -10   4   3   12.60    3.10
   8  -4  -3   21.00    1.50
   8  -4  -3   17.60    3.60
  -8  -4   3   20.60    1.60
  -8  -4   3   22.80    3.10
  -8  -4   3   18.80    2.30
  -8  -4   3   16.20    2.40
  -8  -4   3   23.00    3.10
  -8  -4   3   23.80    2.80
   8  -4  -3   19.10    1.50
   8  -4  -3   23.60    2.90
   8  -4  -3   23.70    2.10
   8  -4  -3   23.40    1.90
   8  -4  -3   22.10    1.60
  -8  -4   3   21.90    4.80
  -8   4   3   19.70    3.20
   8   4  -3   20.10    3.40
   8   4  -3   19.60    2.40
   8   4  -3   21.40    3.00
  -8   4   3   21.10    2.60
   8   4  -3   18.50    3.00
  -8   4   3   19.50    4.10
   8   4  -3   20.70    2.50
  -6  -4   3  129.39    8.10
  -6  -4   3  123.39    5.80
  -6  -4   3  122.69    6.80
  -6  -4   3  117.59    7.00
  -6  -4   3  115.29    6.60
  -6  -4   3  123.49    7.20
   6  -4  -3  111.39    6.90
   6  -4  -3  119.99    7.80
   6  -4  -3  127.09    6.50
  -6  -4   3  118.59    6.80
   6   4  -3  118.49    6.60
   6   4  -3  117.79    6.80
   6   4  -3  124.49    6.80
  -6   4   3  125.09    7.20
   6   4  -3  119.09    7.50
   6   4  -3  127.69    7.10
  -6   4   3  119.29    6.60
  -6   4   3  117.79    6.50
   4  -4  -3  708.23   30.80
   4  -4  -3  654.33   31.40
   4  -4  -3  644.54   30.90
  -4  -4   3  661.63   30.80
  -4  -4   3  676.23   30.90
  -4  -4   3  693.53   30.70
   4  -4  -3  706.33   30.70
  -4  -4   3  652.93   30.60
  -4  -4   3  630.64   31.00
  -4  -4   3  698.83   31.60
   4   4  -3  721.23   31.00
   4   4  -3  651.03   31.40
   4   4  -3  651.63   30.60
   4   4  -3  629.74   31.40
   4   4  -3  688.63   30.70
  -4   4   3  658.93   30.60
  -4   4   3  673.03   30.50
  -2  -4   3   21.10    2.30
   2  -4  -3   25.30    2.40
  -2  -4   3   20.30    2.10
   2  -4  -3   21.40    1.40
  -2  -4   3   22.80    3.00
   2  -4  -3   18.90    1.20
   2  -4  -3   22.40    1.50
  -2  -4   3   24.00    2.50
  -2  -4   3   21.70    2.80
   2  -4  -3   17.50    2.50
  -2  -4   3   19.80    2.00
   2  -4  -3   19.80    1.30
   2   4  -3   17.60    2.40
  -2   4   3   21.10    1.30
   2   4  -3   20.70    2.00
   2   4  -3   17.60    1.90
   2   4  -3   20.80    2.20
  -2   4   3   22.30    1.30
  -2   4   3   18.80    2.20
  -2   4   3   19.90    1.90
   2   4  -3   20.40    2.30
  -2   4   3   16.90    2.00
   0  -4   3  106.69    5.50
   0  -4  -3  110.49    6.00
   0  -4   3  105.59    6.30
   0  -4  -3   96.79    5.20
   0  -4  -3  103.09    5.30
   0  -4   3  105.79    5.90
   0  -4   3  111.29    5.70
   0  -4  -3  106.39    5.40
   0  -4   3   98.39    5.90
   0  -4   3  103.29    5.60
   0  -4   3  100.49    5.50
   0  -4  -3  112.29    5.40
   0   4   3  105.49    5.60
   0   4   3   98.59    5.60
   0   4   3  100.49    5.00
   0   4   3  107.29    5.20
   0   4  -3  104.09    6.20
   0   4  -3  101.49    5.50
   0   4  -3  107.59    5.70
   0   4  -3  104.39    5.30
   0   4   3  101.69    5.40
   0   4   3   99.69    5.30
   0   4  -3  109.59    5.40
  -2  -4  -3   52.89    3.60
   2  -4   3   56.89    3.40
  -2  -4  -3   56.49    3.70
  -2  -4  -3   50.99    3.40
   2  -4   3   55.99    3.40
   2  -4   3   51.69    4.20
   2  -4   3   58.49    3.50
  -2  -4  -3   61.29    4.60
  -2  -4  -3   53.49    3.40
   2  -4   3   51.89    3.30
   2  -4   3   59.29    4.50
   2  -4   3   57.79    3.50
   2   4   3   52.49    3.30
   2   4   3   55.49    3.50
  -2   4  -3   53.69    3.00
  -2   4  -3   55.09    3.30
   2   4   3   53.99    2.80
   2   4   3   53.49    3.50
  -2   4  -3   57.69    3.20
   2   4   3   58.99    3.80
   2   4   3   51.79    3.40
   2   4   3   54.49    4.00
  -2   4  -3   57.79    4.40
  -2   4  -3   55.59    3.90
   4  -4   3   30.80    3.40
  -4  -4  -3   29.10    2.60
   4  -4   3   37.20    2.60
   4  -4   3   32.50    2.10
   4  -4   3   33.90    2.60
  -4  -4  -3   37.20    3.20
   4  -4   3   33.70    2.30
  -4  -4  -3   36.20    3.20
  -4  -4  -3   33.00    2.70
   4  -4   3   33.70    2.40
   4  -4   3   33.50    3.70
  -4  -4  -3   37.10    3.30
  -4   4  -3   33.10    2.00
  -4   4  -3   34.90    2.80
   4   4   3   34.40    2.20
  -4   4  -3   33.30    2.30
   4   4   3   33.50    3.10
  -4   4  -3   31.30    3.70
  -4   4  -3   34.90    2.20
  -4   4  -3   31.90    2.40
   4   4   3   32.30    2.80
   4   4   3   31.90    2.70
   4   4   3   35.90    3.20
   4   4   3   39.20    3.60
   6  -4   3   94.89    5.20
  -6  -4  -3   93.79    5.90
  -6  -4  -3   92.59    5.70
  -6  -4  -3   90.29    5.90
   6  -4   3   88.79    5.00
   6  -4   3   95.69    5.20
   6  -4   3   77.79    7.20
   6  -4   3   85.19    5.00
  -6  -4  -3   80.59    5.50
  -6   4  -3   87.09    4.90
   6   4   3   86.49    6.20
   6   4   3   99.49    6.00
  -6   4  -3   84.39    5.00
   6   4   3   92.69    5.70
  -6   4  -3   93.59    5.30
   6   4   3   90.89    4.60
   6   4   3   93.69    5.70
   6   4   3   86.29    5.50
  -6   4  -3   98.49    6.50
  -6   4  -3   94.59    4.50
  -6   4  -3   87.59    4.40
   6   4   3   94.89    4.30
   8  -4   3  517.65   24.80
   8  -4   3  558.64   24.90
  -8  -4  -3  546.85   25.90
   8  -4   3  526.25   27.10
  -8  -4  -3  557.84   25.60
  -8  -4  -3  526.45   25.40
   8  -4   3  522.85   24.90
   8  -4   3  564.84   25.00
  -8  -4  -3  554.24   26.10
  -8  -4  -3  497.15   25.60
  -8   4  -3  520.75   24.50
   8   4   3  547.45   25.90
  -8   4  -3  556.54   25.00
  -8   4  -3  545.35   26.40
  -8   4  -3  552.04   24.00
   8   4   3  560.24   25.60
   8   4   3  507.25   25.60
  -8   4  -3  513.35   23.80
   8   4   3  520.35   25.30
   8   4   3  510.75   26.50
   8   4   3  523.15   24.10
  -8   4  -3  535.55   24.90
 -10  -4  -3   85.49    8.50
  10  -4   3   84.69    5.50
 -10  -4  -3   82.09    6.60
  10  -4   3   77.69    5.00
  10  -4   3   76.09    5.10
 -10  -4  -3   78.69    5.60
 -10  -4  -3   85.49    6.80
  10  -4   3   81.89    5.50
 -10   4  -3   82.99    5.50
 -10   4  -3   74.39    4.90
  10   4   3   74.09    6.40
  10   4   3   77.09    3.90
  10   4   3   80.39    6.00
  12  -4   3  133.39    8.00
 -12  -4  -3  139.39    9.80
  12  -4   3  137.39    8.10
 -12  -4  -3  132.29    9.70
 -12  -4  -3  153.48   10.60
  12  -4   3  146.49   11.00
 -12  -4  -3  124.79    8.20
 -12  -4  -3  135.49    9.00
  12  -4   3  137.79    8.40
  12  -4   3  155.48    8.80
 -12  -4  -3  129.59    8.40
 -12   4  -3  141.89    7.90
  12   4   3  144.39    9.60
  12   4   3  143.09    9.30
  12   4   3  135.69    9.00
 -12   4  -3  151.38   10.40
 -14  -4  -3   31.70    7.10
  14  -4   3   27.90    4.10
  14  -4   3   32.60    4.60
 -14  -4  -3   40.10    6.30
 -14  -4  -3   21.40    3.70
  14   4   3   21.30    4.20
 -14   4  -3   35.60    7.40
  14   4   3   35.00    5.10
  15  -5  -3   -1.40    2.50
 -15  -5   3    4.80    5.70
  15  -5  -3   -3.10    1.70
  15  -5  -3    2.60    2.40
 -15  -5   3    1.30    3.10
 -15  -5   3    0.40    3.20
 -15   5   3    4.80    4.40
  15   5  -3    0.00    3.50
  15   5  -3    0.10    3.20
  13  -5  -3   53.79    4.20
  13  -5  -3   63.59    4.50
 -13  -5   3   62.79    5.60
 -13  -5   3   59.99    7.80
 -13  -5   3   62.59    5.80
 -13  -5   3   55.29    6.50
  13  -5  -3   65.89    4.10
 -13  -5   3   58.69    5.00
 -13   5   3   57.89    6.70
  13   5  -3   62.19    5.80
  13   5  -3   61.79    6.20
  13   5  -3   58.09    5.60
  11  -5  -3    3.00    0.90
 -11  -5   3    4.10    4.40
 -11  -5   3    4.10    3.40
  11  -5  -3    6.70    3.50
  11  -5  -3    3.60    1.20
 -11  -5   3    4.00    2.40
  11  -5  -3    5.50    1.10
 -11  -5   3    3.00    1.60
 -11  -5   3   -0.40    1.50
  11  -5  -3    2.60    1.00
  11  -5  -3    2.60    1.20
  11   5  -3    4.10    1.80
 -11   5   3    6.50    3.10
  11   5  -3    5.50    2.50
  11   5  -3   -0.70    1.90
  11   5  -3    0.90    2.10
   9  -5  -3   60.99    3.40
   9  -5  -3   54.89    3.10
   9  -5  -3   51.09    5.40
  -9  -5   3   58.19    4.90
  -9  -5   3   49.70    4.30
  -9  -5   3   62.79    7.10
  -9  -5   3   55.19    3.10
  -9  -5   3   52.29    4.70
   9  -5  -3   62.59    3.80
   9  -5  -3   49.99    4.70
  -9  -5   3   62.19    5.20
  -9  -5   3   54.99    4.20
  -9   5   3   58.19    5.30
   9   5  -3   65.39    5.30
   9   5  -3   55.09    5.10
   9   5  -3   61.39    4.90
   9   5  -3   53.99    4.40
  -7  -5   3   58.79    4.20
   7  -5  -3   59.59    3.00
  -7  -5   3   61.19    3.20
   7  -5  -3   65.59    4.00
   7  -5  -3   61.49    3.00
   7  -5  -3   59.69    5.60
  -7  -5   3   60.89    4.90
  -7  -5   3   72.59    6.20
   7  -5  -3   57.09    4.60
  -7  -5   3   62.69    4.80
  -7  -5   3   71.09    4.80
  -7  -5   3   49.99    4.90
   7   5  -3   61.49    4.20
   7   5  -3   51.79    5.80
  -7   5   3   59.69    4.20
   7   5  -3   61.69    5.20
   7   5  -3   71.49    5.00
  -7   5   3   56.69    4.20
   7   5  -3   66.29    4.80
  -5  -5   3   37.20    3.50
  -5  -5   3   35.00    2.90
   5  -5  -3   33.40    3.60
  -5  -5   3   38.60    3.30
  -5  -5   3   39.30    4.50
   5  -5  -3   37.20    3.00
   5  -5  -3   40.40    3.40
  -5  -5   3   39.80    3.50
   5  -5  -3   36.60    3.30
  -5  -5   3   35.50    3.00
   5   5  -3   37.90    3.60
   5   5  -3   39.10    3.70
   5   5  -3   35.30    3.00
  -5   5   3   34.70    2.90
   5   5  -3   36.20    2.90
   5   5  -3   39.60    3.20
  -5   5   3   33.10    2.90
  -3  -5   3    0.40    0.60
   3  -5  -3    0.30    0.30
  -3  -5   3    1.50    0.90
   3  -5  -3    0.20    1.40
   3  -5  -3    0.40    0.30
   3  -5  -3    0.80    1.30
  -3  -5   3    1.80    1.40
  -3  -5   3    1.50    1.20
   3  -5  -3   -0.20    0.70
  -3  -5   3    1.00    0.70
   3   5  -3    0.80    0.90
  -3   5   3   -0.10    0.90
  -3   5   3    0.60    1.10
   3   5  -3    0.70    0.80
   3   5  -3    1.00    0.80
   3   5  -3    1.20    1.10
   3   5  -3    0.30    0.70
  -1  -5   3  552.24   27.10
   1  -5  -3  593.44   26.20
  -1  -5   3  606.34   26.90
   1  -5  -3  555.14   26.20
   1  -5  -3  604.44   27.10
   1  -5  -3  604.44   26.30
  -1  -5   3  587.94   26.70
   1  -5  -3  558.94   26.30
  -1  -5   3  618.74   27.80
  -1  -5   3  616.34   26.70
  -1  -5   3  566.64   27.10
  -1  -5   3  569.84   26.80
   1   5  -3  575.14   27.60
   1   5  -3  561.34   26.50
  -1   5   3  601.14   26.40
   1   5  -3  594.54   26.80
   1   5  -3  597.14   26.50
  -1   5   3  581.94   26.70
  -1   5   3  565.74   26.90
   1   5  -3  563.14   26.70
  -1   5   3  566.04   26.20
  -1  -5  -3   31.70    2.40
   1  -5   3   33.70    2.50
  -1  -5  -3   34.30    2.70
   1  -5   3   27.30    3.00
  -1  -5  -3   34.70    2.60
   1  -5   3   33.60    2.60
   1  -5   3   32.30    3.70
  -1  -5  -3   37.80    3.50
   1  -5   3   30.40    2.30
   1  -5   3   31.10    2.30
   1  -5   3   33.40    2.80
  -1  -5  -3   30.50    2.30
   1   5   3   29.60    2.40
   1   5   3   31.10    2.40
   1   5   3   32.40    2.80
   1   5   3   27.60    2.10
  -1   5  -3   32.70    2.20
  -1   5  -3   34.00    3.20
  -1   5  -3   34.20    2.80
   1   5   3   31.00    2.30
  -1   5  -3   31.90    2.30
   1   5   3   30.60    2.70
  -1   5  -3   30.10    2.00
   1   5   3   31.90    2.00
   3  -5   3   14.10    1.70
   3  -5   3   15.30    1.70
   3  -5   3   11.90    1.40
  -3  -5  -3   13.10    1.70
  -3  -5  -3   13.40    1.70
   3  -5   3   14.40    2.80
  -3  -5  -3   15.50    2.20
   3  -5   3   13.60    2.50
  -3  -5  -3   14.10    3.20
   3  -5   3   11.20    1.40
  -3  -5  -3   15.90    2.40
   3  -5   3   14.80    1.90
  -3   5  -3   13.90    1.80
  -3   5  -3   14.10    2.70
   3   5   3   14.70    2.20
   3   5   3   11.00    2.00
  -3   5  -3   14.20    1.40
   3   5   3    9.60    1.70
   3   5   3   11.20    1.50
   3   5   3   11.10    1.60
  -3   5  -3   13.90    2.00
   3   5   3   13.10    2.00
  -3   5  -3   12.60    1.00
  -3   5  -3   13.20    1.40
   3   5   3   13.60    0.90
   5  -5   3   65.39    3.80
   5  -5   3   59.09    3.60
  -5  -5  -3   65.79    4.50
   5  -5   3   62.59    3.40
  -5  -5  -3   59.49    4.60
  -5  -5  -3   58.89    4.30
   5  -5   3   61.89    5.20
  -5  -5  -3   66.19    4.70
   5  -5   3   64.49    3.90
   5  -5   3   56.99    3.60
   5   5   3   62.79    3.60
  -5   5  -3   58.69    3.60
   5   5   3   63.09    4.70
   5   5   3   64.79    4.40
   5   5   3   58.49    4.90
  -5   5  -3   63.29    5.20
  -5   5  -3   59.39    3.80
   5   5   3   60.19    4.10
  -7  -5  -3   28.00    3.70
  -7  -5  -3   25.00    2.80
  -7  -5  -3   31.00    3.70
   7  -5   3   31.20    3.90
   7  -5   3   31.90    2.70
  -7  -5  -3   34.20    3.70
   7  -5   3   25.60    2.30
   7  -5   3   25.50    2.30
   7  -5   3   26.10    3.70
  -7  -5  -3   29.40    3.10
   7  -5   3   29.30    2.90
  -7   5  -3   24.10    4.30
  -7   5  -3   28.00    2.40
   7   5   3   24.40    2.90
   7   5   3   27.10    3.80
   7   5   3   30.40    3.70
  -7   5  -3   30.10    3.70
   7   5   3   28.20    2.10
   7   5   3   28.50    3.50
   7   5   3   24.20    3.00
  -7   5  -3   27.20    3.20
   9  -5   3    0.10    1.10
   9  -5   3    2.40    1.30
  -9  -5  -3    1.40    1.50
  -9  -5  -3    1.80    1.70
  -9  -5  -3   -1.30    2.20
   9  -5   3    3.20    1.00
   9  -5   3    1.20    1.40
  -9  -5  -3    2.80    2.50
   9   5   3   -1.10    2.10
  -9   5  -3   -0.10    3.20
  -9   5  -3    2.20    1.60
  -9   5  -3    2.30    1.00
   9   5   3    2.90    1.60
   9   5   3    2.60    0.80
   9   5   3    1.50    1.80
  -9   5  -3    1.30    1.00
  11  -5   3   90.99    5.80
  11  -5   3   98.89    6.40
 -11  -5  -3   85.49    6.30
 -11  -5  -3  100.49    7.70
 -11  -5  -3   90.19    6.70
  11  -5   3   90.09    5.60
  11  -5   3   92.79    8.00
  11  -5   3   97.99    6.20
 -11  -5  -3   94.39    7.80
 -11  -5  -3   99.19    7.10
  11   5   3   93.69    7.20
  11   5   3   75.69    8.10
  11   5   3   94.89    4.60
 -11   5  -3  101.69    8.40
  11   5   3   89.39    6.90
  11   5   3   89.89    6.60
  11   5   3   95.49    7.50
  13  -5   3   69.99    5.90
 -13  -5  -3   88.49    7.30
  13  -5   3   79.89    6.20
  13  -5   3   81.79    6.10
 -13  -5  -3   93.79    8.60
  13  -5   3   82.59    6.60
 -13  -5  -3   91.09    8.10
  13   5   3   82.79    7.50
  13   5   3   81.29    7.70
 -13   5  -3   87.19    8.50
 -13   5  -3   70.19    5.60
  14  -6  -3   48.80    4.50
 -14  -6   3   56.39    8.00
 -14  -6   3   49.80    6.00
 -14  -6   3   35.30    6.20
 -14  -6   3   35.90    6.40
  14  -6  -3   32.90    4.00
 -14   6   3   43.30    7.00
  14   6  -3   46.30    6.20
  14   6  -3   43.00    6.30
  12  -6  -3   22.10    9.00
 -12  -6   3    8.60    2.90
 -12  -6   3    8.00    2.60
 -12  -6   3    8.90    4.60
  12  -6  -3    7.60    1.50
 -12  -6   3   10.50    2.30
  12  -6  -3    9.00    1.80
 -12  -6   3   13.90    3.50
  12   6  -3   13.10    2.90
  12   6  -3    9.90    2.90
  12   6  -3   12.30    2.60
 -12   6   3   17.00    4.30
  10  -6  -3   18.00    4.20
 -10  -6   3   12.20    2.80
 -10  -6   3   10.20    2.70
  10  -6  -3   10.80    1.60
  10  -6  -3   17.90    3.50
 -10  -6   3    8.40    1.90
  10  -6  -3   11.50    1.90
  10  -6  -3   11.60    1.40
  10   6  -3   16.20    2.70
 -10   6   3   11.60    3.80
  10   6  -3   12.60    2.80
  -8  -6   3    1.80    2.30
   8  -6  -3    2.10    2.40
  -8  -6   3    1.40    1.20
   8  -6  -3    1.10    1.20
  -8  -6   3   -1.20    1.70
   8  -6  -3    1.00    0.90
   8  -6  -3    1.00    0.80
  -8  -6   3    1.10    1.20
   8  -6  -3   -0.60    1.80
  -8  -6   3    1.60    1.70
  -8  -6   3    2.10    0.60
  -8  -6   3    0.20    1.20
   8   6  -3    1.70    1.30
  -8   6   3   -1.10    1.40
   8   6  -3    1.40    1.10
   8   6  -3    0.40    1.70
   8   6  -3    1.40    1.60
  -6  -6   3    2.00    1.00
   6  -6  -3    1.00    0.90
  -6  -6   3    2.20    1.90
  -6  -6   3    1.00    1.20
  -6  -6   3    2.60    1.20
  -6  -6   3    1.30    1.50
   6  -6  -3    2.00    1.10
  -6  -6   3    3.10    1.50
  -6   6   3    0.70    1.20
   6   6  -3    1.00    1.10
   6   6  -3    3.80    1.60
   6   6  -3    0.60    0.90
   6   6  -3    0.30    1.30
  -6   6   3    0.70    1.30
   6   6  -3    2.60    1.10
   4  -6  -3    4.20    1.20
   4  -6  -3    8.60    2.20
  -4  -6   3    5.60    1.80
  -4  -6   3    8.00    1.50
   4  -6  -3    5.20    1.80
  -4  -6   3    2.30    1.00
  -4  -6   3    7.00    1.70
  -4  -6   3    4.20    1.30
  -4  -6   3    6.40    1.60
   4  -6  -3    5.70    0.50
  -4   6   3    4.90    1.30
   4   6  -3    3.00    1.00
   4   6  -3    5.80    1.80
   4   6  -3    4.50    1.30
  -4   6   3    5.00    1.60
   4   6  -3    4.00    1.00
   4   6  -3    5.30    1.20
  -2  -6   3   17.70    1.90
  -2  -6   3   24.10    3.30
   2  -6  -3   16.70    2.50
  -2  -6   3   18.80    1.90
   2  -6  -3   15.90    1.40
  -2  -6   3   18.50    2.50
   2  -6  -3   19.60    1.60
   2  -6  -3   18.20    1.70
   2  -6  -3   16.70    1.30
  -2  -6   3   17.70    2.40
  -2   6   3   15.90    1.30
   2   6  -3   18.40    2.10
  -2   6   3   16.70    1.30
   2   6  -3   17.60    1.80
   2   6  -3   16.60    2.50
  -2   6   3   15.80    2.00
  -2   6   3   15.60    2.10
   2   6  -3   16.60    1.90
  -2   6   3   15.50    1.80
   2   6  -3   17.60    2.30
   0  -6  -3   47.60    3.10
   0  -6   3   48.10    3.90
   0  -6   3   48.10    3.70
   0  -6  -3   51.59    4.20
   0  -6   3   49.60    3.40
   0  -6   3   46.00    4.20
   0  -6  -3   46.70    2.90
   0  -6   3   46.90    3.10
   0  -6  -3   50.89    3.30
   0  -6   3   46.20    3.20
   0  -6   3   51.39    3.50
   0  -6  -3   48.70    3.00
   0   6  -3   44.50    3.10
   0   6   3   49.10    2.90
   0   6  -3   51.49    3.10
   0   6   3   46.50    3.00
   0   6   3   44.70    2.50
   0   6   3   44.50    3.50
   0   6  -3   45.30    2.80
   0   6  -3   42.70    3.90
   0   6   3   45.30    3.30
   0   6  -3   49.99    3.60
   2  -6   3    2.40    0.70
  -2  -6  -3    1.50    1.00
   2  -6   3    1.40    1.20
   2  -6   3    3.00    0.80
   2  -6   3    0.70    1.50
  -2  -6  -3    1.50    0.80
   2  -6   3    2.00    1.00
  -2  -6  -3    2.60    0.80
  -2  -6  -3    2.10    1.30
   2  -6   3    2.80    1.00
  -2  -6  -3    2.40    1.50
   2  -6   3    1.80    0.80
  -2   6  -3    2.60    0.50
   2   6   3    1.80    0.70
  -2   6  -3    3.40    1.30
  -2   6  -3    2.20    1.10
   2   6   3    1.40    0.90
   2   6   3    1.00    1.00
  -2   6  -3    1.20    0.80
  -2   6  -3    2.30    0.70
   2   6   3    1.00    0.80
   2   6   3    2.20    0.90
   2   6   3    0.80    0.70
  -4  -6  -3    0.60    1.20
   4  -6   3    1.00    0.90
   4  -6   3    0.70    0.90
   4  -6   3    0.90    0.60
  -4  -6  -3   -0.40    1.10
   4  -6   3   -0.40    0.50
  -4  -6  -3    1.50    0.80
   4  -6   3   -0.90    1.50
   4  -6   3    0.70    0.70
   4  -6   3    1.60    1.40
  -4  -6  -3    0.20    1.60
   4   6   3    0.80    0.90
  -4   6  -3    0.30    0.80
   4   6   3    0.50    0.80
  -4   6  -3    0.30    0.90
   4   6   3    1.40    0.80
   4   6   3    0.90    1.00
   4   6   3    0.10    1.20
  -4   6  -3    1.00    0.70
   4   6   3    0.60    1.20
  -4   6  -3   -2.00    1.90
  -6  -6  -3  183.48   12.00
  -6  -6  -3  207.08   11.30
   6  -6   3  237.08   13.00
  -6  -6  -3  234.28   12.00
  -6  -6  -3  229.18   11.90
   6  -6   3  210.28   12.90
   6  -6   3  212.48   12.20
   6  -6   3  225.68   10.70
   6  -6   3  210.78   10.70
   6  -6   3  235.78   10.90
   6  -6   3  218.28   10.30
  -6  -6  -3  229.78   11.70
   6  -6   3  212.38   10.60
   6   6   3  230.38   11.80
   6   6   3  202.48   12.20
   6   6   3  239.38   11.60
  -6   6  -3  218.98   11.00
  -6   6  -3  208.78   10.60
  -6   6  -3  231.48   12.60
   6   6   3  210.78   11.60
  -6   6  -3  191.58   10.90
   6   6   3  210.38   10.60
   6   6   3  217.18   11.30
  -8  -6  -3  115.99    7.50
   8  -6   3   96.69    5.80
  -8  -6  -3  113.29    7.40
   8  -6   3  111.99    6.20
  -8  -6  -3  100.69    6.80
   8  -6   3   99.49    5.80
  -8  -6  -3  111.49    7.60
   8  -6   3  112.09    8.70
   8   6   3  114.89    7.20
   8   6   3  109.69    7.50
  -8   6  -3  103.49    5.70
  -8   6  -3  102.69    5.80
   8   6   3  102.19    5.60
  -8   6  -3  109.69    8.40
   8   6   3  101.79    6.80
   8   6   3   89.29    7.50
  -8   6  -3  107.89    6.10
   8   6   3   94.19    6.40
 -10  -6  -3    0.50    1.70
  10  -6   3    1.40    3.60
  10  -6   3    2.80    1.80
 -10  -6  -3    3.20    2.60
  10  -6   3    3.80    1.20
  10  -6   3    4.10    1.40
  10  -6   3    1.60    1.50
 -10  -6  -3    6.70    3.30
 -10  -6  -3    3.10    2.00
 -10  -6  -3    1.40    2.30
  10   6   3    5.10    2.00
 -10   6  -3    4.30    1.10
  10   6   3    6.80    2.80
  10   6   3    1.50    2.10
  10   6   3    4.80    2.50
 -10   6  -3    3.40    1.40
  10   6   3    5.10    1.00
 -10   6  -3    2.80    3.20
  10   6   3    3.70    2.10
  12  -6   3   63.99    4.90
  12  -6   3   56.49    4.40
  12  -6   3   60.19    5.00
 -12  -6  -3   64.49    6.50
 -12  -6  -3   60.89    7.00
  12  -6   3   73.69    5.80
 -12  -6  -3   64.79    7.20
  12   6   3   66.49    3.60
 -12   6  -3   59.99    4.30
  12   6   3   65.29    6.80
  12   6   3   56.79    6.60
 -12   6  -3   66.99    7.80
 -14  -6  -3    3.10    5.40
  14  -6   3    3.10    2.30
  14  -6   3    2.50    3.10
 -14  -6  -3    6.00    4.00
 -14  -6  -3   -3.30    4.10
  14   6   3   -4.90    6.50
  14   6   3    0.80    3.80
 -14   6  -3    3.60    6.10
  13  -7  -3   15.40    3.60
  13  -7  -3   11.70    2.00
 -13  -7   3    5.50    3.00
  13  -7  -3   16.90    2.10
 -13  -7   3   21.40    6.10
 -13  -7   3   14.50    3.90
  13   7  -3   12.60    3.60
  13   7  -3   11.30    3.20
  11  -7  -3   30.90    2.30
 -11  -7   3   30.10    4.20
 -11  -7   3   32.40    4.50
  11  -7  -3   35.70    6.00
 -11  -7   3   27.50    4.50
 -11  -7   3   21.70    3.20
  11  -7  -3   31.80    2.50
  11  -7  -3   31.90    4.90
  11  -7  -3   28.50    5.80
 -11  -7   3   27.20    6.20
 -11  -7   3   24.90    4.50
  11  -7  -3   32.10    2.70
  11   7  -3   36.80    4.50
  11   7  -3   32.50    4.50
  11   7  -3   25.10    4.40
  11   7  -3   26.80    4.80
   9  -7  -3   18.70    1.90
   9  -7  -3   14.00    2.80
   9  -7  -3   17.60    2.50
   9  -7  -3   18.10    3.60
  -9  -7   3   18.80    3.00
   9  -7  -3   23.60    4.50
  -9  -7   3   12.20    2.30
  -9  -7   3   16.40    3.00
   9  -7  -3   16.70    1.30
   9   7  -3   24.70    4.30
  -9   7   3   17.80    3.40
   9   7  -3   18.80    3.20
   9   7  -3   13.50    2.80
   9   7  -3   15.20    2.70
   7  -7  -3   43.60    3.80
  -7  -7   3   42.80    4.40
  -7  -7   3   45.40    4.70
  -7  -7   3   39.90    4.30
   7  -7  -3   37.10    4.80
   7  -7  -3   44.60    4.50
  -7  -7   3   50.09    6.40
   7  -7  -3   46.40    4.40
   7   7  -3   39.30    3.80
  -7   7   3   39.70    4.10
   7   7  -3   38.90    3.50
   7   7  -3   45.80    4.30
   7   7  -3   44.70    4.40
  -5  -7   3  299.57   16.10
  -5  -7   3  311.67   15.90
   5  -7  -3  340.67   16.60
   5  -7  -3  307.97   14.50
   5  -7  -3  311.07   16.60
  -5  -7   3  347.57   17.90
   5  -7  -3  307.47   14.50
  -5  -7   3  310.57   16.60
  -5  -7   3  341.07   16.50
  -5  -7   3  333.27   16.20
   5   7  -3  327.67   17.20
   5   7  -3  312.27   16.10
   5   7  -3  314.77   15.80
   5   7  -3  345.87   16.00
   5   7  -3  354.36   16.50
  -5   7   3  318.27   16.00
  -3  -7   3   18.40    2.90
   3  -7  -3   18.90    1.50
  -3  -7   3   23.80    4.20
   3  -7  -3   21.30    1.60
   3  -7  -3   18.20    1.40
  -3  -7   3   16.60    2.20
   3  -7  -3   17.90    2.80
  -3  -7   3   21.90    2.70
   3  -7  -3   19.80    2.80
   3  -7  -3   20.60    1.90
   3  -7  -3   23.30    3.10
  -3  -7   3   24.20    2.90
  -3   7   3   18.20    1.20
  -3   7   3   19.50    2.10
   3   7  -3   22.20    2.80
  -3   7   3   18.30    2.60
   3   7  -3   20.90    2.60
   3   7  -3   18.20    2.00
   3   7  -3   20.10    2.30
  -3   7   3   20.00    1.20
   3   7  -3   20.50    3.00
  -1  -7   3  141.69    7.40
   1  -7  -3  124.99    6.80
   1  -7  -3  138.19    6.90
  -1  -7   3  136.59    7.40
  -1  -7   3  146.39    9.20
  -1  -7   3  130.99    7.20
   1  -7  -3  141.99    7.00
  -1  -7   3  128.79    8.00
   1  -7  -3  131.79    6.80
   1  -7  -3  147.19    8.30
  -1   7   3  123.69    6.80
   1   7  -3  146.29    7.10
   1   7  -3  124.19    9.00
  -1   7   3  135.49    7.80
  -1   7   3  131.99    7.50
  -1   7   3  131.29    6.80
   1   7  -3  147.79    7.60
   1   7  -3  132.89    6.90
   1  -7   3   85.59    5.70
  -1  -7  -3   84.89    5.10
   1  -7   3   97.49    5.50
  -1  -7  -3   95.69    5.50
   1  -7   3   84.99    5.20
  -1  -7  -3   91.19    5.30
  -1  -7  -3  103.49    5.60
   1  -7   3   91.29    5.30
  -1  -7  -3  106.19    6.70
   1  -7   3   94.49    6.80
   1  -7   3   99.49    5.50
   1   7   3   96.99    5.60
  -1   7  -3   98.69    4.90
  -1   7  -3   94.39    5.60
   1   7   3   88.89    4.80
   1   7   3   93.79    5.60
   1   7   3   96.59    4.90
   1   7   3   90.29    6.00
  -1   7  -3   87.69    6.40
  -1   7  -3   88.99    5.30
   3  -7   3   29.00    2.40
   3  -7   3   30.50    2.40
  -3  -7  -3   30.90    3.20
  -3  -7  -3   32.10    4.30
   3  -7   3   29.70    2.60
  -3  -7  -3   31.60    3.10
   3  -7   3   33.70    2.70
   3  -7   3   35.00    4.30
   3  -7   3   32.60    2.90
  -3  -7  -3   28.50    2.70
   3  -7   3   32.50    3.70
   3   7   3   34.60    2.80
  -3   7  -3   32.50    3.30
  -3   7  -3   30.80    3.10
   3   7   3   30.60    2.50
   3   7   3   33.20    2.90
   3   7   3   30.80    3.40
   3   7   3   33.80    3.20
  -3   7  -3   28.60    2.40
   3   7   3   32.80    3.00
  -5  -7  -3   41.90    3.60
  -5  -7  -3   46.20    3.80
  -5  -7  -3   44.90    4.30
   5  -7   3   49.60    5.20
   5  -7   3   46.00    3.10
   5  -7   3   46.90    3.30
   5  -7   3   44.50    3.10
   5  -7   3   52.29    3.40
   5  -7   3   44.60    3.20
  -5  -7  -3   47.50    4.40
   5   7   3   40.80    4.30
  -5   7  -3   47.50    5.30
   5   7   3   51.59    4.20
   5   7   3   47.60    3.40
   5   7   3   49.90    3.70
  -5   7  -3   43.10    3.70
   5   7   3   48.00    4.20
  -5   7  -3   41.20    3.00
   7  -7   3   -0.20    1.90
  -7  -7  -3   -2.50    1.70
   7  -7   3    1.40    0.80
   7  -7   3   -0.40    0.50
  -7  -7  -3    0.10    2.30
  -7  -7  -3   -1.00    1.50
   7  -7   3   -1.80    1.00
   7  -7   3   -0.20    1.00
  -7  -7  -3   -0.70    1.40
   7   7   3    2.30    1.00
   7   7   3    2.00    1.90
  -7   7  -3    2.00    1.50
  -7   7  -3    0.00    0.80
   7   7   3    0.40    1.30
  -7   7  -3    2.00    3.20
   7   7   3   -1.40    1.40
  -7   7  -3   -0.40    0.80
   7   7   3    1.50    1.70
  -9  -7  -3    4.70    2.30
   9  -7   3    8.30    1.80
  -9  -7  -3    8.80    2.70
  -9  -7  -3    4.30    1.80
   9  -7   3    8.50    2.80
  -9  -7  -3    7.00    2.00
   9  -7   3    7.60    1.60
   9  -7   3    2.30    3.30
   9  -7   3   12.50    3.90
   9  -7   3    9.90    1.70
   9  -7   3    8.70    1.80
   9   7   3    7.80    2.50
   9   7   3    6.10    2.10
  -9   7  -3    8.20    1.30
   9   7   3    9.00    2.30
  -9   7  -3    8.30    2.00
  -9   7  -3    7.50    3.90
   9   7   3    3.90    2.10
   9   7   3   11.20    1.80
  11  -7   3    8.90    2.00
 -11  -7  -3    5.00    3.00
  11  -7   3    5.10    2.70
  11  -7   3   10.50    2.00
 -11  -7  -3    5.90    3.10
  11  -7   3    6.90    1.50
 -11  -7  -3   11.70    4.00
 -11   7  -3    4.50    3.70
  11   7   3    4.30    2.80
  11   7   3    7.60    3.30
 -13  -7  -3   31.80    5.30
 -13  -7  -3   25.10    5.30
  13  -7   3   21.20    4.70
  13  -7   3   15.50    3.30
 -13  -7  -3   31.40    7.10
  13  -7   3   25.30    4.00
 -13   7  -3   19.50    3.60
  13   7   3   17.60    5.00
  13   7   3   29.80    5.40
 -13   7  -3   33.20    6.80
  12  -8  -3   63.39    4.10
  12  -8  -3   70.09    4.50
 -12  -8   3   62.89    7.20
  12  -8  -3   70.49    4.30
 -12  -8   3   66.49    6.80
 -12  -8   3   63.89    8.60
  12  -8  -3   62.59    7.70
  12   8  -3   68.29    6.70
  12   8  -3   57.99    7.20
 -10  -8   3   34.90    4.90
 -10  -8   3   31.50    6.90
  10  -8  -3   32.70    2.20
 -10  -8   3   38.90    5.40
  10  -8  -3   31.50    3.50
  10  -8  -3   37.40    5.20
 -10  -8   3   26.10    5.10
  10  -8  -3   33.90    2.50
  10  -8  -3   37.80    6.40
 -10  -8   3   27.20    4.50
 -10  -8   3   27.00    4.30
  10   8  -3   22.70    5.00
  10   8  -3   30.10    4.50
  10   8  -3   36.60    5.10
  10   8  -3   33.60    4.40
  10   8  -3   29.80    4.50
  -8  -8   3    2.80    2.60
  -8  -8   3    6.40    2.50
   8  -8  -3    9.30    2.80
   8  -8  -3    6.80    2.10
  -8  -8   3    2.90    1.60
  -8  -8   3    5.30    1.60
   8  -8  -3    5.20    1.40
  -8  -8   3    6.00    2.20
   8   8  -3    5.70    2.70
   8   8  -3    2.70    1.70
   8   8  -3    8.00    3.00
  -8   8   3    9.60    3.30
   6  -8  -3  255.07   14.00
   6  -8  -3  240.58   14.50
  -6  -8   3  267.07   14.00
  -6  -8   3  265.77   15.40
   6  -8  -3  264.77   13.20
   6  -8  -3  269.67   14.10
  -6  -8   3  244.28   13.20
   6  -8  -3  236.48   11.50
  -6  -8   3  264.17   13.60
   6  -8  -3  234.78   11.90
  -6  -8   3  247.48   13.50
   6   8  -3  275.97   13.90
   6   8  -3  225.98   12.80
  -6   8   3  259.37   13.70
   6   8  -3  277.57   13.40
  -4  -8   3  277.77   14.40
   4  -8  -3  262.57   12.70
  -4  -8   3  259.77   14.00
  -4  -8   3  264.87   14.70
   4  -8  -3  255.67   14.60
   4  -8  -3  291.97   14.70
  -4  -8   3  290.97   14.20
   4  -8  -3  287.77   12.80
  -4  -8   3  255.47   13.80
  -4  -8   3  306.47   16.10
   4  -8  -3  266.87   15.10
  -4   8   3  254.97   14.00
   4   8  -3  289.47   13.80
   4   8  -3  274.57   16.20
   4   8  -3  293.57   14.40
   2  -8  -3   20.90    2.00
  -2  -8   3   25.20    4.60
  -2  -8   3   17.20    2.20
   2  -8  -3   18.50    1.70
   2  -8  -3   19.10    3.10
   2  -8  -3   19.50    2.00
   2  -8  -3   24.50    3.40
  -2  -8   3   17.90    2.90
  -2  -8   3   24.00    3.10
  -2  -8   3   22.50    2.90
  -2  -8   3   21.50    2.30
   2  -8  -3   18.60    1.70
   2   8  -3   26.50    3.10
  -2   8   3   21.20    2.80
   2   8  -3   18.10    2.30
   2   8  -3   15.10    2.90
  -2   8   3   19.40    1.60
  -2   8   3   22.90    1.70
  -2   8   3   19.30    2.90
   2   8  -3   24.20    2.50
   2   8  -3   17.60    2.00
   0  -8   3  215.08   12.30
   0  -8  -3  198.28   10.40
   0  -8   3  201.58   10.60
   0  -8  -3  214.68   10.50
   0  -8  -3  200.78   10.30
   0  -8  -3  223.48   11.90
   0  -8   3  200.28   11.60
   0  -8   3  197.88   10.50
   0  -8  -3  225.88   10.60
   0  -8   3  218.28   10.70
   0   8  -3  219.78   10.10
   0   8   3  201.08   11.40
   0   8  -3  207.38   10.60
   0   8   3  207.78   11.00
   0   8  -3  197.68    9.90
   0   8   3  187.48   10.80
   0   8   3  220.58   10.60
   0   8  -3  210.68   12.00
   0   8  -3  220.58   10.80
   2  -8   3    2.60    1.70
   2  -8   3    2.00    0.90
  -2  -8  -3    1.30    0.90
   2  -8   3    2.50    0.90
  -2  -8  -3    3.30    1.80
   2  -8   3    1.70    1.00
   2  -8   3    3.10    1.30
  -2  -8  -3    0.50    1.30
   2  -8   3    2.60    1.10
  -2  -8  -3    3.30    1.40
   2  -8   3    1.80    1.90
  -2  -8  -3    1.80    1.00
   2   8   3    4.80    1.60
  -2   8  -3    2.60    1.40
   2   8   3    0.90    1.10
  -2   8  -3    1.30    1.60
   2   8   3    1.60    1.10
  -2   8  -3    0.40    0.80
   2   8   3    2.30    1.10
   2   8   3    2.80    0.80
  -4  -8  -3   62.59    4.90
   4  -8   3   60.69    5.90
   4  -8   3   56.99    3.80
  -4  -8  -3   56.99    4.30
  -4  -8  -3   62.19    6.30
   4  -8   3   56.69    4.20
   4  -8   3   65.69    4.10
  -4  -8  -3   63.89    5.00
   4  -8   3   56.49    3.70
  -4  -8  -3   61.19    4.30
   4  -8   3   61.69    4.10
  -4   8  -3   57.99    3.70
   4   8   3   62.09    4.40
  -4   8  -3   57.29    3.70
   4   8   3   65.59    5.70
   4   8   3   56.09    4.20
  -4   8  -3   59.99    4.70
   4   8   3   62.59    4.00
   4   8   3   56.29    5.00
   6  -8   3    2.20    1.20
   6  -8   3    0.80    0.80
  -6  -8  -3   -1.00    1.30
  -6  -8  -3    0.70    2.90
   6  -8   3    2.80    3.40
   6  -8   3    1.10    1.00
  -6  -8  -3   -3.00    2.00
   6  -8   3    0.80    1.10
  -6  -8  -3    0.20    1.50
   6  -8   3    2.40    3.00
   6   8   3    0.60    1.50
  -6   8  -3    0.30    0.80
  -6   8  -3    0.70    1.80
   6   8   3    0.50    1.20
   6   8   3    1.00    1.70
   6   8   3    1.10    1.30
   6   8   3   -0.20    1.80
   8  -8   3   29.80    1.90
   8  -8   3   29.50    5.40
  -8  -8  -3   36.80    4.90
  -8  -8  -3   38.00    3.90
   8  -8   3   32.80    3.20
  -8  -8  -3   36.50    4.60
   8  -8   3   21.70    4.70
   8  -8   3   33.30    3.00
   8  -8   3   31.20    3.10
  -8  -8  -3   33.70    3.70
  -8  -8  -3   31.90    4.30
   8  -8   3   33.50    5.70
   8  -8   3   30.00    2.50
   8  -8   3   35.90    3.10
  -8   8  -3   31.40    4.80
   8   8   3   30.40    4.70
   8   8   3   34.10    2.90
  -8   8  -3   29.30    2.40
   8   8   3   32.10    4.10
   8   8   3   28.70    4.90
  -8   8  -3   35.30    5.60
   8   8   3   27.10    3.50
 -10  -8  -3   -2.10    2.50
  10  -8   3   -0.40    1.70
 -10  -8  -3   -1.00    2.90
  10  -8   3   -0.20    1.90
 -10  -8  -3    2.20    2.50
  10  -8   3   -4.10    2.50
  10  -8   3   -0.80    1.30
  10   8   3    3.20    2.70
 -10   8  -3    0.90    1.30
  10   8   3    1.70    1.40
 -10   8  -3   -0.30    1.10
  10   8   3    4.90    3.00
 -10   8  -3   -4.00    3.70
 -10   8  -3   -1.20    2.80
  12  -8   3   80.69    6.10
 -12  -8  -3   78.59    8.50
 -12  -8  -3   94.49    8.80
 -12  -8  -3   83.89    8.90
  12  -8   3   85.09    5.70
  12   8   3   72.79    8.90
  12   8   3   89.29    5.10
 -12   8  -3   84.79    9.90
  12   8   3   86.09    8.60
 -11  -9   3    5.20    3.40
 -11  -9   3    2.70    6.00
  11  -9  -3    2.20    1.50
 -11  -9   3    8.50    3.40
  11  -9  -3    1.30    2.50
  11   9  -3    3.30    2.90
  11   9  -3    3.70    2.90
   9  -9  -3   26.80    3.50
   9  -9  -3   23.90    4.20
   9  -9  -3   27.10    1.90
  -9  -9   3   24.20    4.20
   9  -9  -3   30.40    2.40
  -9  -9   3   26.70    4.30
   9  -9  -3   27.80    6.20
  -9  -9   3   25.00    5.60
  -9  -9   3   27.00    4.20
   9   9  -3   33.60    5.30
   9   9  -3   27.00    4.20
  -9   9   3   33.80    4.40
   9   9  -3   24.00    4.50
   7  -9  -3    7.70    2.70
   7  -9  -3    4.40    1.00
   7  -9  -3    1.90    3.30
  -7  -9   3    0.20    1.70
   7  -9  -3    3.60    0.70
   7  -9  -3    1.90    1.70
   7  -9  -3    3.10    1.50
  -7  -9   3    3.30    1.80
  -7  -9   3    4.90    2.30
  -7  -9   3    2.80    2.20
  -7  -9   3    4.00    1.90
  -7  -9   3    4.20    2.60
   7   9  -3    4.10    1.80
   7   9  -3    2.80    2.10
  -7   9   3    3.20    2.70
   7   9  -3    6.00    1.80
   5  -9  -3    4.30    2.70
  -5  -9   3    3.20    2.10
  -5  -9   3    3.90    4.00
   5  -9  -3    4.40    1.00
   5  -9  -3    5.00    1.80
  -5  -9   3    4.90    2.60
  -5  -9   3    6.70    1.90
   5  -9  -3    6.80    2.40
   5  -9  -3    5.20    0.80
  -5  -9   3    5.60    1.40
   5   9  -3    4.90    1.80
  -5   9   3    9.10    3.30
   5   9  -3    6.80    2.20
   5   9  -3    5.80    1.40
  -3  -9   3   65.89    4.90
   3  -9  -3   69.49    4.00
   3  -9  -3   71.29    4.00
   3  -9  -3   72.49    5.90
   3  -9  -3   64.79    4.00
  -3  -9   3   72.69    5.60
  -3  -9   3   65.29    5.50
  -3  -9   3   80.99    5.50
   3  -9  -3   68.19    5.70
   3  -9  -3   74.39    4.20
   3  -9  -3   73.89    6.00
  -3  -9   3   78.59    7.40
  -3  -9   3   74.09    4.90
   3   9  -3   67.19    7.70
   3   9  -3   66.19    4.40
  -3   9   3   71.79    5.90
   3   9  -3   72.79    5.50
  -3   9   3   73.49    3.60
  -3   9   3   70.29    3.60
   3   9  -3   78.19    4.90
   3   9  -3   68.19    5.20
  -1  -9   3   24.40    3.10
  -1  -9   3   19.30    3.30
  -1  -9   3   23.50    2.60
  -1  -9   3   28.70    3.30
   1  -9  -3   30.80    2.90
  -1  -9   3   24.80    2.70
   1  -9  -3   24.10    2.20
  -1  -9   3   28.30    4.60
   1  -9  -3   23.80    2.20
   1  -9  -3   30.60    4.30
  -1  -9   3   23.00    3.50
   1  -9  -3   27.00    2.60
  -1   9   3   22.80    2.20
  -1   9   3   27.90    6.10
   1   9  -3   27.20    2.10
  -1   9   3   26.40    2.20
   1   9  -3   28.20    2.60
  -1   9   3   27.20    3.50
   1   9  -3   27.60    2.70
   1   9  -3   26.40    3.60
   1   9  -3   29.30    3.10
   1  -9   3   39.40    3.40
   1  -9   3   45.70    3.50
  -1  -9  -3   40.50    3.30
   1  -9   3   45.80    4.40
  -1  -9  -3   47.50    3.90
   1  -9   3   44.90    5.40
  -1  -9  -3   46.10    3.80
  -1  -9  -3   44.00    3.40
   1  -9   3   53.99    3.80
  -1  -9  -3   50.99    5.50
   1  -9   3   44.10    4.20
   1   9   3   44.80    4.40
  -1   9  -3   48.90    2.70
   1   9   3   44.00    3.40
  -1   9  -3   43.10    2.40
  -1   9  -3   44.00    3.40
   1   9   3   43.30    4.20
  -1   9  -3   47.10    5.00
  -1   9  -3   50.79    4.00
  -1   9  -3   49.10    4.80
   1   9   3   42.60    2.50
   1   9   3   48.20    3.90
   3  -9   3   38.60    3.10
  -3  -9  -3   38.10    3.50
   3  -9   3   41.20    3.80
  -3  -9  -3   43.80    5.80
  -3  -9  -3   47.90    4.30
  -3  -9  -3   40.80    3.50
   3  -9   3   40.40    5.50
   3  -9   3   44.90    3.50
  -3  -9  -3   44.90    4.20
   3  -9   3   41.90    3.40
  -3   9  -3   37.40    2.90
   3   9   3   37.10    4.30
   3   9   3   42.10    3.00
   3   9   3   49.30    3.50
   3   9   3   46.50    4.10
   3   9   3   42.90    4.00
  -3   9  -3   41.10    4.90
  -5  -9  -3    2.30    1.50
  -5  -9  -3    1.90    1.80
   5  -9   3    2.00    2.10
   5  -9   3    1.80    0.90
   5  -9   3    2.40    1.20
   5  -9   3   -0.40    1.00
   5  -9   3    3.20    1.30
   5  -9   3   -0.70    1.90
  -5  -9  -3   -1.30    1.50
  -5  -9  -3    1.70    2.30
   5   9   3   -0.50    1.70
   5   9   3    1.40    1.60
  -5   9  -3    1.90    0.90
   5   9   3    1.60    1.20
   5   9   3    0.90    1.60
  -5   9  -3    2.40    2.40
   7  -9   3   28.30    3.10
   7  -9   3   27.60    2.50
  -7  -9  -3   31.90    4.50
   7  -9   3   34.90    3.10
   7  -9   3   35.10    3.00
  -7  -9  -3   32.10    3.90
  -7  -9  -3   33.00    4.70
  -7  -9  -3   27.50    4.90
   7  -9   3   30.10    5.40
  -7  -9  -3   27.40    3.80
   7  -9   3   29.10    5.80
   7  -9   3   26.80    5.20
   7  -9   3   25.90    2.80
   7   9   3   24.50    4.10
   7   9   3   23.60    4.80
  -7   9  -3   34.80    5.10
   7   9   3   32.80    4.90
   7   9   3   35.40    3.40
  -7   9  -3   30.70    2.40
  -9  -9  -3   27.80    5.30
  -9  -9  -3   15.90    3.40
   9  -9   3   20.90    3.30
   9  -9   3   22.10    3.20
   9  -9   3   23.30    3.50
  -9  -9  -3   27.30    5.20
   9   9   3   19.80    4.00
   9   9   3   25.70    4.10
   9   9   3   24.90    3.20
  -9   9  -3   27.70    4.00
   9   9   3   25.80    4.40
  11  -9   3    8.20    3.50
 -11  -9  -3   11.60    4.00
  11  -9   3    7.00    1.90
 -11  -9  -3    6.90    3.90
  11  -9   3    5.30    2.70
  11   9   3   11.50    2.10
  11   9   3    7.40    3.70
 -11   9  -3    6.20    2.60
  11   9   3    0.80    3.40
  10 -10  -3    2.40    2.70
 -10 -10   3    2.80    3.20
 -10 -10   3    2.70    3.30
  10 -10  -3    2.70    1.70
 -10  10   3    4.00    2.90
  10  10  -3    1.00    3.10
  10  10  -3   -1.60    2.70
   8 -10  -3   11.00    1.50
  -8 -10   3    5.60    3.10
   8 -10  -3    9.20    2.20
   8 -10  -3   15.20    2.00
  -8 -10   3    8.50    2.30
  -8 -10   3   10.90    2.90
  -8 -10   3   11.30    3.00
   8 -10  -3    7.70    2.60
  -8  10   3   15.90    3.70
   8  10  -3   10.70    2.40
   8  10  -3   13.50    3.60
   6 -10  -3   17.70    3.50
  -6 -10   3   16.30    3.10
  -6 -10   3   19.60    3.50
  -6 -10   3   11.40    3.30
   6 -10  -3   19.40    4.70
   6 -10  -3   16.90    1.60
  -6 -10   3   13.00    2.80
   6 -10  -3   23.40    4.80
   6 -10  -3   16.00    1.80
   6 -10  -3   10.50    2.30
  -6  10   3   24.20    4.10
   6  10  -3   24.20    3.80
   6  10  -3   21.50    3.60
   6  10  -3   15.30    2.50
  -4 -10   3   -0.50    2.30
   4 -10  -3    0.00    2.80
  -4 -10   3   -3.00    1.60
  -4 -10   3    1.80    1.80
   4 -10  -3    0.60    1.70
   4 -10  -3    1.20    2.80
   4 -10  -3   -0.30    1.10
  -4 -10   3    2.00    1.70
  -4 -10   3   -2.40    1.60
   4 -10  -3    1.00    0.90
   4  10  -3    2.70    1.50
   4  10  -3    0.60    1.30
  -4  10   3    1.90    2.30
   4  10  -3    0.50    1.70
   4  10  -3   -1.70    1.60
   4  10  -3   -1.20    1.70
   2 -10  -3    2.50    2.00
   2 -10  -3    2.50    0.90
  -2 -10   3    3.90    1.40
   2 -10  -3    2.40    1.20
  -2 -10   3    1.30    2.20
  -2 -10   3    0.90    1.40
  -2 -10   3    0.30    1.60
   2 -10  -3    2.70    1.10
   2 -10  -3    1.90    2.40
  -2 -10   3    1.00    1.70
  -2 -10   3    2.10    1.90
   2  10  -3    5.50    2.00
   2  10  -3    2.30    1.00
  -2  10   3    2.00    1.00
   2  10  -3    3.90    1.30
   2  10  -3    0.70    1.70
   2  10  -3    2.80    2.80
   2  10  -3    4.40    1.70
  -2  10   3    3.20    1.50
  -2  10   3    4.50    3.00
   0 -10  -3   20.60    2.80
   0 -10   3   16.70    3.00
   0 -10  -3   15.10    2.10
   0 -10  -3   18.30    2.30
   0 -10   3   16.70    2.60
   0 -10   3   15.20    5.00
   0 -10   3   15.90    2.40
   0 -10   3   16.10    3.30
   0 -10  -3   12.30    2.70
   0 -10   3   17.80    3.20
   0 -10   3   16.10    3.40
   0 -10  -3   18.60    2.80
   0  10  -3   19.60    3.80
   0  10   3   19.70    2.20
   0  10   3   18.70    3.70
   0  10  -3   16.60    3.40
   0  10  -3   16.40    2.60
   0  10   3   15.30    3.40
   0  10  -3   21.60    1.70
   2 -10   3   36.60    3.00
   2 -10   3   39.70    3.70
  -2 -10  -3   30.70    5.00
   2 -10   3   39.90    3.70
  -2 -10  -3   38.30    5.80
  -2 -10  -3   37.40    4.10
   2 -10   3   36.70    3.30
   2 -10   3   34.60    4.40
  -2 -10  -3   42.90    3.40
   2 -10   3   38.60    5.70
   2 -10   3   33.80    3.90
  -2 -10  -3   32.20    3.30
  -2  10  -3   40.00    5.00
  -2  10  -3   40.30    3.10
   2  10   3   46.80    4.60
   2  10   3   37.80    4.90
   2  10   3   47.40    3.80
  -4 -10  -3   18.60    4.10
  -4 -10  -3   17.30    3.20
   4 -10   3   18.90    2.60
   4 -10   3   27.50    3.00
  -4 -10  -3   19.50    3.00
   4 -10   3   21.80    2.20
   4 -10   3   21.90    4.00
   4 -10   3   13.40    3.00
  -4 -10  -3   19.20    3.60
   4 -10   3   13.90    2.30
  -4  10  -3   18.70    2.10
   4  10   3   23.50    3.20
   4  10   3   20.40    2.60
  -4  10  -3   20.30    3.70
   4  10   3   28.60    3.60
   4  10   3   18.20    3.00
   4  10   3   20.00    3.60
   6 -10   3    7.80    1.80
  -6 -10  -3    6.00    2.60
  -6 -10  -3    2.10    2.00
  -6 -10  -3    5.10    2.50
   6 -10   3    5.60    1.60
   6 -10   3    4.60    1.60
  -6 -10  -3    2.20    2.20
   6 -10   3    1.50    2.50
   6 -10   3    1.60    1.80
  -6  10  -3    5.20    2.40
   6  10   3    2.50    1.70
  -6  10  -3    6.10    1.10
   6  10   3    6.70    2.30
   6  10   3    4.60    2.30
   6  10   3   12.10    2.90
   6  10   3    9.10    3.00
   8 -10   3    4.40    1.90
  -8 -10  -3   -0.60    2.90
  -8 -10  -3    5.90    3.00
  -8 -10  -3    6.40    4.40
  -8 -10  -3    6.10    3.00
   8 -10   3   11.00    2.20
   8 -10   3    2.50    2.40
   8 -10   3    2.00    2.90
   8 -10   3    4.70    1.40
   8 -10   3    5.40    2.60
   8 -10   3    0.50    2.50
   8  10   3    2.50    2.40
   8  10   3    3.80    2.70
   8  10   3    6.10    3.20
   8  10   3    8.80    3.20
  -8  10  -3    5.00    2.60
 -10 -10  -3   22.20    4.40
  10 -10   3   13.20    4.10
  10 -10   3   21.90    3.20
  10 -10   3   25.80    3.50
 -10 -10  -3   20.50    4.60
  10  10   3   13.00    3.80
  10  10   3   33.70    5.30
 -10  10  -3   22.10    4.00
  10  10   3   22.60    4.50
  -9 -11   3    2.30    3.50
   9 -11  -3   -0.90    2.30
  -9 -11   3   -5.90    3.50
  -9 -11   3   -4.50    3.40
   9 -11  -3    1.50    2.80
   9  11  -3    0.90    3.50
  -9  11   3    1.40    3.80
   9  11  -3    0.30    3.00
  -7 -11   3   44.60    5.60
   7 -11  -3   45.20    3.00
  -7 -11   3   38.00    5.30
   7 -11  -3   37.70    2.90
  -7 -11   3   42.80    5.80
   7 -11  -3   45.50    5.30
   7 -11  -3   63.19   12.20
   7 -11  -3   39.70    6.20
  -7  11   3   45.70    5.60
   7  11  -3   42.80    5.00
   7  11  -3   39.10    4.40
  -5 -11   3  144.19    9.20
   5 -11  -3  148.79   10.90
  -5 -11   3  141.49    9.60
   5 -11  -3  155.68    7.80
  -5 -11   3  153.28    9.80
   5 -11  -3  146.29    7.60
  -5 -11   3  148.59    9.80
  -5 -11   3  139.29   11.90
   5 -11  -3  152.98   10.50
  -5  11   3  157.78    9.80
   5  11  -3  151.58    9.90
   5  11  -3  161.48    9.80
   5  11  -3  155.98    9.00
   5  11  -3  151.78    8.50
  -3 -11   3   30.20    4.40
  -3 -11   3   28.50    4.70
  -3 -11   3   26.80    4.80
  -3 -11   3   29.80    3.80
  -3 -11   3   23.70    4.00
   3 -11  -3   34.30    5.10
   3 -11  -3   37.00    6.40
  -3 -11   3   25.10    4.50
   3 -11  -3   30.60    3.80
   3 -11  -3   34.60    5.10
  -3 -11   3   39.90    4.50
   3 -11  -3   38.90    2.80
   3 -11  -3   33.90    3.20
   3  11  -3   35.90    3.40
   3  11  -3   34.80    4.50
   3  11  -3   43.10    4.30
   3  11  -3   33.50    5.20
  -3  11   3   39.20    4.70
   3  11  -3   29.10    3.90
  -1 -11   3  134.09    8.10
   1 -11  -3  130.99    7.20
   1 -11  -3  113.79    6.70
  -1 -11   3  119.59    8.60
   1 -11  -3  119.79    7.00
  -1 -11   3  120.99    7.90
  -1 -11   3  118.89    8.50
  -1 -11   3  117.49    7.40
  -1 -11   3  125.49    7.50
   1 -11  -3  132.29    7.30
  -1 -11   3  124.69   10.00
   1 -11  -3  111.99    8.60
   1 -11  -3  126.29    9.70
   1  11  -3  134.59    8.50
   1  11  -3  125.09    7.40
  -1  11   3  132.89    8.40
   1  11  -3  128.49    9.40
  -1  11   3  120.19    6.70
   1 -11   3  108.39    6.80
  -1 -11  -3  120.49    7.30
   1 -11   3  128.39    7.30
  -1 -11  -3  127.29    7.50
  -1 -11  -3  114.49    6.80
   1 -11   3  110.29    7.80
  -1 -11  -3  111.99    6.80
   1 -11   3  111.09    9.50
   1 -11   3  110.89    8.50
   1 -11   3  123.29    7.30
   1 -11   3  115.59    7.00
   1  11   3  106.29   10.80
   1  11   3  116.99    7.90
  -1  11  -3  114.09    7.90
  -1  11  -3  112.59    9.00
  -1  11  -3  116.29    6.70
   1  11   3  112.99    6.80
   3 -11   3   20.90    2.70
  -3 -11  -3   25.30    4.00
   3 -11   3   19.20    2.90
  -3 -11  -3   25.00    3.10
  -3 -11  -3   31.80    4.30
  -3 -11  -3   22.20    3.50
   3 -11   3   26.30    3.50
   3 -11   3   27.70    3.30
   3 -11   3   18.80    3.80
   3 -11   3   20.50    3.10
  -3 -11  -3   26.70    6.00
  -3  11  -3   29.10    4.20
   3  11   3   26.60    4.00
   3  11   3   24.10    3.40
   3  11   3   29.50    4.70
  -5 -11  -3    0.20    2.30
   5 -11   3   -1.30    1.50
  -5 -11  -3   -0.90    2.10
   5 -11   3   -1.60    1.70
   5 -11   3   -0.40    1.30
  -5 -11  -3   -1.40    2.60
   5 -11   3   -2.30    1.60
  -5 -11  -3   -1.00    2.10
   5 -11   3    1.40    2.60
   5 -11   3    2.10    1.70
   5  11   3   -1.30    2.30
   5  11   3   -0.90    2.00
   5  11   3    0.50    2.20
  -5  11  -3    1.10    2.30
   5  11   3   -1.30    1.60
  -5  11  -3    0.90    1.10
   5  11   3   -1.00    2.50
   7 -11   3   42.60    7.70
  -7 -11  -3   55.69    6.00
   7 -11   3   47.40    4.40
  -7 -11  -3   48.70    6.60
   7 -11   3   42.70    4.50
  -7 -11  -3   52.89    5.80
   7 -11   3   34.30    5.40
   7  11   3   55.39    5.00
   7  11   3   47.50    5.60
  -7  11  -3   49.80    6.00
   7  11   3   44.00    4.80
   9 -11   3   98.09   11.30
  -9 -11  -3   98.69    9.90
  -9 -11  -3  104.59    9.40
   9 -11   3  113.49    7.40
   9  11   3   95.09    9.40
   9  11   3  106.29    7.20
   9  11   3  103.59    8.60
  -9  11  -3  101.29    8.40
  -8 -12   3    2.00    3.70
  -8 -12   3   -2.20    3.70
  -8 -12   3   -4.20    4.00
   8 -12  -3    5.00    2.70
   8 -12  -3   -0.60    3.00
   8  12  -3    2.30    3.60
   8  12  -3   -1.60    3.00
  -8  12   3    3.10    3.30
   8  12  -3    3.80    3.70
  -6 -12   3   51.69    6.00
   6 -12  -3   44.60    6.10
   6 -12  -3   55.79    7.20
  -6 -12   3   51.99    6.50
  -6 -12   3   42.80    6.10
   6 -12  -3   53.09    4.00
   6  12  -3   51.49    7.60
   6  12  -3   46.20    5.30
   6  12  -3   56.49    6.10
  -6  12   3   62.19    6.70
  -4 -12   3   -1.90    2.50
  -4 -12   3    2.40    3.20
   4 -12  -3    1.40    2.30
   4 -12  -3    0.40    4.70
  -4 -12   3    2.00    2.60
  -4 -12   3    3.70    2.50
   4 -12  -3    0.50    1.50
   4 -12  -3    1.50    1.60
   4  12  -3    3.00    1.80
   4  12  -3   -1.10    2.30
   4  12  -3    0.00    1.90
   4  12  -3    0.40    2.50
  -4  12   3    0.50    2.90
   2 -12  -3   15.80    3.50
  -2 -12   3   14.60    2.90
   2 -12  -3   24.20    5.70
  -2 -12   3   13.30    3.60
  -2 -12   3   13.40    2.70
   2 -12  -3   17.80    2.40
   2  12  -3   22.70    4.30
   0 -12  -3   47.50    7.40
   0 -12  -3   49.00    4.40
   0 -12   3   41.10    7.10
   0 -12   3   45.30    4.40
   0 -12   3   54.39    5.00
   0 -12   3   54.69    5.00
   0 -12  -3   47.30    4.50
   0 -12  -3   52.99    5.00
   0 -12   3   49.99    4.70
   0 -12  -3   49.10    3.90
   0  12   3   50.69    4.00
   0  12  -3   49.10    4.30
   0  12  -3   54.49    5.90
   0  12   3   40.80    6.00
   0  12   3   49.20    5.60
   2 -12   3   19.50    3.50
  -2 -12  -3   18.90    3.20
  -2 -12  -3   14.30    2.70
   2 -12   3   15.80    2.90
  -2 -12  -3   18.70    3.00
  -2 -12  -3   22.20    3.60
   2 -12   3   20.80    3.60
   2 -12   3   18.40    4.60
   2  12   3   26.80    4.40
  -2  12  -3   17.40    3.00
  -2  12  -3   15.50    3.40
  -4 -12  -3   27.10    4.60
   4 -12   3   24.70    3.50
   4 -12   3   22.20    3.70
  -4 -12  -3   27.70    4.90
  -4 -12  -3   35.90    5.00
  -4 -12  -3   19.50    4.30
  -4  12  -3   28.70    2.80
  -4  12  -3   35.20    5.00
   4  12   3   22.10    3.80
   6 -12   3    2.40    2.60
   6 -12   3    3.40    1.80
  -6 -12  -3    3.00    3.30
  -6 -12  -3    1.00    3.30
   6 -12   3    2.80    2.40
   6 -12   3    2.00    3.60
   6  12   3    1.70    3.30
   6  12   3    1.10    2.90
  -6  12  -3    2.90    4.00
   5 -13  -3    0.60    3.10
  -5 -13   3   -6.30    4.00
  -5 -13   3   -5.20    3.50
  -5 -13   3    4.60    3.40
   5  13  -3   -1.60    2.60
  -5  13   3    2.00    3.00
   5  13  -3    3.50    3.50
  -3 -13   3   20.40    4.90
  -3 -13   3   31.40    4.70
   3 -13  -3   32.70    4.90
   3 -13  -3   30.30    5.30
  -3 -13   3   37.30    5.50
   3  13  -3   31.60    5.00
  -3  13   3   45.90    5.70
  -1 -13   3   40.00    5.20
   1 -13  -3   40.90    5.80
   1 -13  -3   46.20    4.90
   1 -13  -3   39.70    4.10
  -1 -13   3   35.20    5.20
   1 -13  -3   50.19    7.00
  -1  13   3   39.20    3.80
   1  13  -3   46.00    5.80
  -1  13   3   44.20    6.00
   1 -13   3   54.49    9.00
  -1 -13  -3   62.79    6.10
  -1 -13  -3   60.79    5.50
   1 -13   3   63.89    5.60
  -1 -13  -3   60.09    8.90
   1 -13   3   59.29    5.80
   1 -13   3   62.09    8.60
  -1  13  -3   74.89    6.70
   1  13   3   59.59    6.90
  -3 -13  -3    5.10    2.80
   3 -13   3    5.00    2.80
   3 -13   3    5.70    3.60
  -3 -13  -3    0.90    2.90
  -3 -13  -3   -1.30    3.50
   3 -13   3    6.00    2.20
   3 -13   3    7.70    2.80
   3  13   3    8.20    3.80
  -3  13  -3    5.20    3.00
  -3  13  -3    6.50    2.20
  16   0  -4   21.20    4.00
  16   0  -4   28.30    5.00
 -16   0   4   39.10    6.20
 -16   0   4   35.70    8.60
  14   0  -4  119.39    7.60
  14   0  -4  111.19    7.10
  14   0  -4  110.69    7.00
 -14   0   4  113.69   10.70
 -14   0   4  119.59    8.50
  14   0  -4  100.09    8.90
  14   0  -4  121.79    7.70
 -14   0   4  103.09    7.00
 -12   0   4   49.80    3.60
  12   0  -4   52.69    3.90
  12   0  -4   48.70    5.20
 -12   0   4   57.19    4.50
 -12   0   4   47.90    3.70
 -12   0   4   45.80    3.80
 -12   0   4   51.59    5.10
 -12   0   4   47.70    3.20
  12   0  -4   55.89    4.50
  12   0  -4   53.29    4.50
  12   0  -4   48.40    3.80
 -10   0   4  155.88    8.60
  10   0  -4  145.99    9.30
  10   0  -4  133.09    7.90
 -10   0   4  141.79    7.40
 -10   0   4  145.99    7.90
 -10   0   4  138.49    7.80
 -10   0   4  148.39    7.50
 -10   0   4  153.58   10.40
  10   0  -4  157.38    8.10
  10   0  -4  155.88    8.30
 -10   0   4  152.28    8.20
 -10   0   4  144.19    8.00
   8   0  -4    3.30    0.90
  -8   0   4    1.80    0.60
   8   0  -4    2.50    1.10
  -8   0   4    1.90    1.50
  -8   0   4    5.70    2.70
   8   0  -4    3.30    1.20
  -8   0   4    1.90    0.70
  -8   0   4    2.30    0.90
   8   0  -4    3.10    0.80
   8   0  -4    2.60    1.20
  -8   0   4    1.30    0.90
  -8   0   4    3.10    1.10
   8   0  -4    2.50    1.20
  -8   0   4    3.00    1.30
   6   0  -4  288.17   13.00
  -6   0   4  271.67   14.40
   6   0  -4  256.07   12.90
  -6   0   4  278.07   12.90
  -6   0   4  261.97   12.60
   6   0  -4  290.47   13.30
  -6   0   4  277.17   13.00
  -6   0   4  271.87   12.90
  -6   0   4  266.37   12.90
  -6   0   4  281.57   12.70
   6   0  -4  282.87   12.90
   6   0  -4  252.17   12.80
   6   0  -4  267.17   13.50
  -6   0   4  260.37   13.10
   4   0  -4   67.99    4.10
   4   0  -4   75.89    4.40
  -4   0   4   70.49    3.90
  -4   0   4   73.39    3.80
   4   0  -4   77.09    4.00
  -4   0   4   77.09    5.20
  -4   0   4   68.29    3.90
  -4   0   4   64.59    3.50
  -4   0   4   69.69    4.00
   4   0  -4   66.59    3.80
  -4   0   4   67.99    3.70
   4   0  -4   74.79    4.00
  -4   0   4   70.99    4.20
   4   0  -4   68.59    3.90
   2   0  -4 2654.93  122.29
  -2   0   4 2637.94  120.89
  -2   0   4 2650.33  121.99
   2   0  -4 2904.21  122.59
   2   0  -4 2816.32  121.89
  -2   0   4 2538.15  122.09
   2   0  -4 2630.04  121.99
  -2   0   4 2852.11  122.99
   2   0  -4 2876.01  122.79
   2   0  -4 2639.74  122.19
  -2   0   4 2919.01  122.69
  -2   0   4 2723.03  122.29
   0   0   4 9279.17  421.36
   0   0   4 9664.73  421.46
   0   0  -4 9888.41  422.06
   0   0  -4 9774.62  421.26
   0   0   4 9299.47  420.66
   0   0  -4 9764.62  421.96
   0   0   4 9258.17  421.56
   0   0  -4 9015.90  420.66
   0   0   4 9999.00  421.16
   0   0  -4 9062.39  421.36
   2   0   4  614.64   26.40
   2   0   4  551.04   26.20
  -2   0  -4  589.54   26.50
  -2   0  -4  581.24   26.30
   2   0   4  608.64   26.50
  -2   0  -4  558.54   26.20
  -2   0  -4  589.14   26.20
   2   0   4  564.44   26.40
  -2   0  -4  567.74   26.40
  -4   0  -4   20.90    2.30
   4   0   4   17.20    2.00
  -4   0  -4   18.90    2.30
  -4   0  -4   18.10    1.90
  -4   0  -4   20.00    1.90
  -4   0  -4   19.00    1.90
   4   0   4   18.90    2.00
   4   0   4   19.70    2.40
   4   0   4   13.40    2.50
  -6   0  -4  506.05   22.80
   6   0   4  497.35   23.40
   6   0   4  510.95   23.40
  -6   0  -4  515.75   23.30
   6   0   4  495.25   23.60
  -6   0  -4  478.25   23.20
   6   0   4  529.85   23.70
   6   0   4  485.05   24.10
  -6   0  -4  532.65   23.70
  -6   0  -4  470.75   23.50
  -8   0  -4   36.40    2.90
  -8   0  -4   35.70    2.60
  -8   0  -4   35.20    3.80
   8   0   4   37.90    3.50
  -8   0  -4   39.40    4.90
  -8   0  -4   31.40    3.00
   8   0   4   33.00    3.00
  -8   0  -4   36.30    3.30
   8   0   4   29.10    3.40
   8   0   4   29.40    3.90
   8   0   4   34.80    3.10
  10   0   4   72.69    6.10
  10   0   4   68.19    5.30
  10   0   4   60.29    4.80
 -10   0  -4   61.89    6.70
  10   0   4   71.79    5.60
 -10   0  -4   69.59    5.30
 -10   0  -4   63.09    3.40
 -10   0  -4   65.69    4.80
 -10   0  -4   64.59    3.70
 -10   0  -4   58.59    4.30
  10   0   4   62.09    4.70
 -12   0  -4  256.17   13.10
  12   0   4  244.38   13.60
 -12   0  -4  248.88   15.10
 -12   0  -4  271.27   14.10
 -12   0  -4  246.58   12.80
  12   0   4  247.08   13.30
  12   0   4  259.37   14.00
  12   0   4  259.47   13.80
 -12   0  -4  230.48   13.40
 -14   0  -4   19.50    5.90
  14   0   4   17.30    3.90
  14   0   4    4.10    3.10
 -14   0  -4    9.80    3.00
  14   0   4   19.10    3.60
 -15  -1   4   58.19    6.50
  15  -1  -4   45.00    4.90
  15  -1  -4   45.10    4.90
  15  -1  -4   49.70    4.70
  15  -1  -4   44.00    5.10
 -15  -1   4   60.49    8.80
  15   1  -4   43.40    5.20
  15   1  -4   51.79    5.20
 -15   1   4   49.50    8.30
  15   1  -4   46.70    5.30
 -15   1   4   53.19    6.30
 -13  -1   4    1.60    1.60
  13  -1  -4   -1.90    2.00
 -13  -1   4   -1.30    1.20
  13  -1  -4   -2.20    1.60
 -13  -1   4    1.30    1.40
 -13  -1   4    4.10    4.10
  13  -1  -4    0.50    1.60
  13  -1  -4    0.10    1.40
  13  -1  -4    0.40    1.30
 -13  -1   4   -1.30    1.60
 -13  -1   4   -1.10    2.50
 -13   1   4   -1.70    1.60
  13   1  -4   -1.60    1.60
 -13   1   4   -0.90    0.90
 -13   1   4    4.20    4.10
  13   1  -4   -2.30    1.70
  13   1  -4   -1.60    2.00
 -13   1   4    0.80    1.30
  13   1  -4    0.70    1.50
 -13   1   4   -0.90    2.60
  11  -1  -4  222.28   10.70
 -11  -1   4  199.68   10.70
  11  -1  -4  214.08   10.80
 -11  -1   4  196.38   10.40
 -11  -1   4  204.88   11.10
 -11  -1   4  209.98   11.30
 -11  -1   4  198.18   10.30
 -11  -1   4  198.38   10.80
 -11  -1   4  220.68   10.50
  11  -1  -4  191.68   10.40
 -11  -1   4  208.38   13.40
  11  -1  -4  193.68   10.40
 -11   1   4  213.58   13.30
 -11   1   4  190.98   10.40
 -11   1   4  193.38   10.60
 -11   1   4  198.58    9.50
  11   1  -4  209.78   10.80
  11   1  -4  206.58   12.20
 -11   1   4  210.08   11.30
 -11   1   4  215.28   10.80
  11   1  -4  214.78   11.10
 -11   1   4  198.78   10.30
  11   1  -4  214.08   11.20
 -11   1   4  209.38    9.60
  11   1  -4  185.98   10.70
  -9  -1   4   88.09    5.20
   9  -1  -4   78.69    4.80
   9  -1  -4   80.79    4.80
  -9  -1   4   81.59    4.80
  -9  -1   4   83.89    5.60
  -9  -1   4   85.99    5.10
  -9  -1   4   80.59    7.10
  -9  -1   4   78.89    5.10
   9  -1  -4   90.89    5.30
   9  -1  -4   87.69    5.00
  -9  -1   4   81.99    4.80
   9  -1  -4   83.19    7.00
   9  -1  -4   92.99    5.10
  -9  -1   4   84.29    5.40
  -9   1   4   80.49    4.80
  -9   1   4   80.49    5.00
   9   1  -4   80.79    5.00
   9   1  -4   90.19    5.50
  -9   1   4   81.79    5.50
  -9   1   4   85.49    4.30
  -9   1   4   85.39    4.90
   9   1  -4   95.49    5.50
   9   1  -4   75.19    5.00
  -9   1   4   81.59    4.20
  -9   1   4   87.99    7.40
  -9   1   4   88.89    5.20
   9   1  -4   77.59    6.10
  -7  -1   4  159.28    8.10
  -7  -1   4  157.28    9.60
  -7  -1   4  150.18    7.70
   7  -1  -4  148.49    7.60
  -7  -1   4  155.28    7.80
  -7  -1   4  149.88    8.00
   7  -1  -4  159.88    7.80
  -7  -1   4  153.68    8.10
   7  -1  -4  147.29    7.60
   7  -1  -4  161.98    8.10
   7  -1  -4  145.69    9.30
   7  -1  -4  163.48    7.70
  -7  -1   4  155.78    7.70
   7   1  -4  141.79    7.80
  -7   1   4  143.09    7.80
  -7   1   4  155.78    7.20
  -7   1   4  155.58    8.00
   7   1  -4  146.19    7.90
   7   1  -4  151.08    8.70
  -7   1   4  156.28    9.50
   7   1  -4  164.08    8.00
  -7   1   4  147.19    7.60
   7   1  -4  163.98    8.40
   7   1  -4  162.28    8.20
  -7   1   4  145.49    7.10
  -7   1   4  152.18    7.90
   5  -1  -4    4.30    1.10
   5  -1  -4    4.60    0.90
   5  -1  -4    5.20    0.90
  -5  -1   4    4.00    1.00
  -5  -1   4    5.00    1.10
   5  -1  -4    4.40    1.00
  -5  -1   4    5.90    1.30
  -5  -1   4    3.50    1.10
  -5  -1   4    3.40    0.90
   5  -1  -4    3.80    1.00
   5   1  -4    3.70    1.10
  -5   1   4    4.00    0.90
  -5   1   4    3.70    0.60
   5   1  -4    5.70    1.40
  -5   1   4    4.80    1.10
   5   1  -4    4.00    1.10
   5   1  -4    3.60    1.00
  -5   1   4    5.30    1.40
  -5   1   4    3.10    1.00
  -5   1   4    4.30    1.40
  -5   1   4    4.80    0.90
  -5   1   4    4.50    2.90
   5   1  -4    5.60    1.30
   5   1  -4    4.50    1.10
  -3  -1   4  195.68    9.20
   3  -1  -4  174.08    8.50
   3  -1  -4  194.78    8.70
  -3  -1   4  171.18    9.10
   3  -1  -4  189.98    8.60
  -3  -1   4  181.68    8.80
   3  -1  -4  194.68    9.20
  -3  -1   4  188.98    9.00
   3  -1  -4  176.28    8.60
  -3  -1   4  181.78    9.00
  -3  -1   4  190.08    8.90
   3  -1  -4  182.28    8.60
   3  -1  -4  177.68    8.60
   3   1  -4  185.18    9.00
  -3   1   4  180.68    8.70
  -3   1   4  175.78    8.40
  -3   1   4  180.88    9.10
   3   1  -4  180.38    9.10
  -3   1   4  183.48    8.70
  -3   1   4  185.68    9.50
   3   1  -4  191.08    9.00
   3   1  -4  195.88    8.90
  -3   1   4  188.28    8.90
   3   1  -4  198.88    9.30
   3   1  -4  179.38    8.80
  -1  -1   4   42.50    2.80
   1  -1  -4   42.30    2.50
   1  -1  -4   41.90    2.60
  -1  -1   4   38.30    2.50
   1  -1  -4   37.70    2.40
  -1  -1   4   40.30    2.60
  -1  -1   4   39.60    2.60
  -1  -1   4   38.50    2.70
   1  -1  -4   43.30    3.00
  -1  -1   4   40.20    2.30
   1  -1  -4   36.80    2.30
  -1   1   4   38.10    2.40
  -1   1   4   40.80    2.40
   1   1  -4   44.20    2.80
  -1   1   4   37.80    2.70
   1   1  -4   41.50    2.90
   1   1  -4   37.40    2.50
   1   1  -4   39.80    2.60
  -1   1   4   34.70    2.60
   1   1  -4   39.10    2.60
   1   1  -4   37.60    2.20
  -1   1   4   37.50    2.30
  -1  -1  -4    6.60    1.00
  -1  -1  -4    5.90    0.80
   1  -1   4    5.80    1.10
  -1  -1  -4    7.20    1.20
  -1  -1  -4    8.00    1.30
   1  -1   4    9.10    1.60
  -1  -1  -4    5.20    1.00
   1  -1   4    7.60    1.30
  -1  -1  -4    6.90    1.20
   1  -1   4    7.20    1.20
  -1   1  -4    8.60    1.70
  -1   1  -4    7.20    1.20
  -1   1  -4    5.20    0.90
   1   1   4    6.30    1.20
   1   1   4    6.00    1.00
   1   1   4    7.00    1.10
  -1   1  -4    7.80    1.30
  -1   1  -4    7.50    1.20
  -3  -1  -4  159.78    8.30
  -3  -1  -4  170.58    7.50
   3  -1   4  179.78    8.50
  -3  -1  -4  172.78    8.40
   3  -1   4  184.18    8.40
   3  -1   4  158.18    8.40
   3  -1   4  159.68    7.90
   3  -1   4  159.98    8.20
  -3  -1  -4  177.58    8.60
   3   1   4  182.58    8.50
  -3   1  -4  156.68    8.20
  -3   1  -4  166.98    8.20
  -3   1  -4  159.68    8.30
  -3   1  -4  172.28    8.00
  -3   1  -4  173.38    8.90
   3   1   4  182.28    8.60
   3   1   4  156.88    8.30
   3   1   4  153.18    8.30
  -3   1  -4  168.38    8.50
   3   1   4  158.68    8.40
   5  -1   4    1.20    0.70
   5  -1   4    2.80    1.80
   5  -1   4    2.40    0.90
   5  -1   4    2.60    1.20
  -5  -1  -4    2.30    0.90
  -5  -1  -4    1.40    1.10
  -5  -1  -4    1.50    0.90
   5  -1   4    2.00    1.10
  -5  -1  -4    2.90    1.70
  -5  -1  -4    1.70    1.20
   5   1   4    1.90    1.60
  -5   1  -4    2.00    0.40
   5   1   4    2.40    0.90
  -5   1  -4    4.00    2.30
  -5   1  -4    3.10    1.20
   5   1   4    2.00    1.00
  -5   1  -4    1.30    0.70
  -5   1  -4    1.30    0.80
   5   1   4    1.80    1.40
  -5   1  -4    1.10    0.90
   5   1   4    1.10    1.30
  -7  -1  -4  291.07   14.00
   7  -1   4  265.07   13.80
  -7  -1  -4  293.77   14.40
   7  -1   4  272.97   14.00
   7  -1   4  265.87   14.90
   7  -1   4  294.47   15.00
  -7  -1  -4  279.17   13.90
  -7  -1  -4  292.67   14.80
   7  -1   4  293.27   14.00
   7   1   4  300.07   14.40
  -7   1  -4  276.37   13.60
  -7   1  -4  298.17   15.00
   7   1   4  278.77   14.70
  -7   1  -4  293.67   14.20
  -7   1  -4  296.97   13.80
   7   1   4  299.27   14.10
   7   1   4  271.57   14.20
  -7   1  -4  257.17   12.80
  -9  -1  -4   26.20    2.80
   9  -1   4   23.80    3.80
   9  -1   4   26.20    3.30
  -9  -1  -4   30.60    3.30
  -9  -1  -4   26.70    4.00
   9  -1   4   24.00    3.30
  -9  -1  -4   25.70    3.40
   9  -1   4   24.30    2.70
   9  -1   4   26.60    2.80
  -9   1  -4   27.20    3.40
   9   1   4   22.30    2.70
   9   1   4   22.80    3.00
   9   1   4   24.30    4.60
  -9   1  -4   25.40    2.90
  -9   1  -4   22.50    2.60
   9   1   4   28.60    3.50
  -9   1  -4   28.00    4.80
   9   1   4   25.30    3.50
  -9   1  -4   28.40    2.50
  11  -1   4    1.30    2.00
  11  -1   4    3.10    3.60
 -11  -1  -4    1.50    1.80
 -11  -1  -4    4.20    3.80
 -11  -1  -4    1.20    1.90
 -11  -1  -4   -0.20    1.40
 -11  -1  -4   -0.60    0.70
  11  -1   4    1.20    1.90
  11  -1   4    1.50    1.50
  11   1   4    0.50    2.20
  11   1   4   -3.00    2.80
 -11   1  -4    0.00    3.20
 -11   1  -4   -0.30    1.50
 -11   1  -4   -1.20    1.40
  11   1   4   -1.60    1.60
 -11   1  -4   -2.30    1.30
  11   1   4    0.90    1.60
  11   1   4    0.10    1.70
 -13  -1  -4   -4.90    3.70
  13  -1   4    3.80    4.60
  13  -1   4   -1.40    2.40
  13  -1   4    2.80    3.00
  13  -1   4   -0.50    2.10
 -13  -1  -4    0.50    1.00
 -13  -1  -4   -2.00    2.50
 -13  -1  -4    2.90    2.30
  13  -1   4   -2.50    2.30
  13   1   4   -1.10    2.40
 -13   1  -4    1.50    2.20
 -13   1  -4    3.50    1.80
  13   1   4   -1.80    2.50
  13   1   4    1.90    2.40
 -13   1  -4    0.20    1.60
 -13   1  -4    6.90    4.10
 -15  -1  -4    6.40    3.50
  15  -1   4    7.80    3.80
 -15  -1  -4   -0.20    3.00
 -15  -1  -4    3.60    6.20
  15  -1   4    6.90    3.60
  15   1   4   -7.10    6.00
 -15   1  -4    6.50    5.40
  15   1   4    3.80    3.80
  15   1   4   -0.80    3.20
 -15   1  -4   -1.40    2.90
 -16  -2   4    3.70    4.20
 -16  -2   4   10.70    6.20
  16  -2  -4   -1.00    2.20
  16  -2  -4   -2.00    2.70
 -16  -2   4   -1.40    3.00
  16   2  -4    0.70    2.90
 -16   2   4    7.30    4.40
  16   2  -4    0.60    2.90
 -16   2   4    1.50    6.30
  14  -2  -4    3.20    2.00
 -14  -2   4    3.60    1.50
 -14  -2   4    4.10    3.60
 -14  -2   4    6.20    2.10
 -14  -2   4    0.70    4.40
 -14  -2   4    5.90    2.40
  14  -2  -4    5.30    1.80
  14  -2  -4    3.60    1.60
 -14  -2   4    3.30    1.70
  14  -2  -4    2.70    1.80
  14   2  -4    8.50    2.20
  14   2  -4    4.80    2.40
 -14   2   4    1.40    1.60
 -14   2   4    5.30    4.30
  14   2  -4    2.70    2.20
  14   2  -4    2.20    2.30
  14   2  -4   -2.50    2.70
 -14   2   4    0.20    1.90
 -14   2   4    0.10    4.60
  12  -2  -4   16.30    2.70
 -12  -2   4   11.30    2.20
 -12  -2   4   13.50    2.70
 -12  -2   4   20.20    3.80
  12  -2  -4   13.40    1.90
 -12  -2   4    9.60    1.80
  12  -2  -4   13.50    2.20
  12  -2  -4   16.60    2.60
 -12  -2   4   13.40    2.00
 -12  -2   4   10.90    2.20
 -12  -2   4   13.50    2.10
 -12   2   4   13.10    1.90
 -12   2   4   16.70    2.00
  12   2  -4   16.40    2.80
  12   2  -4   16.20    2.70
 -12   2   4   13.10    4.80
  12   2  -4   10.00    2.40
 -12   2   4   10.90    2.10
 -12   2   4   16.20    2.70
 -12   2   4   14.30    3.20
  12   2  -4   10.00    2.40
  12   2  -4   12.00    2.60
 -10  -2   4    9.60    1.60
  10  -2  -4   12.30    1.70
 -10  -2   4   13.80    2.50
  10  -2  -4   12.40    2.30
  10  -2  -4   15.20    2.50
 -10  -2   4    8.80    1.60
 -10  -2   4   12.90    2.10
 -10  -2   4   15.80    4.80
 -10  -2   4   11.30    1.90
  10  -2  -4   11.20    2.00
 -10  -2   4   11.80    2.40
  10  -2  -4   11.30    1.60
  10  -2  -4   12.80    3.80
 -10   2   4   14.60    3.00
  10   2  -4    8.90    2.20
 -10   2   4   15.60    4.50
  10   2  -4   13.50    2.10
  10   2  -4   10.40    2.10
  10   2  -4   10.90    2.20
 -10   2   4   11.70    1.90
 -10   2   4   14.50    1.70
  10   2  -4   12.40    2.20
 -10   2   4   12.10    2.30
  -8  -2   4    0.80    2.60
  -8  -2   4   -0.20    1.00
   8  -2  -4    1.10    0.80
   8  -2  -4    4.00    2.60
  -8  -2   4    0.40    0.80
   8  -2  -4    2.00    0.90
   8  -2  -4    0.40    0.60
  -8  -2   4    0.40    0.80
  -8  -2   4    0.90    1.20
  -8  -2   4    0.40    0.80
   8  -2  -4    1.40    0.60
   8  -2  -4    1.00    0.90
  -8  -2   4    0.90    0.80
   8   2  -4    1.10    1.10
   8   2  -4    1.80    1.10
   8   2  -4    0.50    0.90
  -8   2   4    0.30    1.50
  -8   2   4    0.90    1.10
   8   2  -4    2.40    1.30
  -8   2   4    1.80    0.60
  -8   2   4    2.40    0.60
   8   2  -4    2.50    0.80
  -8   2   4    2.20    2.60
  -8   2   4    0.60    0.60
  -6  -2   4    3.70    1.30
  -6  -2   4    3.30    1.00
   6  -2  -4    4.30    1.00
   6  -2  -4    3.90    0.70
   6  -2  -4    5.00    1.40
   6  -2  -4    3.40    0.90
   6  -2  -4    2.50    2.30
  -6  -2   4    4.20    1.10
  -6  -2   4    5.60    1.40
   6  -2  -4    4.20    0.90
  -6  -2   4    4.70    1.10
  -6  -2   4    2.70    1.00
   6  -2  -4    3.20    0.70
  -6   2   4    3.30    2.40
   6   2  -4    2.00    1.10
  -6   2   4    4.80    1.40
   6   2  -4    2.30    0.70
  -6   2   4    2.90    0.70
   6   2  -4    2.90    1.40
  -6   2   4    3.70    0.70
   6   2  -4    3.80    1.20
   6   2  -4    3.20    1.10
  -6   2   4    5.20    1.50
   6   2  -4    4.40    1.30
   4  -2  -4    5.60    1.30
  -4  -2   4    4.70    1.10
   4  -2  -4    6.50    0.90
   4  -2  -4    4.90    0.80
  -4  -2   4    4.20    1.10
  -4  -2   4    7.30    1.40
   4  -2  -4    6.40    2.30
   4  -2  -4    7.80    1.10
  -4  -2   4    4.50    1.00
   4  -2  -4    4.50    1.10
   4   2  -4    6.80    1.40
   4   2  -4    5.60    1.40
   4   2  -4    4.00    1.00
   4   2  -4    4.20    1.00
  -4   2   4    6.80    2.60
   4   2  -4    6.70    1.30
  -4   2   4    5.60    1.40
  -4   2   4    6.00    0.90
   4   2  -4    4.80    1.20
  -4   2   4    5.10    1.00
   2  -2  -4  125.79    6.30
   2  -2  -4  129.99    6.20
   2  -2  -4  134.09    6.80
  -2  -2   4  130.29    6.30
   2  -2  -4  130.79    6.40
  -2  -2   4  123.89    6.50
  -2  -2   4  131.39    6.70
  -2  -2   4  127.49    6.80
   2  -2  -4  128.59    6.00
   2  -2  -4  128.79    6.10
  -2  -2   4  129.39    6.70
  -2  -2   4  140.69    7.10
   2  -2  -4  124.69    6.70
  -2  -2   4  135.79    6.60
   2  -2  -4  139.49    6.30
  -2   2   4  128.49    5.90
  -2   2   4  129.29    6.20
  -2   2   4  130.79    6.80
   2   2  -4  129.09    6.80
   2   2  -4  129.99    6.90
   2   2  -4  131.09    6.50
  -2   2   4  136.79    6.50
   2   2  -4  139.39    6.60
  -2   2   4  126.69    5.90
   2   2  -4  130.69    6.70
   2   2  -4  128.89    6.60
   0  -2   4  143.09    7.20
   0  -2  -4  140.89    6.70
   0  -2   4  133.99    6.80
   0  -2  -4  131.19    6.60
   0  -2  -4  129.59    6.50
   0  -2   4  137.89    6.80
   0  -2   4  131.09    6.70
   0  -2   4  134.59    6.80
   0  -2   4  128.69    6.80
   0  -2  -4  145.69    7.10
   0  -2  -4  137.49    6.60
   0  -2   4  136.89    6.70
   0  -2  -4  136.39    6.50
   0   2   4  133.89    6.70
   0   2  -4  131.09    6.80
   0   2   4  127.29    6.50
   0   2   4  139.39    6.50
   0   2  -4  134.19    7.10
   0   2  -4  136.49    6.80
   0   2  -4  139.79    6.90
   0   2   4  142.69    6.70
   0   2  -4  139.19    6.70
   0   2   4  130.89    6.50
   0   2   4  130.49    6.50
   0   2  -4  138.99    6.90
   0   2  -4  127.49    6.60
  -2  -2  -4   12.80    1.90
   2  -2   4   12.10    1.80
   2  -2   4   15.70    2.30
   2  -2   4   12.10    1.60
   2  -2   4   10.00    1.50
  -2  -2  -4   11.50    1.60
  -2  -2  -4   13.90    2.00
  -2  -2  -4   14.50    1.10
  -2  -2  -4   12.60    1.60
   2  -2   4   12.70    1.40
   2  -2   4   12.80    1.80
  -2   2  -4   11.90    1.50
   2   2   4   16.10    1.90
   2   2   4   13.50    1.20
   2   2   4   14.10    1.80
  -2   2  -4   10.20    2.20
   2   2   4   12.10    1.90
  -2   2  -4   11.90    2.00
  -2   2  -4   12.20    1.50
  -2   2  -4   12.60    1.70
   2   2   4   10.50    1.60
  -2   2  -4   14.60    1.80
  -4  -2  -4   25.70    2.70
   4  -2   4   26.90    2.50
   4  -2   4   18.40    3.00
   4  -2   4   23.80    2.20
  -4  -2  -4   30.00    2.70
   4  -2   4   24.90    1.60
   4  -2   4   28.10    2.60
   4  -2   4   22.80    2.10
  -4  -2  -4   25.80    2.30
  -4  -2  -4   28.00    2.30
  -4  -2  -4   22.40    2.60
   4   2   4   25.40    2.60
  -4   2  -4   25.60    2.10
  -4   2  -4   26.40    1.70
  -4   2  -4   24.80    2.00
   4   2   4   23.50    2.30
  -4   2  -4   26.80    2.20
  -4   2  -4   25.30    3.20
  -4   2  -4   24.40    2.50
   4   2   4   22.70    2.30
   4   2   4   27.70    2.80
  -6  -2  -4   40.10    3.50
  -6  -2  -4   31.50    2.70
   6  -2   4   33.10    3.50
   6  -2   4   30.50    2.60
   6  -2   4   31.60    2.60
  -6  -2  -4   35.50    3.40
   6  -2   4   33.70    3.10
  -6  -2  -4   35.90    3.20
  -6  -2  -4   32.00    2.80
   6  -2   4   38.90    3.10
  -6   2  -4   34.70    4.00
   6   2   4   34.00    2.80
  -6   2  -4   35.60    2.00
  -6   2  -4   32.90    2.60
  -6   2  -4   35.80    2.70
   6   2   4   34.40    3.10
   6   2   4   38.10    3.40
  -6   2  -4   34.10    2.40
   6   2   4   35.20    3.40
  -6   2  -4   37.10    3.00
   6   2   4   30.00    2.80
   8  -2   4   27.10    2.50
  -8  -2  -4   23.00    2.70
   8  -2   4   20.00    3.60
   8  -2   4   23.90    2.90
   8  -2   4   25.00    2.90
   8  -2   4   27.30    3.00
  -8  -2  -4   25.70    3.30
  -8  -2  -4   22.00    2.70
  -8  -2  -4   31.60    3.40
  -8  -2  -4   23.30    3.80
  -8   2  -4   26.70    2.90
  -8   2  -4   27.00    2.70
  -8   2  -4   22.00    2.40
  -8   2  -4   22.20    4.10
   8   2   4   25.20    3.30
  -8   2  -4   23.00    2.10
   8   2   4   21.10    2.60
   8   2   4   25.80    2.80
   8   2   4   22.60    3.30
  10  -2   4   16.30    2.80
  10  -2   4   14.20    2.50
  10  -2   4   18.90    3.90
 -10  -2  -4   20.20    3.60
 -10  -2  -4   18.20    4.20
 -10  -2  -4   18.90    3.50
  10  -2   4   14.20    2.40
  10  -2   4   16.90    2.80
  10   2   4   14.30    2.90
 -10   2  -4   13.00    2.00
  10   2   4   15.70    3.20
  10   2   4   18.10    3.00
 -10   2  -4   16.10    2.40
  10   2   4   17.70    2.70
 -10   2  -4   23.50    4.80
 -10   2  -4   21.10    3.20
  12  -2   4    5.30    1.90
  12  -2   4    3.00    1.80
  12  -2   4    1.90    2.00
  12  -2   4    2.50    2.10
 -12  -2  -4    3.40    2.60
 -12  -2  -4    2.10    2.30
 -12  -2  -4    6.10    2.10
 -12  -2  -4    6.70    4.00
 -12  -2  -4    2.20    2.00
  12   2   4    8.20    2.40
  12   2   4   -1.30    2.20
  12   2   4   -0.70    2.40
 -12   2  -4    6.10    2.10
  12   2   4   -1.80    2.20
 -12   2  -4    0.20    1.20
 -12   2  -4    1.90    3.30
 -12   2  -4    5.30    1.40
 -12   2  -4    4.20    1.60
  12   2   4    2.70    2.30
 -14  -2  -4   -1.20    2.70
  14  -2   4   -3.30    2.90
 -14  -2  -4   -0.90    4.70
 -14  -2  -4   -2.70    3.00
  14  -2   4   -2.20    2.70
 -14  -2  -4   -0.10    1.40
 -14  -2  -4    3.30    2.60
  14  -2   4    2.10    2.50
  14   2   4   -1.60    3.00
  14   2   4   -2.30    3.50
 -14   2  -4   -1.50    1.60
 -14   2  -4   -2.20    2.50
  14   2   4    1.20    3.00
 -14   2  -4    6.30    4.40
 -15  -3   4   54.89    5.30
 -15  -3   4   45.90    6.70
  15  -3  -4   52.89    4.70
  15  -3  -4   57.89    4.70
 -15  -3   4   56.19    8.40
  15  -3  -4   46.40    7.50
 -15  -3   4   55.39    5.40
 -15  -3   4   52.29    6.40
 -15   3   4   42.60    4.30
  15   3  -4   51.99    5.90
 -15   3   4   56.19    8.70
  15   3  -4   50.39    5.90
  15   3  -4   48.30    6.00
 -15   3   4   57.89    6.70
  13  -3  -4  109.99    6.40
 -13  -3   4  124.69    7.10
 -13  -3   4  123.79    7.60
 -13  -3   4  111.89    7.60
  13  -3  -4  112.39    6.60
 -13  -3   4  125.59    8.40
  13  -3  -4  124.19    7.00
  13  -3  -4  124.29    7.10
 -13  -3   4  107.39    7.30
  13  -3  -4   98.09    9.80
 -13  -3   4  124.29   10.50
  13   3  -4  119.59    8.00
  13   3  -4  118.09    8.10
  13   3  -4  126.79    7.80
  13   3  -4  109.29    7.40
 -13   3   4  114.69   10.30
 -13   3   4  112.69    6.50
 -13   3   4  127.19    8.60
  13   3  -4  101.59    9.00
  11  -3  -4   13.50    2.30
 -11  -3   4   12.70    4.70
  11  -3  -4   14.20    2.30
  11  -3  -4   13.80    1.60
 -11  -3   4   13.80    2.50
 -11  -3   4   11.40    1.80
 -11  -3   4   18.40    3.30
 -11  -3   4    8.90    1.70
 -11  -3   4    7.80    1.50
  11  -3  -4   11.60    1.80
  11  -3  -4   12.50    2.00
  11   3  -4   17.20    2.70
 -11   3   4   10.20    2.30
 -11   3   4   11.70    4.60
 -11   3   4   16.40    3.30
  11   3  -4    9.50    2.50
 -11   3   4   10.70    1.70
  11   3  -4   11.00    1.90
  11   3  -4   17.20    3.00
  11   3  -4   15.10    2.80
  -9  -3   4   32.20    2.50
  -9  -3   4   34.80    3.20
  -9  -3   4   36.40    3.80
   9  -3  -4   31.60    2.30
   9  -3  -4   38.30    2.60
  -9  -3   4   35.90    3.40
   9  -3  -4   35.10    2.60
   9  -3  -4   31.80    4.40
  -9  -3   4   36.20    5.50
  -9  -3   4   35.10    3.40
   9  -3  -4   35.60    2.40
   9  -3  -4   36.70    3.00
   9   3  -4   41.30    3.70
  -9   3   4   34.40    2.30
   9   3  -4   39.60    3.20
   9   3  -4   37.80    4.30
   9   3  -4   36.90    3.80
  -9   3   4   35.80    3.80
   9   3  -4   36.00    3.20
  -9   3   4   38.70    5.20
  -9   3   4   32.00    3.30
   7  -3  -4  125.39    6.30
  -7  -3   4  108.09    6.30
  -7  -3   4  110.69    5.80
  -7  -3   4  120.29    6.90
   7  -3  -4  122.89    5.70
   7  -3  -4  114.29    6.60
   7  -3  -4  110.29    5.60
   7  -3  -4  107.29    7.50
  -7  -3   4  113.79    6.80
  -7  -3   4  122.69    6.60
   7  -3  -4  111.19    5.60
   7  -3  -4  122.39    5.70
  -7  -3   4  106.89    6.50
  -7   3   4  122.19    8.00
  -7   3   4  120.69    6.80
   7   3  -4  122.99    6.70
   7   3  -4  109.29    6.30
  -7   3   4  115.29    5.50
  -7   3   4  108.69    6.40
   7   3  -4  108.29    7.20
  -7   3   4  110.89    5.50
   7   3  -4  109.39    6.50
   7   3  -4  119.39    6.80
   5  -3  -4    3.60    1.40
   5  -3  -4    5.20    0.70
  -5  -3   4    3.80    1.20
   5  -3  -4    5.00    0.80
  -5  -3   4    3.20    1.00
  -5  -3   4    3.60    1.20
  -5  -3   4    4.90    1.70
   5  -3  -4    4.30    2.20
   5  -3  -4    2.70    1.00
   5  -3  -4    3.90    0.60
  -5  -3   4    3.20    1.40
   5  -3  -4    4.50    0.60
  -5  -3   4    4.70    1.40
   5   3  -4    3.80    1.10
  -5   3   4    3.40    2.40
   5   3  -4    2.90    0.90
   5   3  -4    3.70    1.30
   5   3  -4    3.90    1.10
   5   3  -4    3.10    1.20
  -5   3   4    4.50    1.40
  -3  -3   4    6.60    1.30
   3  -3  -4    7.20    0.70
   3  -3  -4    9.80    1.70
  -3  -3   4    7.80    1.50
   3  -3  -4    7.40    0.80
  -3  -3   4   12.50    2.60
   3  -3  -4    8.30    1.20
   3  -3  -4    7.40    1.50
  -3  -3   4    6.30    1.20
   3  -3  -4    7.10    0.90
   3  -3  -4    7.60    2.10
  -3  -3   4    7.90    1.60
   3  -3  -4    5.80    1.20
  -3  -3   4    7.70    1.40
  -3   3   4    7.80    0.80
   3   3  -4    7.70    1.40
   3   3  -4    8.90    1.60
  -3   3   4    5.30    1.40
   3   3  -4    7.30    1.30
  -3   3   4    6.90    2.10
  -3   3   4    7.90    1.50
  -3   3   4    7.80    0.80
  -1  -3   4  241.68   11.90
   1  -3  -4  233.78   11.70
   1  -3  -4  265.77   11.40
  -1  -3   4  257.77   11.70
   1  -3  -4  227.78   11.50
   1  -3  -4  231.18   11.20
   1  -3  -4  244.08   11.50
  -1  -3   4  259.67   11.90
  -1  -3   4  242.28   11.80
  -1  -3   4  237.78   11.60
  -1  -3   4  230.58   11.70
   1  -3  -4  243.08   11.40
  -1  -3   4  260.37   12.30
   1  -3  -4  265.77   11.30
  -1   3   4  248.38   11.50
   1   3  -4  250.07   11.60
   1   3  -4  234.88   12.10
  -1   3   4  251.17   11.60
  -1   3   4  239.98   11.30
   1   3  -4  238.88   11.70
  -1   3   4  238.88   11.00
  -1   3   4  240.88   11.40
   1   3  -4  259.57   12.00
   1   3  -4  247.88   11.80
  -1   3   4  242.58   11.30
   1   3  -4  236.88   11.60
   1  -3   4   69.59    4.20
  -1  -3  -4   70.39    4.10
   1  -3   4   74.09    4.20
  -1  -3  -4   77.99    4.20
   1  -3   4   74.29    4.30
   1  -3   4   69.69    4.10
  -1  -3  -4   70.49    3.90
   1  -3   4   67.89    4.60
   1  -3   4   76.49    4.20
  -1  -3  -4   75.49    4.30
  -1  -3  -4   72.49    4.10
   1  -3   4   79.99    5.00
   1   3   4   75.39    4.40
   1   3   4   71.69    4.00
  -1   3  -4   74.29    4.20
  -1   3  -4   74.19    4.40
   1   3   4   74.79    4.40
   1   3   4   74.09    4.10
   1   3   4   71.19    4.00
  -1   3  -4   74.59    4.70
   1   3   4   72.39    4.20
  -1   3  -4   71.49    4.00
  -1   3  -4   75.69    4.10
  -1   3  -4   80.79    4.50
   3  -3   4    7.60    2.20
  -3  -3  -4    8.00    1.90
   3  -3   4    8.80    1.50
  -3  -3  -4    8.50    1.50
  -3  -3  -4    4.80    1.20
  -3  -3  -4    9.20    1.60
   3  -3   4    8.90    1.10
   3  -3   4    7.70    1.40
   3  -3   4    8.00    1.50
   3  -3   4   10.30    1.80
  -3  -3  -4    6.90    1.40
   3   3   4    5.50    1.50
  -3   3  -4    8.90    1.50
   3   3   4    5.90    1.30
   3   3   4    9.90    1.60
   3   3   4    6.20    1.40
  -3   3  -4    7.80    1.30
  -3   3  -4    6.70    1.20
  -3   3  -4    6.30    1.40
   3   3   4    7.90    1.10
  -3   3  -4    7.00    2.30
   5  -3   4  127.29    6.50
  -5  -3  -4  116.49    6.70
  -5  -3  -4  113.79    6.50
   5  -3   4  115.59    6.40
   5  -3   4  109.29    7.50
   5  -3   4  127.59    6.60
  -5  -3  -4  122.79    6.70
  -5  -3  -4  127.69    7.00
   5  -3   4  116.89    6.30
  -5  -3  -4  124.39    6.80
   5   3   4  127.09    6.70
   5   3   4  113.99    7.30
  -5   3  -4  126.99    6.70
  -5   3  -4  119.69    6.00
   5   3   4  111.69    6.50
  -5   3  -4  117.29    6.10
   5   3   4  114.69    5.60
  -5   3  -4  117.79    6.00
  -5   3  -4  119.29    7.40
  -5   3  -4  111.79    6.30
   5   3   4  126.39    7.00
   5   3   4  117.89    6.80
   7  -3   4   78.99    4.80
   7  -3   4   68.89    4.40
  -7  -3  -4   69.09    4.70
   7  -3   4   71.99    4.50
   7  -3   4   69.49    6.00
  -7  -3  -4   79.89    5.30
  -7  -3  -4   64.19    4.80
  -7  -3  -4   74.89    5.40
   7  -3   4   76.89    4.70
  -7  -3  -4   75.69    5.40
  -7   3  -4   71.29    4.50
   7   3   4   71.19    3.40
  -7   3  -4   74.79    4.10
   7   3   4   68.49    4.70
  -7   3  -4   75.09    6.00
  -7   3  -4   75.29    4.80
   7   3   4   69.49    5.90
   7   3   4   79.39    5.40
  -7   3  -4   74.39    4.30
  -7   3  -4   69.79    3.90
   7   3   4   77.29    5.30
   9  -3   4   29.70    3.40
   9  -3   4   24.80    2.60
   9  -3   4   18.20    3.60
  -9  -3  -4   30.50    3.80
  -9  -3  -4   28.30    4.00
  -9  -3  -4   27.60    3.00
  -9  -3  -4   26.80    2.90
   9  -3   4   24.40    2.70
   9  -3   4   27.00    3.30
  -9  -3  -4   24.20    3.90
  -9   3  -4   28.60    2.50
   9   3   4   21.40    3.20
  -9   3  -4   31.00    3.20
   9   3   4   28.90    3.90
   9   3   4   26.00    4.30
  -9   3  -4   25.50    4.80
   9   3   4   27.90    3.90
  -9   3  -4   25.50    2.60
  -9   3  -4   22.30    2.00
  11  -3   4   78.69    5.40
 -11  -3  -4   86.89    6.90
  11  -3   4   85.49    6.10
 -11  -3  -4   77.39    5.30
 -11  -3  -4   83.19    6.40
 -11  -3  -4   83.09    7.40
 -11  -3  -4   80.29    6.00
 -11  -3  -4   66.59    6.10
  11  -3   4   82.29    7.20
  11  -3   4   87.59    6.10
  11  -3   4   88.49    5.50
  11   3   4   84.89    6.80
 -11   3  -4   73.09    5.30
  11   3   4   70.79    7.20
  11   3   4   82.89    6.50
 -11   3  -4   92.19    6.10
 -11   3  -4   85.09    4.80
  11   3   4   84.19    6.30
  11   3   4   69.39    5.70
 -11   3  -4   86.99    7.70
  13  -3   4   33.10    5.10
 -13  -3  -4   40.40    4.80
  13  -3   4   41.60    4.60
  13  -3   4   40.30    4.90
 -13  -3  -4   37.30    5.30
 -13  -3  -4   39.00    6.60
  13  -3   4   32.60    4.80
 -13  -3  -4   39.00    6.00
 -13   3  -4   55.09    7.10
  13   3   4   39.80    5.60
  13   3   4   39.50    5.60
  13   3   4   46.90    5.80
 -15  -3  -4   -2.60    6.50
 -15   3  -4    6.40    5.80
  16  -4  -4   14.10    2.70
 -16  -4   4   15.20    4.30
 -16  -4   4   19.00    5.60
 -16  -4   4   28.60    8.20
  16  -4  -4    7.70    3.10
 -16  -4   4   16.50    3.60
  16   4  -4   11.50    3.90
 -16   4   4   22.50    5.60
  16   4  -4    9.40    4.70
  16   4  -4   16.20    4.20
  14  -4  -4   26.50    3.80
 -14  -4   4   36.20    4.30
  14  -4  -4   31.20    2.90
  14  -4  -4   29.90    3.40
  14  -4  -4   35.80    3.50
 -14  -4   4   37.40    7.80
 -14  -4   4   32.80    4.70
  14   4  -4   29.30    4.80
  14   4  -4   39.40    5.20
  14   4  -4   29.50    4.80
 -14   4   4   46.20    6.10
 -12  -4   4    1.90    1.70
  12  -4  -4    0.60    1.30
  12  -4  -4    0.20    1.20
  12  -4  -4    5.80    3.80
 -12  -4   4    1.50    3.70
 -12  -4   4   -0.60    1.40
  12  -4  -4    2.50    1.20
 -12  -4   4    2.20    2.00
  12  -4  -4    0.30    0.90
  12  -4  -4    1.60    0.90
 -12  -4   4    0.90    2.30
  12   4  -4    4.20    1.80
 -12   4   4   -0.90    0.70
  12   4  -4    0.30    2.00
 -12   4   4    0.30    2.80
  12   4  -4    0.60    2.00
 -12   4   4    1.00    0.90
 -12   4   4   -0.40    3.70
  12   4  -4    2.60    1.60
  12   4  -4    1.30    2.00
  10  -4  -4   84.29    4.50
 -10  -4   4   79.59    5.70
  10  -4  -4   80.99    4.20
  10  -4  -4   75.49    6.70
 -10  -4   4   73.49    5.60
  10  -4  -4   73.09    4.30
  10  -4  -4   71.99    4.10
 -10  -4   4   78.09    4.30
 -10  -4   4   84.39    6.10
 -10  -4   4   70.19    5.30
 -10  -4   4   68.09    4.90
 -10  -4   4   82.19    8.00
  10  -4  -4   84.39    4.80
  10   4  -4   87.89    6.00
 -10   4   4   79.99    6.10
 -10   4   4   73.49    3.90
 -10   4   4   71.79    5.30
  10   4  -4   74.19    6.30
 -10   4   4   73.39    4.00
 -10   4   4   76.89    7.60
  10   4  -4   75.89    5.20
  10   4  -4   72.69    5.40
  10   4  -4   84.09    6.10
  -8  -4   4    1.40    0.70
   8  -4  -4    0.00    0.40
   8  -4  -4    0.50    0.80
  -8  -4   4    0.60    1.40
   8  -4  -4    0.80    0.90
   8  -4  -4    1.80    1.50
  -8  -4   4   -0.20    1.10
  -8  -4   4    0.40    0.90
   8  -4  -4    0.50    2.00
  -8  -4   4    0.30    1.10
   8  -4  -4    1.40    0.60
   8   4  -4    0.60    1.00
   8   4  -4   -0.50    0.90
  -8   4   4   -0.20    1.80
   8   4  -4   -0.30    1.10
   8   4  -4    1.00    1.30
  -8   4   4   -0.30    1.30
   8   4  -4   -0.60    1.30
  -8   4   4    0.80    2.80
  -6  -4   4   69.39    4.60
   6  -4  -4   70.69    4.30
  -6  -4   4   61.89    4.60
  -6  -4   4   71.19    4.70
  -6  -4   4   67.89    4.30
   6  -4  -4   61.29    5.10
  -6  -4   4   71.39    5.80
  -6  -4   4   61.59    4.30
   6  -4  -4   63.29    4.40
  -6   4   4   67.99    5.60
  -6   4   4   68.79    4.30
   6   4  -4   68.09    4.50
   6   4  -4   62.59    4.30
   6   4  -4   64.99    4.20
   6   4  -4   65.69    5.00
  -4  -4   4   64.39    4.60
   4  -4  -4   68.49    4.10
  -4  -4   4   63.19    4.20
  -4  -4   4   64.79    4.10
   4  -4  -4   72.69    4.40
   4  -4  -4   63.49    4.30
  -4  -4   4   71.09    4.40
   4  -4  -4   60.19    4.70
  -4  -4   4   72.09    5.30
   4   4  -4   61.39    4.00
   4   4  -4   64.19    4.20
  -4   4   4   63.19    4.10
  -4   4   4   63.19    4.10
   4   4  -4   67.09    4.70
   4   4  -4   70.29    4.40
   4   4  -4   71.29    4.60
  -2  -4   4   60.39    3.80
  -2  -4   4   62.99    4.40
  -2  -4   4   65.49    4.20
   2  -4  -4   59.39    3.20
   2  -4  -4   53.29    4.00
  -2  -4   4   66.79    4.80
  -2  -4   4   64.59    4.10
   2  -4  -4   71.79    3.90
  -2  -4   4   60.59    3.90
   2  -4  -4   64.59    3.30
   2  -4  -4   67.19    3.40
  -2   4   4   62.69    3.20
  -2   4   4   61.59    3.60
   2   4  -4   61.69    4.00
   2   4  -4   59.59    4.00
  -2   4   4   59.29    3.90
  -2   4   4   60.99    3.70
   2   4  -4   60.49    3.80
   2   4  -4   60.49    3.90
   2   4  -4   59.79    4.40
   0  -4  -4  462.85   20.40
   0  -4   4  446.66   20.60
   0  -4   4  467.25   20.80
   0  -4  -4  432.26   20.50
   0  -4   4  429.96   21.00
   0  -4  -4  464.35   20.60
   0  -4  -4  426.76   20.40
   0  -4   4  442.46   20.90
   0  -4   4  440.96   20.80
   0  -4  -4  468.05   20.90
   0  -4   4  472.15   21.60
   0  -4   4  447.06   20.60
   0   4   4  430.06   20.20
   0   4  -4  467.95   20.80
   0   4   4  458.25   20.20
   0   4   4  451.95   21.00
   0   4  -4  419.86   20.40
   0   4   4  449.06   20.50
   0   4  -4  435.76   20.70
   0   4   4  459.85   20.30
   0   4  -4  462.65   20.50
   0   4   4  423.76   20.60
   0   4  -4  436.16   21.40
   0   4   4  447.96   20.60
  -2  -4  -4   11.30    1.80
   2  -4   4    9.90    1.50
   2  -4   4   12.40    1.70
  -2  -4  -4    7.10    1.40
  -2  -4  -4   11.00    1.50
   2  -4   4    8.60    1.40
   2  -4   4   11.50    2.40
   2  -4   4   11.20    1.80
   2  -4   4    8.50    2.10
   2  -4   4   11.90    1.80
  -2  -4  -4    8.80    1.40
  -2   4  -4   12.50    2.10
  -2   4  -4   11.10    1.60
   2   4   4   10.10    1.40
  -2   4  -4   10.10    1.30
   2   4   4   10.80    1.90
  -2   4  -4    9.90    1.40
   2   4   4   10.00    1.60
   2   4   4   12.60    1.20
  -2   4  -4   11.70    2.40
   2   4   4   10.80    1.80
   2   4   4    8.20    1.50
   2   4   4   11.40    2.00
   4  -4   4  115.79    7.10
   4  -4   4  101.69    5.30
   4  -4   4  108.19    5.80
   4  -4   4   98.39    6.50
  -4  -4  -4  105.89    5.90
  -4  -4  -4  109.29    6.30
   4  -4   4  113.39    5.90
   4  -4   4  100.39    5.60
  -4  -4  -4   99.19    6.00
  -4  -4  -4  107.39    6.10
   4  -4   4   99.09    5.70
  -4  -4  -4  104.69    5.90
   4   4   4  102.39    6.50
   4   4   4  112.29    6.10
  -4   4  -4  108.39    6.00
  -4   4  -4  112.09    6.80
   4   4   4  110.39    6.30
   4   4   4  104.19    5.80
  -4   4  -4   98.19    5.50
  -4   4  -4   99.89    5.60
  -4   4  -4  107.59    5.40
   4   4   4  103.29    5.30
  -4   4  -4  101.19    5.30
   4   4   4   99.19    6.00
   6  -4   4  140.19    7.80
  -6  -4  -4  154.48    8.40
  -6  -4  -4  148.29    8.30
  -6  -4  -4  135.59    8.20
   6  -4   4  161.48    8.10
   6  -4   4  150.38    7.80
  -6  -4  -4  151.58    8.20
  -6  -4  -4  157.78    8.70
   6  -4   4  158.88    8.00
   6  -4   4  140.29    9.50
   6  -4   4  146.09    9.00
  -6   4  -4  141.59    7.80
   6   4   4  146.39    7.10
  -6   4  -4  153.68    8.10
  -6   4  -4  149.79    9.10
   6   4   4  143.19    9.00
   6   4   4  144.89    8.20
  -6   4  -4  153.58    7.30
  -6   4  -4  146.09    7.50
   6   4   4  162.68    8.50
  -6   4  -4  144.79    7.20
   6   4   4  159.88    8.70
  -8  -4  -4   14.10    2.40
   8  -4   4   11.90    2.30
   8  -4   4   19.70    2.60
  -8  -4  -4   14.80    2.80
   8  -4   4   21.50    2.90
   8  -4   4   18.50    3.40
  -8  -4  -4   11.90    2.00
  -8  -4  -4   16.40    3.60
   8  -4   4   14.80    2.00
  -8  -4  -4   22.90    3.60
  -8   4  -4   16.00    1.40
  -8   4  -4   20.00    1.70
   8   4   4   23.40    3.60
   8   4   4   16.60    1.20
  -8   4  -4   16.70    3.60
   8   4   4   18.80    3.50
   8   4   4   15.30    2.70
  -8   4  -4   20.90    1.70
  -8   4  -4   20.20    2.10
   8   4   4   17.50    3.80
  -8   4  -4   18.40    2.60
   8   4   4   14.50    2.50
 -10  -4  -4    8.80    2.40
  10  -4   4    9.90    1.70
 -10  -4  -4   10.40    2.90
 -10  -4  -4   10.10    3.00
  10  -4   4   10.00    3.90
 -10  -4  -4    5.90    1.60
 -10  -4  -4   15.80    3.90
  10  -4   4   12.50    2.70
  10  -4   4   10.60    2.20
  10  -4   4    8.20    1.50
 -10   4  -4   10.00    1.50
  10   4   4    7.60    2.40
  10   4   4   15.10    3.20
  10   4   4   12.60    2.40
 -10   4  -4    9.70    3.90
  10   4   4    6.70    2.20
 -10   4  -4   14.00    2.60
 -12  -4  -4   58.99    6.30
  12  -4   4   53.29    5.00
 -12  -4  -4   56.09    5.10
 -12  -4  -4   53.29    6.60
 -12  -4  -4   49.00    5.70
  12  -4   4   52.69    5.50
 -12  -4  -4   46.40    4.60
  12  -4   4   65.99    8.70
  12  -4   4   48.60    4.50
  12  -4   4   52.39    4.40
  12   4   4   51.89    5.90
 -12   4  -4   61.39    6.90
 -12   4  -4   53.09    4.50
  12   4   4   57.19    5.70
  12   4   4   49.60    5.90
 -14  -4  -4   22.00    4.50
  14  -4   4   17.00    3.30
  14  -4   4   20.20    4.00
 -14  -4  -4   11.60    3.50
  14   4   4   22.80    4.70
  14   4   4   28.40    5.20
  15  -5  -4    2.20    1.70
 -15  -5   4    6.80    6.10
  15  -5  -4   -0.10    2.40
 -15  -5   4    2.60    2.90
 -15  -5   4    0.30    3.40
  15  -5  -4    2.60    2.40
  15   5  -4    6.60    3.40
 -15   5   4    7.60    4.50
  15   5  -4   -1.30    3.20
 -13  -5   4   51.19    4.80
 -13  -5   4   45.80    7.40
 -13  -5   4   35.00    5.10
 -13  -5   4   49.50    6.00
  13  -5  -4   52.19    3.90
  13  -5  -4   52.09    3.70
  13  -5  -4   49.00    3.40
 -13  -5   4   48.90    5.30
  13  -5  -4   46.90    3.60
  13   5  -4   46.10    5.60
  13   5  -4   50.99    5.30
  13   5  -4   46.50    5.20
 -13   5   4   47.40    6.20
  11  -5  -4   18.60    1.90
 -11  -5   4   16.00    3.30
 -11  -5   4   19.90    3.20
  11  -5  -4   13.20    1.80
  11  -5  -4   21.40    4.40
  11  -5  -4   16.80    2.20
  11  -5  -4   18.50    1.60
  11  -5  -4   16.90    2.30
  11   5  -4   17.10    3.20
  11   5  -4   16.20    2.60
  11   5  -4   12.90    2.90
 -11   5   4   18.50    3.80
  -9  -5   4   87.19    6.30
  -9  -5   4   83.69    5.60
   9  -5  -4   84.69    4.60
  -9  -5   4   95.79    6.40
  -9  -5   4   95.99    8.50
   9  -5  -4   91.09    4.80
   9  -5  -4   88.49    7.20
   9  -5  -4   95.09    5.50
  -9  -5   4   93.99    6.60
  -9  -5   4   93.89    4.70
   9  -5  -4   85.49    6.30
  -9  -5   4   91.29    6.00
   9   5  -4   87.99    6.50
   9   5  -4   89.59    6.90
   9   5  -4   98.19    6.40
  -9   5   4   83.39    5.90
   9   5  -4   89.89    6.10
  -9   5   4   96.39    6.80
   7  -5  -4   24.00    5.10
  -7  -5   4   19.40    1.50
  -7  -5   4   20.90    3.00
   7  -5  -4   19.10    2.40
  -7  -5   4   13.90    2.30
  -7  -5   4   18.00    2.80
  -7  -5   4   23.90    4.70
  -7  -5   4   16.90    2.20
  -7  -5   4   15.40    2.90
   7  -5  -4   17.90    2.60
   7   5  -4   16.10    2.30
   7   5  -4   16.50    2.50
   7   5  -4   17.90    2.90
  -7   5   4   13.60    2.20
   7   5  -4   16.50    2.90
   7   5  -4   17.20    2.80
   5  -5  -4    0.10    0.80
  -5  -5   4    0.10    1.10
  -5  -5   4    0.90    1.60
   5  -5  -4   -0.20    1.20
  -5  -5   4   -0.40    1.20
   5  -5  -4    0.10    0.70
  -5  -5   4   -0.70    0.70
  -5  -5   4    0.90    0.80
  -5  -5   4    1.30    1.00
   5   5  -4    0.20    1.20
  -5   5   4    0.50    1.10
  -5   5   4   -0.90    1.00
   5   5  -4    0.40    0.90
   5   5  -4   -0.60    0.80
   5   5  -4    0.40    0.70
   5   5  -4    0.50    1.00
  -3  -5   4   94.39    5.90
   3  -5  -4   85.79    5.60
  -3  -5   4   98.69    5.50
  -3  -5   4   99.69    6.40
  -3  -5   4   88.79    5.20
   3  -5  -4   87.69    5.70
   3  -5  -4   96.99    4.40
   3  -5  -4   98.99    5.40
   3  -5  -4   88.29    4.40
  -3  -5   4   88.19    5.40
  -3  -5   4  101.39    5.70
   3  -5  -4   83.69    4.30
   3   5  -4   96.39    5.40
  -3   5   4   85.19    5.30
   3   5  -4   87.99    5.90
   3   5  -4   98.29    5.70
  -3   5   4   92.49    5.10
   3   5  -4   85.49    5.10
   3   5  -4   84.79    5.30
   1  -5  -4   90.49    4.90
  -1  -5   4   96.39    6.00
   1  -5  -4   98.59    5.00
  -1  -5   4   89.69    5.30
  -1  -5   4  100.89    5.60
  -1  -5   4   93.89    5.30
   1  -5  -4  100.59    5.10
  -1  -5   4   93.39    5.80
   1  -5  -4   88.29    5.40
  -1  -5   4  102.59    5.50
   1  -5  -4   87.19    4.80
  -1  -5   4  100.99    6.50
   1  -5  -4  100.09    5.60
  -1   5   4   92.99    5.30
  -1   5   4   90.79    5.30
  -1   5   4  101.89    5.10
   1   5  -4   96.69    5.30
   1   5  -4   87.29    5.90
  -1   5   4   90.89    4.90
  -1   5   4   93.49    4.90
   1   5  -4   91.99    5.30
   1   5  -4   98.09    5.50
   1   5  -4   94.69    5.10
  -1  -5  -4   51.39    3.20
   1  -5   4   51.89    3.60
   1  -5   4   50.29    3.30
   1  -5   4   52.59    3.50
   1  -5   4   51.69    3.60
   1  -5   4   48.70    3.90
   1  -5   4   55.69    4.50
  -1  -5  -4   58.19    4.20
  -1  -5  -4   55.99    3.60
  -1  -5  -4   55.29    3.50
  -1  -5  -4   50.19    3.30
   1  -5   4   49.70    3.30
  -1   5  -4   51.59    3.20
   1   5   4   51.59    3.60
  -1   5  -4   47.10    3.20
  -1   5  -4   50.09    3.00
   1   5   4   53.19    3.20
   1   5   4   50.59    3.30
  -1   5  -4   53.19    3.70
  -1   5  -4   47.40    3.90
   1   5   4   49.90    3.60
   1   5   4   48.30    3.00
   1   5   4   50.29    3.30
   1   5   4   50.89    2.90
   3  -5   4  327.07   16.50
   3  -5   4  319.67   15.50
  -3  -5  -4  354.56   15.90
  -3  -5  -4  320.67   15.70
   3  -5   4  306.17   15.50
   3  -5   4  344.27   15.60
  -3  -5  -4  316.47   15.80
   3  -5   4  321.97   15.50
   3  -5   4  344.57   16.90
   3  -5   4  346.17   15.70
  -3  -5  -4  340.37   16.00
  -3   5  -4  344.57   15.70
   3   5   4  319.97   15.60
  -3   5  -4  321.57   15.60
   3   5   4  338.27   15.70
   3   5   4  345.87   16.00
  -3   5  -4  344.27   16.60
  -3   5  -4  309.77   15.00
   3   5   4  313.87   15.90
   3   5   4  336.87   14.80
   3   5   4  304.97   15.30
   3   5   4  324.27   16.30
  -3   5  -4  310.47   15.50
  -3   5  -4  337.47   15.10
  -5  -5  -4   89.69    5.60
   5  -5   4   98.99    5.40
  -5  -5  -4  100.49    6.00
   5  -5   4   97.29    6.80
   5  -5   4   89.79    5.10
   5  -5   4   89.69    5.20
  -5  -5  -4   93.99    6.10
   5  -5   4   89.09    4.70
  -5  -5  -4   93.29    5.70
   5  -5   4  101.39    5.50
  -5  -5  -4   84.09    5.60
   5  -5   4   95.49    6.50
   5   5   4   93.69    6.00
   5   5   4   91.19    6.40
  -5   5  -4   91.39    4.60
   5   5   4   87.89    5.50
   5   5   4   90.29    4.90
   5   5   4   91.59    5.80
  -5   5  -4   94.79    5.60
  -5   5  -4  100.09    6.80
   5   5   4   94.69    5.80
  -5   5  -4   92.39    5.20
  -5   5  -4   90.79    5.20
  -5   5  -4   93.19    4.70
   7  -5   4   16.80    1.90
  -7  -5  -4   21.90    3.40
  -7  -5  -4   21.10    3.50
  -7  -5  -4   18.00    2.60
   7  -5   4   17.40    2.20
  -7  -5  -4   19.10    3.20
   7  -5   4   17.50    3.80
   7  -5   4   24.70    2.60
   7   5   4   17.80    3.60
   7   5   4   20.50    1.60
  -7   5  -4   24.00    2.20
  -7   5  -4   17.80    1.20
   7   5   4   20.10    2.80
   7   5   4   17.60    2.60
   7   5   4   19.80    3.30
  -7   5  -4   25.80    4.60
  -7   5  -4   18.40    3.00
   7   5   4   22.60    3.40
  -7   5  -4   16.90    2.00
  -9  -5  -4    2.70    2.20
  -9  -5  -4    1.60    2.20
   9  -5   4    1.20    1.40
   9  -5   4   -0.20    1.50
   9  -5   4    1.40    1.10
   9  -5   4    2.20    1.30
  -9  -5  -4    0.30    1.70
  -9  -5  -4    0.10    2.50
   9   5   4    4.00    2.80
  -9   5  -4    0.40    3.10
  -9   5  -4    1.00    1.00
   9   5   4    2.10    0.80
   9   5   4    0.40    2.00
  -9   5  -4    0.70    1.60
  -9   5  -4    2.30    1.00
   9   5   4    1.30    1.80
  11  -5   4    0.70    1.50
 -11  -5  -4    2.40    2.40
  11  -5   4    3.10    1.80
 -11  -5  -4    5.90    2.10
  11  -5   4    5.60    2.20
  11  -5   4   -0.10    1.60
  11  -5   4    5.80    4.00
 -11  -5  -4    0.70    3.40
 -11  -5  -4    1.20    2.00
 -11  -5  -4   -1.10    2.40
  11   5   4   -2.40    2.30
 -11   5  -4    0.30    1.50
  11   5   4    1.80    2.20
  11   5   4    1.30    2.60
 -11   5  -4    0.40    3.50
  11   5   4   -0.80    2.60
 -13  -5  -4   34.30    6.20
  13  -5   4   39.80    4.70
  13  -5   4   35.30    5.20
 -13  -5  -4   40.40    6.20
  13   5   4   44.40    6.40
 -13   5  -4   50.29    7.90
  14  -6  -4   21.20    3.30
 -14  -6   4   26.40    6.90
 -14  -6   4   22.10    4.60
 -14  -6   4   23.20    4.00
  14  -6  -4   24.00    3.70
  14   6  -4   32.60    5.00
 -14   6   4   19.70    4.90
  14   6  -4   17.70    3.70
 -12  -6   4   54.19    7.80
 -12  -6   4   55.89    5.10
 -12  -6   4   58.39    6.10
  12  -6  -4   57.29    3.80
  12  -6  -4   61.59    4.00
 -12  -6   4   61.49    5.90
 -12  -6   4   60.49    6.60
 -12  -6   4   52.99    5.80
  12  -6  -4   78.29    9.10
  12  -6  -4   68.29    4.20
  12   6  -4   59.49    6.10
  12   6  -4   70.49    5.70
 -12   6   4   70.29    6.80
  12   6  -4   65.89    5.90
  12   6  -4   44.20    9.90
  10  -6  -4    8.30    1.30
 -10  -6   4    9.80    2.70
 -10  -6   4    8.80    1.30
  10  -6  -4   11.20    2.80
 -10  -6   4    7.90    2.40
 -10  -6   4   11.80    5.10
  10  -6  -4   14.20    3.70
  10  -6  -4    8.90    1.50
 -10  -6   4    7.70    1.80
 -10  -6   4    9.80    2.80
  10  -6  -4    6.40    1.40
  10   6  -4   12.60    2.30
  10   6  -4    4.90    1.80
  10   6  -4    8.60    2.60
   8  -6  -4   11.40    0.90
  -8  -6   4   12.60    2.20
  -8  -6   4    8.60    1.90
  -8  -6   4    9.40    2.90
   8  -6  -4   12.90    2.50
   8  -6  -4   14.80    3.60
  -8  -6   4   12.00    2.10
   8  -6  -4    6.70    1.60
   8  -6  -4   11.20    0.80
   8  -6  -4    9.00    2.40
  -8  -6   4   12.10    1.20
  -8  -6   4    9.30    2.00
   8   6  -4    9.50    2.20
   8   6  -4   10.00    2.00
   8   6  -4   12.60    2.60
   8   6  -4    7.70    1.50
   8   6  -4    8.60    1.90
  -8   6   4    9.90    2.30
  -6  -6   4   56.09    4.80
  -6  -6   4   63.89    6.10
   6  -6  -4   67.39    5.00
   6  -6  -4   49.20    6.90
  -6  -6   4   56.49    4.20
  -6  -6   4   65.59    4.80
  -6  -6   4   61.79    4.90
   6  -6  -4   65.09    4.60
   6   6  -4   66.39    4.90
   6   6  -4   61.69    4.60
  -6   6   4   65.99    4.50
  -6   6   4   56.59    4.20
   6   6  -4   58.09    5.00
   6   6  -4   53.19    4.20
   6   6  -4   54.09    4.30
   4  -6  -4   39.00    3.40
   4  -6  -4   33.30    1.80
   4  -6  -4   32.30    3.20
   4  -6  -4   39.90    3.50
  -4  -6   4   38.40    4.50
  -4  -6   4   40.00    3.30
  -4  -6   4   36.30    3.40
   4  -6  -4   34.20    3.40
   4  -6  -4   32.90    1.80
  -4  -6   4   33.40    3.90
  -4  -6   4   35.10    3.00
   4   6  -4   38.70    3.30
   4   6  -4   32.30    2.80
  -4   6   4   33.10    2.80
  -4   6   4   34.80    3.20
   4   6  -4   35.20    3.60
   2  -6  -4    1.50    0.60
   2  -6  -4    2.50    0.90
   2  -6  -4    2.90    0.80
  -2  -6   4    1.80    1.30
  -2  -6   4    1.90    1.00
   2  -6  -4    1.30    0.90
  -2  -6   4    1.40    1.00
  -2  -6   4    2.70    1.40
  -2  -6   4    1.60    1.10
  -2  -6   4    1.70    0.70
   2  -6  -4    1.90    1.30
   2  -6  -4    1.80    0.50
  -2  -6   4    2.60    0.90
  -2   6   4    2.00    0.90
   2   6  -4    1.00    1.20
   2   6  -4    1.10    0.70
  -2   6   4    2.60    0.60
   2   6  -4    1.80    0.90
  -2   6   4    1.80    1.30
  -2   6   4    1.00    0.60
   2   6  -4    1.90    0.80
   2   6  -4    2.10    1.20
   0  -6   4    7.60    1.40
   0  -6   4    7.40    1.70
   0  -6  -4    7.70    1.20
   0  -6  -4   11.00    1.30
   0  -6   4   10.00    1.50
   0  -6   4   12.00    1.90
   0  -6   4   11.30    1.70
   0  -6   4   11.00    2.00
   0  -6   4    6.10    1.30
   0  -6  -4   11.50    1.70
   0  -6  -4   13.00    2.60
   0  -6  -4    9.80    1.50
   0   6   4   10.60    1.30
   0   6  -4    7.50    1.30
   0   6   4    8.20    1.50
   0   6   4    8.30    1.50
   0   6  -4    9.90    1.70
   0   6   4   10.00    1.30
   0   6  -4    8.80    1.60
   0   6   4   10.00    1.70
   0   6   4    8.90    0.90
   0   6   4   10.40    1.40
   0   6  -4   10.00    1.60
  -2  -6  -4    1.20    1.20
   2  -6   4    1.10    0.70
  -2  -6  -4    0.50    1.00
   2  -6   4    1.00    1.20
   2  -6   4    1.40    0.70
  -2  -6  -4    1.40    0.80
  -2  -6  -4    0.30    0.70
   2  -6   4    0.50    0.70
   2  -6   4   -0.50    1.40
   2  -6   4    0.70    0.90
   2  -6   4    0.70    0.90
  -2  -6  -4    0.60    1.30
   2   6   4    0.90    0.90
   2   6   4    1.50    1.00
  -2   6  -4    1.30    0.50
  -2   6  -4    0.40    0.60
   2   6   4    0.50    0.90
   2   6   4    1.40    0.70
   2   6   4    1.10    0.80
  -2   6  -4   -0.40    0.70
   2   6   4    0.90    0.60
  -2   6  -4    0.90    1.20
   2   6   4    0.50    0.80
  -4  -6  -4  122.09    7.10
  -4  -6  -4  128.89    7.40
   4  -6   4  118.69    6.50
   4  -6   4  129.29    6.70
  -4  -6  -4  121.49    6.90
   4  -6   4  115.29    6.60
   4  -6   4  118.49    7.70
  -4  -6  -4  125.59    7.20
   4  -6   4  124.79    8.30
   4  -6   4  116.19    6.50
   4  -6   4  133.79    6.70
  -4   6  -4  118.89    5.80
   4   6   4  120.69    6.70
   4   6   4  128.69    6.90
  -4   6  -4  114.99    6.50
   4   6   4  129.19    7.40
  -4   6  -4  129.39    6.00
  -4   6  -4  122.99    8.00
  -4   6  -4  126.59    6.90
   4   6   4  117.79    7.10
   4   6   4  117.39    6.40
  -4   6  -4  126.99    6.80
   4   6   4  119.49    7.60
   6  -6   4  217.18   12.70
  -6  -6  -4  191.38   11.50
   6  -6   4  218.98   15.60
   6  -6   4  219.78   10.70
   6  -6   4  202.58   10.50
   6  -6   4  220.98   10.60
  -6  -6  -4  223.28   11.70
  -6  -6  -4  206.28   11.00
   6  -6   4  202.88    9.90
   6  -6   4  196.48   10.40
  -6  -6  -4  210.88   11.20
  -6  -6  -4  213.98   11.40
  -6   6  -4  217.68   10.70
  -6   6  -4  198.08   10.40
  -6   6  -4  203.48   10.60
   6   6   4  205.38   10.90
   6   6   4  223.78   11.30
   6   6   4  212.18   11.60
   6   6   4  205.08   11.30
   6   6   4  210.68   12.10
  -6   6  -4  215.08   12.30
   6   6   4  203.88   10.20
  -8  -6  -4   47.90    4.70
   8  -6   4   46.90    3.90
   8  -6   4   45.90    3.30
   8  -6   4   44.00    3.40
   8  -6   4   50.99    3.80
  -8  -6  -4   47.40    4.20
  -8  -6  -4   55.09    5.60
   8   6   4   45.30    2.90
   8   6   4   50.99    5.20
  -8   6  -4   48.10    3.50
  -8   6  -4   40.80    3.30
  -8   6  -4   51.09    4.20
   8   6   4   50.19    4.30
   8   6   4   42.00    5.10
  10  -6   4   72.49    5.20
  10  -6   4   73.39    7.20
 -10  -6  -4   76.09    6.30
 -10  -6  -4   70.19    5.90
 -10  -6  -4   69.39    6.30
 -10  -6  -4   63.99    5.60
  10  -6   4   70.19    4.80
  10  -6   4   67.99    4.60
 -10  -6  -4   74.99    6.70
  10   6   4   66.49    6.60
  10   6   4   67.49    5.90
  10   6   4   74.19    5.60
 -10   6  -4   75.89    7.30
  10   6   4   66.89    3.80
  10   6   4   71.69    6.20
 -10   6  -4   64.99    4.40
 -12  -6  -4   40.30    6.30
  12  -6   4   29.60    4.20
  12  -6   4   43.40    4.40
  12  -6   4   34.00    3.80
 -12  -6  -4   36.20    5.80
 -12  -6  -4   38.20    6.30
 -12   6  -4   41.50    6.90
  12   6   4   34.20    5.40
  12   6   4   39.90    5.80
 -12   6  -4   34.00    3.70
  13  -7  -4   98.99    6.20
  13  -7  -4  100.89    9.30
 -13  -7   4   96.49    8.70
 -13  -7   4  108.59   10.30
  13  -7  -4  111.79    6.10
 -13  -7   4  101.89    8.20
  13   7  -4   97.79    8.10
  13   7  -4   98.29    8.80
 -11  -7   4   40.10    4.80
 -11  -7   4   27.00    3.80
  11  -7  -4   34.00    2.50
 -11  -7   4   34.00    4.80
  11  -7  -4   37.20    2.40
  11  -7  -4   48.50    6.80
  11  -7  -4   25.10    4.40
 -11  -7   4   44.00    5.50
 -11  -7   4   37.80    7.30
 -11  -7   4   30.70    4.30
  11  -7  -4   30.60    4.90
  11  -7  -4   37.80    3.30
  11   7  -4   31.70    6.20
  11   7  -4   34.90    5.10
  11   7  -4   35.30    4.60
  11   7  -4   33.80    4.80
  11   7  -4   29.50    4.50
   9  -7  -4    1.00    1.10
  -9  -7   4    2.50    2.30
   9  -7  -4    0.50    0.90
   9  -7  -4    5.30    2.40
  -9  -7   4   -2.40    1.50
   9  -7  -4    0.80    1.60
   9  -7  -4    4.50    3.00
  -9  -7   4    1.50    2.80
   9  -7  -4    1.20    0.50
  -9  -7   4    2.80    1.50
   9   7  -4    0.20    1.60
   9   7  -4   -1.20    1.70
   9   7  -4    1.10    2.00
   9   7  -4    1.80    1.60
   9   7  -4    2.40    2.40
   7  -7  -4   45.60    4.20
  -7  -7   4   51.49    4.90
  -7  -7   4   50.39    4.60
  -7  -7   4   46.50    2.50
   7  -7  -4   46.20    3.90
   7  -7  -4   46.90    4.90
   7  -7  -4   46.50    4.40
  -7  -7   4   46.40    6.30
  -7  -7   4   44.70    4.50
  -7  -7   4   38.70    4.10
   7   7  -4   45.80    4.80
   7   7  -4   37.00    3.60
  -7   7   4   35.10    5.00
   7   7  -4   50.19    4.60
  -7   7   4   47.00    4.00
   7   7  -4   41.50    3.80
  -5  -7   4    2.90    1.30
  -5  -7   4    3.40    2.10
  -5  -7   4    1.20    1.10
   5  -7  -4    2.40    0.40
  -5  -7   4    1.80    1.70
  -5  -7   4    4.30    1.30
   5  -7  -4    3.60    2.30
   5  -7  -4    3.00    1.20
  -5  -7   4    2.00    1.60
   5  -7  -4    4.60    1.90
   5  -7  -4    2.70    0.40
   5  -7  -4    2.10    1.20
   5   7  -4    4.90    1.70
   5   7  -4    3.50    1.30
   5   7  -4    1.50    1.00
  -5   7   4    2.80    1.80
   5   7  -4    0.40    1.00
   5   7  -4    2.50    1.40
  -5   7   4    4.90    1.60
   3  -7  -4    3.80    1.00
  -3  -7   4    2.70    1.20
   3  -7  -4    5.80    0.80
   3  -7  -4    2.40    1.70
  -3  -7   4    1.70    0.90
  -3  -7   4    5.40    1.30
   3  -7  -4    3.30    0.70
  -3  -7   4    2.90    1.80
   3  -7  -4    4.10    1.20
   3  -7  -4    4.80    1.90
   3  -7  -4    4.30    0.80
  -3  -7   4    3.70    1.50
  -3  -7   4    4.20    1.60
   3   7  -4    6.40    1.30
  -3   7   4    6.80    1.50
   3   7  -4    4.60    1.40
   3   7  -4    5.20    1.30
   3   7  -4    2.80    1.30
   3   7  -4    3.30    1.50
  -3   7   4    3.80    0.60
  -3   7   4    3.60    1.60
  -3   7   4    3.20    0.60
   1  -7  -4   82.09    4.80
   1  -7  -4   91.49    4.80
   1  -7  -4  100.19    6.20
   1  -7  -4   99.29    5.10
  -1  -7   4   85.19    5.90
  -1  -7   4   85.49    5.90
   1  -7  -4   92.49    5.00
  -1  -7   4   85.49    5.30
  -1  -7   4   95.49    5.70
  -1  -7   4   96.49    6.90
  -1  -7   4   85.69    5.40
  -1  -7   4   91.69    5.50
  -1   7   4   90.99    5.00
   1   7  -4   85.39    6.20
   1   7  -4   79.59    5.30
  -1   7   4   89.39    4.90
   1   7  -4   96.89    5.70
   1   7  -4   93.89    5.30
   1   7  -4   86.99    5.00
  -1   7   4   88.29    5.60
  -1   7   4   91.19    5.70
  -1  -7  -4   85.49    5.20
  -1  -7  -4   89.59    5.20
  -1  -7  -4   96.19    5.50
   1  -7   4   84.29    5.20
  -1  -7  -4   96.99    5.50
  -1  -7  -4  102.39    6.60
   1  -7   4   95.19    5.50
   1  -7   4   84.59    6.20
   1  -7   4   89.99    5.30
   1  -7   4   97.29    7.00
   1  -7   4   96.59    5.50
   1  -7   4   92.59    5.80
   1   7   4   91.49    5.60
  -1   7  -4   82.39    6.20
   1   7   4   87.19    4.70
   1   7   4   89.39    4.70
  -1   7  -4   93.09    4.90
   1   7   4   86.19    5.40
   1   7   4   81.09    5.70
  -1   7  -4   94.99    5.60
  -3  -7  -4    1.90    1.00
  -3  -7  -4    3.80    1.70
   3  -7   4    2.50    1.20
   3  -7   4    2.80    0.90
   3  -7   4    1.80    1.50
   3  -7   4    2.00    0.80
   3  -7   4    1.70    0.90
   3  -7   4    5.50    1.40
   3  -7   4    3.90    2.00
  -3  -7  -4    1.70    1.00
  -3  -7  -4    5.10    1.60
  -3  -7  -4    3.30    1.50
   3   7   4    1.50    1.10
   3   7   4    3.70    1.20
   3   7   4    2.90    0.90
  -3   7  -4    2.60    0.50
  -3   7  -4    4.00    1.00
   3   7   4    4.20    1.10
  -3   7  -4    4.70    1.50
   3   7   4    2.90    1.30
  -3   7  -4    3.40    1.40
  -3   7  -4    2.60    0.80
   3   7   4    2.20    1.50
  -5  -7  -4  114.09    7.30
   5  -7   4  137.89    9.10
   5  -7   4  129.29    7.00
   5  -7   4  125.89    6.80
   5  -7   4  123.29    6.80
  -5  -7  -4  128.29    7.90
  -5  -7  -4  116.39    7.20
  -5  -7  -4  126.59    7.70
   5  -7   4  115.99    6.70
   5  -7   4  136.99    7.10
   5  -7   4  119.29   10.40
   5   7   4  122.09    7.10
  -5   7  -4  123.49    6.70
  -5   7  -4  123.49    7.20
  -5   7  -4  130.99    8.80
  -5   7  -4  132.19    7.10
   5   7   4  125.29    6.80
   5   7   4  134.19    7.50
   5   7   4  134.79    7.90
   5   7   4  124.29    8.20
   7  -7   4   38.40    2.90
   7  -7   4   35.70    3.20
  -7  -7  -4   45.80    4.50
  -7  -7  -4   35.70    3.90
   7  -7   4   42.90    3.50
   7  -7   4   41.20    3.40
   7  -7   4   37.10    2.30
   7   7   4   37.60    3.90
  -7   7  -4   34.30    6.30
   7   7   4   39.60    2.90
   7   7   4   33.30    4.50
   7   7   4   37.40    3.50
   7   7   4   46.20    4.90
  -7   7  -4   38.10    2.90
   7   7   4   37.50    4.40
  -7   7  -4   36.00    3.40
  -9  -7  -4   59.29    5.50
  -9  -7  -4   75.19    5.80
   9  -7   4   69.79    7.10
  -9  -7  -4   64.69    6.20
   9  -7   4   63.49    4.50
  -9  -7  -4   59.09    5.20
  -9  -7  -4   73.19    6.10
   9  -7   4   62.89    7.20
   9  -7   4   67.09    4.90
   9  -7   4   60.79    4.20
   9   7   4   59.69    6.50
   9   7   4   69.29    6.80
  -9   7  -4   71.89    6.90
   9   7   4   72.09    4.00
  -9   7  -4   67.59    4.70
   9   7   4   62.39    5.60
   9   7   4   64.39    5.90
   9   7   4   63.89    5.30
  11  -7   4  137.49    7.90
  11  -7   4  127.49    8.00
 -11  -7  -4  136.69    9.80
  11  -7   4  156.78   11.90
 -11  -7  -4  150.08   10.10
  11  -7   4  152.78    8.40
  11  -7   4  151.28    8.70
 -11  -7  -4  142.59   10.30
 -11   7  -4  139.09    7.70
  11   7   4  158.98   10.50
  11   7   4  136.19    7.10
 -11   7  -4  133.29   10.50
 -11   7  -4  122.19    8.40
  11   7   4  152.88    9.80
 -13  -7  -4   36.20    7.60
 -13  -7  -4   34.30    5.80
  13  -7   4   34.00    4.80
 -13  -7  -4   49.99    7.80
  13  -7   4   24.70    5.50
  13   7   4   54.79    8.10
 -13   7  -4   44.60    8.50
  13   7   4   40.50    6.40
  12  -8  -4   49.70    7.00
  12  -8  -4   48.00    3.30
  12  -8  -4   48.90    3.30
  12  -8  -4   44.70    3.90
 -12  -8   4   36.40    7.90
 -12  -8   4   33.80    6.40
 -12  -8   4   59.59    6.30
  12   8  -4   41.10    6.40
  12   8  -4   38.20    5.80
  10  -8  -4    9.50    4.20
  10  -8  -4   -0.40    2.20
  10  -8  -4    1.80    1.10
 -10  -8   4    2.20    2.50
 -10  -8   4    2.90    2.60
 -10  -8   4    2.30    2.30
  10  -8  -4    2.10    0.70
  10  -8  -4    1.30    1.30
 -10  -8   4    3.20    2.60
  10   8  -4   -0.20    2.50
  10   8  -4    1.60    2.20
  10   8  -4    6.20    2.40
  10   8  -4    3.70    2.40
  10   8  -4    2.80    3.50
  -8  -8   4   12.70    2.70
  -8  -8   4   10.50    1.90
  -8  -8   4   10.50    3.20
   8  -8  -4   13.00    2.60
   8  -8  -4    9.90    1.80
  -8  -8   4   19.40    3.60
  -8  -8   4   13.50    2.60
   8   8  -4   11.60    2.70
   8   8  -4   13.10    3.50
   8   8  -4   11.90    2.50
   8   8  -4   18.30    3.20
  -8   8   4   16.70    3.60
   6  -8  -4    0.90    1.10
  -6  -8   4   -0.20    1.90
   6  -8  -4    2.00    2.60
  -6  -8   4    0.10    1.40
   6  -8  -4   -0.20    2.00
   6  -8  -4    0.70    0.40
  -6  -8   4    0.10    2.20
   6  -8  -4    0.70    1.20
  -6  -8   4   -0.90    1.70
  -6  -8   4    1.80    1.30
   6   8  -4    2.10    1.30
  -6   8   4    4.20    2.90
   6   8  -4    2.00    1.70
   6   8  -4    0.30    1.60
  -4  -8   4   34.00    3.50
   4  -8  -4   41.10    2.80
  -4  -8   4   43.60    4.20
  -4  -8   4   39.70    4.10
  -4  -8   4   45.70    5.80
   4  -8  -4   37.90    2.40
   4  -8  -4   41.30    4.10
  -4  -8   4   43.40    4.20
  -4  -8   4   41.80    3.50
   4  -8  -4   42.70    4.10
  -4   8   4   42.20    4.40
  -4   8   4   38.30    3.30
   4   8  -4   44.70    3.90
   4   8  -4   40.90    3.30
   4   8  -4   46.30    4.20
  -2  -8   4  181.18    9.70
   2  -8  -4  193.78    9.10
  -2  -8   4  180.28   10.50
   2  -8  -4  174.98   10.30
   2  -8  -4  199.28   10.60
   2  -8  -4  175.38    8.90
   2  -8  -4  174.88    8.90
  -2  -8   4  177.78   10.40
  -2  -8   4  198.28   11.70
  -2  -8   4  176.48    9.80
  -2  -8   4  189.58    9.90
   2  -8  -4  189.18    9.10
  -2   8   4  182.48    8.80
   2   8  -4  181.18    9.80
   2   8  -4  194.38    9.60
  -2   8   4  180.28   10.00
   2   8  -4  199.78   10.20
   2   8  -4  173.68   10.90
  -2   8   4  182.68    8.80
   2   8  -4  182.28    9.30
  -2   8   4  179.18    9.30
  -2   8   4  180.28   10.10
   0  -8  -4  408.36   18.40
   0  -8  -4  400.36   19.60
   0  -8  -4  357.36   18.20
   0  -8   4  421.46   20.50
   0  -8   4  410.96   18.70
   0  -8   4  371.46   19.20
   0  -8  -4  372.16   18.20
   0  -8   4  410.96   18.90
   0  -8  -4  414.76   18.50
   0  -8   4  375.86   18.70
   0  -8   4  357.46   18.90
   0  -8   4  378.66   19.60
   0   8  -4  370.76   19.90
   0   8   4  363.76   18.70
   0   8   4  373.56   18.30
   0   8  -4  376.16   18.60
   0   8  -4  403.46   18.10
   0   8  -4  371.46   17.90
   0   8   4  370.56   19.20
   0   8  -4  403.56   18.70
   0   8   4  417.96   18.50
   2  -8   4   15.30    2.90
   2  -8   4   12.10    1.70
  -2  -8  -4   11.10    2.40
   2  -8   4   14.30    2.30
  -2  -8  -4   13.00    2.10
   2  -8   4   12.90    1.90
   2  -8   4    8.80    2.30
  -2  -8  -4   15.00    2.70
   2  -8   4   14.10    2.40
  -2  -8  -4   14.20    2.20
  -2  -8  -4   12.40    1.90
  -2   8  -4   12.20    2.10
   2   8   4   13.70    2.10
  -2   8  -4   10.20    1.80
   2   8   4   14.90    1.50
   2   8   4   14.50    2.40
  -2   8  -4   14.80    2.80
   2   8   4   11.50    2.00
  -2   8  -4   14.40    1.60
  -2   8  -4   10.90    1.10
   2   8   4   13.70    2.30
  -4  -8  -4  116.99    7.10
   4  -8   4  125.89    8.20
   4  -8   4  127.19    9.10
   4  -8   4  128.69    7.10
   4  -8   4  114.69    7.20
  -4  -8  -4  113.69    7.20
   4  -8   4  129.99    6.90
   4  -8   4  121.99    6.70
  -4  -8  -4  128.29    7.60
  -4  -8  -4  142.69    9.30
   4  -8   4  116.19    7.00
  -4  -8  -4  130.59    7.80
   4   8   4  119.69    6.80
   4   8   4  134.79    7.20
   4   8   4  118.09    8.10
  -4   8  -4  127.49    7.10
   4   8   4  113.99    6.90
  -4   8  -4  118.19    6.60
   4   8   4  126.99    7.70
  -4   8  -4  114.29    7.30
   4   8   4  117.69    7.30
   6  -8   4   10.10    1.90
   6  -8   4    8.10    1.30
   6  -8   4    8.00    1.50
  -6  -8  -4    6.70    1.80
   6  -8   4    6.90    1.10
  -6  -8  -4   13.70    3.50
   6  -8   4    5.70    2.50
   6  -8   4    8.90    1.70
  -6  -8  -4    6.70    2.20
  -6  -8  -4    6.00    1.60
   6   8   4   10.80    1.90
   6   8   4    9.90    2.40
  -6   8  -4    5.80    2.70
   6   8   4    7.90    2.60
   6   8   4    5.30    1.90
  -6   8  -4    9.60    1.70
   6   8   4   11.60    2.00
   8  -8   4    1.70    1.50
  -8  -8  -4    2.90    2.30
  -8  -8  -4    1.40    2.20
   8  -8   4   -1.30    1.40
   8  -8   4    0.40    3.40
  -8  -8  -4    0.70    1.80
   8  -8   4    2.40    1.10
  -8  -8  -4   -1.90    2.00
   8  -8   4   -2.80    2.00
   8  -8   4    2.00    4.20
  -8  -8  -4    0.70    2.40
   8  -8   4    0.90    1.40
   8   8   4    2.50    2.80
  -8   8  -4   -2.70    2.70
  -8   8  -4   -1.50    1.20
  -8   8  -4    0.40    1.10
  -8   8  -4    4.30    3.50
   8   8   4   -0.40    2.20
   8   8   4    0.50    1.90
   8   8   4    0.90    1.30
   8   8   4    2.20    2.10
  10  -8   4   -0.10    2.00
  10  -8   4   -0.50    2.90
 -10  -8  -4    2.20    3.00
  10  -8   4   -0.90    2.00
  10  -8   4   -0.80    1.60
 -10  -8  -4    0.60    2.70
 -10  -8  -4    4.60    3.40
 -10  -8  -4    3.20    2.90
  10   8   4   -1.60    2.70
  10   8   4   -0.90    1.40
 -10   8  -4   -0.30    2.80
 -10   8  -4   -0.10    1.40
 -10   8  -4    1.00    4.10
  10   8   4   -3.30    2.70
  12  -8   4   14.90    3.60
  12  -8   4   13.70    3.20
  12  -8   4   13.20    2.50
 -12  -8  -4   12.50    4.30
  12  -8   4   13.70    4.60
 -12  -8  -4   14.90    5.00
 -12   8  -4   19.80    7.00
  12   8   4   14.50    4.60
  12   8   4    8.50    4.00
  11  -9  -4    3.10    2.60
 -11  -9   4    2.30    3.40
 -11  -9   4    5.50    3.50
  11  -9  -4    2.00    1.50
 -11  -9   4    0.20    5.90
  11   9  -4    6.00    3.10
  11   9  -4   -1.30    2.70
  -9  -9   4  117.39   10.90
   9  -9  -4  134.89    9.50
  -9  -9   4  135.09    9.50
   9  -9  -4  135.89   10.40
   9  -9  -4  137.19    9.90
  -9  -9   4  134.59    8.80
   9  -9  -4  129.19    8.20
  -9  -9   4  135.29    9.20
  -9   9   4  149.49    9.00
   9   9  -4  149.29    9.80
   9   9  -4  121.99    8.30
   9   9  -4  138.39    8.90
   7  -9  -4  132.99    6.60
   7  -9  -4  141.79    9.20
   7  -9  -4  156.88    9.50
   7  -9  -4  143.59    8.80
   7  -9  -4  133.39    6.90
  -7  -9   4  154.28    9.50
  -7  -9   4  132.79   10.80
  -7  -9   4  146.59    9.10
  -7  -9   4  130.09    9.40
  -7  -9   4  130.49    8.70
  -7  -9   4  130.49    8.20
   7  -9  -4  150.88   10.10
   7   9  -4  141.09    8.70
   7   9  -4  140.89   10.00
   7   9  -4  148.99    9.50
   7   9  -4  142.49    8.90
  -7   9   4  154.58    9.30
   5  -9  -4   22.70    2.00
   5  -9  -4   16.80    3.10
  -5  -9   4   21.80    3.10
   5  -9  -4   23.40    3.90
   5  -9  -4   19.60    3.70
   5  -9  -4   19.50    1.60
  -5  -9   4   24.10    4.00
  -5  -9   4   23.90    2.90
  -5   9   4   25.40    4.30
   5   9  -4   27.10    4.00
   5   9  -4   20.80    3.40
   5   9  -4   23.30    2.70
  -3  -9   4    1.20    2.10
  -3  -9   4    0.20    1.90
   3  -9  -4    1.10    0.90
   3  -9  -4   -0.10    1.30
   3  -9  -4    1.70    2.10
  -3  -9   4   -0.70    1.20
  -3  -9   4   -0.70    1.30
   3  -9  -4    0.10    0.70
  -3  -9   4    0.90    1.60
   3  -9  -4    0.70    2.00
   3  -9  -4    0.60    0.70
  -3  -9   4    2.60    1.90
   3   9  -4   -1.00    1.30
  -3   9   4    1.10    2.60
   3   9  -4   -0.10    1.40
  -1  -9   4    0.30    1.20
   1  -9  -4    0.60    0.80
  -1  -9   4    1.90    1.40
  -1  -9   4    1.10    1.30
   1  -9  -4    0.70    1.10
   1  -9  -4    0.30    1.00
  -1  -9   4    0.00    1.90
  -1  -9   4    1.30    1.90
  -1  -9   4    1.60    1.50
   1  -9  -4    1.50    1.50
  -1  -9   4    1.70    1.20
  -1   9   4    1.50    0.80
   1   9  -4    1.50    1.10
  -1   9   4    1.80    0.80
   1   9  -4    1.10    0.90
   1   9  -4    1.10    1.10
  -1   9   4    0.90    1.20
   1   9  -4    1.20    1.50
  -1   9   4    1.60    2.40
  -1  -9  -4    7.00    1.70
  -1  -9  -4    8.00    2.30
   1  -9   4    4.30    2.30
   1  -9   4    8.90    1.90
   1  -9   4    7.40    1.50
   1  -9   4    5.20    1.60
   1  -9   4    8.60    1.90
  -1  -9  -4    6.10    1.40
  -1  -9  -4    6.10    1.30
   1  -9   4    7.20    1.50
  -1  -9  -4    8.20    1.90
   1  -9   4   11.30    2.70
  -1   9  -4    4.10    2.60
   1   9   4    7.40    1.30
  -1   9  -4    8.00    1.30
   1   9   4    5.60    1.40
  -1   9  -4    7.40    1.60
   1   9   4    7.90    0.90
  -1   9  -4    8.80    1.40
  -1   9  -4    9.50    1.10
   1   9   4    8.70    1.90
   1   9   4    7.70    1.10
   1   9   4    6.10    2.60
   3  -9   4   90.89    6.30
  -3  -9  -4  107.79    6.70
  -3  -9  -4   90.09    6.00
  -3  -9  -4  101.99    8.00
   3  -9   4   99.49    6.10
  -3  -9  -4   91.29    5.90
   3  -9   4  103.79    6.10
   3  -9   4   91.79    5.70
   3  -9   4  101.99    5.80
  -3  -9  -4  103.09    7.30
  -3   9  -4   97.09    6.10
   3   9   4   99.39    5.50
   3   9   4  105.19    6.60
   3   9   4   88.79    6.90
  -3   9  -4   95.79    7.00
   3   9   4  101.09    5.70
   3   9   4   91.99    6.20
  -3   9  -4   92.39    5.50
  -5  -9  -4  148.69    9.10
   5  -9   4  144.79   10.40
   5  -9   4  141.79    7.80
   5  -9   4  132.89    7.90
   5  -9   4  147.09    8.00
  -5  -9  -4  134.09    8.20
   5  -9   4  139.79    7.80
  -5  -9  -4  131.29    8.40
   5  -9   4  138.09    7.60
   5  -9   4  145.19    9.50
  -5  -9  -4  143.39    9.20
  -5   9  -4  144.89    9.00
   5   9   4  142.59    7.90
  -5   9  -4  135.69    7.50
   5   9   4  151.28    9.00
   5   9   4  138.09    8.10
   5   9   4  158.98    8.50
   7  -9   4   26.80    2.50
  -7  -9  -4   33.90    4.70
   7  -9   4   29.00    6.00
   7  -9   4   25.40    3.60
   7  -9   4   23.90    2.60
  -7  -9  -4   24.50    4.40
   7  -9   4   26.60    3.30
  -7  -9  -4   28.50    3.90
  -7  -9  -4   22.20    3.90
   7  -9   4   31.30    6.30
   7  -9   4   20.40    3.10
  -7  -9  -4   28.90    4.20
   7   9   4   27.60    4.90
   7   9   4   31.50    4.40
   7   9   4   27.00    5.00
   7   9   4   29.50    4.60
   7   9   4   34.00    3.20
  -7   9  -4   30.80    4.90
  -7   9  -4   25.30    2.50
   9  -9   4    1.50    1.70
  -9  -9  -4    1.30    2.50
   9  -9   4    2.70    2.10
   9  -9   4    4.60    2.90
  -9  -9  -4   -0.50    3.00
   9  -9   4    1.50    1.40
   9  -9   4    3.40    2.00
  -9  -9  -4   -0.50    2.80
   9   9   4   -2.00    3.20
  -9   9  -4    3.10    2.40
  -9   9  -4    0.90    1.20
   9   9   4    6.40    3.10
   9   9   4    2.50    1.70
   9   9   4    3.60    2.90
  11  -9   4   -0.90    1.90
 -11  -9  -4    1.50    3.70
  11  -9   4   -3.10    3.70
  11  -9   4   -3.50    2.40
 -11  -9  -4    6.50    4.00
 -11   9  -4    0.60    5.80
  11   9   4   -5.20    3.80
  11   9   4    0.50    3.70
  11   9   4    0.20    1.90
 -11   9  -4   -0.80    2.30
  10 -10  -4    4.90    2.10
  10 -10  -4    2.00    2.60
 -10 -10   4    4.70    3.30
 -10 -10   4    4.30    3.20
  10  10  -4    4.00    3.00
  10  10  -4    1.50    2.90
  -8 -10   4   61.49    6.10
  -8 -10   4   61.59    5.90
   8 -10  -4   61.49    3.50
   8 -10  -4   77.79    7.90
   8 -10  -4   57.89    3.20
  -8 -10   4   61.69    6.40
  -8 -10   4   47.60    7.70
   8 -10  -4   57.39    5.60
   8  10  -4   65.39    6.80
   8  10  -4   53.39    5.20
   8  10  -4   60.99    5.80
  -8  10   4   71.79    6.30
   6 -10  -4   76.39    7.10
   6 -10  -4   77.59    6.20
  -6 -10   4   67.39    6.30
  -6 -10   4   61.39    6.60
  -6 -10   4   73.79    5.60
   6 -10  -4   67.09    3.80
  -6 -10   4   71.89    5.60
   6 -10  -4   67.99    4.10
  -6 -10   4   72.79    6.20
   6 -10  -4   63.99    6.30
   6 -10  -4   69.99    6.60
  -6 -10   4   66.29    8.20
   6  10  -4   77.59    6.60
  -6  10   4   71.09    6.00
   6  10  -4   63.69    5.50
   6  10  -4   63.39    6.60
   4 -10  -4   27.90    4.20
   4 -10  -4   26.10    2.10
  -4 -10   4   20.50    3.40
  -4 -10   4   20.90    3.30
   4 -10  -4   22.40    4.30
  -4 -10   4   23.20    4.10
   4 -10  -4   26.20    2.50
   4 -10  -4   33.10    4.70
  -4 -10   4   27.80    3.50
  -4 -10   4   30.00    5.90
  -4 -10   4   33.20    4.40
  -4  10   4   26.40    4.10
   4  10  -4   22.20    3.40
   4  10  -4   30.40    4.20
   4  10  -4   30.50    3.40
   4  10  -4   27.00    2.90
   4  10  -4   19.50    4.10
   2 -10  -4   34.90    2.90
  -2 -10   4   27.90    3.20
   2 -10  -4   29.10    2.30
  -2 -10   4   29.80    5.70
  -2 -10   4   29.60    3.30
   2 -10  -4   29.80    4.80
   2 -10  -4   27.10    2.80
   2 -10  -4   21.90    2.50
  -2 -10   4   34.20    4.00
   2 -10  -4   27.80    4.20
  -2 -10   4   24.70    3.90
  -2 -10   4   31.40    4.10
   2 -10  -4   28.00    4.60
   2  10  -4   30.90    4.00
  -2  10   4   30.80    2.30
  -2  10   4   27.50    3.90
   2  10  -4   32.20    3.00
  -2  10   4   33.10    4.70
   2  10  -4   29.90    4.40
   2  10  -4   26.40    3.20
   2  10  -4   28.40    2.60
   0 -10  -4   84.59    5.50
   0 -10   4   99.29    6.40
   0 -10  -4   92.69    6.00
   0 -10   4   98.49    8.50
   0 -10   4   93.29    5.90
   0 -10  -4  103.49    7.90
   0 -10  -4   91.79    5.50
   0 -10   4   94.29    6.80
   0 -10   4   92.19    5.90
   0 -10   4   91.09    7.10
   0 -10  -4   99.09    6.00
   0  10  -4  102.29    7.40
   0  10   4   89.79    7.10
   0  10   4   86.59    6.70
   0  10  -4   97.99    6.20
   0  10  -4   96.89    5.10
   0  10   4   88.99    5.50
   0  10  -4   95.59    7.50
  -2 -10  -4   -0.50    1.60
   2 -10   4   -1.00    1.90
   2 -10   4   -1.10    1.30
   2 -10   4    0.80    1.60
  -2 -10  -4   -0.20    1.30
   2 -10   4   -0.30    1.30
  -2 -10  -4    0.90    2.10
   2 -10   4   -0.80    1.20
   2 -10   4    5.10    2.50
  -2 -10  -4   -2.00    1.40
  -2 -10  -4   -0.90    1.70
  -2  10  -4    0.10    2.20
   2  10   4    0.40    1.40
   2  10   4   -1.00    0.80
   2  10   4    0.90    2.80
   2  10   4    1.90    1.60
   2  10   4   -0.30    1.40
  -2  10  -4    0.90    1.50
   4 -10   4   52.79    6.60
  -4 -10  -4   47.50    5.00
   4 -10   4   49.10    3.70
   4 -10   4   51.59    4.40
  -4 -10  -4   45.90    4.30
  -4 -10  -4   56.89    5.20
   4 -10   4   42.80    4.50
   4 -10   4   52.89    5.60
  -4 -10  -4   47.60    4.40
   4 -10   4   43.50    3.80
   4  10   4   58.29    5.40
  -4  10  -4   55.39    5.20
   4  10   4   48.40    4.00
   4  10   4   54.79    4.20
   4  10   4   54.99    4.90
   4  10   4   50.09    4.40
   6 -10   4  156.48    8.70
   6 -10   4  162.68    9.00
  -6 -10  -4  167.18    9.60
  -6 -10  -4  157.38    9.90
   6 -10   4  150.28    8.60
  -6 -10  -4  147.69   10.00
   6 -10   4  158.48   11.60
   6 -10   4  148.79    8.30
   6 -10   4  151.18    8.90
   6  10   4  151.58   10.70
  -6  10  -4  169.68    9.70
   6  10   4  169.98   10.40
   6  10   4  172.58    9.80
   6  10   4  148.69    8.70
   6  10   4  174.88    9.90
   8 -10   4    1.30    1.70
   8 -10   4    3.80    3.20
  -8 -10  -4    2.10    2.80
  -8 -10  -4    6.00    3.50
  -8 -10  -4    2.60    2.60
  -8 -10  -4    4.40    2.70
   8 -10   4    0.90    1.10
   8 -10   4    1.00    2.10
   8 -10   4    1.00    1.60
   8 -10   4    0.20    2.20
   8  10   4    0.50    3.30
   8  10   4   -2.70    2.70
  -8  10  -4   -0.40    2.50
   8  10   4   -4.90    2.60
   8  10   4    0.20    2.70
 -10 -10  -4   34.20    5.80
  10 -10   4   29.70    4.10
  10 -10   4   23.50    3.40
 -10 -10  -4   39.30    5.90
  10  10   4   20.60    4.60
  10  10   4   27.20    5.40
 -10  10  -4   32.30    4.60
  10  10   4   37.10    5.50
  -9 -11   4    4.60    3.50
   9 -11  -4   -0.50    2.70
  -9 -11   4   -2.10    3.80
  -9 -11   4   -1.10    3.40
   9 -11  -4    6.80    2.40
  -9  11   4    5.40    3.60
   9  11  -4    3.70    3.00
   9  11  -4    4.00    3.60
   7 -11  -4    2.40    2.50
  -7 -11   4    6.80    3.10
   7 -11  -4   13.30    5.70
   7 -11  -4    6.40    1.30
   7 -11  -4    5.40    1.20
  -7 -11   4    8.10    2.90
  -7 -11   4    0.70    2.70
   7  11  -4    2.30    2.40
   7  11  -4    2.50    2.30
   7  11  -4    3.70    2.70
  -7  11   4    3.60    3.00
  -5 -11   4   25.20    4.20
   5 -11  -4   31.30    6.60
  -5 -11   4   30.80    4.80
   5 -11  -4   27.70    2.70
   5 -11  -4   33.10    5.50
   5 -11  -4   24.20    2.50
  -5 -11   4   27.30    4.80
   5  11  -4   29.50    3.40
  -5  11   4   34.00    5.00
   5  11  -4   32.60    4.80
   5  11  -4   29.00    4.90
  -3 -11   4   -1.30    3.00
   3 -11  -4    2.50    1.10
   3 -11  -4    2.90    3.30
   3 -11  -4    1.90    3.20
  -3 -11   4    5.20    2.40
   3 -11  -4    2.80    1.30
  -3 -11   4   -0.60    2.40
  -3 -11   4    5.80    2.00
  -3 -11   4    3.10    2.00
  -3 -11   4    2.60    2.10
   3 -11  -4    3.20    1.40
   3  11  -4    1.80    2.00
   3  11  -4    2.10    1.40
  -3  11   4    2.70    2.50
   3  11  -4    5.00    2.70
   3  11  -4    1.40    2.60
   3  11  -4    1.70    2.00
   3  11  -4    1.90    1.60
   1 -11  -4   25.30    4.40
   1 -11  -4   31.00    4.30
  -1 -11   4   28.90    4.70
  -1 -11   4   30.30    4.00
  -1 -11   4   17.70    3.90
  -1 -11   4   29.00    5.90
   1 -11  -4   29.00    3.30
  -1 -11   4   26.70    3.40
  -1 -11   4   23.50    3.60
  -1 -11   4   20.70    4.30
   1 -11  -4   28.00    5.40
   1 -11  -4   24.60    2.80
   1 -11  -4   26.80    3.50
   1 -11  -4   27.00    2.60
   1  11  -4   27.50    3.30
  -1  11   4   27.30    2.60
   1  11  -4   25.50    5.00
   1  11  -4   33.60    4.40
  -1  11   4   24.20    4.10
  -1  11   4   32.50    6.60
   1 -11   4    3.80    3.40
  -1 -11  -4    0.50    1.40
   1 -11   4   -0.30    1.70
   1 -11   4    2.80    2.00
   1 -11   4   -2.60    1.70
   1 -11   4    3.50    2.40
   1 -11   4    1.90    1.80
   1 -11   4   -0.10    1.50
  -1 -11  -4    1.10    1.70
  -1 -11  -4    2.10    1.60
  -1 -11  -4    2.00    1.90
  -1  11  -4    3.70    1.50
   1  11   4    0.50    1.50
  -1  11  -4    0.80    1.40
   1  11   4    1.30    2.20
  -1  11  -4   -0.90    2.10
   1  11   4   -0.60    1.50
   3 -11   4   12.70    3.50
   3 -11   4   11.20    2.20
  -3 -11  -4   15.30    2.90
  -3 -11  -4   16.60    2.40
  -3 -11  -4   12.10    3.30
   3 -11   4   18.00    2.60
  -3 -11  -4   17.90    3.20
  -3 -11  -4   15.30    2.90
   3 -11   4   16.50    3.00
   3 -11   4   21.70    3.60
   3  11   4   11.90    2.30
  -3  11  -4   18.80    2.50
  -3  11  -4   25.00    4.10
   3  11   4   15.90    2.50
   3  11   4   19.20    3.40
   5 -11   4   14.30    2.50
  -5 -11  -4    8.90    2.90
   5 -11   4    4.70    2.90
  -5 -11  -4    8.70    2.50
  -5 -11  -4   10.40    3.00
   5 -11   4    7.10    2.10
   5 -11   4    7.80    1.60
   5  11   4   10.30    2.90
  -5  11  -4    8.70    1.50
  -5  11  -4    7.50    2.70
   5  11   4   11.20    2.60
   5  11   4    8.80    2.70
   5  11   4    6.00    2.80
  -7 -11  -4   37.50    6.10
  -7 -11  -4   42.40    6.20
   7 -11   4   36.70    7.50
  -7 -11  -4   32.80    5.80
  -7 -11  -4   38.60    5.90
   7 -11   4   49.90    4.60
   7 -11   4   44.70    4.80
   7  11   4   46.80    4.80
  -7  11  -4   50.29    5.80
   7  11   4   39.50    4.70
   7  11   4   34.20    6.90
   7  11   4   49.10    5.50
   8 -12  -4   50.49    7.80
  -8 -12   4   56.39    7.80
  -8 -12   4   49.20    7.90
   8 -12  -4   52.79    6.80
   8  12  -4   62.29    7.70
   8  12  -4   56.99    6.50
  -8  12   4   58.29    6.60
  -6 -12   4    7.70    3.10
  -6 -12   4   11.80    3.50
   6 -12  -4   14.70    3.10
   6 -12  -4   13.90    3.30
   6 -12  -4   18.10    3.00
  -6 -12   4    8.50    3.90
  -6 -12   4   22.90    4.40
   6  12  -4   16.40    4.00
  -6  12   4   19.20    4.60
   6  12  -4   19.40    2.70
   6  12  -4   10.90    2.90
  -4 -12   4   23.70    3.80
   4 -12  -4   21.40    3.00
   4 -12  -4   18.20    2.80
   4 -12  -4   13.00    3.30
  -4 -12   4   12.90    2.90
  -4 -12   4   32.30    4.80
  -4 -12   4   11.50    4.00
  -4  12   4   22.90    4.10
   4  12  -4   20.80    3.00
   4  12  -4   24.60    4.30
   2 -12  -4   28.20    3.50
   2 -12  -4   23.70    2.80
   2 -12  -4   23.00    3.30
   2 -12  -4   18.90    3.80
  -2 -12   4   25.10    4.50
  -2 -12   4   26.40    4.40
  -2 -12   4   24.30    4.40
  -2 -12   4   19.40    4.40
  -2 -12   4   37.20    7.00
   2 -12  -4   29.10    3.90
  -2  12   4   32.90    5.10
   2  12  -4   31.20    5.00
  -2  12   4   25.50    2.40
   0 -12  -4   45.70    4.30
   0 -12  -4   33.90    6.80
   0 -12   4   36.70    7.20
   0 -12  -4   46.70    3.90
   0 -12   4   45.60    4.90
   0 -12   4   50.69    4.70
   0 -12   4   52.49    5.10
   0 -12   4   47.10    4.30
   0 -12  -4   40.30    4.10
   0 -12  -4   48.20    5.00
   0  12   4   45.10    5.70
   0  12   4   56.99    6.20
   0  12   4   43.00    3.80
   0  12  -4   54.39    5.70
   2 -12   4   11.80    2.40
   2 -12   4   15.90    2.20
  -2 -12  -4    5.70    2.40
   2 -12   4   10.40    3.50
  -2 -12  -4    7.60    3.10
   2 -12   4    9.70    2.40
  -2 -12  -4   14.40    2.40
  -2 -12  -4    8.10    2.70
   2 -12   4   16.40    3.00
  -2 -12  -4   10.20    2.60
   2  12   4   14.40    3.20
  -2  12  -4   10.90    2.10
  -2  12  -4   10.60    3.00
   2  12   4   11.00    2.80
  -4 -12  -4   34.80    5.20
  -4 -12  -4   47.10    5.70
   4 -12   4   41.20    4.50
   4 -12   4   48.10    4.30
  -4 -12  -4   38.50    5.30
   4 -12   4   31.40    5.40
   4 -12   4   52.29    7.50
  -4  12  -4   48.70    5.50
   4  12   4   53.69    5.50
  -4  12  -4   40.20    3.60
   6 -12   4   -2.70    1.80
   6 -12   4    1.30    3.70
  -6 -12  -4    5.20    3.30
   6 -12   4   -1.40    3.00
   6 -12   4    4.20    2.50
   6  12   4    1.00    3.90
   6  12   4    0.50    2.70
  -6  12  -4   -1.40    3.20
   5 -13  -4   12.50    3.70
  -5 -13   4   15.80    5.10
   5  13  -4   21.60    4.10
  -3 -13   4   30.10    5.60
  -3 -13   4   15.30    4.90
  -3 -13   4   22.10    3.90
   3 -13  -4   28.80    4.20
   3  13  -4   25.60    4.50
  -3  13   4   21.20    4.30
   1 -13  -4   88.09    8.20
  -1 -13   4   69.49    6.60
  -1 -13   4   70.79    6.70
   1 -13  -4   74.89    6.50
  -1 -13   4   61.69    9.40
   1 -13  -4   70.59    6.00
   1 -13  -4   85.99    5.60
   1  13  -4   74.29    7.10
  -1  13   4   77.79    7.20
  -1  13   4   75.49    4.90
   1 -13   4   19.80    3.40
   1 -13   4   13.60    4.20
  -1 -13  -4   20.80    3.50
  -1 -13  -4   24.00    3.40
   1 -13   4   28.40    4.50
   1  13   4   25.70    5.10
  -1  13  -4   25.30    4.70
   3 -13   4   -1.30    3.50
   3 -13   4   -0.80    2.20
  -3 -13  -4   -1.90    3.10
  -3 -13  -4    1.40    2.60
   3  13   4   -2.90    3.00
  -3  13  -4    0.90    2.70
  16   0  -5    4.50    2.80
 -16   0   5   -0.60    3.20
 -16   0   5    4.30    3.80
 -16   0   5   10.90    6.40
  14   0  -5    0.10    1.70
 -14   0   5    3.30    1.90
 -14   0   5   -0.60    4.70
 -14   0   5    2.10    1.80
  14   0  -5   -2.10    1.70
  14   0  -5    1.00    1.90
 -14   0   5    3.20    2.90
 -14   0   5   -0.70    1.00
 -14   0   5   -1.00    1.00
  14   0  -5   -2.10    2.00
  14   0  -5   -2.50    2.30
  12   0  -5   -1.10    1.50
 -12   0   5   -0.30    1.30
 -12   0   5   -2.10    4.30
 -12   0   5    1.40    2.10
  12   0  -5    1.70    1.20
  12   0  -5    1.10    1.30
  12   0  -5   -0.60    1.50
  12   0  -5   -0.70    1.50
 -12   0   5   -1.10    0.80
 -12   0   5    0.50    1.00
 -12   0   5    0.40    1.30
 -12   0   5    0.00    1.00
 -10   0   5   -2.10    1.10
 -10   0   5   -0.20    0.90
 -10   0   5    0.90    1.10
 -10   0   5   -0.60    0.80
  10   0  -5    2.00    1.30
  10   0  -5   -1.80    1.10
 -10   0   5    0.40    1.00
 -10   0   5    0.60    1.80
  10   0  -5   -0.50    1.10
  10   0  -5    1.10    1.40
 -10   0   5    0.60    0.70
  10   0  -5   -0.40    0.80
 -10   0   5   -0.80    3.20
  -8   0   5    0.30    1.20
   8   0  -5    0.90    1.10
   8   0  -5    0.70    1.00
   8   0  -5   -0.20    1.00
   8   0  -5   -0.70    0.60
  -8   0   5   -0.40    0.50
[truncated: 766,848 more chars]
