# Supplementary material for: Facile access to nitroarenes and nitroheteroarenes using N-nitrosaccharin
Source: Nat Commun. 2019 Jul 30;10:3410. doi: 10.1038/s41467-019-11419-y (PMC6667458; doi:10.1038/s41467-019-11419-y)
Supplement: Supplementary file 5 — Supplementary Data 2 [file 41467_2019_11419_MOESM5_ESM.cif]

data_dk_unnamed_0m
_audit_creation_date              2018-09-18
_audit_creation_method
;
Olex2 1.2
(compiled 2017.08.10 svn.r3458 for OlexSys, GUI svn.r5381)
;
_shelx_SHELXL_version_number      '2014/7'
_publ_contact_author_address      ?
_publ_contact_author_email        ?
_publ_contact_author_id_orcid     ?
_publ_contact_author_name         ''
_publ_contact_author_phone        ?
_publ_section_acknowledgements
;
X-Ray services provided by SMoCC - The Small Molecule Crystallography
Center of ETH Zurich. 
;
_publ_section_references
;
Dolomanov, O.V., Bourhis, L.J., Gildea, R.J, Howard, J.A.K. & Puschmann, H.
 (2009), J. Appl. Cryst. 42, 339-341.

Sheldrick, G.M. (2015). Acta Cryst. A71, 3-8.

Sheldrick, G.M. (2015). Acta Cryst. C71, 3-8.
;
_chemical_name_common             ?
_chemical_name_systematic         ?
_chemical_formula_moiety          'C7 H3 N3 O7 S'
_chemical_formula_sum             'C7 H3 N3 O7 S'
_chemical_formula_weight          273.18
_chemical_melting_point           ?
loop_
  _atom_type_symbol
  _atom_type_description
  _atom_type_scat_dispersion_real
  _atom_type_scat_dispersion_imag
  _atom_type_scat_source
 'C' 'C' 0.0033 0.0016 'International Tables Vol C Tables 4.2.6.8 and 6.1.1.4'
 'H' 'H' 0.0000 0.0000 'International Tables Vol C Tables 4.2.6.8 and 6.1.1.4'
 'N' 'N' 0.0061 0.0033 'International Tables Vol C Tables 4.2.6.8 and 6.1.1.4'
 'O' 'O' 0.0106 0.0060 'International Tables Vol C Tables 4.2.6.8 and 6.1.1.4'
 'S' 'S' 0.1246 0.1234 'International Tables Vol C Tables 4.2.6.8 and 6.1.1.4'

_shelx_space_group_comment
;
The symmetry employed for this shelxl refinement is uniquely defined
by the following loop, which should always be used as a source of
symmetry information in preference to the above space-group names.
They are only intended as comments.
;
_space_group_crystal_system       'orthorhombic'
_space_group_IT_number            61
_space_group_name_H-M_alt         'P b c a'
_space_group_name_Hall            '-P 2ac 2ab'
loop_
  _space_group_symop_operation_xyz
 'x, y, z'
 '-x+1/2, -y, z+1/2'
 '-x, y+1/2, -z+1/2'
 'x+1/2, -y+1/2, -z'
 '-x, -y, -z'
 'x-1/2, y, -z-1/2'
 'x, -y-1/2, z-1/2'
 '-x-1/2, y-1/2, z'

_cell_length_a                    9.4437(3)
_cell_length_b                    13.7774(5)
_cell_length_c                    14.6729(6)
_cell_angle_alpha                 90
_cell_angle_beta                  90
_cell_angle_gamma                 90
_cell_volume                      1909.09(12)
_cell_formula_units_Z             8
_cell_measurement_reflns_used     7294
_cell_measurement_temperature     100(2)
_cell_measurement_theta_max       36.07
_cell_measurement_theta_min       2.78
_shelx_estimated_absorpt_T_max    0.942
_shelx_estimated_absorpt_T_min    0.861
_exptl_absorpt_coefficient_mu     0.377
_exptl_absorpt_correction_T_max   0.8625
_exptl_absorpt_correction_T_min   0.7646
_exptl_absorpt_correction_type    multi-scan
_exptl_absorpt_process_details
'SADABS-2016/2 (Bruker,2016/2) was used for absorption correction. wR2(int) was 0.0941 before and 0.0482 after correction. The Ratio of minimum to maximum transmission is 0.8865. The \l/2 correction factor is Not present.'
_exptl_absorpt_special_details    ?
_exptl_crystal_colour             colourless
_exptl_crystal_density_diffrn     1.901
_exptl_crystal_density_meas       ?
_exptl_crystal_density_method     ?
_exptl_crystal_description        plate
_exptl_crystal_F_000              1104
_exptl_crystal_size_max           0.41
_exptl_crystal_size_mid           0.3
_exptl_crystal_size_min           0.16
_exptl_transmission_factor_max    ?
_exptl_transmission_factor_min    ?
_diffrn_reflns_av_R_equivalents   0.0320
_diffrn_reflns_av_unetI/netI      0.0176
_diffrn_reflns_Laue_measured_fraction_full 0.999
_diffrn_reflns_Laue_measured_fraction_max 0.997
_diffrn_reflns_limit_h_max        13
_diffrn_reflns_limit_h_min        -13
_diffrn_reflns_limit_k_max        19
_diffrn_reflns_limit_k_min        -18
_diffrn_reflns_limit_l_max        19
_diffrn_reflns_limit_l_min        -20
_diffrn_reflns_number             22172
_diffrn_reflns_point_group_measured_fraction_full 0.999
_diffrn_reflns_point_group_measured_fraction_max 0.997
_diffrn_reflns_theta_full         25.242
_diffrn_reflns_theta_max          29.997
_diffrn_reflns_theta_min          2.776
_diffrn_ambient_temperature       100.0
_diffrn_detector                  'Bruker Photon 100 area detector'
_diffrn_detector_area_resol_mean  10.24
_diffrn_detector_type             'CMOS area detector'
_diffrn_measured_fraction_theta_full 0.999
_diffrn_measured_fraction_theta_max 0.997
_diffrn_measurement_device        'kappa-stage diffractometer'
_diffrn_measurement_device_type   'Bruker APEX-II CCD'
_diffrn_measurement_method        '\w and \f scans'
_diffrn_radiation_monochromator   'focusing graphite'
_diffrn_radiation_probe           x-ray
_diffrn_radiation_type            MoK\a
_diffrn_radiation_wavelength      0.71073
_diffrn_source                    'sealed tube'
_diffrn_standards_number          0
_reflns_Friedel_coverage          0.000
_reflns_Friedel_fraction_full     .
_reflns_Friedel_fraction_max      .
_reflns_number_gt                 2231
_reflns_number_total              2778
_reflns_special_details
;
 Reflections were merged by SHELXL according to the crystal
 class for the calculation of statistics and refinement.
 
 _reflns_Friedel_fraction is defined as the number of unique
 Friedel pairs measured divided by the number that would be
 possible theoretically, ignoring centric projections and
 systematic absences.
;
_reflns_threshold_expression      'I > 2\s(I)'
_computing_cell_refinement        'SAINT v8.37A (Bruker, 2015)'
_computing_data_collection        'Bruker APEX2'
_computing_data_reduction         'SAINT v8.37A (Bruker, 2015)'
_computing_molecular_graphics     'Olex2 (Dolomanov et al., 2009)'
_computing_publication_material   'Olex2 (Dolomanov et al., 2009)'
_computing_structure_refinement   'XL (Sheldrick, 2008)'
_computing_structure_solution     'XS (Sheldrick, 2008)'
_refine_diff_density_max          0.597
_refine_diff_density_min          -0.576
_refine_diff_density_rms          0.084
_refine_ls_extinction_coef        .
_refine_ls_extinction_method      none
_refine_ls_goodness_of_fit_ref    1.174
_refine_ls_hydrogen_treatment     constr
_refine_ls_matrix_type            full
_refine_ls_number_parameters      163
_refine_ls_number_reflns          2778
_refine_ls_number_restraints      0
_refine_ls_R_factor_all           0.0586
_refine_ls_R_factor_gt            0.0436
_refine_ls_restrained_S_all       1.174
_refine_ls_shift/su_max           0.001
_refine_ls_shift/su_mean          0.000
_refine_ls_structure_factor_coef  Fsqd
_refine_ls_weighting_details
'w=1/[\s^2^(Fo^2^)+(0.0579P)^2^+2.2237P] where P=(Fo^2^+2Fc^2^)/3'
_refine_ls_weighting_scheme       calc
_refine_ls_wR_factor_gt           0.1093
_refine_ls_wR_factor_ref          0.1320
_refine_special_details           ?
_olex2_refinement_description
;
1. Fixed Uiso
 At 1.2 times of:
  All C(H) groups
2.a Aromatic/amide H refined with riding coordinates:
 C3(H3), C4(H4), C6(H6)
;
_atom_sites_solution_hydrogens    geom
_atom_sites_solution_primary      dual
_atom_sites_solution_secondary    ?
loop_
  _atom_site_label
  _atom_site_type_symbol
  _atom_site_fract_x
  _atom_site_fract_y
  _atom_site_fract_z
  _atom_site_U_iso_or_equiv
  _atom_site_adp_type
  _atom_site_occupancy
  _atom_site_site_symmetry_order
  _atom_site_calc_flag
  _atom_site_refinement_flags_posn
  _atom_site_refinement_flags_adp
  _atom_site_refinement_flags_occupancy
  _atom_site_disorder_assembly
  _atom_site_disorder_group
 S S 0.36537(5) 0.65590(3) 0.52209(3) 0.01857(14) Uani 1 1 d . . . . .
 O1 O 0.12642(15) 0.43563(10) 0.47908(10) 0.0212(3) Uani 1 1 d . . . . .
 O2 O 0.21619(18) 0.90993(11) 0.26576(12) 0.0290(4) Uani 1 1 d . . . . .
 O3 O 0.04808(18) 0.84237(12) 0.18812(12) 0.0311(4) Uani 1 1 d . . . . .
 O4 O 0.27321(17) 0.41790(11) 0.63607(11) 0.0261(3) Uani 1 1 d . . . . .
 O5 O 0.45461(16) 0.51542(11) 0.64608(11) 0.0271(3) Uani 1 1 d . . . . .
 O6 O 0.33156(17) 0.71350(11) 0.59911(10) 0.0242(3) Uani 1 1 d . . . . .
 O7 O 0.50825(16) 0.64945(11) 0.49194(12) 0.0264(3) Uani 1 1 d . . . . .
 N1 N 0.13597(18) 0.84216(12) 0.24907(13) 0.0222(3) Uani 1 1 d . . . . .
 N2 N 0.29563(19) 0.54135(12) 0.53819(13) 0.0225(4) Uani 1 1 d . . . . .
 N3 N 0.34432(19) 0.48622(12) 0.61333(12) 0.0218(3) Uani 1 1 d . . . . .
 C1 C 0.2504(2) 0.67386(14) 0.43003(13) 0.0182(4) Uani 1 1 d . . . . .
 C2 C 0.1643(2) 0.59400(13) 0.41376(13) 0.0183(4) Uani 1 1 d . . . . .
 C3 C 0.0682(2) 0.59371(14) 0.34269(14) 0.0206(4) Uani 1 1 d . . . . .
 H3 H 0.0100 0.5388 0.3311 0.025 Uiso 1 1 calc R . . . .
 C4 C 0.0595(2) 0.67639(14) 0.28887(14) 0.0210(4) Uani 1 1 d . . . . .
 H4 H -0.0062 0.6792 0.2399 0.025 Uiso 1 1 calc R . . . .
 C5 C 0.1471(2) 0.75476(14) 0.30673(13) 0.0189(4) Uani 1 1 d . . . . .
 C6 C 0.2458(2) 0.75670(13) 0.37696(13) 0.0187(4) Uani 1 1 d . . . . .
 H6 H 0.3057 0.8109 0.3877 0.022 Uiso 1 1 calc R . . . .
 C7 C 0.1860(2) 0.51212(14) 0.47804(13) 0.0182(4) Uani 1 1 d . . . . .

loop_
  _atom_site_aniso_label
  _atom_site_aniso_U_11
  _atom_site_aniso_U_22
  _atom_site_aniso_U_33
  _atom_site_aniso_U_23
  _atom_site_aniso_U_13
  _atom_site_aniso_U_12
 S 0.0171(2) 0.0170(2) 0.0216(3) -0.00241(16) -0.00201(16) -0.00187(15)
 O1 0.0226(7) 0.0178(6) 0.0231(7) -0.0031(5) 0.0009(5) -0.0027(5)
 O2 0.0295(8) 0.0235(7) 0.0340(9) 0.0048(6) 0.0010(7) -0.0034(6)
 O3 0.0263(8) 0.0328(8) 0.0342(9) 0.0076(7) -0.0067(7) 0.0031(6)
 O4 0.0274(8) 0.0230(7) 0.0278(8) 0.0033(6) -0.0009(6) -0.0024(6)
 O5 0.0259(7) 0.0265(7) 0.0289(8) -0.0006(6) -0.0078(6) -0.0018(6)
 O6 0.0302(8) 0.0204(7) 0.0220(7) -0.0043(5) -0.0020(6) -0.0023(6)
 O7 0.0169(7) 0.0290(8) 0.0332(8) -0.0022(6) -0.0009(6) -0.0016(6)
 N1 0.0212(8) 0.0216(8) 0.0238(8) 0.0023(6) 0.0022(6) 0.0025(6)
 N2 0.0238(8) 0.0171(7) 0.0268(9) 0.0022(6) -0.0077(7) -0.0029(6)
 N3 0.0229(8) 0.0201(8) 0.0224(8) -0.0001(6) -0.0029(6) 0.0021(6)
 C1 0.0150(8) 0.0187(8) 0.0211(9) -0.0024(7) -0.0003(7) -0.0004(6)
 C2 0.0176(8) 0.0171(8) 0.0202(9) -0.0020(6) 0.0019(7) -0.0012(6)
 C3 0.0183(8) 0.0211(8) 0.0224(9) -0.0030(7) -0.0003(7) -0.0014(7)
 C4 0.0182(8) 0.0240(9) 0.0208(9) -0.0013(7) -0.0021(7) 0.0005(7)
 C5 0.0178(8) 0.0182(8) 0.0208(9) 0.0013(7) 0.0046(7) 0.0022(7)
 C6 0.0162(8) 0.0168(8) 0.0232(9) -0.0020(7) 0.0018(7) 0.0004(6)
 C7 0.0166(8) 0.0185(8) 0.0195(9) -0.0039(7) 0.0021(7) 0.0008(6)

_geom_special_details
;
 All esds (except the esd in the dihedral angle between two l.s. planes)
 are estimated using the full covariance matrix.  The cell esds are taken
 into account individually in the estimation of esds in distances, angles
 and torsion angles; correlations between esds in cell parameters are only
 used when they are defined by crystal symmetry.  An approximate (isotropic)
 treatment of cell esds is used for estimating esds involving l.s. planes.
;
loop_
  _geom_bond_atom_site_label_1
  _geom_bond_atom_site_label_2
  _geom_bond_distance
  _geom_bond_site_symmetry_2
  _geom_bond_publ_flag
 S O6 1.4173(15) . ?
 S O7 1.4227(16) . ?
 S N2 1.7264(17) . ?
 S C1 1.751(2) . ?
 O1 C7 1.195(2) . ?
 O2 N1 1.227(2) . ?
 O3 N1 1.220(2) . ?
 O4 N3 1.204(2) . ?
 O5 N3 1.216(2) . ?
 N1 C5 1.475(2) . ?
 N2 N3 1.416(2) . ?
 N2 C7 1.419(3) . ?
 C1 C2 1.389(3) . ?
 C1 C6 1.382(3) . ?
 C2 C3 1.383(3) . ?
 C2 C7 1.485(3) . ?
 C3 H3 0.9500 . ?
 C3 C4 1.388(3) . ?
 C4 H4 0.9500 . ?
 C4 C5 1.385(3) . ?
 C5 C6 1.390(3) . ?
 C6 H6 0.9500 . ?

loop_
  _geom_angle_atom_site_label_1
  _geom_angle_atom_site_label_2
  _geom_angle_atom_site_label_3
  _geom_angle
  _geom_angle_site_symmetry_1
  _geom_angle_site_symmetry_3
  _geom_angle_publ_flag
 O6 S O7 119.78(10) . . ?
 O6 S N2 108.47(9) . . ?
 O6 S C1 113.35(9) . . ?
 O7 S N2 110.32(9) . . ?
 O7 S C1 110.92(10) . . ?
 N2 S C1 89.89(9) . . ?
 O2 N1 C5 117.56(17) . . ?
 O3 N1 O2 124.37(18) . . ?
 O3 N1 C5 118.07(17) . . ?
 N3 N2 S 118.24(13) . . ?
 N3 N2 C7 124.70(16) . . ?
 C7 N2 S 116.92(14) . . ?
 O4 N3 O5 128.86(19) . . ?
 O4 N3 N2 117.03(17) . . ?
 O5 N3 N2 114.12(17) . . ?
 C2 C1 S 112.56(15) . . ?
 C6 C1 S 124.80(15) . . ?
 C6 C1 C2 122.62(18) . . ?
 C1 C2 C7 114.34(17) . . ?
 C3 C2 C1 121.09(18) . . ?
 C3 C2 C7 124.57(17) . . ?
 C2 C3 H3 121.1 . . ?
 C2 C3 C4 117.71(18) . . ?
 C4 C3 H3 121.1 . . ?
 C3 C4 H4 120.1 . . ?
 C5 C4 C3 119.81(18) . . ?
 C5 C4 H4 120.1 . . ?
 C4 C5 N1 119.04(17) . . ?
 C4 C5 C6 123.76(18) . . ?
 C6 C5 N1 117.19(17) . . ?
 C1 C6 C5 115.00(17) . . ?
 C1 C6 H6 122.5 . . ?
 C5 C6 H6 122.5 . . ?
 O1 C7 N2 125.88(18) . . ?
 O1 C7 C2 127.84(18) . . ?
 N2 C7 C2 106.27(16) . . ?

_shelx_res_file
;
    dk_unnamed_0m.res created by SHELXL-2014/7

TITL dk_unnamed_0m_a.res in Pbca
REM Old TITL DK_unnamed_0m in Pbca
REM SHELXT solution in Pbca
REM R1 0.093, Rweak 0.000, Alpha 0.007, Orientation as input
REM Formula found by SHELXT: C10 O7 S
CELL 0.71073 9.4437 13.7774 14.6729 90 90 90
ZERR 8 0.0003 0.0005 0.0006 0 0 0
LATT 1
SYMM 0.5-X,-Y,0.5+Z
SYMM -X,0.5+Y,0.5-Z
SYMM 0.5+X,0.5-Y,-Z
SFAC C H N O S
UNIT 56 24 24 56 8

L.S. 15
PLAN  20
SIZE 0.41 0.3 0.16
TEMP -173.15
BOND $H
list 4
fmap 2
acta
OMIT -6 60
REM <olex2.extras>
REM <HklSrc "%.\\DK_unnamed_0m.hkl">
REM </olex2.extras>

WGHT    0.057900    2.223700
FVAR       0.42532
S     5    0.365374    0.655903    0.522094    11.00000    0.01707    0.01699 =
         0.02163   -0.00241   -0.00201   -0.00187
O1    4    0.126419    0.435627    0.479076    11.00000    0.02265    0.01778 =
         0.02311   -0.00311    0.00091   -0.00273
O2    4    0.216188    0.909927    0.265764    11.00000    0.02948    0.02346 =
         0.03395    0.00483    0.00102   -0.00336
O3    4    0.048078    0.842375    0.188118    11.00000    0.02627    0.03282 =
         0.03421    0.00758   -0.00668    0.00312
O4    4    0.273207    0.417896    0.636069    11.00000    0.02741    0.02304 =
         0.02776    0.00331   -0.00092   -0.00236
O5    4    0.454609    0.515424    0.646079    11.00000    0.02586    0.02654 =
         0.02895   -0.00065   -0.00783   -0.00185
O6    4    0.331560    0.713500    0.599112    11.00000    0.03022    0.02045 =
         0.02202   -0.00428   -0.00201   -0.00235
O7    4    0.508246    0.649453    0.491936    11.00000    0.01691    0.02902 =
         0.03324   -0.00221   -0.00093   -0.00160
N1    3    0.135969    0.842159    0.249065    11.00000    0.02125    0.02156 =
         0.02384    0.00230    0.00222    0.00249
N2    3    0.295630    0.541347    0.538190    11.00000    0.02376    0.01711 =
         0.02677    0.00221   -0.00768   -0.00287
N3    3    0.344318    0.486219    0.613325    11.00000    0.02286    0.02014 =
         0.02239   -0.00015   -0.00286    0.00207
C1    1    0.250399    0.673862    0.430025    11.00000    0.01498    0.01867 =
         0.02107   -0.00245   -0.00033   -0.00039
C2    1    0.164321    0.594000    0.413756    11.00000    0.01760    0.01708 =
         0.02025   -0.00200    0.00194   -0.00117
C3    1    0.068151    0.593710    0.342685    11.00000    0.01828    0.02105 =
         0.02237   -0.00297   -0.00028   -0.00140
AFIX  43
H3    2    0.009983    0.538827    0.331081    11.00000   -1.20000
AFIX   0
C4    1    0.059531    0.676390    0.288873    11.00000    0.01824    0.02403 =
         0.02083   -0.00134   -0.00213    0.00046
AFIX  43
H4    2   -0.006223    0.679192    0.239944    11.00000   -1.20000
AFIX   0
C5    1    0.147062    0.754761    0.306729    11.00000    0.01782    0.01816 =
         0.02080    0.00129    0.00455    0.00217
C6    1    0.245827    0.756703    0.376958    11.00000    0.01618    0.01676 =
         0.02324   -0.00204    0.00179    0.00042
AFIX  43
H6    2    0.305711    0.810919    0.387680    11.00000   -1.20000
AFIX   0
C7    1    0.185992    0.512125    0.478042    11.00000    0.01658    0.01846 =
         0.01947   -0.00386    0.00209    0.00080
HKLF 4

REM  dk_unnamed_0m_a.res in Pbca
REM R1 =  0.0436 for    2231 Fo > 4sig(Fo)  and  0.0586 for all    2778 data
REM    163 parameters refined using      0 restraints

END

WGHT      0.0579      2.2237

REM Highest difference peak  0.597,  deepest hole -0.576,  1-sigma level  0.084
Q1    1   0.3016  0.6677  0.4744  11.00000  0.05    0.60
Q2    1   0.3642  0.6559  0.4387  11.00000  0.05    0.50
Q3    1   0.1978  0.7523  0.3369  11.00000  0.05    0.47
Q4    1   0.1031  0.5982  0.4023  11.00000  0.05    0.47
Q5    1   0.3233  0.5896  0.5320  11.00000  0.05    0.47
Q6    1   0.1971  0.6359  0.4238  11.00000  0.05    0.46
Q7    1   0.1201  0.5944  0.3823  11.00000  0.05    0.46
Q8    1   0.1011  0.7195  0.3036  11.00000  0.05    0.44
Q9    1   0.1691  0.5611  0.4472  11.00000  0.05    0.40
Q10   1   0.2255  0.7160  0.4105  11.00000  0.05    0.39
Q11   1   0.4398  0.6553  0.4889  11.00000  0.05    0.37
Q12   1   0.3349  0.6630  0.5899  11.00000  0.05    0.35
Q13   1   0.0969  0.3463  0.4777  11.00000  0.05    0.35
Q14   1   0.1832  0.8782  0.2507  11.00000  0.05    0.35
Q15   1   0.4595  0.6110  0.5099  11.00000  0.05    0.34
Q16   1   0.1380  0.7936  0.2781  11.00000  0.05    0.34
Q17   1   0.0441  0.6494  0.3449  11.00000  0.05    0.32
Q18   1   0.0786  0.8439  0.2125  11.00000  0.05    0.32
Q19   1   0.2439  0.5248  0.5120  11.00000  0.05    0.31
Q20   1   0.2086  0.9174  0.3193  11.00000  0.05    0.30
;
_shelx_res_checksum               52210
_shelx_hkl_file
;
  -2   0   0 3412.06   63.39
  -3   0   0    0.40    0.80
  -4   0   0  104.89    3.60
  -5   0   0    0.00    1.30
   6   0   0  679.83   15.70
  -6   0   0  673.63   15.40
  -7   0   0    0.10    1.50
   7   0   0   -1.90    1.10
   8   0   0  267.07    9.00
  -8   0   0  290.57    8.90
   9   0   0    0.30    1.70
  -9   0   0   -1.00    2.10
 -10   0   0 1008.30   24.30
  10   0   0 1048.60   24.90
  11   0   0    2.20    2.50
 -11   0   0    2.00    2.70
  12   0   0   47.80    5.40
 -12   0   0   44.50    4.90
 -13   0   0   -2.60    3.40
  13   0   0   -0.30    2.90
  14   0   0  111.49    8.20
  15   0   0    0.60    3.90
   0  -1   0    0.20    0.20
   0   1   0    0.20    0.10
   0   1   0    0.00    0.10
   0  -1   0    0.00    0.10
   1   1   0   -0.20    0.20
  -1   1   0    1.00    0.40
   1  -1   0    0.30    0.20
  -1  -1   0    0.20    0.20
  -1  -1   0    1.20    0.30
  -1   1   0    0.30    0.20
  -2   1   0  101.69    2.20
   2  -1   0  103.39    2.20
  -2  -1   0  101.19    2.80
   2  -1   0  100.19    2.30
  -2  -1   0   99.69    2.30
  -2  -1   0  101.79    2.30
   2   1   0  102.59    2.30
  -2   1   0  102.09    2.80
  -3   1   0   -0.40    0.80
   3   1   0    0.10    0.20
   3  -1   0    0.10    0.20
  -3  -1   0   -0.90    0.50
   3  -1   0    0.40    0.20
  -3  -1   0    0.10    0.30
  -3  -1   0   -0.30    0.20
  -4  -1   0  824.12   15.40
  -4  -1   0  830.42   17.20
  -4  -1   0  835.52   15.50
  -4   1   0  819.62   17.20
  -5  -1   0    0.20    1.00
  -5   1   0   -1.00    0.80
  -6  -1   0 1386.16   28.10
   6  -1   0 1346.57   28.30
  -6   1   0 1346.97   28.00
   6   1   0 1356.56   28.30
   7   1   0   -0.70    1.40
  -7  -1   0   -0.50    1.10
  -7   1   0   -0.70    1.10
   7  -1   0   -0.30    1.40
   8  -1   0   16.50    2.70
   8   1   0   12.20    2.50
  -8  -1   0   13.80    2.60
  -8   1   0   12.30    2.30
   9  -1   0   -1.30    1.70
   9   1   0   -0.50    1.90
  -9   1   0   -0.80    2.00
  -9  -1   0    1.70    2.20
 -10   1   0   17.70    3.40
  10   1   0   19.20    3.40
  10  -1   0   19.90    3.50
 -10  -1   0   18.90    3.40
  11   1   0   -1.50    2.20
 -11  -1   0    1.20    2.10
  11  -1   0    0.70    2.30
 -11   1   0   -0.10    2.00
  12   1   0   17.70    4.00
 -12  -1   0   25.80    4.40
 -12   1   0   17.20    4.00
  12  -1   0   23.50    4.20
  13  -1   0    2.00    3.00
 -13  -1   0   -5.50    4.30
 -13   1   0   -1.10    2.50
  13   1   0    2.80    3.20
  14   1   0   42.60    6.00
  14  -1   0   42.80    5.90
  15   1   0   -1.60    3.60
  15  -1   0    2.40    3.80
   0  -2   0  117.89    2.70
   0   2   0  111.89    2.80
  -1   2   0    1.10    0.50
  -1   2   0    0.40    0.40
   1   2   0   -0.10    0.40
  -1  -2   0    0.90    0.60
  -2  -2   0   68.39    2.20
  -2   2   0   66.09    1.90
  -2   2   0   66.49    2.20
   2   2   0   65.39    1.90
   3   2   0    0.00    0.40
  -3  -2   0    0.60    0.70
  -3   2   0    1.60    0.90
   3  -2   0   -0.30    0.40
  -3   2   0   -0.30    0.40
  -3  -2   0    1.70    0.50
   4   2   0   55.69    1.80
  -4   2   0   55.09    2.60
  -4  -2   0   57.59    1.90
   4  -2   0   56.99    1.80
  -4  -2   0   60.99    2.70
  -5   2   0   -0.50    1.20
   5  -2   0    0.20    0.40
  -5  -2   0   -0.20    0.40
  -5  -2   0    0.40    0.90
  -6   2   0    1.20    1.10
  -6  -2   0    0.70    0.30
  -6   2   0   -0.80    1.30
   6  -2   0   -1.00    1.20
   6   2   0    1.90    1.40
  -6  -2   0    0.70    0.30
  -6  -2   0    0.60    1.40
   7   2   0   -1.40    1.40
  -7   2   0   -0.20    1.50
  -7  -2   0    0.60    1.60
   7  -2   0   -1.20    1.00
  -8   2   0  484.85   12.90
  -8  -2   0  466.05   12.70
   8  -2   0  476.95   13.10
   8   2   0  473.25   13.10
   9   2   0   -0.90    1.90
  -9  -2   0    1.00    2.20
  -9   2   0    2.20    2.10
   9  -2   0   -0.40    1.80
 -10   2   0  220.28    8.80
  10   2   0  223.48    9.00
  10  -2   0  214.08    8.80
 -10  -2   0  220.98    8.80
  11  -2   0    2.50    2.50
 -11  -2   0    0.00    2.70
  11   2   0    0.50    2.40
 -11   2   0   -0.60    1.80
  12  -2   0   47.00    5.40
 -12   2   0   41.20    5.10
  12   2   0   41.60    5.10
 -12  -2   0   29.90    4.70
  13  -2   0    1.70    3.00
  13   2   0   -1.90    2.90
  14  -2   0    0.90    3.50
  14   2   0    1.70    3.40
  15   2   0    4.80    4.30
  15  -2   0   -0.70    3.60
   0   3   0    0.30    0.50
   0  -3   0    0.60    0.50
   1   3   0    0.90    0.60
  -1   3   0    0.10    0.20
  -1   3   0    1.30    0.60
   2   3   0  102.09    2.90
  -2  -3   0  101.39    3.00
  -2   3   0   94.39    2.90
   3  -3   0    0.70    0.60
  -3   3   0    0.20    0.50
  -3   3   0   -1.60    0.70
   3   3   0    0.60    0.60
  -3  -3   0   -0.70    0.60
  -3  -3   0   -0.10    0.60
  -4   3   0  430.76    9.90
  -4  -3   0  421.76    9.10
   4  -3   0  428.76    9.00
  -4   3   0  424.76    8.80
   4   3   0  423.66    8.90
  -4  -3   0  430.46   10.00
  -5  -3   0   -0.10    1.20
   5  -3   0    0.30    0.50
   5   3   0   -0.30    0.50
  -5   3   0   -0.40    1.10
  -5  -3   0    0.40    0.60
   6  -3   0  964.00   21.40
  -6  -3   0  996.20   21.20
  -6  -3   0 1008.00   19.00
   6  -3   0  945.61   18.70
   6   3   0  945.51   21.30
  -6   3   0  972.30   21.00
  -6   3   0  984.60   21.30
   7   3   0    0.60    1.50
  -7   3   0   -0.70    1.50
  -7  -3   0    1.80    1.70
   7  -3   0    0.00    1.50
  -7   3   0    0.60    1.50
   8  -3   0   24.30    3.30
   8   3   0   27.70    3.30
  -8  -3   0   25.80    3.00
  -8   3   0   22.60    2.80
  -9   3   0   -0.40    2.00
  -9  -3   0   -0.10    2.10
   9   3   0    0.70    2.00
   9  -3   0    0.40    1.90
  10   3   0  109.69    6.10
 -10   3   0  110.29    6.40
 -10  -3   0  120.69    6.60
  10  -3   0  112.79    6.40
 -11   3   0   -0.70    2.50
 -11  -3   0   -0.30    2.60
  11   3   0   -0.70    1.80
  11  -3   0   -0.70    2.30
  12  -3   0    4.30    3.00
  12   3   0   -2.80    2.50
 -12   3   0   -0.50    2.10
 -12  -3   0   -2.60    2.90
  13  -3   0   -0.30    2.90
  13   3   0   -0.60    3.10
  14   3   0   73.69    7.40
  14  -3   0   62.49    7.00
  15   3   0    5.50    4.10
  15  -3   0    4.60    4.00
   0   4   0  709.33   14.70
   0  -4   0  738.73   14.40
   1   4   0   -0.70    0.70
  -1  -4   0    0.70    0.70
  -1   4   0   -1.40    0.60
   1  -4   0   -0.70    0.60
  -1   4   0   -0.10    0.10
   2  -4   0  837.02   17.10
  -2  -4   0  838.12   16.80
  -2   4   0  844.12   16.70
  -2   4   0  836.82   16.80
   2   4   0  841.52   16.90
  -3  -4   0    0.30    0.60
  -3   4   0   -0.20    0.60
  -3  -4   0   -1.10    1.00
   3  -4   0    0.70    0.70
  -3   4   0    0.00    0.60
   3   4   0   -0.80    0.60
  -4   4   0    3.60    1.20
  -4   4   0    3.20    0.80
  -4  -4   0    2.60    0.90
   4  -4   0    2.50    0.80
  -4  -4   0    4.00    1.30
   4   4   0    1.60    0.80
  -5   4   0   -0.40    1.10
  -5  -4   0   -0.20    0.70
  -5  -4   0   -2.00    0.70
  -5   4   0    0.70    0.70
   5   4   0    0.30    0.90
   5   4   0   -0.50    0.60
   5  -4   0   -0.50    0.60
   6   4   0   54.09    3.50
  -6  -4   0   50.69    2.40
   6  -4   0   50.79    2.20
  -6   4   0   48.10    3.20
  -6   4   0   56.69    3.50
  -6  -4   0   51.29    3.10
   6  -4   0   44.90    3.30
   7   4   0    0.30    1.70
  -7   4   0    1.30    1.70
  -7   4   0   -0.30    1.50
   7  -4   0   -0.10    1.50
  -7  -4   0    1.20    1.40
  -8   4   0  377.36   11.10
  -8  -4   0  377.76   11.10
   8  -4   0  378.16   11.30
   8   4   0  374.16   11.30
  -8   4   0  364.96   10.90
   9   4   0   -1.00    2.00
  -9   4   0   -1.10    1.40
   9  -4   0   -0.90    1.90
  -9  -4   0    2.20    2.30
  10   4   0    2.10    2.40
  10  -4   0   -1.30    2.10
 -10   4   0   -1.30    2.20
 -10  -4   0    1.40    1.90
 -11  -4   0    1.30    2.00
  11   4   0   -0.80    2.40
  11  -4   0   -0.20    2.30
 -11   4   0   -2.00    2.40
  12   4   0   64.59    6.30
 -12  -4   0   55.99    5.90
  12  -4   0   59.79    6.10
 -12   4   0   64.49    6.00
  13   4   0   -0.60    3.10
  13  -4   0    0.20    2.90
  14   4   0  136.39    9.10
  14  -4   0  138.79    9.00
  15  -4   0    5.00    4.20
  15   4   0   -0.80    3.70
   0   5   0   -0.90    0.50
   0  -5   0   -0.20    0.60
  -1   5   0    0.20    0.80
   1  -5   0    0.00    0.60
   1   5   0    0.00    0.60
  -1  -5   0    0.30    0.60
  -1   5   0   -0.50    0.40
  -2  -5   0    0.40    0.90
  -2  -5   0    1.20    0.90
   2   5   0    0.20    0.90
   2  -5   0    0.80    0.90
  -2   5   0    0.10    0.50
  -2   5   0   -0.50    0.80
  -3   5   0   -0.40    0.20
  -3  -5   0   -1.20    0.80
  -3  -5   0    1.00    1.10
   3   5   0   -1.20    0.80
   3  -5   0   -0.30    0.80
  -3   5   0   -0.80    0.90
  -4  -5   0 1169.28   23.60
   4   5   0 1160.48   23.10
  -4   5   0 1167.68   23.10
  -4   5   0 1156.38   23.60
  -4  -5   0 1145.49   23.70
   4  -5   0 1160.58   23.40
   5  -5   0    0.00    0.70
   5   5   0    0.50    1.30
  -5   5   0    0.10    0.70
   5   5   0   -1.00    0.70
  -5  -5   0   -1.70    1.10
  -5  -5   0   -0.60    0.80
  -5   5   0   -1.90    1.00
   6  -5   0  748.53   15.70
   6   5   0  756.42   17.60
  -6  -5   0  765.52   16.00
   6  -5   0  732.13   17.50
  -6   5   0  746.93   16.90
  -6   5   0  724.33   17.20
  -6  -5   0  751.02   17.20
   6   5   0  760.92   15.60
  -7   5   0    0.00    1.70
  -7  -5   0    1.50    1.80
  -7   5   0   -1.20    1.50
   7   5   0   -1.10    1.60
   7  -5   0   -0.60    1.50
  -8   5   0   -0.40    1.70
  -8  -5   0    2.60    1.70
   8  -5   0   -1.10    1.70
  -8   5   0    0.50    2.00
   8   5   0    2.20    2.00
  -9   5   0    1.40    2.20
   9   5   0   -0.60    2.10
  -9  -5   0   -2.90    2.10
   9  -5   0   -1.00    1.90
  -9   5   0   -0.30    2.00
  10  -5   0   28.50    4.10
 -10  -5   0   32.60    4.20
  10   5   0   33.40    4.30
 -10   5   0   26.30    3.50
  11  -5   0   -0.50    2.30
 -11   5   0    0.20    2.50
 -11  -5   0   -0.50    2.10
  11   5   0   -1.30    2.50
 -12   5   0  107.59    7.30
  12  -5   0  118.69    7.60
 -12  -5   0  117.09    7.60
  12   5   0  111.39    7.50
  13   5   0    4.40    3.40
  13  -5   0   -4.70    2.60
  14   5   0    5.00    4.00
  14  -5   0    5.60    3.80
  15   5   0   -3.10    3.60
  15  -5   0    4.70    3.90
   0  -6   0 1605.74   30.70
   0   6   0 1568.94   31.30
   0  -6   0 1586.04   31.80
   1  -6   0   -0.80    0.70
   1   6   0    0.20    0.80
  -1   6   0   -0.20    0.80
  -1   6   0    0.30    0.70
  -1  -6   0    0.40    0.90
   1  -6   0    0.10    0.90
  -1  -6   0    0.00    0.80
   2  -6   0 3437.46   65.79
   2  -6   0 3474.35   65.19
  -2   6   0 3384.96   65.29
   2   6   0 3378.46   65.29
  -2  -6   0 3466.55   64.99
  -2  -6   0 3542.85   65.99
  -3  -6   0    0.20    1.00
  -3  -6   0    0.70    1.00
  -3   6   0   -0.80    0.80
  -3   6   0    0.00    0.90
   3  -6   0   -0.30    0.80
   3   6   0   -1.20    0.80
  -4  -6   0  251.07    7.00
   4  -6   0  251.07    6.90
   4   6   0  260.47    6.70
  -4   6   0  247.48    6.60
  -4   6   0  255.57    6.90
   4   6   0  244.98    7.40
  -5   6   0    3.10    1.50
  -5  -6   0   -0.90    0.80
   5   6   0   -0.60    0.70
  -5   6   0   -0.10    1.10
  -5  -6   0   -0.20    0.90
   5  -6   0   -0.70    0.90
   5   6   0   -0.40    0.90
  -5   6   0    0.40    0.90
   6   6   0  431.26   10.00
  -6  -6   0  422.86   11.20
  -6   6   0  426.26   11.00
  -6   6   0  421.26   11.30
   6   6   0  426.26   11.60
   6  -6   0  422.96   11.60
   6  -6   0  420.26   10.20
  -6   6   0  431.06    9.90
  -6  -6   0  423.76   10.40
  -7   6   0   -0.90    1.60
   7  -6   0    0.50    1.60
  -7  -6   0   -0.10    1.40
   7   6   0   -1.20    1.60
  -7   6   0    2.60    1.90
   8   6   0   56.89    4.10
  -8   6   0   56.29    4.40
  -8   6   0   55.99    3.80
  -8  -6   0   50.99    4.20
   8  -6   0   46.50    4.40
  -9   6   0    1.30    1.70
  -9   6   0    1.10    2.30
  -9  -6   0   -2.40    2.10
   9  -6   0   -0.30    2.10
   9   6   0   -1.30    1.50
 -10   6   0  118.09    6.50
 -10  -6   0  109.39    6.50
 -10   6   0  117.89    6.80
  10   6   0   96.69    6.00
  10  -6   0  111.39    6.70
 -11  -6   0   -0.50    2.10
 -11   6   0    0.50    2.50
  11  -6   0    1.60    2.60
  11   6   0   -0.20    2.60
  12   6   0   94.89    7.10
 -12   6   0   98.19    7.00
 -12  -6   0   94.09    7.00
  12  -6   0   93.39    7.00
  13  -6   0    0.40    3.10
  13   6   0    0.40    3.20
  14   6   0    1.00    3.60
  14  -6   0    3.80    4.10
  15   6   0   -4.80    3.50
   0  -7   0   -0.20    0.80
   0   7   0   -1.30    1.10
   0  -7   0    0.40    0.90
   1  -7   0    0.70    1.00
  -1  -7   0    0.70    1.00
   1  -7   0    0.30    0.90
  -1  -7   0    0.70    1.00
   1   7   0   -0.20    0.80
  -1   7   0   -0.30    0.80
   2   7   0 1136.39   23.60
   2  -7   0 1148.09   24.10
  -2   7   0 1133.59   23.50
  -2  -7   0 1113.89   23.00
  -2  -7   0 1182.28   24.30
   2  -7   0 1154.78   23.30
  -3  -7   0   -0.10    1.00
   3  -7   0    0.30    1.00
   3   7   0    0.60    1.00
  -3   7   0    0.30    0.80
   3  -7   0    0.50    1.00
  -3  -7   0   -1.80    0.90
  -3   7   0    0.40    1.00
   3   7   0    1.30    1.30
  -4   7   0  506.65   12.00
  -4   7   0  517.45   13.80
   4   7   0  517.75   12.70
   4  -7   0  517.25   12.40
  -4  -7   0  509.45   12.10
  -4  -7   0  529.45   12.70
   4   7   0  534.05   12.10
  -5   7   0    1.50    1.40
   5  -7   0    0.40    1.10
  -5   7   0   -0.90    1.10
   5   7   0   -0.50    0.90
  -5   7   0   -0.60    0.80
  -5  -7   0   -0.50    1.00
  -5  -7   0   -2.20    1.10
   5   7   0    0.30    1.40
   6   7   0    1.00    1.70
  -6   7   0    2.70    1.80
   6   7   0    0.40    1.10
  -6  -7   0    0.20    1.30
  -6   7   0    2.20    1.50
  -6  -7   0    1.40    1.60
   6  -7   0    1.30    1.10
  -6   7   0    1.20    1.20
  -7  -7   0   -2.00    1.80
  -7   7   0   -0.10    1.70
   7   7   0    0.50    1.90
   7  -7   0    1.10    1.80
  -7   7   0   -1.00    1.50
  -8   7   0   15.90    3.00
  -8   7   0   12.10    2.60
   8   7   0   14.60    3.00
  -8  -7   0   16.00    3.00
   8  -7   0   15.10    2.90
   9  -7   0   -0.40    2.10
  -9   7   0   -0.30    2.30
   9   7   0   -0.10    2.20
  -9  -7   0   -1.30    2.20
  -9   7   0   -4.30    1.80
  10  -7   0  107.49    7.00
 -10   7   0  103.19    6.30
 -10  -7   0  103.99    6.00
  10   7   0  104.49    6.60
 -10   7   0  103.99    6.60
  11  -7   0   -1.80    2.30
 -11   7   0   -0.60    1.80
 -11  -7   0   -1.00    2.90
  11   7   0   -0.80    2.50
 -12   7   0   60.09    6.00
  12  -7   0   67.09    6.60
 -12  -7   0   53.89    5.90
  12   7   0   68.49    6.50
  13  -7   0    0.00    3.50
  13   7   0    0.60    2.50
  14   7   0   -4.70    3.40
  14  -7   0    2.30    3.50
  15   7   0   -4.20    3.60
   0  -8   0   21.40    1.90
   0   8   0   18.30    2.10
   0  -8   0   27.40    2.50
   1  -8   0    0.20    0.90
   1   8   0   -0.90    0.80
   1  -8   0    0.50    1.00
  -1  -8   0   -0.20    0.80
  -1  -8   0   -0.70    1.00
  -1   8   0   -0.80    0.80
  -2  -8   0   81.59    3.30
  -2  -8   0   85.69    4.30
  -2   8   0   79.59    3.20
   2  -8   0   81.69    4.00
   2   8   0   71.59    3.70
   2   8   0   76.29    3.70
   2  -8   0   80.29    3.40
  -2   8   0   80.69    3.60
   3   8   0    0.00    1.30
   3   8   0   -0.10    1.00
   3  -8   0   -0.20    1.00
   3  -8   0    0.10    1.10
  -3   8   0    0.30    1.00
  -3   8   0    0.10    0.30
  -3  -8   0    0.50    1.20
  -3  -8   0    0.40    1.00
  -3   8   0   -0.20    1.10
  -4  -8   0    0.10    1.00
   4   8   0    0.20    1.00
  -4  -8   0   -1.60    1.00
  -4   8   0   -0.20    1.00
   4   8   0   -0.60    0.70
  -4   8   0    0.00    1.00
   4  -8   0   -0.80    1.00
  -4   8   0    0.00    1.00
   5   8   0   -0.60    1.50
  -5   8   0    0.00    1.20
  -5  -8   0    1.40    1.40
   5   8   0   -0.40    1.10
  -5   8   0    0.00    1.40
  -5   8   0    0.00    1.20
   5  -8   0   -1.70    1.20
  -5  -8   0   -0.10    0.50
   6   8   0  155.78    5.50
  -6   8   0  149.39    5.80
  -6  -8   0  148.59    6.00
   6  -8   0  150.98    5.70
  -6  -8   0  162.58    6.00
  -6   8   0  168.78    6.50
  -6   8   0  158.18    5.50
   6   8   0  158.68    6.60
  -7  -8   0   -0.60    1.80
   7  -8   0    0.80    1.80
  -7   8   0   -0.80    1.70
   7   8   0   -0.70    1.40
  -7   8   0   -2.00    1.50
   8   8   0    4.10    2.30
   8  -8   0    6.60    2.50
  -8   8   0    6.70    2.50
  -8   8   0    4.30    2.20
  -8  -8   0    7.60    2.40
  -9   8   0   -0.50    2.00
  -9  -8   0    1.50    2.50
  -9   8   0   -2.10    2.50
   9  -8   0   -1.50    2.10
   9   8   0    1.30    2.40
 -10  -8   0    6.40    3.00
  10  -8   0   11.70    3.30
 -10   8   0   11.10    2.60
  10   8   0   14.00    3.50
 -10   8   0   13.70    3.50
  11   8   0   -1.80    2.50
 -11  -8   0    0.80    3.00
  11  -8   0    0.70    2.80
 -11   8   0   -2.70    2.30
 -11   8   0   -0.70    2.80
  12   8   0   26.20    4.80
 -12   8   0   21.00    4.10
 -12  -8   0   17.60    3.80
  12  -8   0   23.90    4.60
  13   8   0   -0.10    3.50
  13  -8   0    5.50    3.50
  14   8   0   -1.40    3.80
   0   9   0    1.10    1.00
   0  -9   0    0.20    1.00
   0   9   0    0.20    1.20
   0  -9   0   -0.70    1.00
   1   9   0   -0.30    0.90
   1  -9   0    1.10    1.00
   1   9   0   -0.80    1.20
   1  -9   0    0.10    1.10
  -1   9   0   -1.10    0.80
  -1   9   0   -0.50    1.20
  -1  -9   0   -1.10    0.90
  -1  -9   0   -0.70    1.00
  -2   9   0   59.49    3.50
   2   9   0   52.89    3.40
   2  -9   0   61.29    3.90
  -2  -9   0   58.09    3.10
  -2   9   0   60.29    2.90
   2  -9   0   60.59    3.10
  -2  -9   0   59.89    4.00
  -2   9   0   59.19    3.40
   2   9   0   59.09    3.50
  -3   9   0   -0.80    0.80
   3  -9   0   -2.00    1.00
   3  -9   0    0.00    1.00
  -3  -9   0    0.10    1.30
   3   9   0    0.00    1.10
  -3   9   0   -1.40    0.70
  -3  -9   0    0.40    1.10
   3   9   0   -1.10    0.90
  -3   9   0   -1.00    1.20
  -4   9   0    1.80    0.90
   4  -9   0    2.10    1.40
  -4   9   0    2.50    1.60
  -4  -9   0    5.20    1.60
  -4   9   0    2.60    1.40
   4  -9   0    5.00    1.60
   4   9   0    5.00    1.90
   4   9   0    3.80    1.50
  -4  -9   0    3.40    1.60
  -5   9   0   -1.00    0.50
   5  -9   0   -1.90    1.10
  -5  -9   0   -2.00    1.30
   5   9   0   -1.60    1.10
   5   9   0    0.30    1.30
  -5   9   0    0.80    1.60
  -5  -9   0   -2.60    1.30
  -5   9   0   -0.50    1.20
   6  -9   0  135.29    5.80
   6   9   0  142.49    5.50
  -6   9   0  127.89    6.00
  -6  -9   0  147.09    6.10
   6   9   0  138.89    6.20
  -6   9   0  134.99    5.60
  -6  -9   0  151.88    6.00
  -6   9   0  145.59    5.60
  -7  -9   0   -1.50    1.80
  -7   9   0   -0.30    1.90
  -7   9   0   -1.60    1.50
   7   9   0    0.10    2.20
   7   9   0    0.20    2.00
  -8  -9   0  174.58    7.30
   8  -9   0  159.88    7.60
  -8   9   0  155.48    6.80
  -8   9   0  151.28    7.30
   8   9   0  164.78    7.60
   9  -9   0    1.30    2.30
   9   9   0    0.30    1.80
  -9  -9   0    0.10    1.90
  -9   9   0    0.50    2.10
  -9   9   0    3.00    2.60
  10   9   0   26.60    4.30
 -10   9   0   24.90    3.80
 -10   9   0   33.50    4.80
 -10  -9   0   32.50    4.40
  10  -9   0   27.00    4.40
 -11   9   0    0.60    3.00
  11   9   0    0.70    2.80
 -11   9   0    3.30    2.80
 -11  -9   0    2.70    3.10
  11  -9   0    1.80    2.90
  12  -9   0   41.60    5.60
  12   9   0   41.10    5.70
 -12   9   0   40.20    5.80
  13   9   0   -0.80    3.60
  14   9   0   20.70    5.30
   0 -10   0  622.24   14.00
   0  10   0  614.84   15.10
   0  10   0  621.74   14.80
   0 -10   0  656.03   16.20
   1  10   0   -0.10    1.00
  -1  10   0    0.30    1.10
   1 -10   0   -1.90    1.00
   1 -10   0    0.60    1.20
  -1  10   0    0.00    1.00
  -1 -10   0   -1.10    1.10
  -1 -10   0   -0.50    0.90
   1  10   0    1.20    1.50
   2 -10   0  106.09    5.40
   2  10   0   98.99    4.80
  -2  10   0  111.09    5.10
  -2 -10   0  106.39    4.30
   2  10   0  113.49    5.10
  -2  10   0  112.49    4.90
  -2 -10   0  109.19    5.60
   2 -10   0  115.49    4.50
  -3 -10   0   -0.20    1.20
  -3  10   0   -0.10    1.40
   3 -10   0   -0.60    1.30
  -3  10   0   -0.30    1.20
   3  10   0    0.40    1.60
   3  10   0    1.00    1.40
  -3 -10   0   -1.20    1.50
  -3  10   0    0.30    1.40
   3 -10   0   -0.40    1.50
  -4 -10   0  260.17    8.90
   4  10   0  264.27    8.40
   4  10   0  266.07    8.20
  -4 -10   0  256.77    7.70
   4 -10   0  250.77    8.60
  -4  10   0  237.88    8.10
   4 -10   0  244.88    7.90
  -4  10   0  265.17    8.20
  -5  10   0    0.40    1.70
  -5  10   0   -1.30    1.30
   5 -10   0   -0.80    1.50
   5  10   0   -0.50    1.30
  -5 -10   0    0.30    1.50
  -5  10   0   -0.10    1.30
   5  10   0    3.80    2.10
  -5 -10   0    1.40    1.60
   5 -10   0   -2.40    1.20
  -6  10   0   15.10    2.30
   6  10   0   17.60    2.30
   6 -10   0   17.60    2.50
  -6 -10   0   18.70    2.70
  -6  10   0   24.00    3.30
   6  10   0   23.00    3.40
  -6  10   0   20.40    2.70
   7  10   0   -0.50    1.50
  -7  10   0    1.30    1.80
   7  10   0   -0.50    1.90
  -7 -10   0    2.60    2.10
  -7  10   0    0.50    2.10
   8 -10   0 1057.59   25.90
   8  10   0 1079.09   25.80
  -8  10   0 1084.49   25.50
  -8  10   0 1060.19   24.60
  -8 -10   0 1071.69   24.90
  -9 -10   0   -1.90    2.30
  -9  10   0   -0.70    2.10
   9  10   0   -1.80    2.40
  -9  10   0    0.00    2.50
   9 -10   0    2.80    2.80
 -10  10   0   31.40    4.10
  10 -10   0   31.50    4.60
 -10 -10   0   29.00    4.20
 -10  10   0   22.30    4.10
  10  10   0   31.60    4.40
 -11  10   0   -0.20    2.60
 -11 -10   0   -0.30    3.00
  11  10   0   -1.10    2.10
 -11  10   0   -1.90    2.80
  11 -10   0    1.70    2.90
  12 -10   0  116.99    8.20
  12  10   0  113.59    8.20
  13  10   0   -5.60    3.30
  14  10   0   53.69    6.90
   0 -11   0    1.90    1.30
   0  11   0    1.80    1.60
   0  11   0    2.30    1.30
   0 -11   0    0.20    1.30
  -1  11   0    0.00    1.10
   1  11   0    0.10    1.20
  -1  11   0   -0.80    1.40
   1 -11   0   -0.40    1.30
   1  11   0   -1.40    1.00
  -1 -11   0   -0.90    1.20
  -1 -11   0   -0.40    1.00
   1 -11   0    0.00    1.10
   2 -11   0   98.39    5.70
  -2  11   0  105.59    5.00
  -2 -11   0  101.79    5.90
  -2  11   0  110.09    5.40
   2 -11   0  103.69    4.40
   2  11   0  106.59    5.30
  -2 -11   0   94.99    4.20
   2  11   0  102.09    5.10
  -3  11   0   -0.50    1.20
   3  11   0    1.00    1.70
   3 -11   0    0.90    1.50
   3 -11   0   -0.40    1.60
  -3  11   0   -1.10    1.50
   3  11   0    1.10    1.60
  -3  11   0    1.20    1.60
  -3 -11   0   -1.10    1.60
  -3 -11   0   -1.90    1.20
  -4 -11   0  107.09    5.70
   4  11   0  115.09    5.20
   4 -11   0  104.19    5.70
   4 -11   0  116.99    5.30
  -4  11   0  109.69    4.80
   4  11   0  100.39    5.40
  -4  11   0  108.39    5.40
  -4 -11   0  108.09    4.80
  -4  11   0  103.89    5.30
   5 -11   0   -2.20    1.40
  -5  11   0    0.30    0.60
  -5 -11   0   -1.60    1.70
   5  11   0   -0.90    1.80
   5 -11   0    1.00    1.90
  -5  11   0   -1.10    1.40
   5  11   0   -2.30    1.30
  -5 -11   0   -0.60    1.50
  -5  11   0   -0.50    1.70
   6 -11   0  794.32   19.80
   6 -11   0  815.62   19.90
   6  11   0  829.12   19.40
  -6 -11   0  804.52   19.20
  -6  11   0  836.72   19.30
  -6 -11   0  848.52   20.50
   6  11   0  809.82   20.40
  -6  11   0  807.92   20.00
   7 -11   0    0.30    1.90
   7  11   0   -1.50    2.20
  -7  11   0   -2.10    2.10
  -7  11   0    1.30    1.80
  -7 -11   0    0.00    2.00
  -8  11   0    2.50    2.00
  -8  11   0   -1.20    2.70
  -8 -11   0    1.60    2.40
   8  11   0    4.20    2.70
   8 -11   0   -0.10    2.30
   9  11   0    0.80    2.60
  -9  11   0   -1.20    2.00
  -9 -11   0    0.00    2.50
   9 -11   0   -0.10    2.40
  -9  11   0   -2.10    2.90
 -10 -11   0   25.90    4.20
  10  11   0   17.00    3.60
 -10  11   0   23.20    3.80
 -10  11   0   24.70    4.40
  10 -11   0   28.30    4.60
 -11  11   0    4.00    2.90
 -11  11   0    1.20    3.30
 -11 -11   0   -1.90    3.10
  11 -11   0   -0.10    3.40
  11  11   0    3.00    2.60
  12  11   0   -3.80    3.10
  13  11   0   -2.80    3.70
   0  12   0 3294.67   66.19
   0  12   0 3337.37   65.79
   0 -12   0 3342.77   64.49
   0 -12   0 3416.16   67.69
   1 -12   0   -0.30    1.40
   1  12   0    1.70    1.40
  -1 -12   0    1.20    1.30
  -1  12   0   -1.40    1.60
   1  12   0   -1.50    1.80
  -1 -12   0    0.40    1.50
  -1  12   0    0.00    1.30
   1 -12   0   -0.80    1.40
  -2 -12   0   63.99    3.80
   2  12   0   62.89    4.40
  -2  12   0   57.99    4.50
  -2 -12   0   62.29    5.10
  -2  12   0   62.09    4.20
   2  12   0   64.49    4.50
   2 -12   0   64.09    5.10
   2 -12   0   60.89    3.80
   3  12   0   -0.80    1.80
   3 -12   0   -1.00    1.80
  -3 -12   0   -0.50    1.30
   3  12   0   -0.90    1.50
   3 -12   0   -0.50    1.40
  -3  12   0   -2.70    1.60
  -3  12   0    0.00    1.30
  -3 -12   0   -1.50    1.90
   4  12   0   17.80    3.10
   4 -12   0   24.30    3.00
  -4  12   0   28.10    3.40
  -4  12   0   19.90    2.60
  -4  12   0   27.70    2.80
   4 -12   0   19.00    2.80
  -4 -12   0   18.30    3.20
   4  12   0   22.80    2.90
  -4 -12   0   19.90    2.60
  -5  12   0    0.20    1.40
  -5 -12   0    0.00    1.70
   5  12   0    0.60    1.60
  -5  12   0   -0.40    1.70
   5 -12   0   -2.00    1.60
  -5  12   0    0.30    2.00
  -5 -12   0   -3.00    1.70
   5  12   0    0.80    1.60
   5 -12   0    1.60    1.80
  -6  12   0   10.00    2.90
   6  12   0   12.70    2.70
  -6 -12   0    9.20    2.40
  -6  12   0    8.00    2.40
   6 -12   0   10.80    2.60
  -6 -12   0    9.20    2.60
   6  12   0    9.20    2.20
   6 -12   0   12.80    2.70
   7  12   0   -1.10    2.40
  -7  12   0   -0.50    1.80
  -7 -12   0   -1.90    2.30
  -7  12   0   -0.30    2.30
   7 -12   0    0.60    2.00
   8  12   0  194.88    9.20
   8 -12   0  208.48    9.20
  -8  12   0  211.38    9.30
  -8 -12   0  206.38    8.50
  -8  12   0  210.38    8.50
  -9  12   0    0.60    2.20
   9  12   0    1.40    2.80
  -9 -12   0    4.40    3.20
  -9  12   0   -1.80    2.90
   9 -12   0    1.60    2.40
   9 -12   0   -3.50    2.20
 -10 -12   0  386.76   13.20
  10  12   0  374.96   13.90
  10 -12   0  390.76   14.00
 -10  12   0  375.76   13.50
 -11 -12   0   -0.50    3.60
  11  12   0    0.10    2.60
  12  12   0    2.10    3.10
  13  12   0   -3.00    3.70
   1  13   0    1.00    1.50
   1 -13   0    0.10    1.50
  -1  13   0    0.20    1.40
  -1  13   0    1.40    1.80
   1  13   0   -0.20    1.30
  -1 -13   0    0.50    1.60
   1 -13   0   -0.50    1.60
  -1 -13   0    1.40    1.60
  -2 -13   0  885.61   22.30
   2  13   0  846.82   20.50
   2 -13   0  868.81   22.00
  -2  13   0  827.62   20.20
   2  13   0  852.21   20.80
  -2  13   0  856.81   20.80
  -2 -13   0  830.52   19.00
   2 -13   0  850.41   19.40
   3  13   0   -1.50    1.60
  -3 -13   0    1.30    2.20
   3 -13   0   -1.60    1.60
  -3  13   0   -1.10    1.70
  -3 -13   0   -2.90    1.60
   3  13   0    1.10    2.10
  -3  13   0    0.80    2.00
   3 -13   0   -0.40    2.10
   4 -13   0  240.78    9.60
   4  13   0  246.48    9.20
  -4  13   0  252.67    9.00
  -4 -13   0  244.18    8.00
   4 -13   0  244.18    8.60
  -4  13   0  245.08    9.10
   4  13   0  255.27    9.20
  -4 -13   0  285.37   10.60
  -5 -13   0   -2.60    1.90
  -5  13   0   -1.60    1.80
  -5 -13   0   -1.20    2.00
   5  13   0    1.20    1.80
  -5  13   0   -0.90    2.00
   5  13   0   -0.90    2.10
   5 -13   0   -0.90    2.00
   5 -13   0   -4.60    1.60
  -6 -13   0    6.80    2.30
  -6 -13   0    5.80    2.40
   6  13   0    3.40    2.20
  -6  13   0    4.80    2.60
   6  13   0    5.70    2.80
  -6  13   0    4.90    2.30
   6 -13   0    1.20    2.00
   7  13   0   -0.60    2.50
  -7  13   0   -2.10    2.60
  -7 -13   0    0.50    2.50
   8  13   0    5.20    3.10
  -8  13   0    1.10    2.60
   9 -13   0   -2.60    2.90
   9  13   0   -2.70    2.70
  -9  13   0   -5.50    2.40
  10  13   0   17.30    4.50
  10 -13   0   15.20    4.30
  11  13   0   -0.30    3.40
  12  13   0   37.10    6.00
  13  13   0    1.00    4.10
   0  14   0   59.39    4.60
   0 -14   0   47.40    4.80
   0  14   0   52.99    4.30
  -1 -14   0   -1.90    1.60
  -1  14   0   -3.30    1.60
  -1  14   0   -1.60    1.30
   1  14   0    0.60    2.00
   1 -14   0   -1.10    1.60
   1  14   0   -0.80    1.40
  -2 -14   0   29.20    4.20
  -2  14   0   26.70    3.50
  -2  14   0   36.20    4.00
   2 -14   0   25.20    3.90
   2  14   0   40.30    4.20
   2  14   0   29.20    3.60
   3 -14   0    0.00    2.10
  -3 -14   0    1.10    2.30
   3  14   0   -0.10    1.90
   3  14   0   -1.60    2.00
  -3  14   0   -0.40    1.90
  -3  14   0   -3.30    1.90
   4  14   0  188.38    8.20
  -4  14   0  193.48    8.20
   4  14   0  174.48    7.80
  -4  14   0  176.38    7.70
  -4 -14   0  182.38    8.90
   4 -14   0  180.08    8.60
  -5  14   0   -2.60    1.90
  -5  14   0    0.00    2.30
   5  14   0   -0.90    1.80
   5 -14   0   -2.80    1.90
  -5 -14   0   -5.40    2.00
   5  14   0   -1.60    2.10
   6  14   0  194.88    8.90
  -6 -14   0  190.38    9.10
   6 -14   0  203.58    8.90
   6  14   0  160.48    7.70
  -6  14   0  186.68    8.50
  -6  14   0  188.58    8.10
  -7  14   0   -3.30    2.40
   7  14   0   -1.90    2.40
  -8  14   0   31.10    4.60
   8  14   0   40.30    5.20
  -9  14   0    0.10    3.20
   9 -14   0   -4.60    2.60
   9  14   0   -0.90    3.00
  10  14   0    9.40    4.00
  11  14   0   -0.60    3.60
  12  14   0   21.10    5.20
   0  15   0    1.30    1.70
   0 -15   0   -0.80    1.90
   0  15   0    1.70    2.20
  -1 -15   0   -1.00    2.00
  -1  15   0    0.60    2.10
   1  15   0   -0.50    1.50
  -1  15   0   -3.60    1.90
   1 -15   0   -3.90    2.40
   1  15   0   -0.60    2.10
   2  15   0   19.90    3.30
   2 -15   0   21.80    3.90
  -2  15   0   27.00    3.70
   2  15   0   23.20    3.70
  -2  15   0   20.30    3.40
  -2 -15   0   20.80    3.90
   3  15   0   -1.00    2.00
  -3 -15   0   -0.60    2.50
  -3  15   0   -3.60    2.00
   3 -15   0    0.30    2.30
  -3  15   0   -0.70    2.20
   3  15   0    1.50    2.40
   4  15   0   49.00    4.70
  -4  15   0   61.39    5.50
   4  15   0   54.59    5.30
  -4 -15   0   41.40    5.00
  -4  15   0   40.00    4.40
   4 -15   0   45.30    5.00
  -5 -15   0   -2.60    2.30
   5  15   0    0.40    2.10
  -5  15   0    1.30    2.50
   5  15   0   -0.60    2.50
  -5  15   0   -1.10    2.20
   5 -15   0   -0.10    2.20
  -6 -15   0  238.58   10.70
   6  15   0  238.18    9.60
  -6  15   0  214.88    9.30
   6  15   0  250.17   10.40
   6 -15   0  246.18   10.30
  -6  15   0  238.58    9.90
  -7  15   0   -1.80    3.00
   7  15   0   -0.30    2.70
  -8  15   0   95.69    7.50
   8  15   0   90.69    7.10
   9  15   0    1.40    3.40
  10  15   0    9.90    4.10
  11  15   0   -4.60    3.30
  12  15   0   22.70    5.40
   0  16   0  767.02   20.20
   0  16   0  746.93   20.40
   0 -16   0  799.62   22.20
  -1  16   0    0.30    2.30
  -1 -16   0   -2.80    2.60
  -1  16   0   -2.20    2.20
   1  16   0   -0.10    2.30
   1  16   0   -1.30    2.20
   1 -16   0   -5.00    2.40
  -2  16   0    0.40    2.30
   2 -16   0   -4.60    2.40
   2  16   0    0.00    2.30
  -2  16   0   -2.40    2.20
  -2 -16   0   -1.30    2.70
   2  16   0    1.00    2.30
   3  16   0   -0.30    2.20
  -3 -16   0   -3.20    2.70
  -3  16   0   -1.70    2.40
   3 -16   0   -7.00    2.20
  -3  16   0    0.20    2.20
   3  16   0    4.00    2.30
  -4  16   0   86.99    6.10
   4  16   0   76.29    6.20
  -4 -16   0   87.29    7.20
   4 -16   0   89.79    6.90
  -4  16   0   78.99    6.20
   4  16   0   86.79    6.30
  -5  16   0   -1.60    2.50
   5  16   0    0.90    2.80
  -5  16   0    0.20    2.40
   5 -16   0   -2.40    2.00
   5  16   0   -4.80    1.90
  -5 -16   0    2.20    2.80
   6 -16   0   85.19    6.80
  -6  16   0   86.09    6.60
  -6  16   0   80.99    6.30
   6  16   0   75.89    6.00
  -6 -16   0   89.29    7.40
   6  16   0   85.09    6.70
  -7  16   0   -1.60    2.80
   7  16   0   -0.80    2.90
   8  16   0    0.50    3.30
   9  16   0   -2.20    3.40
  10  16   0    2.60    3.20
  11  16   0    2.30    4.10
   1 -17   0   -2.10    2.90
  -1 -17   0   -4.20    2.90
   1  17   0   -1.50    2.30
  -1  17   0   -1.10    2.40
   1  17   0    2.40    2.60
  -1  17   0   -0.30    2.50
   2 -17   0  143.69    9.00
   2  17   0  153.68    8.00
  -2  17   0  146.99    8.20
  -2 -17   0  166.58    9.70
   2  17   0  143.09    8.10
  -2  17   0  142.29    7.70
  -3  17   0   -1.00    2.50
   3 -17   0   -1.90    2.90
  -3  17   0   -2.00    2.50
   3  17   0   -2.10    2.20
  -3 -17   0   -0.40    3.00
   3  17   0   -2.50    2.40
  -4  17   0  366.36   12.80
   4 -17   0  355.56   13.90
  -4  17   0  357.26   13.10
   4  17   0  365.16   13.20
  -4 -17   0  358.06   14.30
   4  17   0  358.16   13.00
  -5 -17   0    2.20    3.10
   5 -17   0    2.70    2.90
  -5  17   0    0.30    2.80
   5  17   0    1.40    2.50
   5  17   0   -2.70    1.80
  -5  17   0   -0.60    2.50
   6  17   0   25.40    4.80
   6 -17   0   23.60    4.50
  -6 -17   0   27.10    4.60
  -6  17   0   28.30    4.70
   7  17   0   -1.40    3.10
   8  17   0   -2.90    3.40
   9  17   0   -3.50    3.50
  10  17   0    0.20    4.00
   0 -18   0    1.60    3.00
   0  18   0    2.10    2.90
   0  18   0    3.30    2.90
   1  18   0    1.20    2.20
  -1  18   0   -3.40    2.40
  -1 -18   0   -6.20    2.90
  -1  18   0   -0.40    2.60
   1  18   0   -2.30    2.40
   1 -18   0   -4.80    3.10
  -2 -18   0   11.50    4.10
  -2  18   0   10.80    3.50
   2  18   0    8.50    3.20
   2 -18   0   14.20    4.10
   2  18   0   18.10    3.60
  -2  18   0   22.80    4.10
  -3  18   0   -4.30    2.70
  -3  18   0    1.20    2.80
   3  18   0    0.80    3.00
   3  18   0    2.00    2.90
  -3 -18   0   -1.90    3.20
   3 -18   0   -3.20    2.50
  -4 -18   0   62.69    6.70
   4  18   0   78.99    6.70
  -4  18   0   66.79    6.30
   4 -18   0   80.79    7.30
   4  18   0   72.79    6.60
  -4  18   0   79.99    6.50
   5 -18   0    2.90    2.80
   5  18   0    4.00    2.90
   5  18   0   -2.10    3.00
  -5  18   0    4.70    3.70
  -5  18   0    0.40    2.90
  -5 -18   0    5.00    3.60
  -6  18   0    6.50    4.60
   6  18   0    4.40    3.50
   7  18   0    5.40    3.90
   8  18   0    3.40    4.00
   9  18   0    1.60    4.00
   0  19   0    0.30    3.00
  -1  19   0    0.90    3.00
   1  19   0   -0.20    2.90
   2  19   0    6.80    3.60
  -2  19   0   14.20    3.90
   3  19   0   -0.40    3.00
  -3  19   0    3.90    3.60
   4  19   0    6.40    3.70
  -4  19   0    7.90    3.70
   5  19   0   -0.70    3.30
  -5  19   0   -0.30    3.10
   6  19   0    0.00    3.50
   7  19   0    0.80    3.80
   8  19   0   -2.30    3.80
   0  20   0  156.38    9.00
   1  20   0   -2.90    2.90
  -1  20   0    2.30    3.60
   2  20   0   -5.60    2.80
  -2  20   0   -1.40    2.80
   3  20   0    1.20    3.50
  -3  20   0   -1.50    3.00
  -4  20   0   64.99    7.00
   4  20   0   70.29    7.30
   5  20   0    2.40    3.80
   6  20   0   34.60    6.10
   7  20   0    1.20    4.10
   0  21   0    3.30    3.50
  -1  21   0   -2.40    3.00
   1  21   0   -0.60    3.40
   2  21   0   39.20    6.00
  -2  21   0   28.90    5.30
   3  21   0   -3.20    3.30
  -3  21   0    1.70    3.60
   4  21   0   13.90    4.60
   5  21   0   -5.20    3.40
   6  21   0   18.40    5.40
   0  22   0   53.79    6.70
   1  22   0   -4.10    3.30
  -1  22   0   -1.10    3.50
  -2  22   0    5.40    4.00
   2  22   0    5.00    4.00
   3  22   0   -3.20    3.70
   4  22   0  163.98   10.40
   0  23   0   12.10    4.50
  -1  23   0    1.90    4.00
   1  23   0   -0.80    3.80
   0   0  -1    3.60    0.40
   1   0  -1    1.20    0.30
   1   0   1    1.10    0.30
  -1   0  -1    0.20    0.20
  -1   0   1    0.70    0.40
  -1   0  -1    1.10    0.40
  -1   0   1    1.20    0.30
   2   0   1    1.20    0.40
  -2   0  -1    0.90    0.70
  -2   0  -1    1.10    0.30
  -2   0   1   -0.40    0.50
   2   0  -1    1.40    0.40
  -2   0   1    0.40    0.30
   3   0   1    1.40    0.30
  -3   0   1   -0.60    0.70
  -3   0  -1    0.60    0.30
   3   0  -1    1.70    0.30
  -3   0   1    1.00    0.30
  -3   0  -1    2.30    0.80
  -4   0  -1    0.70    1.10
  -4   0   1   -0.70    1.10
  -5   0  -1    0.10    1.20
  -5   0   1    1.00    1.00
   6   0   1    6.90    1.70
   6   0  -1   -0.90    1.20
  -6   0   1   -0.60    0.90
  -6   0  -1   -1.00    0.90
  -7   0  -1    1.10    1.30
   7   0   1   -0.80    1.30
   7   0  -1   -0.10    1.30
  -7   0   1   -0.90    1.10
   8   0  -1   -0.30    1.20
   8   0   1   -0.80    1.50
  -8   0   1   -0.80    1.80
  -8   0  -1   -2.10    1.70
   9   0   1   -0.60    1.90
   9   0  -1    0.40    2.00
  -9   0  -1    0.30    2.10
  -9   0   1   -3.10    1.90
 -10   0  -1   -3.40    2.10
  10   0  -1    1.10    2.30
  10   0   1    0.90    2.10
 -10   0   1   -0.60    1.70
 -11   0  -1   -1.10    2.60
 -11   0   1    2.30    2.10
  11   0  -1   -1.90    2.30
  11   0   1    0.30    2.30
 -12   0  -1   -0.10    2.80
  12   0  -1    0.80    2.10
 -12   0   1   -5.00    2.70
  12   0   1   -2.90    2.50
 -13   0  -1    3.50    5.40
 -13   0   1    1.40    3.80
  13   0  -1    3.30    3.40
  13   0   1   -0.30    2.80
  14   0  -1   -1.70    3.50
  14   0   1   -2.60    3.70
  15   0   1    0.10    3.70
  15   0  -1    0.50    4.00
   0  -1   1    0.90    0.40
   0   1  -1    1.70    0.30
   0  -1  -1    1.70    0.30
   1   1  -1  482.95    9.50
  -1  -1  -1  489.55    9.50
  -1  -1   1  484.75    9.70
  -1   1  -1  492.35    9.70
   1  -1  -1  498.75    9.60
  -2  -1  -1 1177.48   21.60
   2   1  -1 1137.29   21.50
  -2  -1  -1 1118.19   21.90
  -2   1   1 1135.79   21.90
  -2  -1   1 1149.98   22.10
  -2   1  -1 1126.19   22.00
  -2   1  -1 1154.08   21.50
   2  -1  -1 1149.39   21.50
  -3  -1  -1    0.10    0.80
   3   1  -1    0.40    0.30
  -3   1   1   -0.50    0.80
  -3   1   1    0.60    0.40
  -3  -1  -1    0.60    0.40
   3  -1  -1    0.10    0.30
  -3   1  -1    0.50    0.30
  -3   1  -1    2.10    0.90
  -3  -1   1    0.20    0.60
  -4  -1  -1   35.00    2.40
  -4   1   1   40.50    2.20
   4   1  -1   39.20    1.20
  -4  -1  -1   38.40    1.30
   4  -1   1   37.10    1.20
  -4  -1  -1   35.50    1.30
  -4   1  -1   38.10    1.10
   4  -1  -1   38.30    1.10
   4  -1  -1   39.20    1.20
  -4  -1   1   41.10    2.60
  -4  -1   1   41.10    1.40
  -4   1  -1   36.90    2.20
  -5  -1  -1  434.56   10.30
  -5   1   1  426.96   10.30
  -5  -1   1  420.96   10.30
  -5   1  -1  415.16   10.30
  -6  -1  -1   51.99    3.30
   6   1  -1   50.99    3.30
  -6   1   1   50.49    3.00
  -6  -1   1   43.60    2.80
  -6   1  -1   49.40    2.90
   6   1   1   45.00    3.10
   6  -1  -1   45.90    3.30
  -7   1   1   47.30    3.50
   7   1  -1   47.90    3.60
  -7  -1  -1   40.40    3.40
   7  -1   1   45.40    3.40
  -7  -1   1   49.00    3.60
   7  -1  -1   45.20    3.60
  -7   1  -1   51.79    3.60
   7   1   1   50.59    3.50
   8   1  -1   44.30    3.50
  -8  -1  -1   45.80    4.00
   8  -1   1   46.90    3.70
  -8   1   1   48.60    3.50
  -8   1  -1   49.10    4.00
   8   1   1   39.40    3.80
  -8  -1   1   42.30    3.80
   8  -1  -1   46.40    3.60
   9   1  -1   73.29    5.10
   9  -1   1   69.09    4.70
  -9  -1  -1   72.39    5.00
  -9   1   1   71.79    5.00
  -9   1  -1   70.79    5.00
  -9  -1   1   72.99    5.10
   9  -1  -1   75.39    4.80
   9   1   1   80.69    5.00
 -10  -1  -1   24.20    3.70
  10   1  -1   32.20    4.20
 -10   1   1   23.10    3.30
  10  -1   1   25.50    3.60
 -10  -1   1   21.00    3.50
  10   1   1   31.20    3.90
 -10   1  -1   28.50    3.90
  10  -1  -1   28.40    3.70
 -11   1   1  112.49    6.90
 -11  -1  -1  121.39    7.00
  11  -1   1  110.79    6.60
  11   1  -1  107.69    6.90
  11   1   1  100.59    6.00
  11  -1  -1  112.99    6.50
 -11  -1   1   96.39    6.60
 -11   1  -1  110.69    6.80
 -12   1   1   16.30    4.00
  12   1  -1    8.00    2.80
 -12  -1  -1   11.90    3.70
  12  -1   1    7.60    3.30
 -12   1  -1    7.90    2.90
  12   1   1   10.00    3.30
  12  -1  -1   13.00    3.80
 -12  -1   1   12.70    3.70
 -13   1   1   11.20    4.50
 -13  -1  -1   11.10    3.80
  13  -1   1   10.00    3.80
  13   1  -1   10.70    3.90
  13   1   1   12.60    4.10
 -13  -1   1   11.90    3.90
  13  -1  -1   11.00    3.70
  14  -1   1   -3.50    3.00
  14   1  -1   -0.50    3.50
  14   1   1    2.50    3.50
  14  -1  -1   -0.10    3.20
  15   1  -1   10.20    4.40
  15  -1   1    5.70    4.10
  15  -1  -1    5.60    4.10
  15   1   1    1.70    3.90
   0  -2   1  541.55   10.60
   0  -2  -1  529.85    9.90
   0  -2  -1  519.95   10.70
   0  -2  -1  531.25   10.00
   0   2  -1  524.75   10.60
   0   2   1  523.75   10.60
   0   2   1  548.35   10.00
  -1  -2  -1 2683.23   50.59
   1   2  -1 2698.93   50.39
  -1   2   1 2729.83   50.49
  -1  -2  -1 2734.43   50.69
  -1  -2   1 2751.72   50.59
   1  -2  -1 2730.13   50.59
  -1   2  -1 2727.93   50.39
  -1   2  -1 2692.93   50.49
   1   2   1 2649.73   50.39
   2   2  -1   41.40    1.50
  -2  -2  -1   39.30    1.60
  -2   2   1   38.30    1.60
  -2  -2  -1   41.90    1.70
  -2   2  -1   43.10    1.90
   2  -2  -1   44.00    1.70
  -2   2  -1   42.50    1.60
  -2  -2   1   46.30    1.90
  -3   2   1  399.46    8.60
  -3  -2  -1  381.66    8.60
   3   2  -1  393.46    7.90
  -3  -2  -1  381.96    8.10
   3  -2  -1  391.36    8.10
  -3   2  -1  380.36    8.70
  -3  -2   1  387.46    8.80
  -3   2  -1  388.96    7.90
  -4   2   1  169.08    4.90
  -4  -2  -1  177.78    4.20
   4   2  -1  172.48    4.00
  -4  -2  -1  167.58    5.10
  -4  -2   1  175.28    5.30
   4  -2  -1  172.18    4.00
  -4   2  -1  174.48    3.90
  -4   2  -1  164.48    5.10
   5   2  -1  266.87    5.60
  -5  -2  -1  266.87    5.80
  -5  -2  -1  266.07    7.20
   5  -2   1  258.27    5.50
  -5   2   1  260.17    7.20
  -5  -2   1  260.47    5.70
  -5  -2   1  274.17    7.50
   5  -2  -1  265.17    5.60
  -5   2  -1  278.07    7.40
  -5   2  -1  266.57    5.50
  -6  -2  -1  115.49    4.70
  -6   2   1  120.19    4.60
  -6  -2  -1  119.19    2.80
   6   2  -1  114.69    4.90
  -6   2   1  121.19    5.00
   6  -2  -1  123.59    5.10
  -6  -2   1  119.89    2.70
  -6  -2   1  112.39    4.80
   6   2   1  115.99    4.80
  -6   2  -1  125.29    4.70
  -7  -2  -1   15.50    2.40
   7   2  -1   14.80    2.30
   7  -2   1   14.50    2.30
  -7   2   1   13.60    2.50
  -7   2   1   15.00    2.40
   7  -2  -1   12.30    2.40
  -7  -2   1   14.70    2.20
   7   2   1   16.50    2.50
  -7   2  -1   13.40    2.10
   8  -2   1   21.90    3.00
  -8   2   1   22.40    3.00
   8   2  -1   27.60    3.20
  -8  -2  -1   27.60    3.30
  -8   2  -1   27.90    3.30
   8  -2  -1   29.00    3.40
  -8  -2   1   22.70    3.00
   8   2   1   23.40    3.00
   9  -2   1   83.99    5.20
   9   2  -1   92.19    5.30
  -9  -2  -1   87.29    5.00
  -9   2   1   91.69    5.50
  -9  -2   1   93.49    5.60
   9   2   1   98.89    5.50
  -9   2  -1   89.89    5.50
   9  -2  -1   93.19    5.70
 -10  -2  -1   -0.50    2.40
 -10   2   1   -2.70    1.50
  10  -2   1    0.60    2.10
  10   2  -1   -1.90    2.10
 -10   2  -1   -1.10    2.30
 -10  -2   1   -0.90    1.70
  10   2   1    1.50    2.10
  10  -2  -1   -0.80    2.10
 -11  -2  -1   68.69    5.80
 -11   2   1   59.99    5.50
  11   2  -1   78.49    6.00
  11  -2   1   66.79    5.40
 -11  -2   1   77.69    5.40
  11   2   1   74.99    5.70
  11  -2  -1   77.09    5.50
 -11   2  -1   60.89    5.60
 -12  -2  -1   92.69    6.30
 -12   2   1  108.29    7.20
  12   2  -1  105.19    6.70
  12  -2   1  102.89    6.90
 -12   2  -1   92.59    6.90
 -12  -2   1   90.99    6.90
  12   2   1  113.49    7.20
  12  -2  -1  108.69    7.30
  13  -2   1   64.59    6.50
  13   2  -1   74.49    7.10
  13   2   1   63.19    6.40
  13  -2  -1   58.99    6.40
  14  -2   1    3.10    3.50
  14   2  -1    1.20    3.50
  14   2   1    0.60    3.40
  14  -2  -1    2.20    3.70
  15   2  -1    9.30    4.60
  15  -2   1    9.00    4.80
  15  -2  -1   10.00    4.50
  15   2   1    4.20    4.00
   0  -3  -1    0.80    0.40
   0  -3  -1    1.60    0.80
   0  -3   1    0.30    0.70
   0   3   1    0.00    0.70
   0   3  -1    0.70    0.70
  -1  -3  -1  908.21   18.10
   1   3  -1  904.21   17.90
  -1   3   1  923.01   17.90
  -1   3   1  912.91   17.30
  -1  -3  -1  927.21   17.40
   1  -3   1  946.11   18.00
   1   3   1  904.81   17.90
  -1   3  -1  914.71   17.90
  -1   3  -1  892.01   17.80
   1  -3  -1  900.81   18.10
  -1  -3   1  891.71   17.90
  -2  -3  -1  703.93   14.20
   2   3  -1  731.93   14.30
   2  -3  -1  712.33   14.50
  -2   3  -1  699.63   14.40
   2   3   1  731.83   14.30
  -2  -3   1  710.73   14.60
   3   3  -1  758.32   15.00
  -3   3   1  723.23   15.30
  -3   3   1  751.32   15.00
  -3  -3  -1  747.53   15.40
  -3  -3  -1  758.32   15.30
  -3   3  -1  746.73   15.60
  -3   3  -1  765.52   15.00
  -3  -3   1  767.52   15.70
   3   3   1  767.22   15.10
   3  -3  -1  764.62   15.20
   4   3  -1   43.30    1.90
  -4   3   1   40.40    2.50
  -4  -3  -1   46.90    2.10
  -4  -3  -1   40.70    2.60
  -4   3  -1   43.60    2.70
   4  -3  -1   45.50    2.00
  -4  -3   1   47.40    2.80
  -4   3  -1   41.40    1.80
  -5   3   1    2.50    1.30
   5   3  -1    4.00    0.70
  -5  -3  -1    4.70    1.20
   5   3  -1    2.70    1.80
   5  -3   1    2.50    0.60
  -5  -3  -1    4.70    0.90
  -5   3  -1    2.50    1.10
  -5  -3   1    2.40    1.10
   5  -3  -1    3.30    0.70
  -5   3  -1    3.70    0.60
  -5  -3   1    3.70    0.80
  -6   3   1   34.00    2.80
  -6  -3  -1   39.40    1.90
   6  -3   1   37.80    3.70
  -6  -3  -1   34.70    2.90
   6  -3   1   35.60    1.60
   6   3  -1   36.60    1.60
  -6   3   1   38.60    3.10
   6   3  -1   39.20    3.10
  -6   3  -1   38.10    2.70
  -6  -3   1   38.50    3.10
   6   3   1   35.50    3.00
   6  -3  -1   38.70    3.10
   6  -3  -1   35.40    1.60
  -6  -3   1   38.50    1.80
  -6   3  -1   36.80    3.00
   7  -3   1 1268.17   26.80
  -7  -3  -1 1241.78   26.50
  -7   3   1 1257.27   27.00
   7   3  -1 1236.48   27.00
  -7   3   1 1240.38   26.40
   7   3   1 1211.58   26.60
  -7   3  -1 1251.37   26.60
  -7  -3   1 1227.98   26.50
  -7   3  -1 1219.78   26.50
   7  -3  -1 1221.98   27.10
  -8   3   1   69.19    4.80
  -8   3   1   66.99    4.10
  -8  -3  -1   56.99    4.40
   8   3  -1   78.29    4.50
   8  -3   1   73.19    4.50
  -8   3  -1   65.29    4.10
  -8  -3   1   62.09    4.40
   8   3   1   69.99    4.50
   8  -3  -1   66.89    4.70
   9  -3   1  175.38    7.30
  -9   3   1  178.98    7.10
  -9  -3  -1  162.88    7.20
   9   3  -1  177.98    7.60
   9   3   1  181.38    7.50
  -9   3  -1  180.08    7.50
   9  -3  -1  179.48    7.60
  -9  -3   1  170.58    7.40
  10   3  -1   37.80    4.50
 -10  -3  -1   33.20    4.10
  10  -3   1   37.40    4.20
 -10   3   1   37.10    4.00
 -10  -3   1   30.50    4.10
  10  -3  -1   41.90    4.80
 -10   3  -1   30.40    4.00
  10   3   1   39.80    4.50
  11   3  -1    9.90    3.30
  11  -3   1    5.60    2.80
 -11  -3  -1    7.90    2.70
 -11   3   1   10.00    3.10
 -11  -3   1    9.40    3.20
  11   3   1   10.60    3.20
  11  -3  -1    4.30    2.20
 -11   3  -1    5.70    3.00
  12   3  -1    2.10    2.40
 -12   3   1    0.30    3.00
  12  -3   1    1.40    2.70
 -12  -3  -1    2.10    3.10
 -12   3  -1   -2.40    2.80
  12  -3  -1   -1.30    2.60
  12   3   1    2.20    2.90
 -12  -3   1   -1.70    2.90
  13   3  -1   -0.40    3.10
  13  -3   1   -3.40    2.60
  13   3   1    1.20    3.10
  13  -3  -1   -0.80    2.90
  14  -3   1    1.50    3.30
  14   3  -1   -5.50    3.20
  14  -3  -1   -0.80    3.80
  14   3   1    0.60    3.70
  15  -3   1   73.99    7.50
  15   3  -1   67.29    7.70
  15  -3  -1   98.39    8.20
  15   3   1   82.89    8.00
   0  -4  -1  812.62   16.60
   0   4   1  802.12   16.20
   0   4  -1  796.52   16.20
   0  -4   1  819.32   16.10
   0  -4  -1  788.02   15.50
  -1   4   1 2268.07   42.10
   1  -4   1 2327.47   42.90
   1   4  -1 2250.57   42.90
  -1   4   1 2267.67   42.90
  -1  -4  -1 2219.18   42.20
  -1  -4  -1 2231.68   43.20
   1  -4  -1 2218.78   43.10
  -1  -4   1 2254.07   42.80
  -1   4  -1 2249.77   42.80
  -1   4  -1 2230.68   42.60
   1   4   1 2253.37   42.90
   1  -4  -1 2312.97   42.40
  -2  -4  -1    9.80    1.00
  -2   4   1    9.90    1.00
  -2  -4  -1    9.20    1.20
   2   4  -1    9.20    1.10
   2  -4  -1   10.50    1.20
  -2  -4   1   12.20    1.30
  -2   4  -1   10.00    1.10
   2   4   1   10.00    1.10
  -2   4  -1   10.70    1.20
  -3   4   1  183.78    5.00
  -3   4   1  198.68    5.20
  -3  -4  -1  197.88    5.20
   3   4  -1  199.68    5.10
   3   4   1  197.68    5.20
  -3  -4   1  192.68    5.40
   3  -4  -1  198.58    5.30
  -3   4  -1  203.48    5.40
  -3   4  -1  196.18    5.00
   4   4  -1  392.06    8.70
  -4  -4  -1  402.76    9.10
  -4   4   1  397.56    9.30
  -4  -4  -1  398.66    9.50
  -4  -4   1  407.66    9.70
  -4   4  -1  389.36    8.70
   4  -4  -1  397.26    9.00
  -4   4  -1  402.86    9.60
   4   4   1  397.16    8.90
   5  -4   1  400.46    9.00
  -5  -4  -1  393.86   10.00
  -5  -4  -1  420.96    9.30
   5   4  -1  410.76   10.50
  -5   4   1  405.96   10.00
   5   4  -1  406.46    8.90
  -5  -4   1  413.66   10.30
  -5   4  -1  407.46   10.20
   5  -4  -1  401.96    9.10
  -5  -4   1  405.96    9.20
   5   4   1  407.06   10.40
  -5   4  -1  409.46    8.80
  -6   4   1  125.59    5.30
   6   4  -1  123.49    5.10
  -6  -4  -1  133.99    4.00
   6  -4   1  117.19    3.60
   6   4  -1  129.79    3.70
  -6   4   1  127.09    4.80
  -6  -4  -1  137.99    5.20
   6  -4   1  121.49    5.00
  -6   4  -1  129.79    3.60
   6  -4  -1  116.09    5.30
   6  -4  -1  126.59    3.80
  -6  -4   1  116.09    5.10
  -6   4  -1  127.29    5.10
  -6  -4   1  123.49    3.90
  -6   4  -1  133.49    5.10
   6   4   1  130.69    5.10
  -7  -4  -1  372.96   10.40
  -7   4   1  375.56   10.40
   7   4  -1  370.26   10.80
  -7   4   1  369.56   10.80
   7  -4   1  366.56   10.50
   7  -4  -1  368.66   11.00
  -7   4  -1  367.26   10.50
  -7   4  -1  393.46   10.70
  -7  -4   1  380.06   10.60
   7   4   1  383.56   10.80
   8   4  -1   12.20    2.40
  -8  -4  -1    9.50    2.10
  -8   4   1    9.20    2.40
   8  -4   1    8.70    2.30
  -8   4   1    6.90    2.40
  -8  -4   1    8.40    2.50
  -8   4  -1   12.50    2.60
   8  -4  -1    6.90    2.40
  -8   4  -1    7.60    2.40
   8   4   1    9.80    2.50
  -9  -4  -1  519.25   14.40
  -9   4   1  536.15   14.60
   9  -4   1  534.05   14.80
  -9   4   1  536.05   15.10
   9   4  -1  544.75   15.20
   9  -4  -1  539.65   15.30
  -9  -4   1  541.75   14.80
  -9   4  -1  534.05   14.60
   9   4   1  517.55   14.70
 -10   4   1   33.40    4.10
 -10  -4  -1   38.60    4.10
  10   4  -1   39.50    4.30
  10  -4   1   36.30    4.30
  10   4   1   40.00    4.50
  10  -4  -1   40.50    4.80
 -10   4  -1   29.30    4.00
 -10  -4   1   36.50    4.10
  11   4  -1   10.40    2.90
 -11   4   1    6.10    3.00
 -11  -4  -1    7.10    2.60
  11  -4   1    6.90    2.80
  11   4   1    5.70    3.00
  11  -4  -1    7.10    2.90
 -11  -4   1    4.30    3.00
 -11   4  -1    6.30    3.00
 -12   4   1    7.10    3.50
 -12  -4  -1    1.60    3.10
  12   4  -1    4.80    2.60
  12  -4   1    5.10    2.80
 -12  -4   1    5.80    3.30
 -12   4  -1    2.60    2.50
  12   4   1    1.00    2.80
  12  -4  -1    0.80    2.90
  13   4  -1   50.09    6.20
  13  -4   1   60.99    6.40
  13  -4  -1   50.29    6.10
  13   4   1   51.09    6.00
  14   4  -1    6.60    4.20
  14  -4   1    2.10    3.30
  14   4   1    5.90    3.90
  14  -4  -1    0.10    3.40
  15   4  -1    7.50    4.40
  15  -4  -1    8.40    4.60
  15   4   1    8.20    4.10
   0  -5   1   -0.40    0.70
   0  -5  -1   -0.40    0.60
   0   5  -1   -0.30    0.80
   0   5   1    0.40    0.60
   0  -5  -1    1.30    0.60
  -1  -5  -1 1221.78   24.70
   1  -5   1 1256.67   24.20
  -1   5   1 1204.38   23.40
  -1  -5  -1 1208.98   23.50
   1   5  -1 1206.38   24.20
  -1   5   1 1230.28   24.30
   1   5   1 1231.68   24.30
  -1   5  -1 1226.18   24.30
  -1   5  -1 1198.98   23.90
   1  -5  -1 1254.87   23.60
  -1  -5   1 1209.58   24.00
   1  -5  -1 1202.38   24.60
  -2   5   1  183.78    5.20
  -2   5   1  180.98    4.60
  -2  -5  -1  188.18    4.80
   2   5  -1  178.98    5.10
   2  -5   1  197.28    5.40
  -2  -5  -1  186.88    5.50
   2  -5  -1  177.48    5.30
  -2   5  -1  180.18    5.00
  -2  -5   1  184.98    5.20
   2   5   1  180.78    5.20
  -2   5  -1  187.88    5.20
  -3  -5  -1  521.85   11.60
  -3  -5  -1  521.15   12.00
   3   5  -1  551.84   11.70
   3  -5  -1  544.15   12.00
  -3   5  -1  542.55   11.90
  -3  -5   1  545.15   12.10
   3   5   1  522.85   11.70
  -4  -5  -1   52.79    2.70
  -4   5   1   51.79    2.50
  -4  -5  -1   46.80    2.60
  -4   5   1   50.09    2.60
   4   5  -1   47.60    2.40
  -4   5  -1   50.89    2.80
  -4  -5   1   51.19    3.00
   4  -5  -1   52.29    2.70
  -4   5  -1   49.90    2.40
   4   5   1   50.59    2.50
  -5  -5  -1   43.90    2.60
   5  -5   1   45.30    2.40
  -5  -5  -1   42.20    2.90
   5   5  -1   44.90    2.30
   5   5  -1   46.80    3.20
  -5   5   1   42.90    3.10
  -5   5   1   45.50    2.80
  -5  -5   1   45.00    3.00
   5   5   1   46.10    2.90
   5  -5  -1   47.00    2.50
  -5   5  -1   45.30    2.70
  -5  -5   1   48.60    2.60
  -5   5  -1   45.10    2.30
  -6  -5  -1  110.99    4.00
  -6   5   1  114.89    4.70
   6   5  -1  106.79    3.60
   6   5  -1  108.49    5.10
  -6  -5  -1  109.59    4.70
   6  -5   1  109.59    3.80
  -6   5   1  106.39    5.00
   6  -5   1  100.79    4.70
  -6   5  -1  113.79    4.80
  -6  -5   1  106.39    4.80
   6  -5  -1  108.69    5.10
  -6   5  -1  115.99    3.70
   6   5   1  114.69    5.00
  -6  -5   1  104.19    3.90
   6  -5  -1  105.79    3.80
  -6   5  -1  114.89    4.80
   7  -5   1  255.37    8.20
  -7   5   1  240.48    8.30
  -7   5   1  235.38    7.80
  -7  -5  -1  231.88    7.60
   7   5  -1  240.98    8.20
   7  -5  -1  244.18    8.50
  -7  -5   1  247.58    8.00
   7   5   1  242.08    8.20
  -7   5  -1  249.18    8.00
  -7   5  -1  226.78    7.80
   8  -5   1    7.90    2.40
   8   5  -1    8.50    2.60
  -8   5   1    8.20    2.50
  -8  -5  -1   10.70    2.60
  -8   5   1   11.00    2.50
  -8   5  -1   12.10    2.60
  -8  -5   1   11.90    2.70
   8  -5  -1   14.00    2.80
   8   5   1   13.30    2.50
  -8   5  -1   12.00    2.80
  -9   5   1  114.99    6.00
  -9   5   1  108.09    6.30
   9   5  -1  106.09    5.80
  -9  -5  -1  114.99    6.10
   9  -5   1  113.29    6.10
  -9   5  -1  122.49    6.20
   9   5   1  111.79    6.10
   9  -5  -1   96.99    6.10
  -9  -5   1  107.39    6.10
  10   5  -1   -1.50    2.30
 -10   5   1   -0.20    2.30
  10  -5   1   -5.30    2.00
 -10  -5  -1    0.60    2.50
  10  -5  -1   -0.90    2.30
  10   5   1   -0.50    2.20
 -10  -5   1    0.90    2.00
 -10   5  -1    0.10    2.30
 -11  -5  -1   10.50    3.30
  11  -5   1   14.50    3.40
 -11   5   1   13.30    3.40
  11   5  -1   10.90    3.50
 -11  -5   1    7.40    3.20
  11   5   1   12.40    3.40
  11  -5  -1   14.10    3.60
 -11   5  -1   13.40    3.40
 -12   5   1   -1.70    2.60
  12  -5   1    1.80    2.70
 -12  -5  -1   -1.80    2.90
  12   5  -1    3.00    3.00
  12  -5  -1    1.20    3.20
  12   5   1   -0.70    2.70
 -12  -5   1    3.50    3.30
 -12   5  -1   -2.20    2.80
  13  -5   1   10.10    3.90
  13   5  -1   15.50    4.40
  13  -5  -1   14.30    4.20
  13   5   1   10.20    3.80
  14   5  -1    3.10    4.00
  14  -5   1    0.70    3.30
  14   5   1    0.20    3.50
  14  -5  -1    1.40    3.50
  15   5  -1   -1.30    3.80
  15  -5  -1    2.10    3.70
  15   5   1   -3.10    3.60
   0  -6   1   17.60    1.70
   0  -6  -1   18.30    1.80
   0   6  -1   20.00    1.80
   0   6   1   16.50    1.60
   0  -6  -1   19.20    1.40
   1   6  -1   19.00    1.90
  -1   6   1   21.70    1.50
  -1   6   1   22.40    1.90
  -1  -6  -1   14.00    1.70
   1  -6   1   22.20    1.90
  -1  -6  -1   22.70    1.60
   1  -6  -1   22.70    1.70
   1  -6  -1   16.80    1.80
  -1  -6   1   18.00    1.70
  -1   6  -1   20.80    1.90
  -1   6  -1   21.70    1.70
   1   6   1   15.50    1.60
   2  -6   1    8.30    1.50
  -2  -6  -1    5.70    1.20
   2   6  -1    6.30    1.30
  -2   6   1    6.80    1.00
  -2  -6  -1    4.60    1.20
  -2   6   1    6.10    1.30
   2  -6  -1    3.80    1.30
   2  -6  -1    4.40    1.10
  -2   6  -1    3.50    1.10
  -2  -6   1    5.60    1.40
   2   6   1    5.90    1.10
  -2   6  -1    4.30    1.30
  -3   6   1  460.45   10.50
  -3  -6  -1  439.36   10.20
  -3  -6  -1  462.65   11.00
   3   6  -1  457.35   10.50
  -3   6  -1  458.75   10.50
  -3   6  -1  443.86   10.50
  -3  -6   1  451.05   10.60
   3   6   1  452.05   10.60
   3  -6  -1  454.85   10.90
   4   6  -1    2.20    0.90
  -4  -6  -1    1.90    1.10
  -4   6   1    2.00    0.90
  -4   6   1    2.10    1.00
  -4  -6  -1   -0.10    0.40
   4   6  -1    1.10    1.30
   4  -6  -1    0.30    0.80
  -4   6  -1    0.00    0.80
  -4   6  -1    2.00    1.20
  -4  -6   1    1.50    1.20
   4   6   1    1.00    1.00
   4   6   1    2.30    1.00
   5   6  -1  224.88    7.30
  -5   6   1  240.48    6.80
  -5  -6  -1  229.58    6.70
  -5   6   1  236.08    7.30
  -5   6   1  236.98    6.40
   5  -6   1  243.78    6.70
  -5  -6  -1  231.08    6.90
   5   6  -1  226.38    6.30
   5   6   1  233.38    6.40
  -5   6  -1  227.18    6.90
  -5  -6   1  230.78    7.00
  -5   6  -1  229.78    6.30
   5   6   1  239.58    7.40
   5  -6  -1  223.78    6.60
  -5  -6   1  231.38    6.80
  -6   6   1    9.90    1.90
   6   6  -1    8.40    1.30
  -6   6   1    8.30    2.10
  -6  -6  -1    7.30    1.50
   6   6  -1   13.90    2.50
   6  -6   1    7.40    1.40
   6  -6   1   11.50    2.10
  -6  -6  -1    9.50    2.00
  -6  -6   1    6.10    1.60
  -6   6  -1    9.50    1.40
  -6   6  -1   11.20    2.10
   6   6   1    7.60    2.00
  -6   6  -1   11.30    2.10
   6  -6  -1    6.50    1.30
  -6  -6   1    6.70    1.50
   7   6  -1  225.98    7.90
  -7   6   1  219.58    7.40
  -7  -6  -1  226.08    7.60
  -7   6   1  232.78    8.20
   7  -6   1  218.08    7.80
   7   6   1  215.38    7.90
   7  -6  -1  231.38    8.30
  -7  -6   1  231.78    7.90
  -7   6  -1  204.68    7.40
  -7   6  -1  223.08    7.70
   8   6  -1   17.20    3.10
  -8   6   1   14.90    2.70
  -8   6   1   18.40    2.80
  -8  -6  -1   21.60    3.20
   8  -6   1   12.70    2.70
   8  -6  -1   13.20    2.60
  -8  -6   1   14.70    2.80
   8   6   1   14.60    3.00
  -8   6  -1   14.30    2.70
  -8   6  -1   10.90    2.60
  -9   6   1  141.59    6.60
   9  -6   1  135.79    6.70
  -9  -6  -1  130.99    6.60
  -9   6   1  127.29    6.80
   9   6  -1  127.99    6.80
  -9   6  -1  134.29    6.60
  -9   6  -1  131.49    6.90
   9   6   1  129.79    6.70
  -9  -6   1  115.99    6.50
   9  -6  -1  136.59    7.00
  10  -6   1   -3.30    1.90
 -10   6   1    2.10    2.30
 -10  -6  -1    0.30    2.50
 -10   6   1    0.30    2.60
  10   6  -1   -2.50    2.20
 -10  -6   1    0.90    2.00
  10  -6  -1    0.10    2.30
 -10   6  -1    1.40    2.40
  10   6   1    3.40    2.50
 -11  -6  -1    7.10    2.60
  11  -6   1    9.70    3.40
 -11   6   1    6.20    3.00
  11   6  -1    7.00    3.20
 -11  -6   1    0.90    2.90
 -11   6  -1    8.60    3.10
  11   6   1    7.50    3.00
  11  -6  -1    5.90    3.10
  12  -6   1    5.00    3.00
 -12   6   1    3.50    3.20
  12   6  -1    0.20    3.00
 -12  -6  -1    3.00    2.50
  12  -6  -1    5.70    3.20
  12   6   1   -2.70    2.60
 -12  -6   1    2.50    3.30
 -12   6  -1    2.80    3.10
  13  -6   1   22.50    4.50
  13   6  -1   32.50    5.00
  13  -6  -1   24.80    4.90
  13   6   1   30.80    5.10
  14   6  -1   -5.70    3.10
  14   6   1   -3.60    3.10
  14  -6  -1   -4.80    2.90
  15   6  -1   -3.10    3.70
  15   6   1   -0.80    3.80
  15  -6  -1   -2.80    3.40
   0  -7   1   -0.60    0.90
   0  -7  -1    0.80    0.90
   0  -7  -1   -1.30    0.70
   0   7   1   -0.40    0.90
   0   7  -1   -0.40    1.10
  -1  -7  -1 1598.64   32.60
  -1  -7  -1 1566.74   30.80
   1  -7   1 1614.94   31.70
   1   7  -1 1598.24   31.90
  -1   7   1 1620.54   32.00
   1   7   1 1590.74   32.00
  -1  -7   1 1571.34   31.40
   1  -7  -1 1560.34   32.50
  -1   7  -1 1607.94   31.90
   1  -7  -1 1646.84   31.00
   2   7  -1  101.99    3.90
   2  -7   1  108.49    4.10
  -2  -7  -1  101.09    3.40
  -2   7   1   98.59    3.30
  -2   7   1  103.69    4.10
  -2  -7  -1   97.79    4.20
   2  -7  -1  109.29    4.50
  -2  -7   1  107.49    3.90
  -2   7  -1   99.59    3.90
   2  -7  -1  105.09    3.60
  -2   7  -1  106.69    3.80
   2   7   1   96.29    3.90
  -3   7   1    6.30    1.10
   3   7  -1    4.60    1.50
  -3  -7  -1    4.30    1.40
  -3   7   1    3.90    1.20
   3  -7   1    5.00    1.40
   3   7  -1    3.80    1.20
  -3  -7  -1    3.10    1.10
  -3   7  -1    2.40    1.10
   3   7   1    7.10    1.60
   3  -7  -1    4.40    1.30
  -3  -7   1    2.70    1.30
   3   7   1    4.90    1.20
  -3   7  -1    4.80    1.30
   4   7  -1    1.00    1.10
   4   7  -1   -0.30    0.90
  -4   7   1   -0.10    0.50
  -4  -7  -1    1.80    1.10
  -4   7   1    0.50    1.30
  -4   7   1    0.20    0.60
   4  -7   1    0.30    1.00
  -4  -7  -1    0.00    1.10
   4   7   1    1.10    1.10
   4   7   1    0.50    0.90
   4  -7  -1    1.40    1.00
  -4   7  -1    1.00    1.10
  -4   7  -1    0.10    0.60
  -4  -7   1   -0.10    1.20
  -4  -7   1    0.40    1.10
  -5  -7  -1  363.96    9.50
  -5   7   1  361.26    9.30
  -5   7   1  366.66    9.20
  -5   7   1  347.67   10.00
   5   7  -1  353.36   10.10
   5   7  -1  361.36    9.10
  -5  -7  -1  373.16    9.80
   5  -7   1  358.56    9.40
  -5  -7   1  372.56    9.70
  -5  -7   1  366.26    9.80
   5   7   1  347.27   10.00
   5   7   1  364.36    9.20
  -5   7  -1  361.56    9.80
  -5   7  -1  368.16    9.60
  -5   7  -1  376.06    9.10
   5  -7  -1  354.96    9.50
   6   7  -1   -0.30    1.00
   6   7  -1    2.00    1.40
  -6  -7  -1    0.80    1.30
  -6   7   1    0.30    1.60
  -6   7   1    0.80    1.30
   6  -7   1   -0.20    1.00
  -6  -7  -1    0.00    1.60
   6  -7  -1    1.10    1.10
   6   7   1    2.30    1.70
  -6   7  -1    1.00    1.50
  -6  -7   1    0.00    1.30
  -6   7  -1    0.20    1.60
  -6   7  -1    1.20    1.00
  -6  -7   1    0.30    1.60
  -7   7   1 1016.90   23.20
   7  -7   1 1026.70   23.20
   7   7  -1  994.10   23.30
  -7   7   1  978.00   22.30
  -7  -7  -1 1020.20   22.60
  -7   7  -1 1018.30   22.70
   7   7   1  984.90   23.10
  -7  -7   1 1027.40   22.90
  -7   7  -1 1007.10   22.90
   7  -7  -1  996.50   23.60
  -8  -7  -1   -0.10    2.00
   8  -7   1    0.30    1.70
   8   7  -1   -1.90    1.80
  -8   7   1   -2.90    1.60
  -8   7   1   -0.50    1.60
  -8  -7   1    0.00    2.20
  -8   7  -1   -0.30    1.90
   8  -7  -1    1.00    1.60
  -8   7  -1   -0.20    1.90
   8   7   1   -0.70    1.40
  -9  -7  -1   40.70    4.30
  -9   7   1   44.40    4.10
   9  -7   1   39.80    4.40
  -9   7   1   42.80    4.70
   9   7  -1   40.60    4.30
   9   7   1   36.70    4.30
  -9   7  -1   47.50    4.00
  -9   7  -1   43.10    4.60
  -9  -7   1   42.00    4.40
   9  -7  -1   42.30    4.70
  10  -7   1    3.20    2.50
  10   7  -1    0.70    2.50
 -10   7   1    1.50    2.50
 -10  -7  -1    1.60    2.00
 -10   7   1    3.80    2.40
 -10   7  -1   -1.00    2.40
 -10   7  -1    4.00    2.10
  10   7   1    1.20    2.50
  10  -7  -1    2.10    2.50
 -10  -7   1    2.20    2.20
  11   7  -1  137.19    7.90
 -11  -7  -1  144.89    7.80
  11  -7   1  151.78    7.90
 -11   7   1  124.59    7.20
 -11  -7   1  137.89    7.90
  11  -7  -1  136.19    8.00
  11   7   1  128.79    7.20
 -11   7  -1  142.29    7.70
  12  -7   1    3.40    2.90
 -12   7   1    2.30    2.90
 -12  -7  -1    0.40    3.10
  12   7  -1    1.20    3.00
 -12  -7   1    3.10    2.60
  12   7   1    4.50    3.20
  12  -7  -1   -0.80    3.30
 -12   7  -1    3.00    3.10
  13   7  -1    5.30    3.00
  13   7   1    8.20    3.80
  13  -7  -1    7.10    3.60
  14   7  -1   -1.90    3.40
  14   7   1    1.10    3.70
  14  -7  -1   -2.80    3.20
  15   7  -1   65.39    7.90
  15  -7  -1   64.49    7.50
  15   7   1   59.69    7.50
   0  -8   1  256.07    6.90
   0  -8  -1  260.87    8.00
   0   8  -1  250.97    7.40
   0   8   1  256.57    7.50
   0  -8  -1  263.07    6.40
   1  -8   1  993.90   21.00
   1   8  -1 1001.70   21.50
  -1   8   1 1014.80   21.50
  -1  -8  -1 1007.90   22.20
  -1  -8  -1 1008.30   20.20
   1   8   1  987.40   21.60
  -1   8  -1 1006.40   21.50
   1   8   1  989.10   21.50
  -1  -8   1  992.60   20.80
   1  -8  -1 1035.00   22.20
   1  -8  -1 1015.70   20.40
  -2   8   1  423.46   10.60
   2  -8   1  421.76   10.40
   2   8  -1  407.56   10.50
  -2   8   1  420.26    9.50
  -2  -8  -1  424.46   11.20
  -2   8   1  407.06   10.70
  -2  -8  -1  406.66    9.60
   2   8  -1  401.46   10.40
  -2   8  -1  414.36    9.90
   2  -8  -1  433.06    9.90
   2   8   1  436.66   10.70
   2   8   1  404.16   10.50
   2  -8  -1  439.96   11.20
  -2   8  -1  420.36   10.60
  -2  -8   1  414.16   10.10
   3  -8   1    1.20    1.30
  -3   8   1    1.80    0.90
  -3   8   1    0.70    1.20
   3   8  -1    1.30    1.40
  -3   8   1    0.10    1.10
  -3  -8  -1    0.40    0.90
   3   8  -1    2.00    1.10
  -3  -8  -1    2.80    1.40
  -3  -8   1    1.10    1.20
  -3   8  -1    0.80    1.10
  -3   8  -1    1.80    1.20
   3  -8  -1    0.40    1.10
   3  -8  -1    2.10    1.10
   3   8   1    3.00    1.40
   3   8   1    2.00    1.20
   4  -8   1   54.89    3.40
   4   8  -1   55.99    3.60
  -4  -8  -1   52.69    3.60
  -4  -8  -1   59.29    3.10
  -4   8   1   51.99    3.50
   4   8  -1   59.99    3.30
  -4   8   1   53.29    3.20
   4  -8   1   51.59    3.40
  -4   8  -1   58.29    3.20
   4   8   1   60.49    3.30
   4   8   1   49.20    3.50
  -4   8  -1   55.89    3.20
  -4  -8   1   56.29    3.30
  -4   8  -1   52.69    3.30
  -4  -8   1   55.69    3.70
   4  -8  -1   51.19    3.40
  -5  -8  -1    0.30    0.50
  -5   8   1    3.60    1.80
   5   8  -1    0.60    1.70
  -5   8   1    0.70    1.10
   5  -8   1    0.30    1.10
  -5   8   1    1.80    1.20
   5   8  -1    1.90    1.30
  -5  -8  -1    1.60    1.40
  -5   8  -1    0.50    1.10
   5   8   1    2.50    1.40
  -5  -8   1    2.50    1.60
  -5  -8   1    0.60    0.60
  -5   8  -1    1.40    1.60
   5   8   1    0.50    1.10
  -5   8  -1    2.80    1.50
   5  -8  -1    0.80    1.20
   6   8  -1   15.70    2.00
   6   8  -1   13.60    2.60
   6  -8   1   13.30    1.90
  -6  -8  -1   21.80    2.60
  -6   8   1   16.00    2.70
  -6   8   1   17.60    2.40
  -6  -8  -1   15.60    2.30
  -6  -8   1   21.20    2.80
   6  -8  -1   16.00    2.10
  -6  -8   1   17.80    2.40
  -6   8  -1   14.10    1.80
  -6   8  -1   17.60    2.70
  -6   8  -1   17.80    2.50
   6   8   1   16.10    2.50
  -7  -8  -1  187.78    7.00
   7   8  -1  182.78    7.60
  -7   8   1  192.78    6.90
   7  -8   1  197.98    7.70
  -7   8   1  187.78    7.50
   7   8  -1  236.38    9.30
  -7   8  -1  179.18    6.90
  -7  -8   1  171.58    7.10
  -7   8  -1  187.88    7.20
   7   8   1  175.08    7.40
   7  -8  -1  163.38    7.50
  -8  -8  -1   -0.70    2.10
   8   8  -1    1.70    2.30
  -8   8   1   -0.20    2.10
   8  -8   1    1.50    1.90
  -8   8   1    0.90    1.70
   8  -8  -1    1.20    2.10
  -8   8  -1   -1.00    2.00
  -8  -8   1   -0.10    2.10
  -8   8  -1    1.40    1.90
   8   8   1    2.70    2.30
  -9   8   1  177.78    8.20
   9   8  -1  186.38    8.40
  -9   8   1  185.38    7.70
   9  -8   1  189.38    8.20
  -9  -8  -1  193.28    8.00
  -9   8  -1  188.98    8.10
  -9   8  -1  192.08    8.00
  -9  -8   1  188.38    8.10
   9  -8  -1  189.28    8.60
   9   8   1  185.08    8.00
  10  -8   1   29.20    4.20
 -10   8   1   32.30    4.50
 -10   8   1   24.30    3.70
 -10  -8  -1   28.20    4.10
  10   8  -1   30.90    4.50
 -10   8  -1   23.10    3.90
 -10   8  -1   32.80    4.20
 -10  -8   1   25.30    4.10
  10   8   1   29.50    4.30
  10  -8  -1   41.70    5.00
 -11  -8  -1   39.90    5.00
 -11   8   1   36.90    4.30
 -11   8   1   31.10    4.80
  11   8  -1   39.50    5.10
  11  -8   1   38.90    5.10
  11  -8  -1   37.40    5.20
  11   8   1   35.30    4.60
 -11  -8   1   34.70    4.80
 -11   8  -1   36.60    4.70
  12   8  -1   22.70    4.70
  12  -8   1   24.50    4.80
 -12  -8  -1   21.40    4.50
 -12   8   1   26.80    4.40
 -12   8  -1   23.30    4.40
  12  -8  -1   34.00    5.30
  12   8   1   29.40    5.00
 -12  -8   1   20.80    4.60
  13   8  -1  197.48   10.60
  13  -8  -1  223.38   11.10
  13   8   1  214.88   10.80
  14   8  -1    5.80    4.30
  14  -8  -1    1.30    3.60
  14   8   1    2.60    3.90
   0   9   1    0.60    0.90
   0  -9   1    1.10    1.00
   0   9  -1   -0.50    1.10
   0   9  -1   -0.30    0.80
   0  -9  -1   -0.20    0.90
   0  -9  -1    0.80    0.90
   0   9   1   -0.20    1.20
   1  -9   1   19.80    2.20
  -1  -9  -1   19.60    2.40
   1   9  -1   25.50    2.30
  -1   9   1   17.40    2.30
   1   9  -1   21.50    2.30
  -1  -9  -1   24.00    2.00
  -1   9   1   19.70    2.10
  -1   9  -1   20.50    2.20
   1   9   1   19.40    2.10
  -1   9  -1   22.50    2.90
   1  -9  -1   15.20    2.20
   1   9   1   24.00    2.60
  -1  -9   1   23.30    2.20
   1  -9  -1   22.80    2.00
   2  -9   1  219.48    7.40
   2  -9   1  215.08    6.70
   2   9  -1  214.58    6.80
   2   9  -1  216.78    6.90
  -2  -9  -1  219.38    7.60
  -2   9   1  222.08    6.90
  -2  -9  -1  218.88    6.00
  -2   9   1  207.38    5.90
  -2   9   1  206.28    6.70
  -2   9  -1  208.78    6.60
   2  -9  -1  215.38    6.30
  -2   9  -1  226.98    6.90
  -2  -9   1  220.28    6.60
   2  -9  -1  234.38    7.70
   2   9   1  202.28    6.70
   2   9   1  222.18    7.10
  -3   9   1   75.39    4.00
   3  -9   1   82.19    4.00
  -3   9   1   88.39    3.50
   3   9  -1   83.99    3.90
  -3  -9  -1   73.19    4.40
  -3   9   1   80.69    4.10
  -3  -9  -1   79.29    3.40
   3  -9   1   84.39    4.30
   3   9  -1   80.19    4.20
   3  -9  -1   81.79    4.20
  -3  -9   1   85.79    4.40
   3   9   1   86.09    4.20
  -3   9  -1   80.09    3.90
  -3   9  -1   79.79    3.90
  -3  -9   1   77.19    3.80
   3   9   1   86.29    4.30
   3  -9  -1   79.49    3.70
  -3   9  -1   80.89    3.70
   4  -9   1   11.10    2.10
  -4   9   1   19.10    2.60
  -4  -9  -1    4.30    1.70
  -4   9   1    9.40    1.60
   4  -9   1    6.60    1.70
  -4  -9  -1    7.70    1.60
   4   9  -1    8.80    1.90
  -4   9   1    6.00    1.60
   4   9  -1    8.80    1.70
  -4  -9   1    7.50    1.90
   4  -9  -1    9.40    1.90
   4   9   1    6.90    2.00
  -4   9  -1    9.70    1.80
   4  -9  -1    4.50    1.60
   4   9   1    5.30    1.60
  -4  -9   1   10.90    2.00
  -4   9  -1    6.30    1.60
  -4   9  -1    7.70    2.10
  -5  -9  -1    9.50    2.10
  -5  -9  -1   12.70    2.10
   5  -9   1   10.30    2.20
   5   9  -1   11.80    1.90
  -5   9   1   15.30    2.60
   5  -9   1    9.10    1.90
   5   9  -1   14.80    2.60
  -5  -9   1   12.20    2.00
  -5   9  -1   11.50    2.00
   5  -9  -1   10.90    2.00
  -5   9  -1   17.30    2.70
  -5  -9   1   13.00    2.30
   5   9   1    9.50    1.80
   5   9   1   10.60    2.40
  -6   9   1   -0.50    1.60
  -6  -9  -1   -0.50    1.60
  -6   9   1   -0.80    1.80
   6   9  -1   -1.10    1.10
  -6  -9  -1   -0.80    1.40
   6  -9   1   -0.60    1.40
   6   9  -1   -0.50    1.90
  -6   9  -1    1.10    1.50
   6  -9  -1   -0.80    1.50
  -6   9  -1   -1.40    1.00
   6   9   1   -1.90    1.10
   6   9   1    0.50    1.90
  -6  -9   1   -0.30    1.50
  -6  -9   1    1.40    1.80
  -6   9  -1   -0.70    1.70
  -7  -9  -1   56.99    4.20
   7  -9   1   54.29    4.30
   7   9  -1   67.09    5.70
   7   9  -1   52.89    4.60
  -7   9   1   47.90    4.40
  -7   9   1   47.50    3.70
  -7   9  -1   50.29    4.20
  -7   9  -1   51.39    4.00
   7   9   1   48.70    4.00
  -7  -9   1   53.99    4.30
   8  -9   1   91.89    5.60
  -8   9   1   84.29    5.10
  -8   9   1   83.09    5.70
   8   9  -1   86.79    5.80
  -8  -9  -1   86.29    5.40
  -8   9  -1   85.59    5.50
   8  -9  -1   93.19    6.00
  -8   9  -1   92.79    5.40
   8   9   1   89.09    5.40
  -8  -9   1   82.89    5.10
   9  -9   1   40.50    4.60
  -9   9   1   29.20    4.20
  -9  -9  -1   42.30    4.50
   9   9  -1   46.60    5.00
  -9   9   1   42.30    4.30
  -9  -9   1   40.30    4.20
  -9   9  -1   38.50    4.40
  -9   9  -1   45.40    4.30
   9  -9  -1   50.39    5.30
   9   9   1   42.40    4.80
 -10   9   1    5.20    2.70
  10  -9   1    4.90    2.70
  10   9  -1    6.10    3.00
 -10  -9  -1    5.20    3.00
 -10   9   1    7.70    3.20
  10  -9  -1    4.90    3.20
 -10  -9   1   10.60    3.30
 -10   9  -1    8.10    2.90
  10   9   1    4.70    2.40
 -10   9  -1    5.30    2.90
 -11  -9  -1    1.40    3.00
 -11   9   1    1.30    2.70
  11   9  -1   -1.50    2.70
 -11   9   1    7.30    3.60
  11  -9   1    7.90    3.30
  11   9   1    6.90    2.80
  11  -9  -1    4.00    3.10
 -11   9  -1    9.00    3.50
 -11  -9   1    7.60    3.40
 -11   9  -1    2.20    2.80
 -12   9   1    5.20    3.30
  12   9  -1    3.70    3.40
  12  -9  -1   -3.40    2.90
  12   9   1   -1.90    3.00
  13   9  -1    3.80    3.70
  13   9   1    2.00    3.60
  13  -9  -1    1.70    3.30
  14   9  -1   -3.30    3.70
  14  -9  -1   -5.40    2.90
  14   9   1   -1.70    3.70
   0 -10   1  146.09    5.20
   0  10  -1  152.18    5.90
   0  10   1  144.59    5.90
   0 -10  -1  154.08    6.60
   0  10  -1  153.68    5.50
   0 -10  -1  153.48    4.80
   0 -10   1  155.58    6.60
   0  10   1  150.48    5.60
  -1 -10  -1   11.40    2.40
   1  10  -1   14.10    2.20
  -1  10   1   18.10    2.30
  -1  10   1   14.00    2.30
   1  10  -1   15.10    2.30
   1 -10   1   14.00    2.00
   1 -10   1   10.10    2.30
  -1 -10  -1   15.80    1.80
  -1  10  -1   15.00    2.20
  -1 -10   1   15.10    2.00
   1 -10  -1   17.60    1.90
  -1  10  -1   13.20    2.20
   1 -10  -1   12.30    2.50
  -1 -10   1   12.00    2.40
   1  10   1   10.30    2.00
   1  10   1   15.30    2.30
  -2 -10  -1    0.00    0.90
  -2  10   1    1.00    1.50
   2 -10   1    0.70    1.50
  -2  10   1    0.00    1.40
   2  10  -1    0.30    1.50
   2 -10   1   -1.40    1.10
   2  10  -1   -0.20    1.00
  -2 -10  -1    0.80    1.60
  -2 -10   1   -0.10    1.20
   2  10   1   -0.50    1.30
   2  10   1    0.80    1.10
  -2  10  -1   -0.20    1.00
   2 -10  -1   -1.00    1.40
  -2 -10   1    0.10    1.20
   2 -10  -1   -0.40    1.10
  -2  10  -1    1.20    1.40
  -3 -10  -1   15.30    2.00
  -3  10   1   13.10    1.70
   3  10  -1   12.70    2.10
   3 -10   1   12.50    2.30
  -3  10   1    9.90    2.00
  -3  10   1   13.00    2.30
   3 -10   1   11.80    2.10
   3  10  -1    9.00    1.90
  -3 -10  -1   11.70    2.40
   3  10   1    9.40    2.00
   3  10   1   14.50    2.30
   3 -10  -1    9.00    2.10
  -3  10  -1   12.10    2.10
  -3 -10   1    9.10    1.90
   3 -10  -1   14.70    2.00
  -3  10  -1    5.90    1.40
  -3 -10   1   13.60    2.50
  -3  10  -1   12.80    2.20
   4  10  -1   96.69    4.70
  -4  10   1   89.29    3.90
   4 -10   1   92.99    4.70
   4  10  -1   91.39    4.90
   4 -10   1   86.39    4.90
  -4  10   1   87.39    4.80
  -4  10   1   84.79    4.60
  -4 -10  -1   96.39    4.30
  -4 -10  -1   92.69    5.20
   4  10   1   86.09    4.60
  -4 -10   1   92.29    5.20
  -4  10  -1   84.89    4.50
  -4  10  -1   86.59    4.50
   4 -10  -1   87.69    5.00
   4  10   1   85.69    4.80
  -4  10  -1   95.49    4.40
  -4 -10   1   99.09    4.50
   4 -10  -1   89.59    4.30
   5 -10   1    0.40    1.70
   5 -10   1   -0.10    1.40
   5  10  -1    0.60    1.50
  -5 -10  -1    0.40    1.60
  -5  10   1   -1.30    1.40
  -5  10   1    1.50    1.30
   5  10  -1   -0.30    1.30
  -5 -10  -1   -1.60    1.30
  -5  10   1   -1.60    1.60
  -5  10  -1    1.70    1.50
   5 -10  -1    1.80    1.50
   5  10   1   -0.20    1.40
  -5  10  -1    0.20    1.60
   5 -10  -1    1.00    1.50
  -5 -10   1    2.80    1.80
   5  10   1    0.10    1.40
  -5  10  -1   -1.10    1.60
  -5 -10   1   -1.20    1.50
  -6  10   1   43.10    3.20
  -6 -10  -1   52.79    3.80
   6 -10   1   50.69    3.90
   6  10  -1   60.09    3.80
   6  10  -1   56.89    4.50
  -6  10   1   58.99    4.50
   6 -10   1   48.50    4.10
  -6  10  -1   58.49    3.90
   6  10   1   50.59    4.40
   6  10   1   55.99    3.80
  -6 -10   1   48.30    4.00
  -6  10  -1   52.89    3.70
   6 -10  -1   53.29    4.00
  -6  10  -1   49.80    4.30
  -7  10   1   42.00    4.40
  -7  10   1   39.40    3.70
  -7 -10  -1   44.40    4.00
   7  10  -1   36.60    4.30
   7  10   1   40.90    4.30
  -7 -10   1   40.60    4.00
  -7  10  -1   44.00    4.20
  -7  10  -1   46.80    3.90
   8 -10   1   18.30    3.50
  -8  10   1   11.70    2.60
   8  10  -1   15.60    3.40
  -8  10   1   19.80    3.50
  -8 -10  -1   14.30    3.20
   8  10   1   15.90    3.30
  -8  10  -1   14.00    2.90
  -8 -10   1   10.70    2.90
   8 -10  -1   13.80    3.30
  -8  10  -1   14.00    3.10
  -9 -10  -1   97.59    6.10
  -9  10   1  101.29    5.90
   9 -10   1   93.19    6.60
  -9  10   1   98.79    6.60
   9  10  -1   93.59    6.50
  -9  10  -1   91.89    5.80
   9 -10  -1  108.29    6.90
  -9  10  -1  101.39    6.30
  -9 -10   1  104.49    6.40
   9  10   1  105.49    6.70
 -10  10   1   27.50    4.50
  10  10  -1   31.20    4.40
 -10 -10  -1   34.10    4.50
 -10  10   1   26.90    3.90
  10 -10   1   28.60    4.30
 -10 -10   1   24.30    4.20
 -10  10  -1   23.70    4.30
  10 -10  -1   26.70    4.50
 -10  10  -1   27.00    4.00
  10  10   1   27.80    4.50
  11  10  -1   64.19    6.30
 -11 -10  -1   67.39    6.20
 -11  10   1   76.59    6.70
 -11  10   1   83.79    6.20
 -11  10  -1   75.29    6.20
  11 -10  -1   61.49    6.40
  11  10   1   66.09    6.40
 -11 -10   1   63.89    6.10
  12  10  -1   10.30    4.00
 -12  10   1   14.90    4.50
  12  10   1    7.70    3.90
  12 -10  -1   11.40    4.10
  13  10  -1   -1.80    3.70
  13  10   1   -3.20    3.50
  13 -10  -1    0.30    3.60
  14  10  -1    6.10    4.50
  14  10   1    4.20    4.20
   0  11   1    0.60    1.20
   0  11  -1   -0.30    1.40
   0 -11  -1    0.70    1.10
   0  11  -1   -0.60    1.50
   0 -11   1   -3.10    1.50
   0 -11  -1    0.00    1.30
   0  11   1   -0.30    1.20
   0 -11   1    0.30    1.20
   1  11  -1  139.29    6.00
   1 -11   1  144.89    6.50
   1 -11   1  138.29    5.30
   1  11  -1  137.99    5.60
  -1 -11  -1  150.88    6.90
  -1  11   1  140.09    5.90
  -1  11   1  125.89    5.90
  -1 -11  -1  134.39    4.70
   1 -11  -1  155.78    5.10
  -1  11  -1  149.59    6.00
  -1  11  -1  146.79    5.60
  -1 -11   1  140.99    5.30
   1  11   1  151.68    6.30
  -1 -11   1  145.09    6.80
   1  11   1  150.58    6.00
   1 -11  -1  138.49    6.70
   2 -11   1   81.39    5.30
   2  11  -1   84.09    4.70
  -2  11   1   85.29    4.60
   2  11  -1   81.99    4.60
  -2 -11  -1   77.59    4.90
   2 -11   1   85.79    4.40
  -2 -11  -1   83.09    3.80
  -2  11   1   91.69    4.70
   2  11   1   87.19    4.60
   2  11   1   79.99    4.60
  -2  11  -1   86.39    4.90
  -2  11  -1   85.39    4.40
   2 -11  -1   83.99    5.00
  -2 -11   1   85.29    4.10
   2 -11  -1   86.89    4.00
  -2 -11   1   84.89    5.40
   3 -11   1   80.69    4.40
   3  11  -1   77.79    4.70
  -3  11   1   86.39    4.50
  -3 -11  -1   73.79    3.70
  -3 -11  -1   84.79    5.30
  -3  11   1   84.69    4.70
   3 -11   1   83.29    5.20
   3  11  -1   85.29    4.70
  -3  11   1   81.19    3.80
   3  11   1   83.09    4.50
  -3 -11   1   80.09    5.30
   3 -11  -1   79.79    4.10
   3 -11  -1   84.29    4.90
  -3 -11   1   82.49    4.20
  -3  11  -1   81.39    4.70
  -3  11  -1   77.19    4.30
   3  11   1   87.59    4.80
   4 -11   1   96.89    5.00
  -4  11   1   99.89    5.30
  -4 -11  -1   97.49    5.80
  -4  11   1   97.49    4.30
   4  11  -1   92.79    5.00
  -4  11   1   96.69    5.20
   4  11  -1  106.99    5.50
  -4 -11  -1   97.39    4.40
   4 -11   1  100.09    5.60
   4 -11  -1   93.29    4.60
  -4  11  -1   96.99    4.50
   4  11   1   93.79    5.00
   4 -11  -1   96.59    5.60
   4  11   1  104.29    5.50
  -4 -11   1   96.29    5.70
  -4  11  -1  100.39    5.10
  -4  11  -1  103.49    5.20
  -4 -11   1  110.79    4.90
  -5  11   1   57.49    3.50
  -5  11   1   51.59    4.10
  -5 -11  -1   49.10    4.40
   5  11  -1   49.40    3.90
   5  11  -1   48.30    4.40
   5 -11   1   60.59    4.50
  -5  11   1   57.29    4.40
   5 -11   1   61.39    4.50
  -5 -11  -1   54.49    3.60
  -5  11  -1   55.19    4.00
   5  11   1   56.19    4.00
  -5  11  -1   57.79    4.10
   5  11   1   52.69    4.30
  -5  11  -1   48.70    3.90
   5 -11  -1   48.80    4.20
   5 -11  -1   55.79    3.90
  -5 -11   1   55.19    4.60
  -5 -11   1   57.49    4.10
  -6  11   1    5.20    2.40
  -6 -11  -1    4.30    2.00
  -6  11   1    0.70    1.00
   6  11  -1    5.00    2.50
   6 -11   1    4.70    1.90
   6  11  -1    3.90    1.70
  -6 -11  -1    4.50    2.20
   6 -11   1    4.60    2.30
  -6  11  -1    1.50    2.00
   6 -11  -1    4.00    2.20
  -6 -11   1    4.90    2.20
  -6  11  -1    4.50    1.90
   6  11   1    1.80    1.80
   6 -11  -1    1.00    1.70
   6  11   1    5.20    1.80
  -6 -11   1    0.20    1.80
   7  11  -1    3.00    2.40
  -7  11   1    3.90    2.40
   7 -11   1    5.00    2.40
  -7 -11  -1    4.30    2.40
  -7  11   1    4.20    1.90
  -7  11  -1    4.60    2.40
  -7  11  -1    1.90    2.00
  -7 -11   1    2.80    2.30
   7  11   1    3.30    2.50
  -8 -11  -1   32.00    3.80
  -8  11   1   31.40    3.60
  -8  11   1   27.50    4.00
   8  11  -1   29.20    4.00
   8 -11   1   27.10    3.90
   8 -11   1   33.20    4.20
   8  11   1   27.60    4.20
  -8  11  -1   31.40    3.80
  -8  11  -1   28.70    4.10
  -8 -11   1   26.00    3.80
   8 -11  -1   36.20    4.60
  -9 -11  -1    7.60    3.00
   9  11  -1    4.40    3.10
  -9  11   1    4.20    3.00
  -9  11   1    9.90    2.70
   9 -11   1    5.60    2.90
  -9  11  -1    9.80    3.50
   9 -11  -1   10.30    3.60
  -9  11  -1    8.40    2.70
  -9 -11   1    5.80    2.90
   9  11   1    6.10    3.10
 -10  11   1   20.00    3.60
 -10 -11  -1   16.50    3.60
 -10  11   1   21.30    4.30
  10  11  -1   17.80    3.70
  10 -11   1   20.50    4.50
 -10 -11   1   18.00    3.40
 -10  11  -1   17.20    3.50
  10 -11  -1   24.60    4.50
  10  11   1   22.00    4.30
 -11 -11  -1   14.30    4.00
  11  11  -1   16.20    3.90
 -11  11   1   15.70    4.30
 -11  11  -1   15.20    3.70
  11  11   1   14.60    3.70
 -11 -11   1   15.00    4.10
  11 -11  -1   15.80    4.20
  12  11  -1   25.00    5.20
 -12  11   1   21.20    4.90
  12 -11  -1   31.00    5.40
  12  11   1   24.40    5.00
  13  11  -1    6.00    4.30
  13  11   1   -2.90    3.60
   0 -12  -1  327.77   11.10
   0 -12   1  350.86   11.40
   0  12   1  329.77   10.00
   0  12  -1  335.57   10.20
   0 -12  -1  348.57    8.80
   0 -12   1  332.47    9.40
   0  12   1  334.57   10.30
   0  12  -1  323.57    9.90
  -1  12   1    2.70    1.50
   1  12  -1    4.00    1.60
   1 -12   1    1.10    1.60
  -1  12   1    0.90    1.40
   1 -12   1    2.70    1.60
  -1 -12  -1    2.30    1.70
  -1 -12  -1    3.40    1.40
   1  12  -1    0.30    1.90
  -1  12  -1    3.80    1.60
   1 -12  -1    2.50    1.40
   1  12   1    3.90    2.00
  -1 -12   1    2.00    1.70
  -1 -12   1    3.80    1.50
  -1  12  -1    4.70    2.00
   1 -12  -1    2.70    1.80
   1  12   1    1.80    1.40
  -2  12   1   -0.60    1.30
   2 -12   1    0.60    2.00
  -2 -12  -1    0.70    2.00
   2  12  -1    0.10    1.60
  -2  12   1   -0.80    1.70
   2 -12   1    1.40    1.50
   2  12  -1    1.30    1.90
  -2 -12  -1   -0.30    1.40
  -2 -12   1    0.20    1.30
  -2  12  -1    0.60    1.60
   2  12   1   -1.60    1.60
  -2  12  -1   -0.30    1.70
   2  12   1    1.60    1.90
   2 -12  -1   -1.10    1.30
  -2 -12   1    0.40    2.00
   2 -12  -1   -1.40    1.80
  -3 -12  -1   16.70    3.10
  -3  12   1   21.20    3.10
  -3  12   1   12.40    2.50
   3  12  -1   12.80    2.70
   3 -12   1   19.60    2.70
   3  12  -1   17.80    2.70
   3 -12   1   15.50    2.90
  -3 -12  -1   18.50    2.30
   3  12   1   24.90    3.10
   3  12   1   17.80    2.70
   3 -12  -1   15.30    2.90
  -3  12  -1   17.60    2.80
  -3 -12   1   16.50    2.60
  -3  12  -1   22.10    3.10
  -3 -12   1   12.00    2.90
   3 -12  -1   18.50    2.40
   4  12  -1  104.09    5.50
  -4  12   1  101.09    5.50
   4  12  -1  102.79    5.70
  -4  12   1  102.39    5.20
  -4  12   1  116.29    4.80
   4 -12   1   93.69    5.10
   4 -12   1   97.69    5.50
  -4 -12  -1  102.49    4.60
  -4 -12  -1  109.79    6.40
   4 -12  -1  103.09    5.10
  -4 -12   1   99.89    6.20
   4  12   1   98.19    5.60
   4 -12  -1  100.49    5.60
  -4  12  -1   90.19    5.00
  -4  12  -1  100.29    5.30
  -4 -12   1  104.39    5.20
   4  12   1  104.79    5.50
  -5  12   1  204.88    8.30
  -5 -12  -1  215.08    7.30
   5  12  -1  228.38    8.20
  -5  12   1  211.58    8.10
  -5 -12  -1  223.08    9.00
   5 -12   1  233.68    8.80
  -5  12   1  227.38    7.60
   5  12  -1  216.28    8.30
   5 -12   1  227.98    8.40
   5  12   1  219.18    8.60
  -5  12  -1  216.58    8.10
   5 -12  -1  226.38    8.70
   5 -12  -1  216.88    7.70
  -5  12  -1  228.98    7.90
  -5  12  -1  215.68    8.00
  -5 -12   1  223.08    7.80
  -5 -12   1  215.78    8.90
   5  12   1  215.88    8.10
   6  12  -1    6.20    2.40
  -6  12   1    7.00    2.00
  -6 -12  -1    5.50    2.40
   6 -12   1    9.50    2.50
  -6  12   1   10.50    2.80
   6 -12   1    6.50    2.70
   6  12  -1    6.20    2.00
  -6 -12  -1    7.40    2.20
  -6 -12   1    6.40    2.30
   6 -12  -1    5.50    2.30
  -6  12  -1    6.90    2.30
  -6 -12   1    6.10    2.40
   6  12   1    7.10    2.70
  -6  12  -1    5.40    2.30
   6 -12  -1    6.20    2.30
   6  12   1    6.70    2.10
  -6  12  -1    5.90    2.50
   7  12  -1   12.30    3.30
  -7  12   1   10.50    3.00
  -7 -12  -1    8.00    2.50
   7 -12   1   12.90    3.00
   7  12   1    9.90    3.10
  -7  12  -1    8.40    2.70
  -7  12  -1   16.00    2.90
  -7 -12   1    5.40    2.50
  -8  12   1    0.40    2.60
   8 -12   1    2.90    2.90
  -8 -12  -1   -1.50    2.20
   8 -12   1   -0.20    2.30
   8  12  -1    1.00    2.70
   8  12   1    0.80    2.60
  -8 -12   1    2.10    2.80
  -8  12  -1   -1.10    2.30
  -8  12  -1   -0.70    2.70
   9  12  -1   16.50    4.00
   9 -12   1   18.30    3.80
  -9  12   1   15.90    3.80
   9 -12   1   19.30    3.80
  -9 -12  -1   16.80    3.90
  -9  12  -1   18.60    3.50
   9 -12  -1   14.70    3.80
   9  12   1   25.30    4.40
  -9 -12   1   16.70    3.80
  10  12  -1   66.29    6.50
 -10  12   1   56.69    6.00
  10 -12   1   61.99    6.30
 -10 -12   1   56.29    5.70
 -10  12  -1   61.39    5.80
  10  12   1   69.59    6.70
  10 -12  -1   65.39    6.60
  11 -12   1    2.50    3.40
 -11  12   1    2.10    3.40
  11  12  -1    2.50    2.70
  11  12   1   -0.90    2.40
  11 -12  -1    1.20    3.30
 -12  12   1    2.40    3.80
  12  12  -1    1.10    3.50
  12 -12  -1    4.00    3.70
  12  12   1    2.00    3.00
  13  12  -1   42.20    6.60
  13  12   1   52.39    7.00
   0  13  -1    4.80    2.00
   0  13   1    1.90    1.90
   0 -13   1    2.40    1.90
   0 -13  -1    0.30    2.30
   0  13  -1    1.90    1.50
   0  13   1    2.90    2.00
   0 -13   1    4.10    1.70
  -1  13   1  173.68    7.30
   1 -13   1  187.48    6.80
   1  13  -1  187.78    7.30
  -1  13   1  174.58    7.30
  -1 -13  -1  183.78    8.20
   1  13  -1  181.68    7.60
   1 -13   1  181.28    8.40
  -1 -13   1  198.08    8.80
  -1  13  -1  176.88    7.10
   1  13   1  192.68    7.80
   1 -13  -1  181.58    8.10
   1  13   1  190.48    7.30
  -1  13  -1  180.68    7.60
  -1 -13   1  185.48    6.50
  -2  13   1    7.00    2.40
  -2  13   1    7.60    2.50
   2 -13   1   12.50    2.40
  -2 -13  -1    8.70    2.80
   2 -13   1   10.50    2.60
   2  13  -1    9.80    2.40
   2  13  -1   17.80    3.00
  -2 -13   1    7.00    2.00
   2  13   1   14.00    2.60
  -2  13  -1   13.30    2.60
  -2  13  -1    8.50    2.10
   2  13   1   11.20    2.50
  -2 -13   1    9.90    2.80
   2 -13  -1    3.90    2.60
   3 -13   1   30.70    4.00
  -3  13   1   29.30    3.50
   3 -13   1   34.00    3.60
  -3 -13  -1   34.60    3.90
   3  13  -1   30.50    3.70
  -3  13   1   36.70    3.90
   3  13  -1   26.90    3.30
   3 -13  -1   33.90    4.10
   3  13   1   33.60    3.40
   3  13   1   37.30    4.10
  -3  13  -1   29.40    3.70
  -3 -13   1   31.80    3.20
  -3 -13   1   29.50    3.90
  -3  13  -1   32.00    3.60
   4 -13   1    2.10    1.90
  -4  13   1    1.40    2.10
   4 -13   1    0.60    1.50
   4  13  -1    1.40    1.80
   4  13  -1    3.00    2.30
  -4 -13  -1    1.20    2.30
  -4  13   1    3.60    2.20
   4  13   1    5.00    2.40
  -4  13  -1    2.00    1.60
  -4 -13   1    2.40    2.40
  -4  13  -1    1.70    1.90
  -4 -13   1    1.10    1.80
   4 -13  -1    0.70    2.10
   4  13   1    1.80    1.90
   5 -13   1   22.00    3.40
   5  13  -1   25.00    3.80
   5 -13   1   19.70    3.30
   5  13  -1   20.90    3.00
  -5 -13  -1   19.80    3.40
  -5  13   1   18.30    3.00
  -5  13   1   22.70    3.50
  -5 -13   1   19.70    3.40
   5  13   1   16.80    2.90
  -5  13  -1   20.10    3.00
   5 -13  -1   14.70    3.00
   5  13   1   22.10    3.70
  -5 -13   1   18.50    3.00
  -5  13  -1   24.00    3.40
  -6  13   1    4.20    2.50
   6 -13   1    4.70    2.30
   6  13  -1    1.70    2.50
   6 -13   1    3.20    2.40
   6  13  -1    2.10    1.90
  -6 -13  -1    3.10    2.40
   6  13   1    3.90    2.70
  -6  13  -1    3.60    2.40
   6 -13  -1    2.50    2.10
   6  13   1    3.40    2.00
  -6 -13   1    3.40    2.40
  -6  13  -1    0.40    1.90
  -6 -13   1    5.60    2.30
  -6  13  -1    2.00    2.10
   7 -13   1  286.57   10.50
   7  13  -1  281.87   10.90
  -7  13   1  276.87   10.70
  -7  13  -1  284.17    9.80
  -7 -13   1  304.27   10.20
  -7  13  -1  269.67   10.20
   7  13   1  290.57   11.00
   8  13  -1    1.70    2.80
   8 -13   1   -0.80    2.30
  -8  13   1    0.30    2.80
  -8  13  -1    4.90    2.50
  -8  13  -1   -0.60    2.90
   8  13   1    2.90    2.90
  -8 -13   1    3.80    3.10
  -9  13   1   18.00    4.10
   9  13  -1   20.90    4.40
  -9 -13   1   18.20    4.10
   9  13   1   22.50    4.30
   9 -13  -1   21.90    4.40
  10  13  -1    0.90    3.30
 -10  13   1    0.70    3.60
 -10 -13   1    6.30    3.40
  10 -13  -1    1.90    3.70
  10  13   1    3.80    3.40
  11  13  -1   74.59    6.60
 -11  13   1   70.49    7.10
  11 -13  -1   93.79    7.70
  11  13   1   88.69    7.60
  12  13  -1    4.30    4.00
  12  13   1    1.20    3.70
  13  13  -1   14.50    5.10
  13  13   1   17.40    4.90
   0 -14  -1   42.20    4.90
   0  14  -1   60.49    4.50
   0 -14   1   40.30    4.90
   0  14   1   54.69    4.50
   0 -14   1   62.49    4.00
   0  14  -1   56.99    4.80
   0  14   1   52.19    4.80
  -1 -14  -1  174.48    8.90
   1  14  -1  191.58    7.70
  -1  14   1  189.38    8.20
   1  14  -1  191.38    8.10
  -1  14   1  189.58    7.80
   1 -14   1  184.38    9.00
   1 -14   1  208.28    8.20
  -1  14  -1  194.78    8.20
  -1 -14   1  194.38    9.20
   1  14   1  179.58    7.70
  -1 -14   1  197.48    7.20
   1  14   1  195.38    8.20
   1 -14  -1  174.18    8.80
  -1  14  -1  183.68    7.60
   2  14  -1    5.50    2.50
  -2 -14  -1    5.60    2.40
   2  14  -1    3.50    1.70
   2 -14   1    4.10    2.10
   2 -14   1    2.70    2.00
  -2  14   1    1.20    2.10
  -2  14   1    3.60    2.30
   2 -14  -1    2.90    2.50
  -2 -14   1    3.60    1.90
   2  14   1    0.20    2.20
   2  14   1    5.80    2.00
  -2  14  -1    3.50    2.20
  -2 -14   1    2.30    2.10
  -2  14  -1    3.50    1.80
  -3  14   1  298.17   10.30
  -3  14   1  303.37   10.40
   3  14  -1  278.67   10.10
   3  14  -1  280.67   10.20
  -3 -14  -1  321.07   11.60
   3 -14   1  303.17   11.10
   3 -14  -1  294.07   11.00
  -3  14  -1  290.57    9.90
  -3  14  -1  307.27   10.40
   3  14   1  292.27   10.40
  -3 -14   1  302.47   11.60
   3  14   1  312.27   10.60
  -3 -14   1  305.67    9.40
   4  14  -1    3.00    2.50
  -4  14   1    1.70    2.20
   4 -14   1    0.70    2.10
  -4 -14  -1   -3.30    1.40
   4  14  -1   -0.10    1.80
  -4  14   1   -1.00    2.00
  -4 -14   1    1.30    1.90
   4 -14  -1    1.80    2.20
  -4 -14   1    0.60    1.80
  -4  14  -1    0.10    2.00
   4  14   1   -0.20    1.40
   4  14   1   -0.70    2.20
  -4  14  -1   -1.10    2.00
   5 -14   1  153.78    7.90
  -5 -14  -1  135.59    8.00
  -5  14   1  146.79    7.40
  -5  14   1  147.89    7.30
   5  14  -1  148.99    7.60
   5  14  -1  144.29    7.10
   5  14   1  134.39    7.00
  -5  14  -1  146.09    7.20
  -5 -14   1  153.18    8.30
  -5  14  -1  138.29    7.20
   5 -14  -1  143.49    7.70
   5  14   1  164.48    7.90
  -5 -14   1  145.39    6.70
  -6  14   1   -1.20    2.40
   6  14  -1    0.30    1.90
   6 -14   1   -1.70    2.00
  -6 -14  -1    2.80    2.50
   6  14  -1   -0.80    2.50
  -6 -14   1   -0.10    2.30
   6 -14  -1    0.60    2.20
   6  14   1    2.20    2.80
  -6  14  -1   -0.30    2.00
  -6  14  -1    2.60    2.50
   7  14  -1    2.40    2.80
  -7  14   1    2.40    2.80
   7  14   1   -0.40    2.60
  -7  14  -1   -1.20    2.80
  -8  14   1   14.60    3.90
   8  14  -1   11.50    3.60
   8  14   1    8.50    3.50
  -9  14   1   45.80    5.70
   9  14  -1   49.20    5.90
   9 -14  -1   40.20    5.60
   9  14   1   42.40    5.60
  10  14  -1   10.20    4.20
 -10  14   1    2.90    3.60
  10  14   1   12.30    4.10
  10 -14  -1    5.30    3.70
  11  14  -1    1.00    2.90
  11  14   1   -1.60    3.40
  12  14  -1   41.40    6.50
  12  14   1   42.30    6.40
   0 -15   1    1.60    2.80
   0  15   1   -0.50    2.10
   0  15  -1   -1.20    1.90
   0  15  -1    1.20    2.20
   0  15   1   -0.40    2.10
   0 -15  -1   -4.50    2.30
  -1  15   1   24.40    3.60
  -1  15   1   15.20    3.20
   1  15  -1   22.00    3.40
   1 -15   1   19.60    3.90
   1  15  -1   24.40    3.50
  -1 -15  -1   12.90    3.70
  -1 -15   1   17.80    3.90
  -1  15  -1   23.40    3.50
   1 -15  -1   17.20    3.80
   1  15   1   21.60    3.50
   1  15   1   21.20    3.40
  -1  15  -1   27.70    3.60
  -2  15   1    3.10    1.90
  -2  15   1    5.40    2.50
   2  15  -1    1.70    2.40
  -2 -15  -1    0.00    1.90
   2  15  -1   -0.40    2.10
   2 -15   1    0.70    2.50
   2 -15  -1    0.10    1.80
  -2 -15   1    0.40    2.50
   2  15   1    4.90    2.00
  -2  15  -1    2.00    2.20
   2  15   1    2.60    2.40
  -2  15  -1   -1.00    2.10
  -3  15   1  134.69    7.30
   3 -15   1  126.49    7.40
   3  15  -1  151.78    7.40
   3  15  -1  134.69    6.80
  -3  15   1  135.09    7.10
  -3 -15  -1  154.78    8.60
  -3  15  -1  140.09    7.00
  -3 -15   1  128.89    7.60
   3  15   1  145.79    7.50
  -3  15  -1  135.19    6.80
   3  15   1  144.79    7.40
   3 -15  -1  136.49    7.90
   4  15  -1   12.10    2.60
  -4 -15  -1   10.10    3.30
  -4  15   1   14.50    2.90
   4  15  -1   13.70    3.30
  -4  15   1   17.70    3.50
   4 -15   1   12.20    3.20
  -4  15  -1    9.70    3.00
   4 -15  -1   13.30    2.90
   4  15   1   12.40    3.00
  -4 -15   1   14.10    3.20
   4  15   1   10.20    3.20
  -4  15  -1   13.50    3.10
  -5  15   1    3.30    2.50
  -5  15   1    7.40    2.90
   5 -15   1    3.60    2.40
   5  15  -1    4.30    2.80
  -5 -15  -1    5.10    2.80
   5  15  -1    3.20    2.30
   5 -15  -1    1.50    2.40
  -5  15  -1    0.50    2.30
   5  15   1    2.80    2.80
  -5 -15   1    4.60    2.80
  -5  15  -1    1.80    2.40
   5  15   1    0.60    2.10
   6  15  -1    3.20    3.00
   6  15  -1    1.30    2.10
  -6 -15  -1    4.20    2.90
  -6  15   1    2.40    2.90
   6 -15   1    2.40    2.50
  -6  15  -1    4.00    2.80
  -6 -15   1    4.70    2.90
   6  15   1    2.70    2.80
  -6  15  -1    3.00    2.50
   6 -15  -1    2.70    2.40
  -7  15   1   21.10    4.20
   7  15  -1   31.50    4.40
   7  15   1   28.10    4.60
   8  15  -1    0.00    3.00
  -8  15   1    4.50    3.30
   8  15   1   -1.70    3.00
   9  15  -1   50.69    6.10
  -9  15   1   39.90    5.60
   9  15   1   43.90    5.90
   9 -15  -1   57.59    6.60
  10  15  -1   30.70    5.50
  10 -15  -1   30.20    8.30
  10  15   1   29.50    4.90
  11  15  -1   21.70    5.20
  11  15   1   18.30    5.10
  12  15  -1   -0.90    3.90
  12  15   1    4.50    4.40
   0  16  -1    0.70    1.80
   0 -16  -1   -0.10    2.60
   0 -16   1    0.10    2.00
   0  16  -1    5.30    2.60
   0  16   1   -0.80    2.20
   0  16   1   -1.60    2.30
  -1 -16  -1   17.80    4.10
  -1  16   1   20.40    3.70
   1  16  -1   21.40    3.70
   1 -16   1   17.60    3.60
  -1  16   1   24.90    3.90
   1  16  -1   13.30    2.80
  -1  16  -1   13.50    3.10
  -1  16  -1   16.70    3.00
   1 -16  -1   12.90    3.80
   1  16   1   15.20    3.40
  -1 -16   1   17.60    3.60
   1  16   1   20.40    3.70
  -2 -16  -1   47.60    5.50
   2  16  -1   34.10    4.20
   2 -16   1   46.40    5.40
   2  16  -1   41.00    4.60
  -2  16   1   49.70    5.10
  -2  16   1   43.70    4.50
  -2  16  -1   44.50    4.80
  -2  16  -1   42.00    4.70
   2  16   1   45.40    4.90
   2 -16  -1   40.30    4.80
   2  16   1   45.80    4.70
  -2 -16   1   39.40    5.30
   3 -16   1   19.60    4.10
  -3  16   1   20.50    3.70
  -3  16   1   21.00    3.70
   3  16  -1   19.60    3.20
   3  16  -1   13.00    3.30
  -3 -16  -1    5.20    3.40
  -3  16  -1   14.70    3.40
   3  16   1   10.80    3.10
   3 -16  -1   15.40    3.80
   3  16   1   16.40    3.60
  -3  16  -1   19.30    3.70
  -3 -16   1   15.60    3.40
  -4  16   1    1.90    2.60
   4  16  -1    0.40    1.70
   4 -16   1   -1.20    2.40
  -4  16   1    1.90    2.60
  -4 -16  -1    0.00    2.70
   4  16  -1    1.90    2.80
   4  16   1    3.70    2.90
   4 -16  -1    1.90    2.70
   4  16   1    0.60    2.40
  -4  16  -1    0.10    2.30
  -4  16  -1   -0.70    2.40
  -4 -16   1    2.60    2.80
   5  16  -1    4.90    3.20
   5 -16   1    6.80    2.90
  -5  16   1    4.00    3.00
   5  16  -1    1.20    2.40
  -5 -16  -1   10.10    3.30
  -5  16  -1    4.70    2.80
   5  16   1    5.80    2.70
  -5 -16   1   11.10    3.40
  -5  16  -1    8.70    3.10
   5  16   1    5.60    2.60
   5 -16  -1    7.70    2.90
   6 -16   1    2.00    2.60
  -6 -16  -1    7.00    3.40
   6  16  -1    3.40    2.80
  -6  16   1    6.70    3.30
   6  16  -1    2.50    3.00
  -6  16  -1    4.40    2.80
   6 -16  -1    3.80    2.70
   6  16   1    2.10    2.90
  -6 -16   1    7.00    3.20
  -6  16  -1    8.20    4.00
  -7  16   1   11.60    3.80
   7  16  -1   10.10    3.10
   7  16   1   11.90    3.90
  -8  16   1   16.90    4.30
   8  16  -1   15.80    4.40
   8  16   1   17.60    4.50
   9  16  -1    5.10    4.00
  -9  16   1    9.10    4.60
   9 -16  -1   12.00    4.60
   9  16   1    6.10    3.90
  10  16  -1    0.30    3.70
  10  16   1   -2.90    3.50
  11  16  -1   -0.90    3.90
  11  16   1    0.00    3.90
   0 -17   1   -1.70    2.00
   0 -17  -1   -5.10    2.60
   0  17   1   -2.90    2.40
   0  17  -1    0.20    2.50
   0  17  -1    0.30    1.80
   0  17   1    2.40    2.70
  -1 -17  -1   63.89    6.70
  -1  17   1   96.69    6.50
  -1  17   1   83.19    6.70
   1  17  -1   83.29    6.00
   1 -17   1   89.39    7.60
   1  17  -1   92.99    6.70
  -1  17  -1  100.09    6.90
   1  17   1   93.19    6.90
   1 -17  -1   66.29    6.80
  -1  17  -1   78.69    5.90
   1  17   1   93.29    6.40
  -1 -17   1   94.59    7.90
   2  17  -1    4.20    2.80
  -2  17   1    1.00    2.00
   2  17  -1    6.50    2.80
  -2 -17  -1    1.20    3.00
  -2  17   1    4.40    3.00
   2 -17   1    0.50    2.80
   2 -17  -1    2.50    2.40
  -2  17  -1    2.30    2.70
   2  17   1    4.30    2.80
  -2  17  -1    4.30    2.70
   2  17   1    0.80    2.50
  -2 -17   1    2.60    3.20
   3  17  -1   43.90    4.90
   3 -17   1   34.90    5.20
   3  17  -1   34.30    4.40
  -3  17   1   43.00    5.00
  -3 -17  -1   39.30    5.40
  -3  17   1   51.09    5.50
  -3  17  -1   39.10    4.80
   3 -17  -1   35.50    5.20
   3  17   1   49.50    5.60
   3  17   1   39.00    4.80
  -3 -17   1   42.30    5.50
  -3  17  -1   49.50    5.20
   4  17  -1    9.60    3.50
   4  17  -1    5.00    2.80
  -4  17   1    5.30    3.00
   4 -17   1    9.40    3.40
  -4 -17  -1    6.10    3.30
  -4  17   1   10.20    3.50
  -4  17  -1    6.20    3.00
   4  17   1    9.10    3.00
  -4  17  -1    9.70    3.30
   4  17   1    5.70    3.00
  -4 -17   1   11.30    3.60
   4 -17  -1    9.70    3.40
  -5  17   1   -1.60    2.80
   5  17  -1   -4.60    2.50
   5  17  -1   -1.80    2.20
   5 -17   1   -1.40    2.50
  -5 -17  -1    3.40    3.00
   5  17   1    1.70    3.00
  -5  17  -1   -1.90    2.90
  -5  17  -1    2.20    2.80
  -5 -17   1   -2.10    2.50
   5 -17  -1    2.70    2.70
  -6  17   1    5.00    3.40
   6 -17   1    5.00    3.20
  -6 -17  -1    7.60    3.50
   6  17  -1    7.30    2.80
   6  17  -1    7.20    3.60
  -6 -17   1   10.70    4.10
  -6  17  -1    7.60    3.60
   6 -17  -1    5.90    3.20
   6  17   1    9.20    3.20
   7  17  -1   42.20    5.40
  -7  17   1   37.40    5.40
   7  17   1   33.00    5.40
   8  17  -1    1.10    3.50
  -8  17   1    4.50    4.10
   8  17   1   -0.50    3.40
   9  17  -1   45.50    6.40
   9  17   1   45.90    6.50
  10  17  -1    3.80    4.20
  10  17   1   -1.30    3.90
   0 -18  -1   43.70    5.60
   0  18  -1   47.80    5.30
   0  18   1   38.50    5.20
   0 -18   1   40.50    5.50
   0  18  -1   55.29    5.70
   0  18   1   47.00    5.40
   1  18  -1  284.07   11.20
   1  18  -1  268.87   11.50
  -1 -18  -1  291.57   13.40
  -1  18   1  289.87   12.00
  -1  18   1  290.27   11.50
   1 -18   1  299.07   13.40
  -1  18  -1  298.57   11.90
  -1  18  -1  268.87   11.00
   1  18   1  275.77   11.40
  -1 -18   1  309.97   13.60
   1 -18  -1  290.57   13.30
   1  18   1  274.37   11.70
   2  18  -1   11.50    3.50
  -2  18   1    5.20    3.30
  -2 -18  -1    8.30    3.90
  -2  18   1   12.90    3.60
   2  18  -1    8.50    3.20
   2 -18   1    4.40    3.30
  -2  18  -1    8.70    3.20
   2  18   1    7.00    3.20
  -2 -18   1    8.80    3.90
   2 -18  -1    7.80    3.70
  -2  18  -1    5.30    3.10
   2  18   1    8.90    3.50
   3  18  -1   69.89    6.50
  -3 -18  -1   54.39    6.50
  -3  18   1   71.59    6.20
   3  18  -1   43.00    5.10
   3 -18   1   63.39    6.50
  -3  18   1   50.29    5.60
  -3  18  -1   56.49    5.80
   3  18   1   61.29    6.00
  -3  18  -1   74.59    6.10
   3  18   1   64.39    6.20
  -3 -18   1   54.59    6.60
   3 -18  -1   60.29    6.40
   4  18  -1    1.70    3.20
   4 -18   1    4.00    3.10
  -4 -18  -1    5.40    3.50
   4  18  -1    0.50    2.60
  -4  18   1    0.00    3.30
  -4 -18   1   -1.60    2.90
   4 -18  -1    5.80    3.20
  -4  18  -1    0.90    2.80
  -4  18  -1    1.20    2.90
   4  18   1    0.30    3.10
   5  18  -1  249.97   11.20
  -5 -18  -1  268.07   12.80
   5 -18   1  274.37   12.40
  -5  18   1  274.27   11.70
   5  18  -1  276.67   11.90
   5  18   1  283.57   12.10
   5 -18  -1  278.87   12.50
  -5 -18   1  286.37   13.10
  -5  18  -1  287.27   11.80
   6  18  -1    0.10    2.90
   6  18  -1    2.90    3.60
  -6  18   1    3.50    3.50
   6  18   1   -1.00    3.20
   7  18  -1    7.70    4.10
  -7  18   1    7.60    3.90
   7  18   1    3.90    3.90
   8  18  -1    2.10    3.80
   8  18   1   -0.20    3.70
   9  18  -1   77.89    8.00
   9  18   1   70.69    7.80
   0  19  -1    0.60    2.90
   0  19   1    1.70    3.10
  -1  19   1   53.89    6.00
   1  19  -1   55.89    6.10
  -1  19  -1   54.29    5.90
   1  19   1   52.19    6.00
   2  19  -1   -0.90    2.70
  -2  19   1   -2.10    2.80
  -2  19  -1   -0.70    2.80
   2  19   1   -5.10    2.60
   3  19  -1   66.39    6.70
  -3  19   1   69.09    7.00
   3  19   1   53.29    6.40
  -3  19  -1   65.09    6.60
   4  19  -1   19.20    4.50
  -4  19   1   19.30    4.40
   4  19   1   17.30    4.50
  -5  19   1   17.30    4.30
   5  19  -1    7.60    3.90
   5  19   1    6.20    3.90
  -6  19   1    1.70    4.00
   6  19  -1    5.00    4.00
   6  19   1    1.10    3.60
   7  19  -1  100.49    8.30
   7  19   1   88.69    8.40
   8  19  -1    5.00    4.30
   8  19   1    3.00    3.20
   0  20  -1   14.40    4.10
   0  20   1   18.20    4.40
  -1  20   1   30.20    5.20
   1  20  -1   30.30    5.10
  -1  20  -1   42.80    5.50
   1  20   1   23.60    4.80
   2  20  -1   29.60    5.10
  -2  20   1   30.60    5.20
   2  20   1   28.20    5.20
  -2  20  -1   29.40    4.90
   3  20  -1   -2.10    3.20
  -3  20   1    5.30    3.60
  -3  20  -1    4.50    6.60
   3  20   1    0.80    3.40
  -4  20   1   11.70    4.30
   4  20  -1    8.60    4.10
   4  20   1    9.10    4.10
  -5  20   1    5.00    3.70
   5  20  -1   -1.30    3.50
   5  20   1    0.60    2.70
  -6  20   1    2.30    4.90
   6  20  -1   -2.20    3.60
   6  20   1    3.50    4.10
   7  20  -1    3.10    4.20
   7  20   1    0.00    3.90
   0  21  -1   -2.30    3.60
   0  21   1    1.10    3.60
   1  21  -1    0.00    3.80
  -1  21   1    2.80    3.50
  -1  21  -1    1.00    3.80
   1  21   1    2.80    3.70
  -2  21   1    5.60    3.90
   2  21  -1    6.80    3.90
  -2  21  -1    1.20    3.30
   2  21   1    1.50    4.10
   3  21  -1    6.60    4.10
  -3  21   1    4.30    3.80
   3  21   1    5.80    4.30
   4  21  -1    6.80    4.20
  -4  21   1    2.30    4.20
   4  21   1    6.90    4.40
   5  21  -1   -2.00    3.80
  -5  21   1   -2.40    3.50
   5  21   1   -9.80    3.30
   6  21  -1   -1.50    4.40
   6  21   1    0.00    4.00
   0  22  -1   16.80    4.60
   0  22   1    6.20    4.10
  -1  22   1    7.40    4.10
   1  22  -1   -1.40    3.60
  -1  22  -1    7.50    4.00
   1  22   1    1.00    4.30
   2  22  -1   -0.10    3.60
  -2  22   1   -2.40    3.50
   2  22   1   -2.90    3.50
  -3  22   1    5.20    4.20
   3  22  -1   11.70    4.80
   3  22   1    8.70    4.60
   4  22  -1   10.70    4.70
  -4  22   1   12.90    5.30
   4  22   1   11.00    4.80
   0  23   1    0.10    4.40
   0  23  -1    1.60    3.80
   1  23  -1   17.90    5.50
  -1  23   1    9.40    4.60
   1  23   1   11.10    4.80
   0   0  -2 2597.14   49.50
  -1   0  -2  170.78    4.00
  -1   0   2  170.88    3.90
   1   0  -2  167.38    4.00
  -1   0  -2  169.28    3.80
  -2   0  -2 1163.38   22.30
  -2   0   2 1185.98   22.60
   2   0  -2 1164.98   22.30
  -2   0  -2 1160.58   22.50
   3   0  -2  261.67    5.50
  -3   0  -2  251.57    6.10
  -3   0   2  252.07    6.10
  -3   0  -2  250.27    5.50
  -4   0   2  673.43   14.60
  -4   0  -2  664.03   14.50
   4   0  -2  680.83   13.20
  -4   0  -2  694.53   13.20
  -5   0  -2   36.80    1.20
   5   0  -2   36.50    1.20
  -5   0   2   37.50    2.70
  -5   0  -2   40.20    2.50
  -6   0  -2 1147.49   24.00
  -6   0   2 1130.39   23.90
   6   0  -2 1121.49   24.50
   7   0   2  440.96   11.30
  -7   0  -2  436.46   11.40
   7   0  -2  412.36   11.80
  -7   0   2  424.86   11.40
  -8   0   2  789.72   18.60
   8   0   2  769.02   18.30
   8   0  -2  782.42   19.20
  -8   0  -2  760.02   18.50
  -9   0  -2   13.60    2.90
   9   0  -2   12.90    2.90
   9   0   2   11.50    2.60
  -9   0   2   11.10    2.80
  10   0  -2   39.50    4.70
 -10   0   2   41.30    4.40
 -10   0  -2   32.20    4.10
  10   0   2   28.30    3.50
 -11   0  -2   89.79    5.70
  11   0  -2   80.59    6.20
 -11   0   2   77.69    6.10
  11   0   2   76.59    5.60
  12   0  -2   -0.80    2.00
 -12   0   2    1.30    3.00
 -12   0  -2    3.00    3.10
  12   0   2    2.70    3.00
  13   0   2   40.20    5.30
 -13   0   2   41.90    6.00
  13   0  -2   47.90    6.00
  14   0  -2   -3.10    3.40
  14   0   2   -3.20    3.00
  15   0  -2    5.80    4.40
  15   0   2    5.20    4.00
   0   1   2    0.80    0.30
   0  -1  -2    0.30    0.30
   0   1  -2    0.40    0.50
   0   1   2    0.00    0.20
   0  -1  -2    0.10    0.40
   0  -1   2    0.30    0.40
  -1  -1  -2  782.02   14.80
  -1  -1  -2  789.92   15.20
   1   1  -2  757.42   15.10
  -1  -1   2  771.12   15.20
  -1   1  -2  788.02   15.10
  -1   1  -2  774.62   15.10
   1  -1  -2  768.92   15.20
   2   1  -2 9119.29  171.28
  -2  -1  -2 9206.28  171.58
  -2   1   2 9257.87  171.38
  -2  -1  -2 8984.70  171.18
  -2   1  -2 9205.28  171.98
  -2   1  -2 9257.77  171.58
   2  -1  -2 8981.90  171.88
  -2  -1   2 8783.62  171.08
  -3   1   2 1545.35   29.60
  -3  -1  -2 1535.55   29.10
  -3  -1  -2 1509.25   29.50
   3   1  -2 1528.95   28.90
  -3   1  -2 1530.75   28.90
  -3   1  -2 1552.44   29.70
  -3  -1   2 1514.45   29.80
   3  -1  -2 1528.45   29.00
  -4  -1  -2   80.09    3.30
  -4   1   2   71.59    3.20
   4   1  -2   75.39    2.20
  -4  -1  -2   80.29    2.40
  -4   1  -2   81.09    2.20
   4  -1  -2   79.29    2.40
  -4   1  -2   75.89    3.30
  -4  -1   2   76.59    3.40
   5   1  -2    0.50    0.40
  -5   1   2   -0.70    0.80
  -5  -1  -2    0.60    0.50
  -5  -1  -2    3.70    1.20
   5  -1  -2    0.50    0.40
  -5   1  -2    0.60    0.40
  -5  -1   2   -1.00    0.90
  -5   1  -2   -0.40    1.20
  -6   1   2  294.17    8.60
  -6   1   2  295.37    8.20
  -6  -1  -2  292.17    5.60
  -6  -1  -2  294.57    8.30
   6   1  -2  292.07    8.70
   6   1  -2  290.97    5.60
  -6  -1  -2  291.27    5.70
   6  -1  -2  285.37    8.70
  -6  -1   2  292.57    5.70
  -6   1  -2  292.87    8.20
   6   1   2  293.57    8.40
  -6  -1   2  284.27    8.30
   7   1  -2  100.19    4.80
  -7   1   2   96.89    4.50
  -7  -1  -2   92.19    4.70
   7  -1   2   98.89    4.50
   7   1   2   98.69    4.60
  -7   1  -2   97.59    4.80
  -7  -1   2   92.49    4.50
   7  -1  -2   96.09    5.00
   8   1  -2   94.39    5.30
  -8   1   2   96.89    5.10
   8  -1   2   88.09    4.70
  -8  -1  -2   90.59    5.00
  -8  -1   2   79.79    4.90
   8   1   2   85.79    4.70
  -8   1  -2   93.59    5.10
   8  -1  -2   95.79    5.40
  -9  -1  -2   72.99    4.60
  -9   1   2   74.29    5.00
   9  -1   2   81.69    4.90
   9   1  -2   90.79    5.20
  -9  -1   2   79.69    5.20
   9  -1  -2   77.19    5.30
   9   1   2   82.99    5.00
  -9   1  -2   85.99    5.30
  10   1  -2  174.78    8.20
  10  -1   2  187.08    7.80
 -10  -1  -2  159.88    7.70
 -10   1   2  170.58    7.90
  10  -1  -2  180.08    8.00
 -10   1  -2  177.48    7.90
 -10  -1   2  185.18    8.10
  10   1   2  187.48    7.80
  11  -1   2    1.40    2.30
 -11  -1  -2    2.80    2.80
 -11   1   2    2.40    2.10
  11   1  -2    0.00    2.60
  11   1   2   -0.60    2.30
 -11   1  -2   -1.40    2.60
  11  -1  -2   -1.10    1.80
 -11  -1   2   -0.20    2.50
 -12  -1  -2  284.87   11.00
  12  -1   2  290.67   11.10
  12   1  -2  274.17   11.60
 -12   1   2  283.87   11.40
 -12  -1   2  279.77   11.40
  12   1   2  294.57   11.20
 -12   1  -2  299.47   11.50
  12  -1  -2  293.97   11.60
  13   1  -2   17.50    4.40
  13  -1   2   16.50    4.00
  13   1   2   17.70    4.10
  13  -1  -2   21.80    4.60
  14  -1   2  106.49    7.70
  14   1  -2  113.89    8.60
  14  -1  -2  104.09    8.20
  14   1   2   94.19    8.10
  15  -1   2    1.00    3.50
  15   1  -2   -0.70    4.00
  15  -1  -2    5.00    4.20
  15   1   2    3.70    3.80
   0  -2   2 1136.89   21.50
   0   2  -2 1067.89   21.40
   0  -2  -2 1133.79   21.70
  -1  -2  -2 1499.15   27.80
   1   2  -2 1396.36   27.50
  -1  -2  -2 1458.65   27.00
   1  -2   2 1464.65   27.80
  -1   2   2 1435.26   26.90
  -1   2  -2 1420.76   27.50
  -1   2  -2 1440.76   27.60
   1  -2  -2 1453.65   27.70
  -1  -2   2 1439.86   27.70
   2   2  -2   62.49    2.10
  -2  -2  -2   64.59    2.10
   2  -2  -2   66.59    2.30
  -2   2  -2   62.39    2.30
  -2  -2   2   65.79    2.60
  -3  -2  -2  401.86    8.60
  -3  -2  -2  386.76    8.70
  -3   2   2  388.06    8.70
   3   2  -2  400.36    8.30
  -3  -2   2  396.96    9.10
   3  -2  -2  400.06    8.50
  -3   2  -2  405.16    9.10
  -3   2  -2  403.16    8.30
   4   2  -2  415.66    8.60
  -4  -2  -2  422.06    8.90
  -4   2   2  419.96    9.60
  -4  -2  -2  403.66    9.60
  -4   2  -2  411.26    8.60
  -4  -2   2  434.66    9.90
  -4   2  -2  419.46    9.90
   4  -2  -2  409.86    8.80
  -5  -2  -2  728.23   14.50
  -5   2   2  732.73   15.70
  -5  -2  -2  721.03   15.70
   5   2  -2  714.03   14.10
  -5   2  -2  718.93   15.90
  -5  -2   2  715.53   16.00
  -5   2  -2  720.73   14.00
   5  -2  -2  715.23   14.30
  -6   2   2   52.29    3.30
  -6  -2  -2   51.29    3.00
   6   2  -2   50.09    1.60
  -6  -2  -2   53.79    2.00
   6   2  -2   50.69    3.40
  -6   2   2   46.70    3.10
   6  -2  -2   52.49    1.70
  -6  -2   2   54.69    3.40
   6  -2  -2   49.50    3.30
   6   2   2   57.99    3.30
  -6   2  -2   51.79    1.50
  -6   2  -2   47.30    3.00
   7   2  -2   37.20    3.60
  -7  -2  -2   34.00    3.20
   7  -2   2   42.70    3.20
  -7   2   2   41.50    3.30
  -7   2   2   41.60    3.60
  -7   2  -2   40.70    3.40
  -7  -2   2   39.80    3.50
   7   2   2   43.30    3.00
   7  -2  -2   36.30    3.10
  -8   2   2  109.49    5.40
   8   2  -2  105.49    5.60
   8  -2   2  106.39    5.10
  -8  -2  -2  109.29    5.40
  -8   2  -2  102.79    5.00
  -8  -2   2   91.59    5.30
   8  -2  -2  112.69    5.90
   8   2   2  107.19    5.30
  -9   2   2  137.09    6.50
  -9  -2  -2  127.49    6.40
   9  -2   2  135.49    6.20
   9   2  -2  127.39    6.60
  -9   2  -2  128.39    6.40
  -9  -2   2  149.09    6.50
   9   2   2  128.99    6.20
   9  -2  -2  132.59    6.90
  10  -2   2    1.30    2.10
  10   2  -2    3.20    2.00
 -10  -2  -2    2.20    2.60
 -10   2   2    1.20    2.40
 -10  -2   2    2.00    2.00
  10   2   2    3.40    2.30
  10  -2  -2    4.40    2.70
 -10   2  -2    0.30    2.50
 -11  -2  -2   21.50    3.90
  11   2  -2   20.70    4.00
 -11   2   2   23.20    3.90
  11  -2   2   25.00    3.80
  11   2   2   21.80    3.70
 -11   2  -2   27.20    4.20
 -11  -2   2   21.90    4.00
  11  -2  -2   22.00    3.70
  12   2  -2    3.70    2.60
  12  -2   2    5.60    2.90
 -12  -2  -2    1.40    3.10
 -12   2   2    2.30    3.20
  12  -2  -2    7.00    3.40
  12   2   2    2.70    2.80
 -12  -2   2    5.30    3.30
 -12   2  -2    3.50    3.20
  13  -2   2   -3.10    2.70
  13   2  -2    0.20    3.30
  13   2   2   -4.30    2.50
  13  -2  -2    2.90    3.30
  14   2  -2   -0.50    3.50
  14  -2   2    1.70    3.30
  14  -2  -2    1.60    3.60
  14   2   2    0.50    3.40
  15   2  -2    2.20    4.10
  15   2   2   -1.70    3.40
  15  -2  -2    5.80    4.50
   0  -3   2    2.00    0.70
   0  -3  -2    0.50    0.80
   0   3  -2    1.40    0.60
  -1   3   2    9.50    0.70
  -1  -3  -2    9.10    1.00
   1  -3   2   10.80    1.30
   1   3  -2    9.60    1.00
  -1  -3  -2   10.30    0.70
  -1  -3   2    8.80    1.10
  -1   3  -2    8.30    1.00
  -1   3  -2    7.90    0.90
   1  -3  -2    6.90    1.00
  -2   3   2  576.84   11.50
  -2  -3  -2  566.94   11.50
  -2  -3  -2  586.14   12.10
   2   3  -2  561.64   11.80
   2  -3  -2  580.74   12.00
  -2   3  -2  572.54   12.00
  -2  -3   2  554.84   12.10
   3   3  -2  450.35    9.70
  -3   3   2  452.05    9.90
  -3  -3  -2  456.95   10.00
  -3  -3  -2  453.45    9.90
   3  -3  -2  469.35   10.00
  -3  -3   2  473.65   10.50
  -3   3  -2  460.75    9.70
  -3   3  -2  456.65   10.30
   4   3  -2   33.10    1.70
  -4  -3  -2   35.10    2.30
  -4  -3  -2   31.90    2.00
  -4   3   2   34.10    2.20
  -4  -3   2   31.40    2.30
  -4   3  -2   31.30    2.50
  -4   3  -2   30.40    1.80
   4  -3  -2   32.00    1.80
   5   3  -2   32.40    2.80
  -5   3   2   45.50    2.70
  -5  -3  -2   42.00    2.10
   5   3  -2   41.50    1.80
  -5  -3  -2   41.40    2.70
  -5   3  -2   40.10    2.60
   5  -3  -2   44.10    2.00
  -5  -3   2   46.10    3.00
  -5   3  -2   43.00    1.80
  -6   3   2    3.60    1.70
   6   3  -2    5.10    1.70
  -6   3   2    6.10    1.40
   6   3  -2    5.30    0.80
  -6  -3  -2    7.00    1.10
  -6  -3  -2    7.40    1.70
   6  -3  -2    5.50    0.90
   6  -3  -2    6.80    1.90
  -6   3  -2    8.70    1.60
   6   3   2    8.00    1.80
  -6  -3   2    7.20    1.90
  -6   3  -2    9.80    0.90
  -7   3   2   30.20    3.10
   7   3  -2   30.50    3.20
   7  -3   2   27.90    2.90
  -7  -3  -2   25.40    2.90
  -7   3   2   35.00    3.40
  -7  -3   2   31.20    3.20
   7   3   2   29.20    3.10
   7  -3  -2   31.00    3.30
  -7   3  -2   31.40    3.20
   8  -3   2  203.18    7.40
  -8   3   2  188.78    7.80
   8   3  -2  199.28    7.80
  -8   3   2  201.18    7.20
  -8  -3  -2  212.18    7.40
   8  -3  -2  203.28    8.10
  -8  -3   2  204.28    7.70
   8   3   2  198.18    7.50
  -8   3  -2  210.58    7.70
  -9   3   2   26.40    3.20
   9  -3   2   28.70    3.40
   9   3  -2   26.70    3.80
  -9  -3  -2   23.90    3.40
   9  -3  -2   22.80    3.40
   9   3   2   30.20    3.70
  -9  -3   2   34.00    3.90
  -9   3  -2   24.10    3.50
  10  -3   2  141.79    7.00
  10   3  -2  139.89    7.40
 -10  -3  -2  138.59    7.10
 -10   3   2  151.78    7.20
  10   3   2  136.79    6.90
 -10   3  -2  144.99    7.20
 -10  -3   2  135.09    7.10
  10  -3  -2  133.09    7.40
 -11   3   2   15.00    3.40
  11  -3   2   15.80    3.40
 -11  -3  -2   23.60    3.60
  11   3  -2   14.70    3.60
  11  -3  -2   21.20    3.70
 -11   3  -2   15.60    3.10
  11   3   2   15.40    3.40
 -11  -3   2   22.70    3.60
  12   3  -2    7.70    2.90
  12  -3   2    1.90    2.80
 -12   3   2    6.80    3.40
 -12  -3  -2    4.70    3.30
 -12   3  -2    3.80    3.00
  12   3   2    6.90    3.10
 -12  -3   2    5.20    3.40
  12  -3  -2    4.90    3.40
  13  -3   2    7.80    3.40
  13   3  -2    7.10    3.90
  13  -3  -2   10.80    3.80
  13   3   2    7.40    3.40
  14  -3   2   33.10    5.30
  14   3  -2   30.70    5.70
  14  -3  -2   36.00    6.20
  14   3   2   35.50    5.40
  15   3  -2   11.10    4.90
  15  -3  -2    4.00    3.90
  15   3   2    7.10    4.10
   0  -4   2    1.90    0.90
   0   4   2    0.90    0.40
   0   4   2    0.40    0.60
   0   4  -2    0.70    0.70
   0  -4  -2    0.50    0.60
   0  -4  -2    1.90    0.40
   0  -4  -2    1.90    0.40
   1  -4   2   56.89    2.50
  -1  -4  -2   56.59    1.70
  -1   4   2   54.99    2.40
  -1  -4  -2   51.29    2.60
  -1   4   2   54.49    1.60
   1   4  -2   53.89    2.30
  -1  -4   2   54.29    2.40
   1   4   2   53.39    2.40
  -1   4  -2   53.79    2.40
   1  -4  -2   51.89    2.50
  -1   4  -2   52.29    2.30
  -2  -4  -2  740.73   15.40
  -2  -4  -2  726.43   14.50
   2  -4   2  744.13   15.60
  -2   4   2  724.63   14.50
   2   4  -2  707.53   15.00
   2  -4  -2  742.93   15.40
  -2   4  -2  734.43   15.10
  -2   4  -2  726.73   15.10
  -2  -4   2  740.23   15.30
  -3  -4  -2  407.46    9.20
   3   4  -2  411.76    9.30
   3  -4  -2  427.96    9.60
  -3   4  -2  417.96    9.70
  -3  -4   2  429.16    9.90
   4   4  -2  203.88    5.30
  -4   4   2  199.88    5.60
  -4  -4  -2  204.68    5.70
  -4  -4  -2  210.58    5.70
  -4   4  -2  208.48    6.00
  -4  -4   2  202.98    6.20
   4  -4  -2  208.18    5.60
  -4   4  -2  204.78    5.30
   5   4  -2   32.30    1.90
  -5  -4  -2   37.50    2.60
  -5   4   2   38.30    2.60
  -5   4   2   39.30    2.70
  -5  -4  -2   34.50    2.30
   5   4  -2   36.20    2.90
  -5   4  -2   36.10    2.70
   5  -4  -2   35.80    2.10
  -5  -4   2   42.00    3.00
   5   4   2   36.80    2.50
  -5   4  -2   39.40    2.00
   5  -4  -2   35.20    2.70
  -6  -4  -2  168.88    5.80
  -6   4   2  168.58    6.30
  -6  -4  -2  171.68    5.00
   6   4  -2  170.98    6.30
   6   4  -2  164.78    4.50
  -6   4   2  162.38    5.70
  -6  -4   2  177.18    6.20
   6   4   2  163.38    6.00
  -6   4  -2  162.68    4.40
   6  -4  -2  160.68    6.40
  -6   4  -2  162.48    5.90
   6  -4  -2  170.78    4.80
  -7   4   2  353.36    9.70
   7  -4   2  347.87    9.80
   7   4  -2  326.67   10.20
  -7  -4  -2  341.37    9.80
  -7   4   2  343.57   10.30
  -7   4  -2  336.77    9.70
  -7  -4   2  341.97   10.00
   7  -4  -2  346.77   10.60
   7   4   2  325.07    9.80
  -7   4  -2  335.97    9.70
  -8   4   2  678.73   17.40
  -8  -4  -2  678.93   16.70
  -8   4   2  682.03   16.60
   8   4  -2  618.74   17.00
   8  -4   2  692.63   16.80
  -8   4  -2  682.53   16.90
  -8  -4   2  686.53   16.90
   8  -4  -2  693.23   17.70
   8   4   2  654.13   16.70
  -9   4   2   47.80    4.30
   9   4  -2   50.29    4.80
   9  -4   2   46.60    4.00
  -9  -4  -2   55.99    4.60
  -9   4   2   45.00    4.80
  -9   4  -2   47.80    4.40
   9  -4  -2   49.50    5.00
  -9  -4   2   51.79    4.20
   9   4   2   48.30    3.90
  10   4  -2   42.00    4.50
  10  -4   2   47.20    4.60
 -10   4   2   34.30    4.20
 -10  -4  -2   42.70    4.30
 -10  -4   2   49.50    4.90
  10  -4  -2   47.90    5.20
  10   4   2   43.90    4.70
 -10   4  -2   38.30    4.40
  11  -4   2   19.50    3.60
  11   4  -2   13.10    3.20
 -11  -4  -2   15.90    3.60
 -11   4   2   18.60    3.60
 -11  -4   2   16.70    3.80
  11   4   2   20.10    3.40
 -11   4  -2   20.10    3.80
  11  -4  -2   17.10    3.70
  12  -4   2    1.20    2.60
 -12   4   2    1.10    2.20
  12   4  -2    1.80    2.40
 -12  -4  -2   -0.90    3.00
  12  -4  -2   -1.50    2.70
 -12   4  -2   -0.50    2.90
  12   4   2    0.90    2.60
 -12  -4   2   -0.70    2.30
  13  -4   2   -1.50    3.20
  13   4  -2   -0.70    3.40
  13  -4  -2   -0.50    3.00
  13   4   2   -1.20    2.90
  14   4  -2   21.10    5.10
  14   4   2   25.80    5.20
  14  -4  -2   26.20    5.30
  15   4  -2   -1.40    3.60
  15  -4  -2    2.90    4.20
  15   4   2    0.50    3.60
   0  -5   2    0.10    0.90
   0  -5  -2    0.70    0.70
   0   5   2    0.50    0.70
   0   5  -2    0.00    0.90
   0  -5  -2    1.30    0.50
  -1  -5  -2  381.66    9.20
  -1   5   2  366.36    8.90
   1  -5   2  383.06    8.90
   1   5  -2  381.86    8.80
  -1   5   2  374.06    7.70
  -1  -5  -2  369.16    7.70
   1  -5  -2  374.46    7.90
   1  -5  -2  378.36    9.20
  -1   5  -2  370.56    8.60
  -1  -5   2  384.16    8.90
  -1   5  -2  379.66    8.90
   1   5   2  381.06    8.90
  -2  -5  -2  594.04   12.30
   2   5  -2  614.34   13.10
   2  -5   2  618.14   13.40
  -2  -5  -2  607.44   13.50
  -2   5   2  610.94   13.20
  -2   5   2  593.94   12.30
  -2  -5   2  600.64   13.30
  -2   5  -2  608.14   13.10
  -2   5  -2  609.84   13.10
   2  -5  -2  602.24   13.50
   2   5   2  621.14   13.30
  -3  -5  -2   75.39    3.30
  -3   5   2   64.89    2.60
   3   5  -2   70.09    3.00
  -3  -5  -2   73.79    2.80
  -3  -5   2   67.09    3.30
   3  -5  -2   66.29    3.00
  -3   5  -2   52.79    2.60
  -3   5  -2   75.19    3.20
  -4   5   2  183.58    5.50
  -4  -5  -2  206.28    6.00
   4   5  -2  210.58    5.60
  -4  -5  -2  208.18    5.80
  -4  -5   2  208.18    6.30
  -4   5  -2  198.18    6.10
   4  -5  -2  212.58    5.90
  -4   5  -2  210.68    5.60
  -5   5   2  130.89    5.10
  -5  -5  -2  124.59    4.70
  -5  -5  -2  142.89    4.70
   5   5  -2  134.39    5.30
  -5   5   2  139.79    4.70
   5   5  -2  137.39    4.20
  -5   5  -2  131.09    5.00
  -5   5  -2  142.89    4.20
   5  -5  -2  143.09    4.60
   5   5   2  128.29    5.10
  -5  -5   2  135.09    5.20
   6   5  -2  299.57    7.20
   6  -5   2  293.07    8.50
  -6  -5  -2  297.07    8.40
  -6  -5  -2  301.07    7.80
  -6   5   2  294.27    9.00
  -6   5   2  305.77    8.40
   6   5  -2  280.17    8.80
  -6   5  -2  302.97    8.70
   6   5   2  286.97    8.60
   6  -5  -2  290.37    9.20
  -6   5  -2  292.77    7.10
  -6   5  -2  247.58    7.90
  -6  -5   2  294.57    8.60
   6  -5  -2  300.77    7.50
   7  -5   2   49.20    3.50
   7   5  -2   47.80    4.00
  -7  -5  -2   55.79    3.50
  -7   5   2   56.69    4.30
  -7   5   2   54.29    3.70
  -7   5  -2   43.10    3.50
  -7   5  -2   53.99    3.90
   7   5   2   53.19    3.90
  -7  -5   2   53.99    4.10
   7  -5  -2   47.90    4.00
  -8  -5  -2  176.98    6.80
  -8   5   2  193.98    7.20
  -8   5   2  191.78    7.80
   8   5  -2  171.38    7.40
   8  -5   2  182.58    7.10
   8  -5  -2  176.38    7.80
  -8   5  -2  173.88    7.00
   8   5   2  177.98    7.20
  -8  -5   2  184.88    7.40
  -8   5  -2  186.48    7.10
  -9  -5  -2   42.20    4.00
   9   5  -2   44.00    4.60
  -9   5   2   41.40    4.10
  -9   5   2   45.80    4.80
   9  -5   2   52.39    4.20
  -9  -5   2   49.90    4.70
   9  -5  -2   48.50    5.00
   9   5   2   43.50    4.40
  -9   5  -2   49.70    4.00
 -10   5   2   16.10    3.60
 -10  -5  -2   13.80    2.80
  10   5  -2   22.40    4.00
 -10   5   2   16.40    2.90
  10  -5   2   23.30    3.60
  10   5   2   17.70    3.40
 -10   5  -2   23.70    3.70
  10  -5  -2   25.30    4.20
 -10  -5   2   20.00    3.70
  11  -5   2    1.10    2.40
 -11  -5  -2    4.10    3.10
 -11   5   2    4.00    2.80
  11   5  -2    5.50    3.10
 -11  -5   2   -0.20    2.80
  11  -5  -2    5.50    3.10
  11   5   2    3.20    2.70
 -11   5  -2    4.60    2.90
 -12   5   2  119.39    7.00
  12   5  -2  124.79    8.00
  12  -5   2  106.99    7.30
 -12  -5  -2  117.99    7.60
 -12   5  -2  117.09    7.60
 -12  -5   2  114.09    7.10
  12   5   2  114.89    7.30
  12  -5  -2  136.39    8.30
  13   5  -2   -2.80    3.10
  13  -5  -2   -0.90    3.20
  13   5   2    5.40    3.30
  14   5  -2   80.89    8.10
  14  -5  -2   68.79    7.40
  14   5   2   72.09    7.20
  15   5  -2   -2.20    4.00
  15   5   2   -0.70    3.50
  15  -5  -2    4.40    4.00
   0  -6  -2 1212.88   23.40
   0   6  -2 1259.07   24.90
   0   6   2 1216.98   24.90
   0  -6  -2 1216.48   25.30
   0  -6   2 1221.78   24.70
  -1   6   2  524.55   10.70
  -1   6   2  524.75   12.00
   1   6  -2  534.25   12.00
  -1  -6  -2  517.75   10.70
  -1  -6  -2  537.95   12.40
   1  -6   2  527.15   12.00
   1   6   2  517.65   12.00
  -1   6  -2  552.34   12.10
   1  -6  -2  522.45   12.40
   1  -6  -2  543.05   10.90
  -1   6  -2  521.25   11.60
  -1  -6   2  520.45   11.90
   2  -6   2  997.30   21.10
  -2  -6  -2  997.20   19.90
   2   6  -2 1020.60   20.90
  -2   6   2 1005.50   19.80
  -2   6   2 1013.70   20.90
  -2  -6  -2 1014.70   21.40
  -2   6  -2 1028.50   20.90
   2   6   2 1021.10   21.00
  -2  -6   2 1007.00   20.90
   2  -6  -2 1004.40   21.30
  -2   6  -2  997.40   20.70
  -3  -6  -2 1423.16   28.90
  -3  -6  -2 1412.26   27.70
  -3   6   2 1398.26   27.60
   3   6  -2 1422.96   28.30
  -3   6   2 1392.26   28.30
   3  -6   2 1419.56   28.90
  -3   6  -2 1388.26   28.30
  -3  -6   2 1418.76   28.60
   3  -6  -2 1445.56   28.80
   3   6   2 1419.36   28.40
  -3   6  -2 1401.86   28.20
  -4  -6  -2   35.60    2.30
   4   6  -2   34.40    2.80
   4   6  -2   37.50    2.50
  -4   6   2   33.20    2.80
  -4  -6   2   38.50    2.80
   4  -6  -2   37.30    2.50
   4   6   2   42.00    2.90
  -4   6  -2   35.10    2.60
  -5  -6  -2   89.69    3.90
  -5   6   2   89.19    3.80
   5   6  -2   83.49    4.30
  -5   6   2   92.39    4.50
  -5  -6  -2   91.59    4.10
   5   6  -2   94.39    3.70
  -5  -6   2   94.99    4.40
  -5   6  -2   92.59    3.60
   5  -6  -2   95.99    3.90
   5   6   2   87.39    4.30
  -5   6  -2   94.39    4.00
   6  -6   2  119.89    5.00
  -6  -6  -2  128.89    5.00
  -6  -6  -2  114.39    4.60
   6  -6   2  120.89    4.40
   6   6  -2  116.89    4.10
  -6   6   2  114.69    5.20
  -6   6   2  113.79    4.80
   6   6  -2  115.39    5.40
  -6   6  -2  110.89    5.00
  -6  -6   2  111.39    5.20
   6   6   2  115.99    5.20
  -6   6  -2  115.29    4.00
  -6  -6   2  116.49    4.50
   6  -6  -2  119.19    4.50
  -7  -6  -2  125.59    5.50
   7   6  -2  120.09    6.00
   7  -6   2  135.99    5.70
  -7   6   2  120.09    5.30
  -7   6   2  131.09    6.10
   7   6   2  122.89    5.50
   7  -6  -2  116.99    6.10
  -7   6  -2  119.69    5.60
  -7   6  -2  123.59    5.40
  -7  -6   2  116.49    5.70
   8   6  -2  239.68    9.20
  -8   6   2  263.87    9.40
  -8   6   2  256.07    8.60
  -8  -6  -2  260.37    8.80
   8  -6   2  247.38    8.60
  -8   6  -2  245.48    8.70
   8   6   2  258.27    9.00
  -8   6  -2  249.78    8.60
  -8  -6   2  272.87    9.30
   8  -6  -2  264.47    9.50
   9  -6   2  123.59    6.20
  -9  -6  -2  117.89    5.90
  -9   6   2  112.19    6.00
  -9   6   2  120.59    6.80
   9   6  -2  113.49    6.60
   9   6   2  127.09    6.20
  -9   6  -2  119.59    6.30
  -9  -6   2  116.99    6.50
   9  -6  -2  123.99    6.90
  -9   6  -2  120.09    6.20
 -10   6   2    2.90    2.90
 -10  -6  -2    5.90    2.30
  10  -6   2    6.20    2.60
  10   6  -2    7.90    3.20
 -10   6   2    6.70    2.70
  10  -6  -2    4.90    2.80
 -10   6  -2    7.40    2.80
 -10  -6   2    5.00    3.00
  10   6   2    2.10    1.90
  11  -6   2   53.49    5.30
  11   6  -2   41.40    5.20
 -11  -6  -2   52.89    5.30
 -11   6   2   42.70    4.80
  11  -6  -2   44.00    5.40
  11   6   2   48.20    5.30
 -11   6  -2   50.79    5.30
 -11  -6   2   43.40    5.00
 -12   6   2    0.60    2.70
  12  -6   2   -4.40    2.30
  12   6  -2    0.50    3.00
 -12  -6  -2    0.30    3.00
  12  -6  -2   -1.40    2.90
 -12   6  -2    1.50    3.10
 -12  -6   2   -1.90    3.00
  12   6   2   -0.60    2.60
  13   6  -2    4.90    3.70
  13   6   2   12.70    4.00
  13  -6  -2    9.60    3.90
  14   6  -2   42.10    6.40
  14  -6  -2   43.40    6.20
  14   6   2   42.60    6.00
  15   6  -2    0.70    4.10
  15  -6  -2    0.40    3.80
  15   6   2    1.50    3.80
   0  -7  -2   -1.60    0.80
   0   7  -2   -0.20    0.80
   0   7   2    0.80    0.90
   0  -7   2    0.60    1.10
   0  -7  -2    0.30    0.70
   1   7  -2   36.40    2.70
  -1   7   2   33.80    2.70
  -1  -7  -2   34.20    2.90
   1  -7   2   35.80    2.50
  -1  -7  -2   31.50    1.70
   1  -7  -2   35.10    1.80
  -1  -7   2   35.70    2.50
   1   7   2   32.40    2.70
  -1   7  -2   32.50    2.70
   1  -7  -2   34.60    2.90
  -2  -7  -2  591.54   12.40
   2  -7   2  606.34   13.70
   2   7  -2  603.24   13.60
  -2  -7  -2  589.34   14.10
  -2   7   2  598.94   12.40
  -2   7   2  585.24   13.60
  -2   7  -2  588.34   13.50
  -2  -7   2  586.94   13.40
   2  -7  -2  603.94   14.10
  -2   7  -2  584.04   13.20
   2   7   2  597.44   13.60
   2  -7  -2  603.84   12.70
   3   7  -2  101.39    4.20
  -3   7   2   99.29    3.90
  -3   7   2   86.79    3.90
  -3  -7  -2   90.89    4.20
  -3  -7  -2   98.59    3.50
  -3   7   2   93.99    3.30
   3  -7   2   94.09    4.20
   3   7  -2   94.69    3.90
   3  -7  -2   96.39    4.20
  -3   7  -2   87.69    3.80
  -3  -7   2   95.09    3.90
   3   7   2   93.09    4.00
  -3   7  -2   90.59    3.90
   3   7   2   86.59    3.80
   4   7  -2   13.70    2.10
  -4   7   2   10.90    2.00
   4   7  -2   13.80    1.70
  -4  -7  -2   13.10    1.70
  -4   7   2   14.30    1.70
  -4  -7  -2    8.80    1.70
  -4   7  -2    8.20    1.40
   4   7   2   12.50    1.90
   4   7   2    9.90    1.60
  -4  -7   2   16.40    2.00
   4  -7  -2   10.70    1.60
  -4   7  -2   14.30    1.90
   5   7  -2    5.30    1.30
  -5  -7  -2    6.40    1.60
  -5   7   2    3.00    1.00
   5   7  -2    9.90    1.80
  -5   7   2    5.80    1.60
  -5  -7  -2    9.40    1.80
  -5   7  -2    5.70    1.30
  -5  -7   2    7.50    1.90
   5   7   2    7.80    2.00
  -5   7  -2    8.50    1.60
   5  -7  -2    6.50    1.60
   6   7  -2  120.09    5.70
  -6  -7  -2  127.59    5.10
   6   7  -2  129.79    4.70
  -6  -7  -2  139.59    5.30
  -6   7   2  127.89    5.80
   6  -7   2  126.69    5.50
   6  -7   2  132.59    4.90
  -6   7   2  132.49    5.10
  -6   7  -2  130.49    4.70
  -6  -7   2  123.89    5.10
   6   7   2  120.89    5.40
  -6  -7   2  129.09    5.70
   6  -7  -2  134.29    5.10
  -6   7  -2  124.99    5.40
  -7  -7  -2   36.00    3.40
   7   7  -2   32.00    3.70
   7  -7   2   38.80    3.60
  -7   7   2   38.50    4.00
  -7   7   2   39.90    3.50
  -7  -7   2   32.60    3.60
  -7   7  -2   36.00    3.40
  -7   7  -2   41.40    3.70
   7   7   2   35.90    3.70
   7  -7  -2   38.00    4.10
   8   7  -2   40.10    4.10
  -8   7   2   32.90    4.00
  -8   7   2   30.80    3.40
  -8  -7  -2   37.30    3.70
   8  -7   2   40.30    4.00
  -8  -7   2   38.00    4.00
   8  -7  -2   36.20    4.30
  -8   7  -2   31.50    3.80
   8   7   2   36.30    3.90
  -8   7  -2   39.60    4.00
   9   7  -2   47.50    4.70
  -9  -7  -2   37.40    3.80
   9  -7   2   32.50    3.90
  -9   7   2   38.20    4.40
  -9   7   2   33.50    3.80
  -9   7  -2   35.40    4.00
  -9  -7   2   30.30    4.00
  -9   7  -2   30.10    3.90
   9  -7  -2   35.00    4.40
   9   7   2   36.30    4.20
  10  -7   2   40.90    4.60
 -10  -7  -2   36.80    4.40
 -10   7   2   34.50    4.70
  10   7  -2   30.00    4.40
 -10   7   2   30.50    4.00
 -10   7  -2   32.50    4.20
  10   7   2   39.10    4.60
  10  -7  -2   35.60    4.70
 -10  -7   2   23.00    4.00
 -11   7   2    1.90    3.00
  11  -7   2    3.40    3.00
 -11   7   2    1.80    2.60
 -11  -7  -2    4.70    3.00
  11   7  -2    5.40    3.20
 -11   7  -2    8.70    3.20
 -11  -7   2    1.70    2.30
  11  -7  -2    3.40    2.90
  11   7   2    1.00    2.70
 -12  -7  -2   16.00    4.00
 -12   7   2   18.80    4.00
  12   7  -2   12.60    4.10
  12  -7  -2   16.50    4.20
  12   7   2   17.20    4.00
 -12   7  -2   15.90    3.40
 -12  -7   2   12.90    4.10
  13   7  -2   29.50    5.00
  13  -7  -2   18.20    5.00
  13   7   2   25.80    4.90
  14   7  -2   39.10    5.60
  14   7   2   37.40    5.80
  14  -7  -2   37.30    5.80
  15   7  -2    1.30    4.10
  15  -7  -2    7.80    4.40
  15   7   2    2.30    4.10
   0   8  -2   50.29    2.90
   0  -8   2   46.10    2.80
   0   8   2   43.00    2.70
   0  -8  -2   47.80    3.10
   0  -8  -2   45.30    2.10
   0   8   2   46.30    2.90
  -1   8   2   38.30    2.90
  -1  -8  -2   41.00    3.00
  -1   8   2   50.59    3.00
   1   8  -2   41.60    3.00
   1  -8   2   46.00    2.80
  -1  -8  -2   43.90    2.10
   1  -8  -2   45.00    3.10
   1  -8  -2   46.10    2.10
  -1  -8   2   42.90    2.70
   1   8   2   45.20    2.80
  -1   8  -2   46.90    3.10
   1   8   2   37.10    2.80
  -2   8   2   86.79    3.90
   2   8  -2   86.99    4.00
  -2  -8  -2   82.29    4.30
  -2   8   2   89.09    3.00
  -2   8   2   82.59    4.00
  -2  -8  -2   84.09    3.10
   2  -8   2   87.79    4.00
   2   8  -2   80.89    3.90
   2  -8  -2   90.69    4.20
   2   8   2   81.29    3.70
   2  -8  -2   81.79    3.20
  -2   8  -2   84.19    4.00
  -2  -8   2   84.59    3.80
  -2   8  -2   79.99    3.60
   2   8   2   91.39    4.10
  -3   8   2  283.17    8.40
   3  -8   2  296.47    8.60
  -3  -8  -2  311.87    8.90
   3   8  -2  304.27    8.40
   3   8  -2  298.07    8.30
  -3  -8  -2  294.77    7.40
  -3   8   2  301.37    8.40
  -3   8   2  305.77    7.40
  -3   8  -2  306.77    8.40
   3  -8  -2  292.57    8.70
   3   8   2  288.67    8.50
   3   8   2  300.07    8.30
  -3   8  -2  303.27    8.20
  -3  -8   2  286.37    8.20
   3  -8  -2  297.67    7.80
  -4  -8  -2  143.09    5.70
  -4   8   2  139.69    4.70
   4   8  -2  141.19    5.10
   4  -8   2  148.69    5.70
   4   8  -2  129.89    5.40
  -4   8   2  135.19    5.60
  -4   8   2  140.29    5.20
  -4  -8  -2  130.39    4.60
  -4  -8   2  138.79    5.40
  -4   8  -2  140.09    5.20
   4  -8  -2  142.19    5.50
  -4   8  -2  131.09    5.00
   4   8   2  136.29    5.50
   4   8   2  137.69    5.20
   5   8  -2    0.00    1.60
  -5   8   2   -0.50    0.80
  -5  -8  -2    0.10    0.50
  -5   8   2    1.40    1.60
   5   8  -2   -0.40    1.00
  -5  -8  -2   -1.70    1.20
   5  -8  -2    1.30    1.20
   5   8   2    0.40    1.60
  -5   8  -2    1.10    1.20
  -5   8  -2    0.00    0.60
  -5  -8   2   -0.50    1.50
  -5   8  -2    0.10    1.30
  -6  -8  -2    3.30    1.70
  -6   8   2    1.80    1.50
   6   8  -2    2.90    2.00
   6  -8   2    3.90    1.50
  -6  -8  -2    2.00    1.60
  -6   8   2    3.50    1.80
   6   8  -2    3.10    1.40
  -6   8  -2    4.40    1.80
   6  -8  -2    2.50    1.50
  -6   8  -2    0.80    0.80
  -6  -8   2    3.00    2.00
   6   8   2    0.20    1.70
  -6  -8   2    2.10    1.60
  -6   8  -2    2.40    1.40
  -7  -8  -2   16.80    2.70
  -7   8   2   17.70    2.60
  -7   8   2   16.90    3.10
   7  -8   2   21.90    3.10
   7   8  -2   21.30    3.20
  -7   8  -2   14.20    2.40
  -7  -8   2   22.90    3.30
  -7   8  -2   23.50    3.10
   7   8   2   21.50    3.00
   8  -8   2   84.39    5.10
   8   8  -2   86.59    5.60
  -8   8   2   81.49    5.60
  -8   8   2   76.19    4.80
  -8  -8  -2   88.29    5.20
  -8   8  -2   90.09    5.30
  -8   8  -2   77.69    5.20
  -8  -8   2   87.99    5.50
   8   8   2   84.79    5.10
   8  -8  -2   82.49    5.80
  -9  -8  -2   -1.30    2.30
  -9   8   2    0.30    2.40
  -9   8   2    0.50    2.10
   9  -8   2    0.30    2.00
   9   8  -2   -0.10    2.40
  -9   8  -2   -3.50    2.00
  -9   8  -2    0.70    1.60
   9  -8  -2   -3.30    2.10
   9   8   2    1.30    2.40
  -9  -8   2   -0.50    2.40
 -10   8   2   14.70    3.60
  10  -8   2   19.50    3.70
 -10   8   2   17.00    3.40
 -10  -8  -2   15.10    3.50
  10   8  -2   23.70    4.20
 -10   8  -2   21.50    3.70
 -10  -8   2   18.10    3.80
  10  -8  -2   17.80    3.80
 -10   8  -2   16.50    3.50
  10   8   2   23.40    4.00
 -11  -8  -2   -0.20    2.80
 -11   8   2    0.80    2.50
  11   8  -2   -0.40    2.80
 -11   8   2   -0.70    3.00
  11  -8  -2   -0.30    2.70
 -11   8  -2   -0.90    2.60
  11   8   2   -1.00    2.50
 -11  -8   2   -0.80    2.90
  12   8  -2    1.80    3.30
 -12   8   2    3.50    3.20
 -12  -8  -2    5.60    3.60
  12  -8  -2    0.30    3.10
  12   8   2    5.60    3.30
 -12   8  -2    1.20    2.60
  13   8  -2    1.00    2.80
  13   8   2    2.50    3.40
  13  -8  -2   -2.40    3.10
  14   8  -2   -5.60    3.50
  14   8   2   -1.60    3.60
  14  -8  -2   -2.00    3.40
   0  -9  -2   -1.00    0.70
   0  -9   2    1.20    1.20
   0   9  -2    0.50    0.90
   0   9   2    0.60    1.30
   0   9   2    0.50    1.00
   0  -9  -2   -0.10    1.00
  -1   9   2    1.50    1.40
   1   9  -2    3.60    1.50
   1  -9   2    2.20    1.20
  -1   9   2   -0.40    0.90
   1   9  -2   -0.10    1.10
  -1  -9  -2    1.70    0.90
  -1  -9  -2   -0.30    1.00
   1   9   2    1.50    1.10
  -1   9  -2    1.10    1.30
   1  -9  -2   -1.30    0.90
  -1  -9   2    2.40    1.20
   1   9   2    1.30    1.10
   1  -9  -2    1.50    0.90
  -2   9   2   91.09    4.20
   2   9  -2   87.59    4.10
  -2  -9  -2   84.19    3.20
  -2   9   2   85.29    4.30
   2   9  -2   86.99    4.10
  -2   9   2   89.09    3.20
   2  -9   2   93.39    4.30
  -2  -9  -2   95.29    4.90
  -2  -9   2   87.09    4.00
   2   9   2   89.89    4.40
   2   9   2   83.69    4.00
  -2   9  -2   90.29    4.10
   2  -9  -2   88.59    4.50
   2  -9  -2   88.89    3.50
  -3  -9  -2   -0.40    1.00
  -3   9   2   -0.50    1.20
  -3   9   2   -0.50    0.90
   3   9  -2    0.20    1.10
   3   9  -2   -0.80    1.10
   3  -9   2   -0.50    1.20
  -3  -9  -2   -0.90    1.30
  -3   9   2    0.70    1.50
  -3   9  -2    0.80    0.90
  -3   9  -2    0.00    1.20
  -3   9  -2   -1.60    1.00
   3  -9  -2    1.40    1.30
  -3  -9   2   -0.70    1.20
   3  -9  -2    1.30    1.10
   3   9   2   -0.70    1.40
   3   9   2    0.20    1.20
  -4   9   2   11.80    2.00
   4   9  -2   12.90    2.00
  -4   9   2   12.40    1.70
   4  -9   2   14.80    2.40
  -4  -9  -2   11.70    2.20
   4   9  -2   11.90    2.30
  -4   9   2   15.50    2.50
  -4  -9  -2   12.10    1.80
  -4   9  -2   12.80    1.80
  -4  -9   2   14.40    2.30
   4  -9  -2    8.60    1.70
   4   9   2   12.40    2.00
   4  -9  -2   12.10    2.10
   4   9   2   13.60    2.20
  -4   9  -2   12.00    2.00
   5  -9   2   12.50    2.40
  -5   9   2   15.60    2.00
   5  -9   2   12.90    2.20
  -5  -9  -2   12.70    2.30
   5   9  -2   12.70    2.20
  -5   9   2   10.80    2.60
   5   9  -2   14.10    2.00
  -5  -9  -2   15.20    2.10
  -5  -9   2   13.30    2.40
  -5  -9   2   13.50    2.30
   5   9   2   16.60    2.70
  -5   9  -2   17.00    2.50
   5  -9  -2   12.70    2.10
   6   9  -2  343.77    9.50
  -6  -9  -2  348.77    9.70
   6   9  -2  327.87   10.60
  -6  -9  -2  354.96   10.30
   6  -9   2  336.87   10.00
  -6   9   2  314.67   10.50
  -6  -9   2  344.87   10.20
   6  -9  -2  352.46   10.20
  -6  -9   2  344.47   10.30
   6   9   2  349.07   10.60
  -6   9  -2  338.37   10.10
  -6   9  -2  350.46    9.60
  -7   9   2    7.10    2.50
   7   9  -2    8.60    2.90
  -7   9   2    6.00    1.90
   7   9  -2    3.90    2.00
   7  -9   2    5.60    2.20
  -7  -9  -2    5.40    2.10
   7   9   2    3.80    2.30
  -7   9  -2    6.20    2.20
  -7   9  -2    5.30    1.80
  -7  -9   2    7.10    2.50
  -8   9   2   69.29    4.90
   8  -9   2   68.49    5.10
  -8   9   2   67.49    4.50
  -8  -9  -2   72.89    4.90
   8   9  -2   59.59    5.10
  -8   9  -2   70.29    4.90
  -8  -9   2   66.09    4.60
   8  -9  -2   64.89    5.40
  -8   9  -2   61.89    4.80
   8   9   2   63.29    5.10
   9  -9   2  100.89    6.30
  -9  -9  -2  118.59    6.40
   9   9  -2  112.69    6.80
  -9   9   2   95.39    6.60
  -9   9   2  123.39    6.20
   9   9   2  113.29    6.70
   9  -9  -2  123.09    7.30
  -9  -9   2  119.29    6.80
  -9   9  -2  123.19    6.70
  -9   9  -2  105.89    6.30
 -10   9   2   17.50    4.00
 -10  -9  -2   11.90    3.30
  10   9  -2   18.30    3.90
 -10   9   2   20.70    3.50
 -10  -9   2   13.30    3.00
 -10   9  -2   18.50    3.30
  10   9   2   19.80    3.90
  10  -9  -2   22.50    4.30
 -11   9   2   51.19    6.00
 -11   9   2   49.70    5.20
  11   9  -2   79.29    6.50
 -11  -9  -2   51.59    5.40
 -11  -9   2   57.79    5.90
  11   9   2   63.39    6.20
  11  -9  -2   65.29    6.70
 -11   9  -2   60.29    5.90
 -12   9   2   25.50    5.10
  12   9  -2   19.20    4.60
 -12  -9  -2   30.40    5.40
 -12   9   2   28.10    4.50
  12  -9  -2   25.80    5.00
  12   9   2   19.10    4.60
  13   9  -2    3.70    3.90
  13  -9  -2    4.20    3.70
  13   9   2    2.90    3.60
  14   9  -2    7.30    4.50
  14   9   2    2.40    4.00
  14  -9  -2    2.90    3.90
   0  10   2  779.32   18.20
   0  10  -2  781.62   17.50
   0 -10  -2  778.72   18.90
   0 -10  -2  774.62   16.20
   0  10  -2  782.42   18.10
   0 -10   2  791.72   17.60
   0  10   2  769.52   18.00
  -1  10   2   27.50    3.00
  -1 -10  -2   31.20    2.10
   1  10  -2   31.80    2.80
   1  10  -2   31.80    2.90
   1 -10   2   28.30    2.70
  -1  10   2   34.20    3.10
  -1 -10  -2   24.00    3.00
   1 -10  -2   26.80    3.10
   1  10   2   26.90    2.80
   1 -10  -2   30.90    2.20
   1  10   2   30.00    2.90
  -1  10  -2   30.30    2.80
  -1  10  -2   31.70    2.80
  -1 -10   2   33.30    2.80
  -2  10   2   -0.60    1.00
  -2  10   2    0.30    1.50
  -2 -10  -2   -0.80    0.90
   2  10  -2    2.30    1.30
   2 -10   2    0.80    1.40
  -2 -10  -2   -0.80    1.10
   2  10  -2   -0.80    1.30
  -2  10  -2   -0.40    1.20
  -2  10  -2    0.20    1.40
   2 -10  -2   -0.60    1.10
  -2 -10   2    2.20    1.40
   2  10   2    0.40    1.50
   2 -10  -2   -0.40    1.00
   2  10   2    0.40    1.10
   3  10  -2  102.59    4.90
   3 -10   2  102.39    4.80
  -3  10   2   98.49    3.80
  -3 -10  -2  100.49    4.00
  -3  10   2   91.89    4.80
  -3  10   2  103.09    4.80
  -3 -10  -2   96.99    5.30
   3  10  -2  100.89    4.80
   3 -10  -2   99.29    5.30
  -3  10  -2   92.19    4.30
   3  10   2   96.69    4.90
   3  10   2  102.59    5.00
  -3  10  -2  101.59    4.90
  -3 -10   2   97.69    4.60
   3 -10  -2  102.29    4.20
  -3  10  -2  105.69    4.50
   4 -10   2    0.60    1.60
   4  10  -2   -0.10    1.30
  -4  10   2    0.60    1.80
   4  10  -2    0.30    1.70
   4 -10   2   -0.30    1.50
  -4 -10  -2   -0.30    1.40
  -4  10   2    0.20    1.20
  -4 -10  -2   -1.40    1.60
  -4  10   2   -0.30    1.40
   4  10   2    2.00    1.70
   4 -10  -2    1.80    1.50
  -4  10  -2    1.30    1.20
  -4  10  -2   -1.70    1.30
   4  10   2    0.60    1.50
  -4 -10   2   -0.60    1.70
   4 -10  -2   -0.60    1.50
  -4  10  -2    1.10    1.50
  -4 -10   2   -1.20    1.50
  -5  10   2   -0.30    1.10
   5  10  -2   -0.50    1.30
  -5 -10  -2   -1.60    1.30
   5  10  -2   -0.20    1.30
  -5  10   2    0.70    1.90
   5 -10   2   -0.50    1.40
  -5 -10  -2   -0.60    1.60
   5 -10   2   -0.10    1.60
   5  10   2   -1.20    1.70
  -5 -10   2   -1.70    1.50
  -5  10  -2   -0.40    0.90
  -5 -10   2   -0.50    1.70
  -5  10  -2   -1.90    1.30
   5 -10  -2   -0.10    1.40
   5 -10  -2   -0.50    1.40
  -5  10  -2    0.30    1.50
  -6  10   2    2.80    1.60
   6 -10   2   -2.00    1.70
   6 -10   2    1.80    1.80
  -6  10   2   -1.10    1.90
  -6 -10  -2    0.60    0.80
   6  10  -2    0.90    1.60
  -6 -10  -2   -1.30    1.80
   6  10  -2    1.80    1.40
   6 -10  -2   -0.90    1.40
  -6  10  -2    0.60    1.70
   6  10   2    0.40    2.00
  -6  10  -2   -0.30    1.60
  -6 -10   2    0.50    0.70
  -6 -10   2    1.80    2.00
  -6  10  -2   -0.30    1.10
  -7  10   2   11.80    3.00
  -7 -10  -2    9.10    2.70
   7 -10   2   10.70    2.70
   7  10  -2    2.10    2.40
  -7  10   2    3.20    1.30
  -7  10  -2    3.10    1.70
   7  10   2    8.40    2.70
  -7  10  -2   10.90    2.50
  -7 -10   2   10.40    2.70
  -8  10   2  261.77   10.20
  -8 -10  -2  272.57    9.30
   8 -10   2  267.97    9.70
  -8  10   2  282.47    9.30
   8  10  -2  267.97   10.20
   8  10   2  271.87   10.20
  -8  10  -2  258.17    9.40
  -8 -10   2  263.47    9.70
   8 -10  -2  259.67   10.50
  -9  10   2   30.60    4.50
   9  10  -2   38.10    4.80
  -9  10   2   32.20    3.80
  -9 -10  -2   30.60    4.10
   9  10   2   47.10    5.00
   9 -10  -2   44.60    5.40
  -9 -10   2   36.70    4.50
  -9  10  -2   38.80    4.40
  10  10  -2   13.40    3.30
 -10  10   2   14.80    3.30
 -10  10   2   14.00    3.80
 -10 -10  -2   14.80    3.60
  10  10   2   11.50    3.60
 -10  10  -2   13.20    3.20
  10 -10  -2   19.80    4.50
 -10 -10   2   11.90    3.60
 -11  10   2    6.50    3.20
  11  10  -2    5.70    2.90
 -11  10   2    6.40    3.70
 -11 -10  -2    5.80    3.50
  11  10   2    2.50    3.10
 -11 -10   2    7.00    3.60
  11 -10  -2    3.70    3.30
 -11  10  -2    5.40    2.50
  12  10  -2   57.89    6.70
 -12  10   2   53.39    6.50
  12 -10  -2   54.99    6.60
  12  10   2   50.39    6.20
  13  10  -2   10.70    4.50
  13  10   2   13.20    4.50
  13 -10  -2   23.00    5.30
  14  10  -2   54.89    7.30
  14 -10  -2   42.80    6.40
  14  10   2   56.69    7.10
   0  11   2    2.50    1.70
   0  11  -2   -1.10    1.40
   0 -11  -2    2.40    2.00
   0  11  -2    0.90    1.60
   0 -11   2    0.70    1.40
   0 -11  -2    0.90    1.10
   0  11   2   -1.30    1.50
  -1 -11  -2   63.19    3.00
  -1  11   2   63.49    4.20
   1  11  -2   59.79    3.60
   1 -11   2   63.99    4.00
  -1  11   2   66.09    4.40
  -1 -11  -2   62.09    4.80
   1  11  -2   61.79    4.20
  -1  11  -2   67.19    4.30
  -1 -11   2   63.09    3.70
   1  11   2   58.19    4.10
   1 -11  -2   62.39    4.80
   1  11   2   61.49    4.30
  -1  11  -2   62.59    3.80
   1 -11  -2   59.29    2.90
  -2 -11  -2 1745.73   37.50
   2 -11   2 1756.12   35.90
  -2  11   2 1715.93   36.30
   2  11  -2 1741.73   36.30
   2  11  -2 1734.93   36.00
  -2 -11  -2 1711.83   34.20
  -2  11   2 1761.12   36.50
   2 -11  -2 1765.52   34.50
   2  11   2 1755.72   36.50
  -2  11  -2 1745.83   36.30
  -2 -11   2 1721.03   35.60
   2  11   2 1697.83   36.30
   2 -11  -2 1774.42   37.50
  -2  11  -2 1748.13   35.60
   3  11  -2   72.19    4.40
  -3  11   2   69.79    3.30
   3 -11   2   70.69    4.90
  -3  11   2   69.79    4.60
  -3 -11  -2   63.49    3.40
  -3 -11  -2   77.09    4.80
   3 -11   2   59.79    4.10
   3  11  -2   66.99    4.40
  -3  11   2   68.49    4.50
   3  11   2   67.99    4.10
  -3 -11   2   68.59    4.10
  -3 -11   2   65.19    4.90
   3 -11  -2   67.59    4.80
  -3  11  -2   61.39    4.30
  -3  11  -2   67.99    4.00
   3  11   2   62.69    4.30
   3 -11  -2   70.19    3.70
  -3  11  -2   63.99    3.80
   4  11  -2   19.60    2.60
  -4 -11  -2   18.90    2.20
  -4  11   2   21.00    3.10
  -4  11   2   20.40    2.80
   4 -11   2   18.30    2.90
   4 -11   2   19.00    2.80
   4  11  -2   21.40    2.80
  -4 -11  -2   18.10    3.00
  -4  11   2   22.50    2.40
  -4 -11   2   17.30    2.60
  -4  11  -2   28.50    3.00
   4  11   2   17.70    2.90
   4 -11  -2   19.20    2.90
   4 -11  -2   19.70    2.50
  -4  11  -2   16.80    2.50
   4  11   2   12.70    2.40
  -4  11  -2   16.80    2.50
  -4 -11   2   16.00    2.90
   5 -11   2   31.90    3.50
  -5  11   2   38.10    2.90
   5  11  -2   38.20    3.50
  -5 -11  -2   27.90    3.40
   5  11  -2   36.60    3.90
  -5 -11  -2   31.80    3.00
  -5  11   2   36.70    4.00
   5 -11   2   24.80    3.30
   5 -11  -2   36.90    3.70
  -5  11  -2   40.30    3.60
   5  11   2   37.90    4.00
  -5 -11   2   33.50    3.70
  -5 -11   2   36.40    3.60
  -5  11  -2   34.10    3.30
   5 -11  -2   30.80    3.10
  -5  11  -2   32.80    3.20
  -6 -11  -2  439.66   13.00
  -6  11   2  446.26   13.20
   6 -11   2  439.46   13.00
   6  11  -2  429.26   11.90
  -6 -11  -2  434.96   11.70
   6 -11   2  413.66   12.50
   6  11  -2  424.46   13.00
  -6  11   2  423.96   11.50
  -6 -11   2  441.16   13.00
  -6 -11   2  428.66   12.40
  -6  11  -2  425.16   12.20
   6 -11  -2  434.46   12.70
   6  11   2  438.46   13.10
   6 -11  -2  440.76   12.30
   7  11  -2   99.99    5.80
   7 -11   2  104.39    6.10
  -7 -11  -2  102.69    5.30
  -7  11   2  101.59    6.20
  -7  11   2   85.49    4.60
   7  11   2  101.49    5.80
  -7 -11   2   95.59    5.70
  -7  11  -2   99.39    5.60
   8  11  -2  124.79    6.80
   8 -11   2  133.29    8.70
  -8  11   2  125.79    7.20
   8 -11   2  132.89    7.30
  -8 -11  -2  135.99    6.50
  -8  11  -2  114.69    6.40
   8  11   2  133.89    7.30
  -8 -11   2  125.29    6.80
  -9 -11  -2    4.30    2.70
  -9  11   2    8.50    3.40
   9  11  -2    4.00    3.10
   9 -11   2    3.80    2.70
   9 -11  -2    9.70    3.40
  -9  11  -2    6.80    2.60
  -9 -11   2    5.60    3.00
   9  11   2    6.40    3.00
 -10 -11  -2  153.48    9.10
 -10  11   2  144.59    8.80
  10  11  -2  156.88    8.70
 -10  11  -2  145.49    7.80
  10 -11  -2  160.58    9.00
  10  11   2  158.58    8.60
 -10 -11   2  157.88    8.40
 -11  11   2   -0.50    3.10
  11  11  -2   -1.60    3.10
  11 -11  -2    2.00    3.20
 -11 -11   2    7.30    4.00
  11  11   2   -2.00    2.80
 -11  11  -2    3.80    3.00
  12  11  -2  116.29    8.60
 -12  11   2  102.79    8.40
  12 -11  -2  118.69    8.70
  12  11   2  127.59    8.60
  13  11  -2    8.90    4.50
  13 -11  -2   14.00    4.60
  13  11   2   13.00    4.90
   0 -12  -2   18.40    3.10
   0 -12   2   19.60    3.20
   0  12  -2   21.50    2.70
   0 -12   2   25.40    2.80
   0  12  -2   27.40    3.10
   0  12   2   20.70    2.70
   0  12   2   24.70    3.00
  -1 -12  -2   99.09    5.80
   1  12  -2  102.79    5.50
   1 -12   2   96.19    6.10
  -1  12   2  105.09    5.40
  -1  12   2  102.99    5.30
   1  12  -2  104.29    5.10
   1 -12   2  106.89    5.20
   1 -12  -2  100.99    5.80
   1  12   2  106.19    5.40
  -1  12  -2  107.89    5.60
  -1  12  -2  100.99    5.00
   1  12   2  108.49    5.40
  -1 -12   2  100.79    6.30
  -1 -12   2   95.99    4.70
  -2 -12  -2    0.00    2.00
   2  12  -2    0.00    1.60
   2 -12   2    1.80    1.70
   2 -12   2   -1.10    1.40
   2  12  -2    1.80    1.80
  -2  12   2    5.20    2.10
  -2  12   2    0.10    1.70
   2  12   2    0.00    1.80
   2  12   2   -0.20    1.70
   2 -12  -2   -1.20    2.00
  -2  12  -2    1.50    1.80
  -2 -12   2   -2.80    1.70
  -2 -12   2    0.70    1.60
  -2  12  -2    0.50    1.60
   3 -12   2   32.80    3.40
   3 -12   2   22.80    3.30
  -3 -12  -2   22.90    3.40
   3  12  -2   25.90    3.10
  -3  12   2   23.50    3.10
   3  12  -2   28.80    3.40
  -3  12   2   23.50    3.30
  -3  12  -2   35.60    3.40
   3 -12  -2   18.60    3.10
   3  12   2   31.60    3.50
  -3 -12   2   25.40    3.60
  -3  12  -2   26.90    3.20
  -3 -12   2   26.40    2.90
   3  12   2   27.50    3.20
   4  12  -2   95.39    5.00
   4 -12   2   95.59    5.30
  -4 -12  -2  100.39    6.20
  -4  12   2   93.89    5.10
   4  12  -2   97.49    5.50
   4 -12   2  103.99    6.00
  -4  12   2   97.39    5.60
  -4 -12   2   92.79    5.60
  -4 -12   2  101.79    5.10
  -4  12  -2  103.19    5.30
   4  12   2  101.39    5.40
  -4  12  -2   99.69    5.40
   4  12   2  105.59    5.60
   4 -12  -2   85.99    5.30
  -4  12  -2   94.59    4.90
  -5 -12  -2   -1.60    1.90
   5  12  -2    0.10    1.60
   5 -12   2    0.60    1.80
  -5  12   2    2.00    1.80
   5 -12   2   -0.90    1.80
   5  12  -2   -1.60    1.40
  -5 -12   2    1.20    1.90
  -5  12  -2    1.20    1.80
   5  12   2    3.20    2.30
  -5  12  -2    1.10    1.80
  -5 -12   2   -1.40    1.90
  -5  12  -2    1.90    1.90
   5 -12  -2   -0.70    1.80
   6  12  -2   31.10    3.30
   6 -12   2   27.40    3.70
  -6 -12  -2   28.50    3.70
   6 -12   2   26.20    3.50
  -6  12   2   30.20    4.10
   6  12  -2   30.30    3.80
  -6 -12   2   19.60    3.10
   6 -12  -2   31.40    3.70
  -6 -12   2   29.60    3.70
   6  12   2   34.10    4.20
  -6  12  -2   32.80    3.70
  -6  12  -2   26.30    3.30
  -6  12  -2   17.20    2.80
   7 -12   2   -0.10    2.10
   7  12  -2    1.40    2.60
  -7  12   2   -1.10    2.30
  -7 -12   2   -0.60    2.20
  -7  12  -2   -0.20    1.60
   7  12   2   -0.60    1.80
  -7  12  -2    0.10    1.90
   8  12  -2  139.59    7.80
  -8  12   2  137.39    7.70
   8 -12   2  128.49    7.40
  -8 -12   2  153.78    7.40
  -8  12  -2  136.89    6.90
   8  12   2  142.09    7.70
   9  12  -2    0.20    2.90
   9 -12   2    8.50    3.10
  -9  12   2    5.30    3.30
   9  12   2    2.10    2.90
   9 -12  -2    3.80    3.20
  -9 -12   2    5.20    3.10
  -9  12  -2    4.80    2.70
  10  12  -2    6.00    3.40
 -10  12   2    2.60    3.30
  10 -12   2    2.30    2.90
 -10 -12   2    3.10    3.20
  10 -12  -2   14.10    4.10
  10  12   2    3.30    3.30
 -10  12  -2    7.20    3.10
 -11  12   2   42.60    5.90
  11  12  -2   51.59    6.30
  11 -12  -2   53.79    6.70
  11  12   2   51.29    5.90
 -12  12   2    7.10    4.70
  12  12  -2    6.20    4.10
  12  12   2    5.70    3.80
  12 -12  -2    3.90    3.70
  13  12  -2   19.80    5.10
  13  12   2   16.10    5.00
  13 -12  -2   24.90    5.60
   0 -13  -2   -5.30    2.00
   0  13   2    1.20    1.90
   0 -13   2   -0.40    1.50
   0  13   2   -0.20    1.40
   0 -13   2   -5.30    2.00
   0  13  -2   -0.30    1.80
   0  13  -2    0.30    1.70
  -1  13   2   77.79    5.20
   1  13  -2   73.69    5.00
   1 -13   2   66.39    4.50
   1 -13   2   64.49    5.50
  -1 -13  -2   71.19    5.80
  -1  13   2   71.39    4.90
   1  13  -2   74.79    4.70
   1  13   2   73.49    5.10
  -1 -13   2   74.29    4.50
   1 -13  -2   65.79    5.50
   1  13   2   71.29    4.50
  -1 -13   2   67.49    5.60
  -1  13  -2   79.99    5.20
  -1  13  -2   69.49    4.50
  -2  13   2    0.50    2.10
   2 -13   2   -1.40    2.10
   2 -13   2    0.20    1.70
  -2 -13  -2   -1.60    1.40
   2  13  -2    1.10    1.80
  -2  13   2    0.00    1.40
   2  13  -2    0.90    2.00
  -2  13  -2    1.00    1.90
  -2 -13   2    2.30    1.80
   2  13   2    3.00    2.20
   2 -13  -2   -1.60    2.00
   2  13   2    2.20    1.50
  -2 -13   2    0.50    2.20
  -2  13  -2    0.80    1.80
   3  13  -2   19.10    3.10
   3  13  -2   23.30    2.90
  -3  13   2   20.70    3.20
   3 -13   2   22.00    3.30
  -3 -13  -2   24.50    3.40
   3 -13   2   21.30    3.50
  -3  13   2   24.30    3.50
  -3 -13   2   18.20    3.10
  -3 -13   2   18.20    2.80
   3 -13  -2   21.40    3.50
  -3  13  -2   21.80    2.90
  -3  13  -2   22.70    3.10
   3  13   2   18.70    2.70
   3  13   2   25.60    3.60
   4 -13   2   17.70    3.30
   4  13  -2   24.00    3.20
  -4  13   2   19.50    3.20
   4  13  -2   23.40    3.50
  -4 -13  -2   21.90    3.30
  -4  13   2   31.30    3.70
   4 -13   2   22.00    3.40
  -4 -13   2   21.10    3.00
   4 -13  -2   14.60    3.10
   4  13   2   21.90    3.20
  -4 -13   2   23.60    3.70
   4  13   2   25.20    3.10
  -4  13  -2   21.00    3.10
  -4  13  -2   25.10    3.30
   5 -13   2   11.60    2.80
   5  13  -2   15.90    3.40
   5 -13   2   17.40    2.90
   5  13  -2   12.70    2.60
  -5  13   2   11.20    3.00
  -5 -13  -2   16.50    3.20
  -5 -13   2    9.70    2.60
  -5 -13   2   14.80    3.10
   5 -13  -2   18.30    3.20
  -5  13  -2   15.20    2.70
  -5  13  -2   20.30    3.30
  -5  13  -2   13.30    2.40
   5  13   2   16.80    3.40
   6  13  -2    2.20    1.90
   6 -13   2    4.30    2.40
   6 -13   2    7.00    2.70
   6  13  -2    6.80    2.80
  -6  13   2    6.90    2.90
  -6 -13  -2    5.70    2.60
   6 -13  -2    5.60    2.40
  -6  13  -2    3.30    2.10
  -6  13  -2    8.10    2.50
  -6 -13   2    6.60    2.60
  -6 -13   2    3.10    2.40
   6  13   2    2.00    2.60
  -6  13  -2    4.20    2.40
   7  13  -2   14.30    3.50
   7 -13   2   12.40    3.20
  -7  13   2    8.00    3.10
   7  13   2   10.70    2.80
  -7 -13   2   13.80    3.10
  -7  13  -2    8.20    2.60
   8  13  -2    0.50    2.90
  -8  13   2   -1.80    3.00
   8 -13   2   -1.90    2.30
  -8 -13   2   -2.20    2.30
  -8  13  -2    2.30    2.40
   8  13   2    2.70    2.70
   9  13  -2   11.40    3.90
   9 -13   2   10.70    3.40
  -9  13   2   12.60    3.90
  -9  13  -2   10.60    3.20
   9 -13  -2    8.40    3.70
  -9 -13   2    8.30    3.40
   9  13   2   12.80    3.80
 -10  13   2    7.20    3.80
  10 -13   2    7.80    3.60
  10  13  -2    9.70    4.00
 -10 -13   2    5.90    3.50
 -10  13  -2    8.90    3.40
  10  13   2    8.80    3.70
  10 -13  -2    4.40    3.50
  11  13  -2    8.20    4.10
 -11  13   2    9.30    4.20
  11  13   2    8.60    4.00
  11 -13  -2   -0.50    3.40
  12  13  -2   45.80    6.60
 -12  13   2   49.30    6.60
  12  13   2   42.00    6.30
  13  13  -2   -2.00    4.20
  13  13   2   -1.00    3.70
   0 -14   2  244.28   10.00
   0 -14  -2  247.98   10.10
   0  14   2  243.88    9.00
   0  14   2  248.78    9.30
   0  14  -2  251.17    9.10
   0  14  -2  246.48    8.80
   0 -14   2  259.37    8.60
   1 -14   2  324.37   10.00
  -1  14   2  314.27   10.40
   1  14  -2  315.97   10.50
   1  14  -2  321.67   10.30
  -1  14   2  335.37   11.20
  -1 -14  -2  326.07   12.10
   1 -14   2  303.77   11.40
   1  14   2  310.87   10.90
  -1 -14   2  302.77    9.50
  -1  14  -2  308.17   10.40
  -1 -14   2  303.37   11.50
   1  14   2  311.77   10.60
   1 -14  -2  312.87   11.80
  -1  14  -2  290.57    9.90
  -2  14   2   51.19    4.40
   2 -14   2   59.19    4.60
   2  14  -2   53.69    4.70
  -2  14   2   57.29    4.80
  -2 -14  -2   49.00    5.10
   2 -14   2   49.60    5.00
   2  14  -2   60.39    4.70
   2  14   2   52.29    4.90
  -2 -14   2   50.09    5.10
  -2 -14   2   49.99    4.00
   2 -14  -2   65.69    5.20
  -2  14  -2   58.09    4.90
  -2  14  -2   59.99    4.40
   2  14   2   61.89    5.10
  -3  14   2    3.70    2.40
   3  14  -2   -0.50    2.10
   3 -14   2    3.40    2.40
  -3  14   2    1.60    2.20
   3  14  -2    1.10    2.00
  -3 -14  -2    3.30    2.60
   3 -14   2    2.40    2.10
   3  14   2    2.40    2.20
   3  14   2   -0.40    2.20
  -3 -14   2    1.60    1.90
  -3  14  -2    0.40    2.10
  -3  14  -2    1.60    2.00
   3 -14  -2    1.40    2.30
  -3 -14   2    2.00    2.50
   4  14  -2  132.69    6.80
   4  14  -2  148.49    7.20
   4 -14   2  142.69    7.70
  -4  14   2  129.59    7.00
   4 -14   2  135.19    6.60
  -4  14   2  135.69    6.70
  -4 -14  -2  130.79    7.70
  -4  14  -2  134.99    6.50
  -4 -14   2  134.09    6.30
   4  14   2  145.09    7.30
  -4  14  -2  144.19    7.10
   4  14   2  141.49    7.10
   4 -14  -2  140.69    7.60
  -4 -14   2  142.09    8.00
   5 -14   2    2.50    2.40
  -5  14   2    6.40    2.90
  -5 -14  -2    5.10    2.30
   5  14  -2    6.00    2.80
   5 -14   2    5.30    2.40
   5  14  -2    5.00    2.30
  -5 -14   2    0.20    2.40
   5  14   2    3.00    2.60
  -5  14  -2    2.50    2.30
  -5  14  -2    4.10    2.30
  -5 -14   2    5.30    2.50
   5 -14  -2    2.80    2.40
  -6 -14  -2   45.30    4.80
   6 -14   2   45.40    4.70
   6  14  -2   48.90    5.20
   6  14  -2   36.30    3.90
  -6  14   2   51.09    5.40
   6 -14   2   40.10    4.60
  -6 -14   2   45.90    4.90
  -6  14  -2   36.20    4.00
   6 -14  -2   43.40    4.60
  -6 -14   2   39.10    4.30
   6  14   2   41.50    4.90
  -6  14  -2   51.59    4.80
   7  14  -2    0.20    2.00
   7 -14   2   -2.10    4.40
  -7  14   2   -3.70    2.50
   7  14   2   -2.20    2.50
  -7 -14   2   -1.10    2.70
  -8  14   2   27.10    4.50
   8  14  -2   36.40    5.00
  -8 -14   2   26.70    4.10
   8  14   2   28.40    4.60
  -9  14   2   70.99    6.90
   9  14  -2   74.69    6.10
  -9 -14   2   70.09    8.10
   9  14   2   70.99    6.90
   9 -14  -2   75.39    7.40
 -10  14   2    5.40    3.80
  10  14  -2    3.80    3.80
  10  14   2    3.40    3.50
  10 -14  -2    2.00    3.50
 -11  14   2   92.19    8.00
  11  14  -2   96.19    8.20
  11 -14  -2   79.19    7.90
  11  14   2   93.19    7.90
  12  14  -2    4.50    4.30
 -12  14   2   14.10    7.00
  12 -14  -2   10.30    4.40
  12  14   2    7.00    4.20
   0  15   2   -0.30    1.70
   0 -15   2   -1.90    2.40
   0  15  -2    2.90    2.30
   0  15   2    1.40    1.70
   0  15  -2    2.00    2.20
   0 -15  -2    4.50    2.30
  -1  15   2   15.00    2.90
   1  15  -2   15.90    3.10
   1 -15   2   10.60    3.40
  -1  15   2   11.30    3.00
  -1 -15  -2   12.50    3.20
   1  15  -2   11.10    2.80
  -1  15  -2   14.50    3.00
  -1  15  -2   17.20    3.20
   1  15   2   10.40    2.90
   1  15   2   11.50    2.50
  -1 -15   2   10.60    3.50
   1 -15  -2   12.50    3.10
   2  15  -2   75.59    5.20
  -2 -15  -2   74.09    6.60
   2  15  -2   84.59    5.20
  -2  15   2   71.59    5.80
  -2  15   2   80.59    5.70
   2 -15   2   82.09    6.00
   2  15   2   85.09    6.10
  -2  15  -2   90.79    5.50
  -2  15  -2   82.79    5.40
  -2 -15   2   89.39    6.30
   2  15   2   79.49    5.30
   2 -15  -2   74.89    6.50
  -3 -15  -2   -0.70    2.00
   3 -15   2    1.00    2.40
   3  15  -2   -0.60    2.00
  -3  15   2   -0.10    2.30
  -3  15   2    2.10    1.90
   3  15  -2   -4.20    1.90
   3  15   2    1.70    1.80
  -3 -15   2   -1.40    2.60
  -3  15  -2   -0.90    2.00
   3  15   2   -0.70    1.70
  -3  15  -2    0.50    2.30
   3 -15  -2   -1.10    2.40
   4  15  -2   -1.20    2.00
   4 -15   2    0.10    2.30
   4  15  -2    1.80    2.00
  -4  15   2    2.30    2.50
  -4 -15  -2   -2.60    2.30
  -4  15  -2    1.70    2.30
  -4  15  -2    0.40    2.40
   4 -15  -2    0.80    2.50
   4  15   2    3.00    2.70
  -4 -15   2   -0.20    2.50
  -5 -15  -2    3.50    2.60
   5 -15   2    6.60    2.70
  -5  15   2    0.80    2.60
   5  15  -2    7.90    3.10
   5  15  -2    4.90    2.40
  -5 -15   2    5.20    2.80
  -5  15  -2    4.90    2.60
  -5  15  -2    7.00    4.40
   5 -15  -2    8.20    2.70
   5  15   2    4.90    2.90
   6 -15   2  156.98    8.30
   6  15  -2  149.09    8.10
  -6 -15  -2  158.08    8.70
   6  15  -2  140.09    7.30
  -6  15   2  146.79    8.20
  -6  15  -2  144.79    7.60
  -6 -15   2  150.58    8.50
   6  15   2  139.79    8.00
   6 -15  -2  154.68    8.20
   7  15  -2    4.70    3.10
  -7  15   2    3.10    3.00
   7  15   2    3.50    3.10
  -8  15   2    0.20    3.00
   8  15  -2   -1.30    2.10
   8  15   2   -1.20    3.00
  -9  15   2    9.40    4.00
   9  15  -2   14.00    4.20
   9  15   2    9.50    4.00
   9 -15  -2    9.60    4.00
 -10  15   2   50.39    6.50
  10  15  -2   58.89    7.00
  10 -15  -2   61.09    7.00
  10  15   2   69.49    7.00
  11  15  -2    7.00    4.30
 -11  15   2   11.40    5.10
  11 -15  -2    6.40    4.00
  11  15   2    8.40    4.30
   0  16  -2   76.09    5.90
   0 -16   2   63.49    6.10
   0  16  -2   68.09    5.20
   0 -16  -2   55.29    5.90
   0  16   2   64.99    5.90
   0  16   2   70.79    5.10
   1  16  -2  104.99    6.70
   1  16  -2   89.59    5.90
   1 -16   2   97.79    6.90
  -1 -16  -2   99.09    7.60
  -1  16   2   87.39    6.20
  -1  16   2   90.89    6.60
   1 -16  -2   98.29    7.50
  -1  16  -2   96.69    6.10
   1  16   2   89.09    6.20
   1  16   2  102.59    6.80
  -1 -16   2  108.99    7.20
  -1  16  -2   97.89    6.00
  -2  16   2    0.30    2.50
  -2 -16  -2    0.20    2.70
   2  16  -2    4.40    2.60
   2  16  -2    3.70    2.40
   2 -16   2   -2.60    2.40
  -2  16   2   -0.50    2.40
  -2  16  -2   -1.40    2.10
   2  16   2    1.10    2.50
   2  16   2   -0.10    1.70
  -2  16  -2    1.20    2.50
  -2 -16   2   -0.70    2.60
   2 -16  -2   -1.60    2.50
  -3  16   2    4.70    2.80
   3 -16   2    1.80    2.30
   3  16  -2    5.30    2.90
   3  16  -2    3.40    2.00
  -3 -16  -2    2.90    3.20
  -3  16   2    2.50    2.10
  -3  16  -2    5.50    2.30
  -3  16  -2    5.20    2.50
   3 -16  -2   -0.70    2.00
  -3 -16   2   -0.30    2.10
   3  16   2    1.30    2.30
   3  16   2    1.40    2.60
   4  16  -2   69.19    5.30
   4  16  -2   61.49    5.00
  -4 -16  -2   61.59    6.20
  -4  16   2   76.89    6.20
   4 -16   2   81.39    6.70
   4 -16  -2   84.19    6.70
  -4  16  -2   74.49    6.00
   4  16   2   76.19    6.20
  -4 -16   2   75.79    6.30
  -4  16  -2   75.29    5.50
  -5 -16  -2    2.40    2.80
   5  16  -2    0.20    2.30
  -5  16   2   -0.70    2.70
   5  16  -2   -1.70    2.60
   5 -16   2    2.50    2.50
  -5 -16   2    1.60    2.70
  -5  16  -2    0.80    2.50
   5 -16  -2    5.60    2.80
   5  16   2   -0.70    2.00
   6  16  -2   93.29    7.00
   6  16  -2   94.59    6.40
  -6 -16  -2  107.09    7.80
   6 -16   2   95.69    7.10
  -6  16   2  101.69    7.30
  -6 -16   2  100.89    7.60
  -6  16  -2  101.99    6.80
   6  16   2   95.49    7.00
   6 -16  -2  102.49    7.30
   7  16  -2    0.00    3.00
  -7  16   2    2.70    3.20
   7  16   2    2.90    3.30
   8  16  -2   30.70    5.30
  -8  16   2   26.10    4.90
   8  16   2   30.90    5.30
  -9  16   2   29.80    5.40
   9  16  -2   37.00    5.80
   9 -16  -2   30.70    5.70
   9  16   2   28.80    5.50
 -10  16   2   12.80    5.00
  10  16  -2    8.60    4.50
  10 -16  -2    6.80    4.60
  10  16   2    5.90    4.10
  11  16  -2   -0.60    3.90
  11  16   2    1.40    4.10
   0  17   2   -0.50    2.50
   0 -17  -2   -2.50    2.80
   0  17  -2   -0.50    2.30
   0 -17   2    1.70    2.30
   0  17   2    0.60    2.60
   0  17  -2    3.70    2.10
  -1 -17  -2   -0.20    3.20
   1  17  -2   10.30    3.10
   1  17  -2    6.70    2.90
  -1  17   2    5.40    3.00
   1 -17   2    0.50    3.10
  -1  17   2    4.30    2.90
  -1  17  -2    5.30    2.80
   1 -17  -2    3.40    3.40
  -1  17  -2    6.10    2.90
   1  17   2    4.90    3.00
  -1 -17   2   -1.10    3.10
   1  17   2    3.80    2.90
  -2  17   2  216.78    9.70
   2 -17   2  240.08   11.20
   2  17  -2  210.28    9.30
  -2 -17  -2  247.18   11.30
  -2  17   2  221.48    9.70
   2  17  -2  210.08    9.70
   2  17   2  231.58    9.90
  -2  17  -2  223.48   10.00
  -2  17  -2  211.18    9.10
   2 -17  -2  206.98   10.30
  -2 -17   2  207.18   10.90
   2  17   2  219.48    9.70
   3  17  -2  118.79    7.40
   3  17  -2  118.79    7.30
   3 -17   2  113.79    8.30
  -3 -17  -2  132.29    8.90
  -3  17   2  115.69    7.30
   3 -17  -2  122.89    8.50
  -3  17  -2  114.99    7.50
  -3 -17   2  124.49    8.60
  -3  17  -2  119.69    6.90
   3  17   2  124.09    7.60
   4  17  -2   19.30    4.10
   4 -17   2   20.60    4.10
   4  17  -2   16.40    3.50
  -4 -17  -2   17.60    4.20
  -4  17   2   19.10    4.20
   4  17   2   23.50    4.40
   4 -17  -2   14.20    3.70
  -4 -17   2   18.90    4.20
  -4  17  -2   19.00    3.80
   5 -17   2    0.40    2.60
   5  17  -2    0.90    2.40
  -5 -17  -2    1.60    2.90
  -5  17   2   -0.60    2.90
   5  17  -2    0.10    2.90
   5 -17  -2    5.00    3.00
  -5  17  -2   -0.20    2.60
  -5 -17   2    0.20    2.80
   5  17   2   -0.40    3.10
  -6 -17  -2   -1.30    3.00
   6 -17   2    3.00    3.20
   6  17  -2   -0.60    3.00
  -6  17   2   -0.40    3.00
   6  17  -2   -2.10    2.20
   6 -17  -2    1.10    2.80
   6  17   2    1.70    3.20
  -6  17  -2    0.00    3.30
  -6 -17   2    0.50    3.40
   7  17  -2    6.70    3.90
  -7  17   2    5.60    4.00
   7  17   2   10.60    4.00
  -8  17   2    1.30    3.70
   8  17  -2   -0.70    3.20
   8  17   2    1.20    3.50
  -9  17   2   -2.10    3.60
   9  17  -2    1.50    3.90
   9 -17  -2   -2.50    3.40
   9  17   2    2.90    3.80
  10  17  -2    6.90    4.50
  10  17   2    7.70    4.50
   0 -18  -2   61.49    6.60
   0  18  -2   62.19    5.90
   0  18  -2   59.09    5.80
   0  18   2   76.89    6.40
   0 -18   2   68.99    6.90
   1  18  -2    1.70    2.80
   1 -18   2   -1.80    3.30
  -1 -18  -2   -1.20    3.50
  -1  18   2    6.40    3.30
   1  18  -2    6.00    3.10
   1  18   2    3.90    3.10
  -1  18  -2   11.60    3.40
   1 -18  -2    0.80    3.50
  -1  18  -2    3.20    2.90
  -1 -18   2    1.30    3.60
   2  18  -2   38.50    4.90
   2  18  -2   48.50    5.40
   2 -18   2   39.30    5.20
  -2  18   2   47.40    5.60
  -2 -18  -2   29.30    5.10
   2 -18  -2   34.10    4.90
  -2 -18   2   39.30    5.50
   2  18   2   42.80    5.40
  -2  18  -2   44.80    5.10
  -2  18  -2   37.60    4.50
  -3  18   2    6.70    3.40
  -3 -18  -2    3.90    3.50
   3  18  -2    6.00    3.10
   3  18  -2    4.80    3.20
   3 -18   2    3.10    3.00
   3  18   2    8.30    3.50
  -3  18  -2    4.20    3.90
  -3 -18   2    4.20    3.60
   3 -18  -2    7.20    3.40
  -3  18  -2    0.80    2.90
   4  18  -2   10.00    3.80
   4 -18   2    7.60    3.30
  -4 -18  -2    9.80    3.80
   4  18  -2   11.20    3.40
  -4  18   2   12.90    3.90
  -4 -18   2    9.90    3.80
   4  18   2    7.20    3.70
   4 -18  -2   11.50    3.70
  -4  18  -2    8.00    3.40
  -5 -18  -2   17.60    4.50
   5 -18   2   16.90    4.00
  -5  18   2   14.50    4.20
   5  18  -2   15.70    4.10
   5  18  -2   14.00    3.50
  -5 -18   2   25.30    4.90
   5 -18  -2   17.70    3.90
  -5  18  -2   18.90    4.00
   5  18   2    8.60    3.90
   6  18  -2    0.10    3.30
  -6  18   2    1.70    3.40
   6  18   2   -0.90    3.30
  -7  18   2    3.70    3.60
   7  18  -2    3.70    3.80
   7  18   2    9.80    4.10
   8  18  -2    5.00    4.00
  -8  18   2   16.20    4.80
   8  18   2   17.10    4.20
   9  18  -2   -4.60    3.60
   9  18   2   -2.20    3.60
   9 -18  -2   -2.30    3.50
   0  19  -2   -3.60    2.50
   0  19   2    1.80    3.10
  -1  19   2   12.40    3.90
   1  19  -2    6.30    3.40
   1  19   2   13.10    4.10
  -1  19  -2    9.30    3.50
  -2  19   2   16.60    4.10
   2  19  -2   16.80    4.10
  -2  19  -2   11.90    3.50
   2  19   2   16.00    4.20
   3  19  -2   69.79    6.70
  -3  19   2   54.49    6.30
   3  19   2   60.89    6.60
  -4  19   2   37.80    5.60
   4  19  -2   45.60    5.80
   4  19   2   35.00    5.10
   5  19  -2    1.00    3.50
  -5  19   2    2.70    3.50
   5  19   2   -1.00    2.40
  -6  19   2   27.80    5.40
   6  19  -2   18.60    4.80
   6  19   2   14.70    4.80
   7  19  -2    9.70    4.50
  -7  19   2    9.00    4.30
   7  19   2   10.60    4.60
  -8  19   2   10.10    5.60
   8  19  -2    9.10    4.50
   8  19   2    4.00    4.20
   0  20  -2   27.30    4.70
   0  20   2   25.00    5.10
  -1  20   2   -1.10    3.30
   1  20  -2    5.40    3.40
  -1  20  -2    2.90    3.20
   1  20   2    2.80    3.50
   2  20  -2    9.30    3.80
  -2  20   2    7.80    3.90
   2  20   2    8.00    3.90
   3  20  -2    6.00    3.70
  -3  20   2    3.30    3.60
   3  20   2    3.40    3.70
   4  20  -2   10.40    4.20
  -4  20   2    7.00    4.00
   4  20   2    9.00    4.20
   5  20  -2    1.00    3.70
  -5  20   2   -1.20    3.50
   5  20   2   -0.60    3.70
  -6  20   2    7.30    4.40
   6  20  -2   11.40    4.60
   6  20   2   12.70    4.60
   7  20  -2   -3.70    3.80
  -7  20   2    5.10    4.40
   7  20   2    3.40    4.30
   0  21   2   -3.80    3.30
   0  21  -2    1.60    3.40
  -1  21   2    4.10    3.80
   1  21  -2    1.20    3.40
   1  21   2   -1.90    3.80
   2  21  -2   87.19    8.10
  -2  21   2   77.69    7.80
   2  21   2   71.09    7.70
  -3  21   2   -1.80    3.50
   3  21  -2   -3.00    3.50
   3  21   2    2.50    3.80
   4  21  -2    2.00    3.80
  -4  21   2    0.60    4.20
   4  21   2    0.00    3.60
  -5  21   2   -1.10    3.80
   5  21  -2    0.80    3.90
   5  21   2   -1.40    3.80
  -6  21   2  244.78   12.70
   6  21  -2  271.17   12.90
   6  21   2  247.58   12.70
   0  22   2   33.90    5.90
  -1  22   2   10.30    4.40
   1  22  -2    5.90    4.00
   1  22   2    3.40    4.20
  -2  22   2    2.00    3.90
   2  22  -2    2.10    3.80
   2  22   2    7.10    4.20
  -3  22   2   18.60    5.10
   3  22  -2   22.10    5.20
   3  22   2   22.50    5.50
   4  22  -2   28.70    6.20
  -4  22   2   37.80    6.30
   4  22   2   22.40    5.50
   0  23   2   -0.20    4.00
   0   0   3    1.20    0.50
   0   0  -3    2.10    0.80
  -1   0  -3    0.80    0.60
  -2   0  -3   -0.30    0.20
  -2   0   3    0.20    0.70
   2   0  -3    0.30    0.60
  -2   0  -3    1.30    0.70
  -3   0   3   -0.50    0.80
  -3   0  -3    0.20    0.60
  -3   0  -3   -0.60    0.60
   3   0  -3   -0.50    0.60
  -4   0   3    0.00    1.20
   4   0  -3   -0.60    0.60
  -4   0  -3   10.00    1.40
  -4   0  -3    0.20    0.70
   5   0  -3   -0.20    0.50
  -5   0   3    0.30    1.30
  -5   0  -3    0.10    0.60
  -5   0  -3    0.90    1.00
   6   0  -3   -0.20    0.40
  -6   0   3    1.40    1.40
  -6   0  -3   -0.10    0.50
   6   0  -3    0.10    1.40
  -6   0  -3    0.40    1.30
  -7   0   3   -0.40    1.10
  -7   0  -3   -1.00    1.50
   7   0   3   -0.80    1.30
   7   0  -3    1.30    1.70
  -8   0   3    1.50    1.90
   8   0   3    0.40    1.50
  -8   0  -3   -1.30    1.80
   8   0  -3    0.20    1.90
   9   0  -3   -0.80    2.00
   9   0   3   -1.30    1.70
  -9   0   3   -0.10    2.10
  -9   0  -3    1.10    1.70
 -10   0   3   -1.90    1.60
 -10   0  -3   -1.10    2.30
  10   0  -3    2.10    2.50
  10   0   3   -1.30    1.80
 -11   0   3   -0.20    2.00
  11   0  -3    2.70    2.80
 -11   0  -3   -0.90    2.50
  11   0   3   -2.30    2.00
  12   0   3    2.00    2.60
  12   0  -3    2.00    2.50
 -12   0   3   -0.90    2.80
 -12   0  -3    3.60    2.50
  13   0  -3   -0.40    3.10
  13   0   3    0.10    2.80
  14   0  -3   -4.50    3.30
  14   0   3   -2.70    3.30
  15   0  -3   -2.40    3.80
   0  -1  -3    1.50    0.80
   0   1   3    0.90    0.50
   0   1  -3    0.80    0.60
   0  -1   3    0.40    0.50
  -1  -1  -3  181.08    4.60
   1   1  -3  170.18    4.50
   1  -1   3  182.18    4.50
  -1  -1  -3  178.88    4.00
  -1   1  -3  175.48    4.30
  -1  -1   3  171.98    4.40
   1  -1  -3  170.48    4.60
  -1   1  -3  176.48    4.60
  -2   1   3 6227.68  119.49
   2   1  -3 6319.97  122.99
  -2  -1  -3 6544.04  121.59
  -2   1  -3 6374.66  119.39
  -2  -1   3 6682.23  120.49
   2  -1  -3 6539.45  122.89
  -3  -1  -3  680.23   14.10
   3   1  -3  690.63   13.90
  -3  -1  -3  676.73   14.00
  -3   1   3  682.83   14.10
  -3   1  -3  682.83   13.90
  -3  -1   3  687.33   14.40
   3  -1  -3  689.03   14.00
  -3   1  -3  683.53   14.30
  -4  -1  -3 1598.64   31.70
   4   1  -3 1595.24   30.80
  -4   1   3 1604.74   31.70
  -4  -1  -3 1602.84   31.00
  -4  -1   3 1636.54   32.00
   4  -1  -3 1623.84   31.00
  -4   1  -3 1618.74   30.80
  -4   1  -3 1643.04   31.90
  -5  -1  -3   38.90    2.40
  -5  -1  -3   35.30    1.80
  -5   1   3   33.80    2.30
   5   1  -3   35.30    1.60
   5  -1  -3   38.70    1.80
  -5   1  -3   36.90    2.50
  -5  -1   3   36.40    2.50
  -5   1  -3   36.80    1.70
   6   1  -3   45.50    1.70
  -6   1   3   44.60    3.40
   6   1  -3   48.80    3.50
  -6  -1  -3   47.80    1.90
  -6  -1  -3   50.79    3.00
  -6   1   3   47.90    3.20
   6  -1  -3   47.00    3.50
  -6   1  -3   48.40    1.70
   6  -1  -3   48.50    1.80
  -6  -1   3   48.10    3.30
  -6   1  -3   46.10    3.20
   7  -1   3   42.60    3.00
   7   1  -3   41.90    3.30
  -7  -1  -3   37.60    3.40
  -7   1   3   38.20    3.30
   7  -1  -3   42.70    3.90
   7   1   3   43.30    3.20
  -7   1  -3   40.90    3.10
  -7  -1   3   33.00    3.20
  -8  -1  -3   32.80    3.50
  -8   1   3   42.90    3.40
   8   1  -3   39.10    4.00
   8  -1   3   32.70    3.30
  -8   1  -3   36.50    3.70
   8   1   3   36.00    3.50
   8  -1  -3   39.10    4.10
  -8  -1   3   33.10    3.60
   9  -1   3    2.00    1.80
  -9   1   3    3.00    2.20
  -9  -1  -3   -3.00    2.00
   9   1  -3    1.10    1.80
   9   1   3   -0.60    1.70
  -9  -1   3   -0.70    2.10
  -9   1  -3    1.20    2.20
   9  -1  -3    0.60    2.10
 -10   1   3   44.70    4.60
  10  -1   3   41.90    4.20
  10   1  -3   41.50    4.80
 -10  -1  -3   43.30    4.60
 -10  -1   3   44.00    4.30
 -10   1  -3   32.60    4.20
  10   1   3   42.50    4.30
  10  -1  -3   43.10    4.60
  11  -1   3    2.30    2.30
 -11   1   3    2.20    2.80
  11   1  -3    0.10    2.70
 -11  -1  -3    4.20    2.90
  11   1   3   -1.50    2.10
 -11   1  -3    1.40    2.70
 -11  -1   3   -1.40    2.60
  11  -1  -3    1.10    2.10
  12   1  -3   28.70    4.50
 -12  -1  -3   26.20    4.40
 -12   1   3   19.70    4.20
  12  -1   3   23.70    4.10
 -12   1  -3   22.60    4.10
 -12  -1   3   28.00    4.60
  12   1   3   33.40    4.50
  12  -1  -3   33.30    5.00
  13   1  -3    9.30    4.10
  13  -1   3    9.70    3.50
  13  -1  -3    8.70    3.90
  13   1   3    6.70    3.70
  14   1  -3    0.70    3.80
  14  -1   3    2.70    3.40
  14   1   3   -0.50    3.10
  14  -1  -3   -3.90    3.10
  15   1  -3   61.19    7.70
  15  -1  -3   70.69    8.00
  15   1   3   61.09    6.90
   0  -2   3 1573.84   30.00
   0  -2  -3 1580.64   30.20
   0   2   3 1548.84   29.20
   0   2  -3 1527.75   30.00
   0   2   3 1561.34   29.10
  -1  -2  -3 1116.99   20.90
   1   2  -3 1058.39   21.70
  -1   2   3 1126.89   20.80
   1  -2   3 1141.19   21.90
  -1  -2  -3 1114.49   21.90
  -1   2  -3 1106.59   21.60
  -1   2  -3 1109.79   21.80
   1  -2  -3 1096.69   21.90
  -1  -2   3 1097.09   21.80
  -2  -2  -3 1011.40   19.30
   2   2  -3  997.50   19.70
  -2  -2  -3 1002.30   19.90
  -2   2  -3  990.00   19.80
   2  -2  -3  982.00   19.80
  -2  -2   3  998.30   20.00
  -3   2   3 2221.48   42.40
  -3  -2  -3 2233.58   42.50
   3   2  -3 2214.48   42.20
  -3  -2  -3 2244.78   42.40
  -3   2  -3 2202.38   42.80
  -3  -2   3 2246.88   43.00
   3  -2  -3 2258.67   42.50
  -3   2  -3 2228.88   42.30
   4   2  -3  529.65   11.20
  -4   2   3  545.05   11.90
  -4  -2  -3  533.55   11.60
  -4  -2  -3  537.85   11.90
  -4   2  -3  543.05   11.20
  -4   2  -3  545.85   12.30
   4  -2  -3  537.25   11.50
  -4  -2   3  549.65   12.40
  -5   2   3  892.81   18.90
  -5  -2  -3  911.41   19.00
  -5   2   3  892.21   19.90
   5   2  -3  868.51   17.50
   5   2  -3  887.11   19.60
  -5  -2  -3  915.21   18.00
  -5   2  -3  879.31   19.10
  -5   2  -3  896.91   17.60
   5  -2  -3  897.21   17.90
  -5  -2   3  886.81   19.30
   5  -2  -3  880.91   19.80
   6   2  -3   26.00    2.90
  -6   2   3   25.10    2.50
  -6  -2  -3   28.70    1.80
  -6   2   3   24.30    2.70
  -6  -2  -3   26.30    2.60
   6   2  -3   29.90    1.50
   6   2   3   32.10    2.80
  -6  -2   3   23.90    2.70
  -6   2  -3   29.70    1.50
   6  -2  -3   32.20    3.10
   6  -2  -3   30.10    1.70
  -6   2  -3   26.80    2.60
   7  -2   3  303.77    8.60
  -7   2   3  301.57    9.40
  -7   2   3  301.77    8.90
  -7  -2  -3  291.97    8.90
   7   2  -3  302.57    9.50
  -7   2  -3  291.47    9.00
   7  -2  -3  301.57    9.60
   7   2   3  300.37    8.80
  -7  -2   3  297.97    9.10
  -8   2   3    6.90    2.40
   8   2  -3    2.70    2.10
   8  -2   3    2.70    1.70
  -8   2   3    2.00    2.00
  -8  -2  -3    0.50    2.00
  -8   2  -3   -0.70    1.90
  -8  -2   3    0.80    2.00
   8  -2  -3    3.00    2.20
   8   2   3    0.90    1.80
   9   2  -3  102.39    6.00
  -9   2   3   98.29    5.20
   9  -2   3   98.99    5.20
  -9  -2  -3   96.69    5.70
   9   2   3  100.29    5.40
  -9   2  -3   95.89    5.70
   9  -2  -3   99.79    6.20
  -9  -2   3   98.59    5.40
  10   2  -3    2.00    1.90
  10  -2   3    2.90    2.00
 -10  -2  -3    0.20    2.40
 -10   2   3    0.60    2.30
 -10  -2   3   -0.20    2.40
 -10   2  -3    1.00    2.40
  10  -2  -3    3.00    2.60
  10   2   3    2.20    2.20
  11  -2   3   10.20    3.10
 -11   2   3    9.90    3.20
 -11  -2  -3    9.30    2.70
  11   2  -3   11.20    3.60
  11   2   3   11.60    3.10
  11  -2  -3   15.40    3.40
 -11  -2   3   12.70    3.40
 -11   2  -3   12.50    2.90
  12  -2   3   30.50    4.50
  12   2  -3   35.00    4.80
 -12  -2  -3   24.30    4.40
 -12   2   3   33.00    4.80
 -12   2  -3   33.00    4.70
 -12  -2   3   29.30    4.20
  12   2   3   21.10    4.00
  12  -2  -3   17.90    4.30
  13  -2   3   38.40    5.00
  13   2  -3   31.20    5.40
  13   2   3   32.50    4.80
  13  -2  -3   30.20    5.30
  14   2  -3    3.40    3.80
  14  -2  -3   10.40    4.30
  14   2   3    4.00    3.50
  15   2  -3    7.20    4.40
  15  -2  -3    5.20    4.20
  15   2   3    7.80    4.00
   0   3  -3    0.60    0.60
   0  -3   3   -0.40    0.90
   0  -3  -3    0.30    0.80
   1   3  -3 9566.54  182.68
  -1  -3  -3 9672.63  181.88
  -1   3   3 9208.18  177.98
  -1  -3  -3 9692.53  177.98
   1  -3   3 9999.00  179.58
  -1   3  -3 9709.83  180.08
  -1  -3   3 9593.64  180.58
  -1   3  -3 9331.77  180.38
   1  -3  -3 9451.65  181.58
   2   3  -3  296.37    7.10
  -2  -3  -3  309.97    6.50
  -2   3   3  303.07    6.50
  -2  -3  -3  308.87    7.40
   2  -3  -3  293.77    7.30
  -2  -3   3  301.57    7.30
  -2   3  -3  298.37    7.10
  -2   3  -3  297.67    7.20
  -3  -3  -3    0.80    0.60
  -3  -3  -3    3.10    1.00
   3   3  -3    3.10    0.90
  -3  -3   3    2.40    1.40
  -3   3  -3    3.60    0.90
  -3   3  -3    2.90    1.00
   3  -3  -3    3.30    1.00
  -4  -3  -3   58.89    2.80
  -4  -3  -3   60.59    2.80
   4   3  -3   55.29    2.40
  -4   3   3   59.59    2.70
   4  -3  -3   64.19    2.70
  -4   3  -3   63.99    2.50
  -4   3  -3   64.69    3.20
  -4  -3   3   53.89    2.90
  -5   3   3   11.50    2.10
  -5  -3  -3   11.80    1.80
  -5   3   3    9.10    1.50
  -5  -3  -3   10.70    1.30
   5   3  -3   10.10    1.10
   5   3  -3   13.20    1.90
   5  -3  -3   11.00    1.30
  -5  -3   3   12.30    1.80
  -5   3  -3    9.60    1.10
  -5   3  -3   12.20    1.70
   5  -3  -3    6.20    1.80
   6   3  -3  350.46    7.80
  -6  -3  -3  348.87    8.20
  -6   3   3  354.56    9.30
   6   3  -3  332.47    9.80
  -6   3   3  348.37   10.00
  -6  -3  -3  351.76    9.40
   6  -3  -3  348.37   10.30
  -6   3  -3  367.26    9.70
   6  -3  -3  344.77    8.00
   6   3   3  362.66    9.60
  -6  -3   3  331.77    9.50
  -6   3  -3  351.36    7.70
  -7   3   3  349.27    9.80
  -7  -3  -3  335.37    9.80
   7   3  -3  346.27   10.50
  -7   3   3  348.37   10.50
   7  -3   3  360.86    9.70
  -7   3  -3  341.97    9.90
  -7  -3   3  367.36   10.40
   7   3   3  356.66   10.00
   7  -3  -3  342.77   10.60
  -8   3   3   53.39    4.80
   8   3  -3   47.50    4.50
  -8  -3  -3   47.00    4.10
  -8   3   3   50.29    3.60
   8  -3   3   49.90    3.60
  -8  -3   3   47.50    4.20
   8  -3  -3   41.50    4.40
   8   3   3   49.90    3.90
  -8   3  -3   51.39    4.20
  -9   3   3   22.50    3.40
  -9  -3  -3   21.00    3.00
  -9   3   3   24.10    3.40
   9  -3   3   23.40    3.20
   9   3  -3   18.80    3.50
  -9   3  -3   21.50    3.40
   9   3   3   20.60    3.20
  -9  -3   3   28.50    3.80
   9  -3  -3   20.20    3.40
 -10   3   3   66.99    4.70
  10   3  -3   61.89    5.50
 -10  -3  -3   57.49    5.10
  10  -3   3   64.79    5.00
 -10  -3   3   62.49    4.80
 -10   3  -3   65.09    4.80
  10   3   3   65.59    5.00
  10  -3  -3   65.19    5.70
 -11  -3  -3  206.28    8.80
 -11   3   3  224.28    9.40
  11  -3   3  222.58    9.10
  11   3  -3  231.18   10.00
  11   3   3  217.68    9.10
  11  -3  -3  209.48    9.90
 -11  -3   3  214.18    9.50
 -11   3  -3  210.38    9.30
  12   3  -3    8.50    3.10
 -12  -3  -3    9.50    3.50
  12  -3   3    5.30    3.10
 -12   3   3    8.70    2.90
  12  -3  -3    6.40    3.50
  12   3   3    4.90    3.00
 -12  -3   3    5.80    3.40
 -12   3  -3    9.30    3.50
  13   3  -3    2.10    3.60
  13   3   3   -0.10    2.90
  13  -3  -3    1.90    3.30
  14   3  -3   -0.30    3.00
  14   3   3    0.50    3.20
  14  -3  -3   -1.10    3.40
  15   3  -3   62.99    7.60
  15  -3  -3   63.59    7.80
  15   3   3   64.59    6.90
   0  -4   3  892.01   18.30
   0  -4  -3  897.01   18.50
   0   4  -3  879.01   18.10
  -1  -4  -3    3.70    0.50
  -1   4   3    2.70    0.40
   1   4  -3    3.50    1.00
   1  -4   3    2.40    0.90
  -1  -4  -3    1.30    1.00
  -1  -4   3    3.60    0.90
  -1   4  -3    2.10    0.90
   1  -4  -3    2.40    1.00
  -1   4  -3    2.50    1.00
  -2  -4  -3  276.67    7.30
  -2  -4  -3  272.07    6.10
  -2   4   3  285.07    6.10
   2   4  -3  279.57    6.90
   2  -4   3  293.07    7.40
  -2  -4   3  281.27    7.20
  -2   4  -3  279.27    7.00
  -2   4  -3  280.57    6.90
   2  -4  -3  279.47    7.20
   3   4  -3 1111.59   22.40
  -3  -4  -3 1109.59   22.10
  -3   4   3 1125.29   22.00
  -3  -4   3 1111.29   23.00
   3  -4  -3 1144.89   22.80
  -3   4  -3 1121.59   22.80
  -4  -4  -3   32.70    2.30
  -4  -4  -3   34.50    2.20
   4   4  -3   32.80    2.00
   4  -4  -3   31.60    2.20
  -4   4  -3   34.90    2.30
  -4  -4   3   38.30    2.80
  -4   4  -3   34.30    2.10
  -5   4   3  858.11   19.40
   5   4  -3  852.41   19.20
  -5   4   3  858.21   18.40
  -5  -4  -3  881.51   18.20
   5   4  -3  878.21   17.70
  -5  -4  -3  860.61   18.40
   5  -4  -3  866.91   18.10
  -5   4  -3  887.31   17.70
  -5  -4   3  891.81   19.20
  -5   4  -3  859.81   18.90
   5   4   3  839.22   18.80
   6   4  -3  110.79    3.60
  -6  -4  -3  119.39    4.20
  -6  -4  -3  109.89    4.70
  -6   4   3  108.69    5.20
   6   4  -3  115.19    5.20
  -6   4   3  112.59    4.60
  -6   4  -3  119.49    5.00
  -6  -4   3  120.29    5.20
   6  -4  -3  119.59    5.50
   6   4   3  116.09    4.90
   6  -4  -3  112.89    3.90
  -6   4  -3  117.89    3.60
   7  -4   3  283.77    8.40
  -7   4   3  288.57    8.60
   7   4  -3  272.17    9.00
  -7  -4  -3  282.57    8.60
  -7   4   3  271.27    9.20
   7   4   3  288.47    8.80
   7  -4  -3  296.77    9.70
  -7  -4   3  291.07    8.90
  -7   4  -3  278.57    8.80
   8   4  -3   94.69    5.60
  -8   4   3   87.59    4.90
   8  -4   3   93.09    4.80
  -8  -4  -3   90.79    5.10
  -8   4   3   87.59    5.50
  -8  -4   3   90.99    5.00
   8  -4  -3   87.09    5.60
  -8   4  -3   88.29    5.10
   8   4   3   92.59    5.10
   9  -4   3  250.47    8.50
  -9   4   3  252.17    9.60
  -9  -4  -3  243.38    8.80
   9   4  -3  234.88    9.00
  -9   4   3  239.58    8.40
   9   4   3  229.98    8.40
  -9   4  -3  224.98    8.70
  -9  -4   3  216.98    8.50
   9  -4  -3  231.38    9.50
 -10  -4  -3    2.80    2.60
  10   4  -3    4.30    2.30
  10  -4   3    6.90    2.40
 -10   4   3    5.60    2.60
 -10  -4   3    2.80    2.80
 -10   4  -3    1.70    2.00
  10  -4  -3    5.40    3.00
  10   4   3    4.20    2.40
 -11  -4  -3   -3.10    2.50
  11  -4   3    3.30    2.60
 -11   4   3    0.00    2.60
  11   4  -3    2.60    2.30
  11   4   3    3.00    2.60
  11  -4  -3   -2.10    2.60
 -11   4  -3    3.70    2.90
 -11  -4   3    0.30    2.80
 -12   4   3    5.10    3.10
 -12  -4  -3    7.20    3.50
  12   4  -3    7.80    3.60
 -12  -4   3    4.40    3.40
  12  -4  -3    0.80    3.00
  12   4   3    3.90    3.00
 -12   4  -3    2.80    2.40
  13   4  -3   41.60    6.00
  13  -4  -3   32.90    5.60
  13   4   3   36.00    5.20
  14   4  -3    0.80    4.00
  14   4   3    8.20    3.80
  14  -4  -3    8.80    4.30
  15   4  -3   -0.70    4.00
  15  -4  -3    3.60    4.00
  15   4   3   -0.60    3.50
   0  -5  -3    1.00    0.80
   0  -5   3    1.00    1.10
   0   5  -3    0.80    0.80
   0  -5  -3    1.50    0.30
   0  -5  -3    0.70    0.30
  -1   5   3  147.59    3.30
   1   5  -3  148.09    4.70
  -1  -5  -3  142.69    3.30
  -1  -5  -3  161.58    5.20
   1  -5   3  149.29    4.90
   1  -5  -3  151.18    3.40
  -1   5  -3  147.09    4.60
  -1   5  -3  143.79    4.60
  -1  -5   3  156.28    4.90
   1  -5  -3  149.39    5.00
   2   5  -3   92.49    3.70
  -2  -5  -3   96.29    2.80
  -2  -5  -3   92.99    4.00
  -2   5   3   99.19    2.80
   2  -5   3  100.59    4.10
   2  -5  -3   99.59    4.00
  -2  -5   3   99.29    3.80
  -2   5  -3   99.59    3.80
  -2   5  -3  103.39    3.80
   3   5  -3   31.50    2.20
  -3  -5  -3   36.20    2.00
  -3   5   3   30.10    1.90
  -3  -5  -3   31.80    2.50
   3  -5   3   30.30    2.40
  -3  -5   3   37.70    2.70
   3  -5  -3   33.60    2.40
  -3   5  -3   35.50    2.30
  -3   5  -3   33.30    2.20
  -4   5   3   20.40    2.20
  -4   5   3    8.90    1.30
  -4  -5  -3   16.50    1.70
   4   5  -3   17.10    1.70
  -4   5  -3   17.20    2.10
   4  -5  -3   15.30    1.70
  -4  -5   3   14.70    1.90
  -4   5  -3   16.40    1.60
  -5  -5  -3    1.90    1.20
  -5  -5  -3   -0.60    1.00
   5   5  -3    1.40    0.80
  -5   5   3   -0.30    1.30
   5   5  -3    0.40    1.40
  -5   5   3    1.20    1.10
  -5  -5   3    0.10    1.40
   5   5   3   -0.30    0.90
  -5   5  -3    1.00    1.40
  -5   5  -3    0.50    0.90
   5  -5  -3    0.90    0.90
  -6  -5  -3  102.99    4.40
  -6   5   3   92.89    4.70
   6   5  -3   97.59    3.50
  -6  -5  -3  100.89    4.10
   6   5  -3   98.19    5.00
  -6   5   3   90.19    4.10
  -6  -5   3  102.09    4.90
   6  -5  -3   87.99    4.70
  -6   5  -3   91.49    4.30
   6  -5  -3   93.89    3.80
   6   5   3   91.49    4.50
  -6   5  -3   97.49    3.50
  -7   5   3    1.50    1.60
  -7  -5  -3    2.20    1.80
   7  -5   3   -0.70    1.30
   7   5  -3   -0.20    1.80
  -7   5   3   -0.10    1.50
  -7   5  -3   -0.50    1.40
  -7   5  -3    0.00    1.30
  -7  -5   3   -1.40    1.80
   7   5   3    2.50    1.80
   7  -5  -3   -1.10    1.30
  -8   5   3  187.08    7.00
  -8  -5  -3  177.08    7.00
   8   5  -3  181.68    7.70
  -8   5   3  172.48    7.60
   8  -5   3  178.08    6.80
  -8   5  -3  173.68    6.90
   8   5   3  184.78    7.20
   8  -5  -3  172.98    7.90
  -8  -5   3  183.78    7.50
   9  -5   3  198.28    7.60
  -9   5   3  188.18    8.40
  -9  -5  -3  189.48    7.80
  -9   5   3  183.08    7.60
   9   5  -3  197.48    8.50
  -9   5  -3  192.38    8.00
   9  -5  -3  187.98    8.60
  -9  -5   3  196.18    7.90
   9   5   3  196.28    7.90
  10  -5   3   10.00    2.60
 -10  -5  -3    4.80    2.80
 -10   5   3    7.60    2.70
  10   5  -3    8.60    3.10
 -10   5   3    2.80    2.80
 -10  -5   3    9.40    3.20
 -10   5  -3    7.20    2.40
  10  -5  -3    5.20    3.00
  10   5   3   10.50    2.90
 -11  -5  -3   46.60    5.10
 -11   5   3   45.20    5.00
  11   5  -3   48.00    5.50
  11  -5   3   55.09    6.10
  11   5   3   52.79    5.20
 -11  -5   3   44.00    5.10
 -11   5  -3   44.30    5.00
  11  -5  -3   41.20    5.40
 -12   5   3    7.80    3.40
  12   5  -3   10.80    3.90
 -12  -5  -3    9.70    3.60
 -12   5  -3    9.10    3.50
 -12  -5   3   10.70    3.70
  12   5   3    9.30    3.30
  12  -5  -3   13.40    4.10
  13   5  -3   -2.30    3.30
  13  -5  -3    1.40    3.30
  13   5   3   -0.10    2.80
  14   5  -3   -4.60    3.60
  14   5   3    1.20    3.30
  14  -5  -3    0.00    3.50
  15   5  -3    8.20    4.60
  15   5   3   -2.10    3.40
  15  -5  -3    8.50    4.60
   0  -6   3 1362.96   27.70
   0   6  -3 1388.26   27.70
   0  -6  -3 1378.56   28.20
   0  -6  -3 1363.96   25.70
   1   6  -3    0.30    0.90
   1  -6   3    0.50    1.20
  -1  -6  -3    1.60    1.30
  -1  -6  -3    0.90    0.60
  -1   6  -3    1.00    0.90
   1  -6  -3    0.40    0.60
   1  -6  -3    0.90    1.20
  -1  -6   3    0.90    1.30
   2  -6   3   39.20    2.60
  -2   6   3   41.90    1.80
   2   6  -3   44.70    2.50
  -2  -6  -3   44.70    3.00
  -2  -6  -3   39.20    1.80
  -2  -6   3   36.90    2.70
  -2   6  -3   42.00    2.60
   2  -6  -3   38.70    2.90
  -2   6  -3   45.50    2.80
  -3   6   3  334.47    7.70
   3   6  -3  342.57    8.60
  -3  -6  -3  334.57    7.80
   3  -6   3  344.17    9.10
  -3  -6  -3  340.67    9.10
  -3   6  -3  340.17    8.60
  -3  -6   3  347.87    9.00
   3  -6  -3  344.97    9.00
  -3   6  -3  341.97    8.70
  -4   6   3    3.10    1.10
  -4   6   3    3.40    1.60
   4   6  -3    3.50    1.30
  -4  -6  -3    4.80    1.20
   4   6  -3    3.10    1.00
  -4  -6  -3    2.70    1.10
  -4   6  -3    2.80    1.40
   4  -6  -3    1.60    1.00
  -4  -6   3    2.50    1.40
   4   6   3    5.30    1.30
   5   6  -3  128.49    4.50
   5   6  -3  134.19    5.30
  -5   6   3  124.99    5.30
  -5  -6  -3  130.99    5.10
  -5  -6  -3  140.59    4.80
   5   6   3  133.79    5.30
  -5   6  -3  127.39    5.00
  -5  -6   3  138.39    5.30
   5  -6  -3  130.49    4.90
  -5   6  -3  129.19    4.50
  -6  -6  -3   24.00    2.60
   6  -6   3   24.70    3.30
   6   6  -3   25.70    3.00
  -6   6   3   17.20    2.30
  -6   6   3   21.40    3.00
  -6  -6  -3   18.60    2.10
   6   6  -3   20.40    1.90
  -6   6  -3   16.90    2.30
  -6   6  -3   19.80    1.90
  -6  -6   3   19.40    2.70
   6   6   3   20.70    2.70
   6  -6  -3   20.30    2.10
  -6   6  -3   19.80    2.60
  -7  -6  -3   51.39    3.80
   7  -6   3   51.39    3.60
   7   6  -3   58.99    4.40
  -7   6   3   49.70    4.30
  -7   6   3   55.89    3.70
   7   6   3   52.99    3.70
  -7  -6   3   61.19    4.40
  -7   6  -3   55.59    4.10
  -7   6  -3   51.09    3.60
   7  -6  -3   55.89    4.60
   8   6  -3   51.29    4.80
   8  -6   3   47.00    4.20
  -8   6   3   53.59    4.00
  -8  -6  -3   49.20    4.10
  -8   6   3   49.20    4.70
   8  -6  -3   54.59    5.10
   8   6   3   48.40    4.20
  -8  -6   3   43.20    4.30
  -8   6  -3   40.50    4.00
  -9   6   3   79.09    5.10
   9   6  -3   77.39    5.70
   9  -6   3   76.79    4.90
  -9  -6  -3   80.29    5.30
  -9   6   3   76.49    5.70
   9   6   3   87.79    5.50
  -9  -6   3   76.29    5.50
  -9   6  -3   80.79    5.00
   9  -6  -3   75.69    5.90
  10  -6   3   -0.30    1.90
 -10   6   3    0.40    2.10
 -10   6   3    2.30    1.90
 -10  -6  -3   -0.90    2.40
  10   6  -3   -2.40    2.40
  10   6   3   -1.70    2.10
 -10   6  -3   -0.60    1.80
 -10  -6   3    0.80    2.70
  10  -6  -3    0.30    1.90
 -11  -6  -3   -1.00    2.50
 -11   6   3    1.70    2.60
  11   6  -3    0.60    2.80
 -11   6   3    0.80    2.30
 -11   6  -3    1.50    2.10
  11  -6  -3   -0.50    2.70
  11   6   3   -0.10    2.40
 -11  -6   3   -1.40    2.80
 -12   6   3   -1.00    2.60
  12   6  -3   -1.90    3.00
 -12  -6  -3    0.40    3.10
 -12   6  -3    1.50    3.10
  12   6   3   -2.30    2.60
  12  -6  -3   -1.50    2.90
 -12  -6   3    1.50    3.20
  13   6  -3   17.30    4.80
  13  -6  -3   24.80    5.10
  13   6   3   21.80    4.50
  14   6  -3   -3.70    3.50
  14   6   3    3.80    3.60
  14  -6  -3    2.60    3.70
  15   6  -3   -3.40    4.10
  15   6   3    2.00    3.80
  15  -6  -3    4.60    4.20
   0  -7  -3    0.00    0.50
   0  -7   3    2.40    1.10
   0  -7  -3   -0.30    0.90
   0   7   3   -0.20    0.80
   0   7  -3   -0.70    1.10
  -1  -7  -3  935.81   20.60
   1  -7   3  952.30   20.10
   1   7  -3  919.21   19.90
  -1  -7  -3  929.21   18.10
  -1  -7   3  919.71   19.90
   1  -7  -3  951.40   18.20
  -1   7  -3  944.01   20.00
   1  -7  -3  957.50   20.70
   1   7   3  917.61   20.10
  -2   7   3    8.60    1.60
  -2   7   3    7.30    1.00
  -2  -7  -3    6.10    1.00
   2  -7   3    4.80    1.60
  -2  -7  -3    8.40    1.50
   2   7  -3    7.30    1.30
   2  -7  -3    6.00    1.50
   2  -7  -3    6.70    1.10
   2   7   3    3.70    1.40
  -2  -7   3    8.10    1.50
  -2   7  -3    6.70    1.50
  -2   7  -3    4.70    1.40
   3  -7   3  210.08    6.60
  -3  -7  -3  207.68    6.70
  -3  -7  -3  200.58    5.30
   3   7  -3  187.58    6.10
  -3   7   3  204.68    5.30
   3   7  -3  201.48    6.20
  -3   7   3  185.58    6.40
   3   7   3  191.78    6.30
  -3   7  -3  204.58    6.10
  -3   7  -3  202.78    6.20
   3  -7  -3  196.18    6.50
  -3  -7   3  200.58    6.30
   4   7  -3  214.58    7.00
  -4   7   3  220.18    6.00
   4  -7   3  219.68    7.30
   4   7  -3  212.88    6.50
  -4  -7  -3  219.48    6.10
  -4   7   3  208.78    7.10
  -4  -7  -3  230.18    7.20
   4   7   3  212.28    6.90
  -4   7  -3  225.58    6.60
  -4  -7   3  213.98    6.90
   4  -7  -3  223.18    7.00
  -4   7  -3  230.58    7.00
  -5   7   3   10.20    1.70
  -5   7   3   11.00    2.30
  -5  -7  -3   11.30    1.90
  -5  -7  -3    8.10    1.60
   5   7  -3    8.90    2.10
   5   7  -3    9.30    1.60
   5   7   3   11.60    2.10
  -5  -7   3   13.60    2.10
  -5   7  -3   10.60    1.70
  -5   7  -3   11.50    1.90
   5  -7  -3   13.80    1.90
  -6   7   3  136.79    5.30
  -6  -7  -3  148.29    5.60
   6   7  -3  153.98    6.20
  -6   7   3  144.49    6.40
   6   7  -3  154.38    5.20
  -6  -7  -3  154.08    5.90
   6  -7   3  154.28    5.80
   6   7   3  151.18    6.00
  -6  -7   3  152.68    6.30
   6  -7  -3  152.08    5.70
  -6   7  -3  151.98    5.80
  -6   7  -3  143.39    6.00
  -6   7  -3  152.88    5.10
  -7   7   3  446.26   13.00
  -7  -7  -3  453.35   12.00
  -7   7   3  447.26   11.80
   7  -7   3  422.96   11.90
   7   7  -3  444.96   13.00
  -7  -7   3  459.25   12.80
  -7   7  -3  450.25   12.00
  -7   7  -3  466.05   12.50
   7  -7  -3  449.56   13.50
   7   7   3  458.85   12.70
   8   7  -3   89.49    5.30
   8  -7   3   91.09    4.90
  -8   7   3   80.79    5.70
  -8  -7  -3   86.59    5.10
  -8   7   3   93.69    5.20
  -8   7  -3   87.59    5.20
  -8  -7   3   86.09    5.50
  -8   7  -3   87.69    5.30
   8  -7  -3   91.09    6.00
   8   7   3   92.09    5.50
  -9   7   3  233.68    9.50
   9   7  -3  227.48    9.10
   9  -7   3  227.88    8.50
  -9   7   3  229.28    8.40
  -9  -7  -3  198.08    8.20
  -9  -7   3  220.18    8.70
   9   7   3  219.48    8.80
   9  -7  -3  226.38    9.50
  -9   7  -3  222.78    8.80
 -10   7   3   29.60    4.50
 -10   7   3   21.10    3.60
 -10  -7  -3   23.40    3.80
  10   7  -3   20.80    3.90
  10   7   3   23.30    3.80
 -10  -7   3   18.90    3.70
 -10   7  -3   25.30    3.70
  10  -7  -3   29.50    4.60
 -11  -7  -3  176.08    8.60
 -11   7   3  184.38    9.50
  11   7  -3  166.08    8.90
 -11   7   3  187.78    8.50
  11   7   3  186.68    8.80
 -11   7  -3  176.78    8.40
 -11  -7   3  170.98    8.90
  11  -7  -3  181.28    9.70
 -12  -7  -3    3.80    2.60
 -12   7   3    1.10    2.90
  12   7  -3    0.70    3.20
  12  -7  -3    6.60    3.60
 -12   7  -3    0.80    3.10
  12   7   3    2.90    3.00
 -12  -7   3   -2.50    3.40
  13   7  -3    5.00    3.90
  13  -7  -3    3.00    3.50
  13   7   3    4.30    3.50
  14   7  -3   14.40    4.90
  14   7   3   10.70    4.40
  14  -7  -3   17.40    5.20
   0   8   3   76.89    3.80
   0  -8   3   85.99    3.90
   0  -8  -3   77.79    4.10
   0   8  -3   78.39    3.90
   0   8   3   82.89    3.90
   0  -8  -3   80.09    2.50
  -1  -8  -3  337.57    9.80
  -1  -8  -3  348.67    7.40
  -1   8   3  346.87    9.30
   1  -8   3  345.37    9.20
  -1   8   3  348.97    9.40
   1   8  -3  342.47    9.20
   1  -8  -3  337.27    9.80
  -1   8  -3  333.47    9.20
  -1  -8   3  356.86    9.20
   1   8   3  341.57    9.40
   1   8   3  320.17    9.10
   1  -8  -3  342.47    7.50
  -2   8   3   44.80    2.90
   2  -8   3   50.29    3.30
  -2  -8  -3   48.10    3.30
  -2  -8  -3   46.10    2.10
   2   8  -3   54.59    3.90
   2   8  -3   45.60    3.10
  -2   8   3   45.40    2.00
  -2   8  -3   47.80    3.00
   2  -8  -3   50.39    3.50
  -2  -8   3   49.30    2.90
  -2   8  -3   44.60    3.10
   2  -8  -3   51.19    2.30
   2   8   3   48.10    2.90
   2   8   3   49.70    3.00
  -3  -8  -3   72.89    2.90
   3   8  -3   72.19    3.80
  -3   8   3   74.89    2.90
  -3  -8  -3   76.99    4.20
  -3   8   3   68.59    3.90
   3  -8   3   82.89    4.20
   3   8  -3   68.19    3.70
   3   8   3   61.79    3.70
   3  -8  -3   73.29    4.00
  -3  -8   3   65.59    3.70
  -3   8  -3   71.29    3.60
  -3   8  -3   73.59    3.80
  -4  -8  -3   20.80    2.30
  -4  -8  -3   20.10    1.90
  -4   8   3   24.70    2.10
   4   8  -3   17.50    2.50
   4   8  -3   18.20    2.10
   4  -8   3   22.80    2.80
  -4   8   3   19.00    2.70
  -4  -8   3   19.10    2.50
  -4   8  -3   18.70    2.30
  -4   8  -3   19.50    2.20
   4   8   3   22.70    2.70
   4  -8  -3   16.40    2.20
   5   8  -3 1411.56   28.60
  -5   8   3 1340.47   29.70
   5  -8   3 1413.16   30.10
  -5   8   3 1345.97   28.00
  -5  -8  -3 1401.86   28.20
   5   8  -3 1394.06   29.60
   5   8   3 1345.07   29.50
  -5  -8   3 1422.16   29.60
   5  -8  -3 1420.56   29.40
  -5   8  -3 1362.26   29.10
  -5   8  -3 1353.96   28.70
  -6  -8  -3   24.70    2.70
   6   8  -3   19.70    3.00
  -6   8   3   21.60    3.20
   6   8  -3   19.40    2.10
   6  -8   3   18.90    2.60
  -6  -8  -3   19.90    2.60
  -6   8  -3   18.30    2.20
   6  -8  -3   18.90    2.50
   6   8   3   22.40    3.10
  -6   8  -3   21.00    2.60
  -6  -8   3   19.90    3.00
  -6   8  -3   19.00    2.70
  -7   8   3   48.20    4.00
   7  -8   3   48.20    3.70
   7   8  -3   49.40    4.60
  -7  -8  -3   49.30    3.80
  -7   8   3   51.89    3.60
   7   8   3   48.00    3.80
  -7   8  -3   44.50    4.00
  -7  -8   3   52.49    4.40
  -7   8  -3   44.70    3.70
   8  -8   3    3.40    2.00
  -8  -8  -3    6.10    2.40
  -8   8   3    4.10    2.10
   8   8  -3    4.00    2.60
  -8   8   3    4.30    2.00
   8  -8  -3    0.90    2.40
   8   8   3    5.60    2.50
  -8   8  -3    5.60    2.70
  -8  -8   3    5.00    2.10
  -8   8  -3    4.90    2.30
  -9   8   3    6.60    2.40
  -9  -8  -3    3.70    2.50
  -9   8   3    4.40    2.90
   9   8  -3    7.70    3.10
  -9   8  -3    4.30    2.60
   9  -8  -3   11.40    3.40
  -9  -8   3    8.10    3.00
   9   8   3    8.30    2.40
  10   8  -3    6.80    3.20
 -10  -8  -3    7.10    3.00
 -10   8   3    2.70    2.40
 -10   8   3    8.30    3.30
 -10   8  -3   11.00    3.10
  10  -8  -3   10.10    3.50
 -10  -8   3    8.30    2.70
  10   8   3    5.10    2.90
 -11   8   3    0.70    2.60
 -11  -8  -3   -1.70    2.80
  11   8  -3   -1.50    2.60
 -11   8   3   -2.20    2.90
 -11  -8   3    0.00    2.90
 -11   8  -3    1.20    2.20
  11  -8  -3    0.60    3.00
  11   8   3    1.80    2.70
  12   8  -3   46.70    6.10
 -12  -8  -3   48.20    5.60
 -12   8   3   54.99    5.70
  12  -8  -3   38.50    5.90
  12   8   3   51.39    5.90
  13   8  -3   35.30    5.70
  13  -8  -3   39.00    6.30
  13   8   3   44.80    6.10
  14   8  -3   26.70    5.70
  14  -8  -3   16.20    4.70
  14   8   3   25.00    5.10
   0   9   3    0.20    0.90
   0   9  -3    1.10    1.30
   0   9   3   -0.20    1.00
   0  -9  -3   -0.80    0.70
   0  -9   3    2.10    1.30
   0  -9  -3   -1.80    0.90
  -1  -9  -3  967.10   22.00
  -1  -9  -3  959.40   18.90
   1   9  -3  970.30   20.60
   1  -9   3  965.00   21.00
  -1   9   3  959.60   21.30
   1   9  -3  972.40   21.20
  -1   9   3  958.50   21.20
   1  -9  -3  944.21   21.90
   1  -9  -3  955.30   19.00
  -1   9  -3  978.30   21.20
   1   9   3  923.21   21.00
   1   9   3  955.80   21.30
  -1  -9   3  985.10   21.00
   2   9  -3   -0.10    1.20
   2   9  -3    0.30    1.30
   2  -9   3   -1.10    1.20
  -2  -9  -3    0.90    0.80
  -2   9   3    0.20    1.00
  -2  -9  -3    0.70    1.50
  -2   9   3    0.50    1.40
  -2  -9   3   -1.30    1.20
   2   9   3   -1.00    1.20
   2   9   3    0.30    1.40
   2  -9  -3   -0.30    0.80
  -2   9  -3   -0.20    1.20
   2  -9  -3   -1.00    1.30
  -3   9   3   96.49    4.70
   3  -9   3   97.29    4.80
  -3   9   3   96.09    3.40
  -3  -9  -3   96.79    3.50
   3   9  -3   95.39    4.50
  -3  -9  -3   91.39    4.90
   3   9  -3   97.39    4.60
   3  -9  -3  102.49    3.80
   3   9   3   91.69    4.80
  -3   9  -3   94.99    4.60
  -3   9  -3   93.89    4.30
  -3  -9   3   97.19    4.60
   3  -9  -3  102.09    4.80
  -4  -9  -3   32.90    2.50
  -4   9   3   34.60    3.50
  -4  -9  -3   30.80    3.10
   4   9  -3   24.80    3.00
   4   9  -3   26.80    2.60
  -4   9   3   32.60    2.40
   4  -9   3   29.60    3.00
  -4   9  -3   25.20    2.60
  -4  -9   3   31.60    3.10
  -4   9  -3   34.50    2.70
   4  -9  -3   28.20    2.90
   4   9   3   30.90    3.10
  -4   9  -3   27.00    2.70
  -5  -9  -3   94.99    4.20
  -5   9   3  107.19    5.50
  -5  -9  -3  102.59    5.20
  -5   9   3   90.69    4.10
   5  -9   3  103.29    5.40
   5   9  -3   97.69    4.90
   5   9  -3  102.59    4.70
   5  -9  -3  102.79    5.20
  -5   9  -3   94.59    4.50
   5   9   3   99.59    4.90
  -5   9  -3   98.79    4.90
  -5   9  -3   93.99    4.40
  -5  -9   3  102.49    5.20
   6   9  -3  153.88    5.80
  -6   9   3  142.29    6.70
  -6  -9  -3  136.19    6.30
   6  -9   3  136.19    6.40
   6  -9   3  148.19    6.00
  -6  -9  -3  150.68    5.70
   6   9  -3  147.19    6.70
  -6   9   3  154.18    5.60
   6   9   3  146.19    6.60
  -6   9  -3  157.28    5.80
   6  -9  -3  147.39    6.30
  -6   9  -3  151.58    6.10
  -6  -9   3  155.98    6.40
  -6   9  -3  153.98    6.10
  -7   9   3   66.49    5.10
   7  -9   3   67.69    4.60
   7   9  -3   60.79    5.60
   7   9  -3   66.59    4.60
  -7  -9  -3   73.19    4.40
  -7  -9   3   67.99    4.90
  -7   9  -3   67.19    4.30
  -7   9  -3   57.29    5.00
   7   9   3   64.29    4.40
   8   9  -3   12.50    3.20
  -8   9   3   11.00    2.50
  -8   9   3    9.00    3.00
  -8  -9  -3    7.40    2.40
  -8  -9   3    8.90    2.80
   8  -9  -3   11.20    3.20
   8   9   3   10.30    2.50
  -8   9  -3    8.70    2.60
   9   9  -3   13.40    3.10
  -9   9   3   10.90    3.40
  -9  -9  -3   19.60    3.70
  -9   9   3   12.10    2.80
  -9   9  -3   18.20    3.30
  -9  -9   3   12.00    3.40
   9  -9  -3   20.40    3.90
   9   9   3    9.80    3.10
 -10   9   3  159.48    8.60
  10   9  -3  154.68    8.30
 -10   9   3  152.88    7.40
 -10  -9  -3  163.68    7.70
  10  -9  -3  151.18    8.70
  10   9   3  161.28    8.10
 -10   9  -3  150.78    7.80
 -10  -9   3  166.48    8.40
 -11   9   3   61.39    6.50
 -11   9   3   56.29    5.40
  11   9  -3   68.49    5.80
 -11  -9  -3   62.39    5.90
  11  -9  -3   59.39    6.60
 -11  -9   3   59.89    6.10
  11   9   3   51.49    5.80
 -11   9  -3   58.59    5.80
  12   9  -3   -2.10    3.20
 -12  -9  -3   -0.50    4.10
 -12   9   3   -3.20    3.80
  12  -9  -3   -0.40    3.30
  12   9   3   -0.20    2.90
  13   9  -3    3.30    3.80
  13  -9  -3    0.60    3.50
  13   9   3   -0.20    3.30
  14   9  -3   23.30    5.60
  14   9   3   23.30    5.20
  14  -9  -3   22.90    5.40
   0  10  -3  281.57    8.80
   0  10  -3  285.17    8.10
   0 -10   3  279.77    8.40
   0  10   3  292.87    8.80
   0 -10  -3  274.87    6.60
   0 -10  -3  292.17    9.60
   0  10   3  287.67    9.00
  -1  10   3    0.00    1.10
  -1 -10  -3    0.50    0.80
   1 -10   3   -0.20    1.30
  -1  10   3    0.10    1.10
   1  10  -3    0.80    1.40
   1  10  -3    0.40    1.00
  -1 -10  -3   -0.80    1.10
   1 -10  -3   -0.70    1.10
  -1 -10   3    2.00    1.50
  -1  10  -3   -0.10    1.00
  -1  10  -3    0.40    1.20
   1  10   3   -1.20    1.40
   1  10   3   -0.80    0.90
   1 -10  -3   -0.70    0.80
  -2 -10  -3  276.27    6.90
  -2  10   3  271.37    8.80
   2  10  -3  293.67    8.50
   2  10  -3  276.17    8.70
   2 -10   3  281.37    8.70
  -2  10   3  285.37    9.00
  -2 -10  -3  297.87    9.70
  -2  10  -3  288.37    8.80
   2  10   3  274.87    8.60
   2 -10  -3  292.07    7.20
   2  10   3  290.87    9.00
  -2 -10   3  292.97    8.60
   2 -10  -3  290.27    9.50
  -3  10   3   37.00    3.50
   3 -10   3   36.30    3.00
   3  10  -3   37.40    3.40
  -3 -10  -3   44.00    4.00
  -3 -10  -3   39.90    2.50
  -3  10   3   36.90    2.30
   3  10  -3   36.60    3.40
  -3  10  -3   31.80    3.00
   3 -10  -3   30.30    3.20
   3 -10  -3   40.00    2.60
  -3  10  -3   39.80    2.90
   3  10   3   42.00    3.50
  -3 -10   3   35.50    3.30
  -3  10  -3   34.50    2.80
  -4 -10  -3  212.88    8.00
   4  10  -3  210.68    7.10
   4  10  -3  208.18    7.60
  -4  10   3  202.28    7.70
  -4 -10  -3  206.78    6.20
  -4  10   3  210.78    6.20
   4 -10   3  207.48    7.60
  -4  10  -3  210.58    6.90
  -4  10  -3  217.48    7.40
   4  10   3  199.28    7.40
   4 -10  -3  213.88    6.60
   4 -10  -3  209.38    7.80
  -4 -10   3  207.98    7.40
  -4  10  -3  198.18    7.00
  -5  10   3    6.40    2.40
  -5 -10  -3    5.60    2.00
  -5  10   3    7.30    1.60
   5 -10   3    6.40    2.30
  -5 -10  -3    7.60    1.80
   5  10  -3    7.40    1.80
   5  10  -3    8.80    2.50
  -5  10  -3    7.20    1.90
   5  10   3    8.60    2.10
   5 -10  -3    4.40    1.80
  -5  10  -3    6.50    2.00
  -5 -10   3    6.40    2.20
  -5  10  -3    9.40    2.20
   6  10  -3   30.90    3.60
   6 -10   3   23.70    3.40
   6 -10   3   18.90    2.70
  -6 -10  -3   20.80    2.60
  -6  10   3   30.80    3.60
   6  10  -3   24.40    2.70
  -6  10   3   29.40    2.80
  -6  10  -3   24.20    3.20
  -6  10  -3   20.00    2.50
  -6 -10   3   18.50    3.10
  -6  10  -3   23.50    2.90
   6  10   3   28.20    3.40
   6 -10  -3   19.50    2.90
  -7  10   3   10.30    2.20
  -7 -10  -3   15.60    2.80
  -7  10   3   15.30    3.30
   7 -10   3   17.70    3.40
   7  10  -3   18.90    3.40
   7  10   3   15.20    3.10
  -7  10  -3   16.80    3.00
  -7 -10   3   15.80    3.10
   8 -10   3    4.90    2.60
  -8  10   3    1.80    1.30
   8  10  -3    4.10    2.60
  -8  10   3    3.90    2.80
  -8 -10  -3    2.30    2.20
  -8 -10   3    3.90    2.50
  -8  10  -3    7.00    2.50
   8 -10  -3    4.50    2.80
   8  10   3    0.10    1.70
  -9  10   3   27.60    5.10
  -9 -10  -3   34.70    4.10
  -9  10   3   24.90    3.90
   9  10  -3   30.20    4.50
   9 -10  -3   29.20    4.60
  -9 -10   3   22.40    4.00
  -9  10  -3   34.40    4.30
   9  10   3   32.30    4.50
 -10  10   3   -3.60    2.70
  10  10  -3    1.40    2.90
 -10 -10  -3    3.00    2.70
 -10  10  -3    0.10    2.50
 -10 -10   3    1.30    2.80
  10 -10  -3   -0.10    2.90
  10  10   3    1.30    2.80
 -11  10   3   -0.30    3.10
 -11 -10  -3   -0.90    3.00
  11  10  -3   -2.90    2.90
  11 -10  -3    3.20    3.40
 -11  10  -3    1.30    2.80
  11  10   3   -1.60    2.80
 -11 -10   3    1.00    3.30
 -12  10   3    5.50    4.40
  12  10  -3    2.10    3.70
  12 -10  -3    6.90    4.00
  12  10   3    3.20    3.50
  13  10  -3   -1.70    3.40
  13 -10  -3   -0.20    4.00
  13  10   3    2.90    3.80
  14  10  -3    8.50    4.80
  14 -10  -3   12.80    5.10
  14  10   3   14.80    4.90
   0 -11   3    0.00    1.40
   0  11  -3    0.50    1.70
   0  11   3   -0.70    1.60
   0 -11  -3   -1.50    1.60
   0  11   3   -0.90    1.50
   0  11  -3   -0.30    1.40
  -1  11   3   24.70    2.80
   1  11  -3   25.00    2.90
   1 -11   3   33.60    3.20
   1  11  -3   31.70    3.10
  -1 -11  -3   23.90    3.10
  -1  11   3   27.90    3.20
   1 -11  -3   27.10    3.20
  -1 -11   3   32.00    3.10
   1  11   3   24.40    2.80
  -1  11  -3   27.50    3.00
   1  11   3   29.20    3.30
  -1  11  -3   24.60    2.80
  -2 -11  -3   -0.10    1.90
   2  11  -3   -0.30    1.60
   2 -11   3    1.80    1.70
   2  11  -3    0.80    1.60
  -2  11   3    0.50    1.70
  -2  11   3    0.60    1.70
   2 -11  -3    1.60    2.00
   2  11   3    4.20    1.90
  -2 -11   3    2.70    1.70
   2  11   3    1.30    1.80
  -2  11  -3    1.30    1.70
  -2  11  -3    0.40    0.70
   3  11  -3   29.20    3.20
  -3  11   3   26.40    3.20
   3  11  -3   25.70    2.90
  -3 -11  -3   21.70    3.10
   3 -11   3   31.90    3.40
  -3  11  -3   21.20    2.60
  -3 -11   3   25.30    2.90
   3 -11  -3   21.10    3.00
  -3  11  -3   24.60    2.90
   3  11   3   23.20    2.90
   4  11  -3   53.89    3.80
  -4 -11  -3   58.99    5.30
   4 -11   3   50.19    4.10
  -4  11   3   50.59    3.90
   4  11  -3   52.69    4.00
  -4 -11  -3   43.50    4.10
  -4 -11   3   49.99    3.90
  -4  11  -3   47.60    3.70
   4 -11  -3   50.39    4.40
  -4  11  -3   49.60    3.80
  -4  11  -3   48.00    4.00
   4  11   3   47.40    4.00
   5  11  -3  170.08    7.40
   5 -11   3  200.78    7.80
   5  11  -3  188.18    7.10
  -5  11   3  186.78    7.90
   5 -11   3  188.28    7.70
  -5 -11  -3  190.28    8.00
  -5 -11  -3  181.68    7.30
  -5 -11   3  192.28    7.40
  -5  11  -3  203.28    7.30
  -5 -11   3  202.48    8.20
  -5  11  -3  192.78    6.90
  -5  11  -3  190.08    7.20
   5 -11  -3  179.98    7.60
   5  11   3  194.48    7.60
   6  11  -3    8.00    2.00
  -6 -11  -3   11.20    2.70
   6 -11   3   11.00    2.80
  -6 -11  -3   12.40    2.90
  -6  11   3   10.70    2.90
   6 -11   3    8.90    2.50
   6  11  -3    7.90    2.80
   6 -11  -3    8.50    2.40
  -6 -11   3    7.80    2.60
  -6 -11   3   10.60    2.60
  -6  11  -3   14.40    2.70
   6  11   3   13.50    2.70
  -7  11   3    2.90    2.50
  -7 -11  -3    3.40    2.90
   7 -11   3    1.20    2.30
   7  11  -3   -1.70    2.20
  -7  11  -3   -0.40    1.90
   7  11   3    0.40    2.20
  -7 -11   3   -2.90    2.10
   8 -11   3    3.30    2.60
   8  11  -3    1.40    2.60
  -8  11   3    2.00    2.60
   8  11   3    1.00    1.90
  -8 -11   3   -3.30    2.20
  -8  11  -3    1.90    2.30
   9  11  -3   60.49    6.00
  -9  11   3   57.29    6.00
   9 -11   3   52.59    5.60
  -9 -11   3   62.59    5.70
  -9  11  -3   55.09    5.30
   9 -11  -3   66.69    6.70
   9  11   3   60.19    5.80
  10 -11   3    2.00    2.90
 -10  11   3    0.40    3.10
  10  11  -3   -1.10    2.80
  10  11   3   -1.90    2.80
 -10 -11   3   -1.40    2.80
  10 -11  -3    1.50    3.00
 -10  11  -3   -1.10    2.50
  11  11  -3    0.90    3.20
 -11  11   3    1.10    3.40
  11  11   3   -2.60    2.90
  11 -11  -3   -1.80    3.00
  12  11  -3   -4.30    3.40
 -12  11   3    2.00    3.80
  12 -11  -3    1.60    4.00
  12  11   3    1.00    3.50
  13  11  -3    0.20    3.10
  13  11   3    8.90    4.30
  13 -11  -3   10.10    4.40
   0  12  -3  257.37    8.80
   0  12   3  252.37    8.70
   0 -12  -3  245.88    9.40
   0 -12   3  236.88    8.00
   0  12  -3  244.38    8.00
   0  12   3  243.38    8.40
  -1  12   3    7.50    2.40
  -1  12   3   10.30    2.60
   1  12  -3   10.40    2.30
   1  12  -3   14.20    2.40
  -1 -12  -3    6.70    2.20
   1 -12   3   11.70    2.40
   1  12   3   11.10    2.20
  -1 -12   3   12.30    2.30
   1  12   3   16.00    2.80
   1 -12  -3    7.20    2.60
  -1  12  -3    8.40    2.30
  -1  12  -3   13.60    2.40
  -2  12   3  260.47    9.30
  -2  12   3  260.67    9.20
   2  12  -3  272.47    9.00
   2 -12   3  267.57    8.80
  -2 -12  -3  263.87   10.10
   2  12  -3  277.87    8.90
   2 -12  -3  266.37   10.00
   2  12   3  282.47    9.50
   2  12   3  281.97    9.20
  -2 -12   3  259.07    8.70
  -2  12  -3  277.17    9.10
  -3  12   3   69.99    4.50
   3 -12   3   68.99    4.50
  -3 -12  -3   67.19    5.30
   3  12  -3   71.19    4.70
   3  12  -3   78.89    4.50
  -3  12  -3   72.49    4.50
  -3 -12   3   72.49    4.50
   3  12   3   62.69    4.70
   3 -12  -3   67.39    5.20
   4  12  -3   27.10    3.20
   4  12  -3   28.70    3.60
  -4 -12  -3   34.80    4.00
   4 -12   3   33.10    3.80
   4 -12   3   41.10    4.10
  -4  12   3   32.70    3.90
   4  12   3   35.40    4.00
  -4 -12   3   39.00    3.80
  -4  12  -3   36.30    3.40
  -4  12  -3   32.40    3.40
  -4  12  -3   34.90    3.50
  -4 -12   3   32.00    3.90
   4 -12  -3   36.90    4.00
   5 -12   3   -1.40    1.80
   5 -12   3   -1.90    1.70
   5  12  -3    0.50    1.60
   5  12  -3    0.80    1.60
  -5  12   3   -0.80    1.50
  -5 -12  -3    0.70    2.10
  -5 -12   3    0.40    1.90
  -5  12  -3    0.90    1.90
  -5 -12   3   -0.50    1.90
   5  12   3   -0.10    1.60
   5 -12  -3    0.70    1.90
  -5  12  -3    0.80    1.80
   6 -12   3   11.50    2.60
   6 -12   3   14.20    3.00
   6  12  -3   12.70    3.20
  -6 -12  -3    8.90    2.70
  -6  12   3   10.60    3.00
   6  12  -3   11.10    2.30
   6  12   3   13.60    2.90
  -6 -12   3   12.90    3.00
  -6  12  -3   12.10    2.50
  -6 -12   3   12.00    3.00
  -6  12  -3   16.60    3.00
   6 -12  -3   13.30    2.90
  -7  12   3   11.90    3.30
   7 -12   3   19.70    3.50
   7  12  -3   20.40    3.80
   7  12   3   16.60    3.50
  -7  12  -3   16.40    3.10
  -7 -12   3   15.30    3.30
   8  12  -3   23.30    4.00
  -8  12   3   26.90    4.40
   8 -12   3   25.20    4.10
  -8 -12   3   17.70    3.70
   8  12   3   32.70    4.30
  -8  12  -3   23.20    3.40
  -9  12   3   32.70    5.00
   9 -12   3   47.20    5.40
   9  12  -3   46.80    5.30
  -9 -12   3   38.10    4.90
   9  12   3   37.70    5.10
   9 -12  -3   42.00    5.50
  -9  12  -3   43.20    4.90
  10  12  -3    8.90    3.80
  10 -12   3    6.00    3.40
 -10  12   3    5.40    3.60
  10 -12  -3    7.70    3.60
 -10 -12   3    1.60    3.30
 -10  12  -3   12.00    3.40
  10  12   3    5.90    3.50
  11  12  -3   16.30    4.50
 -11  12   3   16.80    5.00
  11 -12  -3   16.70    4.50
  11  12   3    9.50    3.90
  12  12  -3    9.10    4.40
 -12  12   3   17.10    4.80
  12  12   3    8.90    4.10
  12 -12  -3   11.90    4.50
  13  12  -3   43.10    6.70
 -13  12   3   45.70    6.70
  13 -12  -3   48.70    7.00
  13  12   3   46.40    6.50
   0  13  -3    1.80    1.90
   0  13   3   -1.60    1.30
   0 -13  -3   -2.30    2.20
   0 -13   3    0.80    1.70
   0  13   3    1.60    2.00
   0  13  -3   -2.10    1.10
  -1  13   3  127.39    6.60
  -1  13   3  129.69    6.30
  -1 -13  -3  114.89    7.10
   1  13  -3  131.49    5.90
   1 -13   3  115.59    5.70
   1  13  -3  121.19    5.90
  -1  13  -3  124.49    6.30
   1  13   3  134.39    6.70
   1  13   3  127.39    6.00
  -1  13  -3  123.49    5.80
   1 -13  -3  125.49    7.20
  -1 -13   3  129.19    5.80
   2 -13   3  353.06   10.80
  -2  13   3  350.76   11.20
  -2  13   3  344.87   11.20
  -2 -13  -3  356.96   12.20
   2  13  -3  354.46   10.80
   2  13  -3  368.06   11.30
  -2  13  -3  365.46   11.30
  -2 -13   3  349.77   10.50
  -2  13  -3  353.56   10.40
   2 -13  -3  372.76   12.20
   2  13   3  334.07   11.10
   2  13   3  345.57   11.20
  -3 -13  -3    6.00    2.60
   3  13  -3   10.70    2.30
  -3  13   3   11.00    2.50
   3  13  -3    4.90    2.10
   3 -13   3    8.80    2.70
   3 -13   3   10.30    2.50
   3  13   3    7.90    2.20
  -3 -13   3    6.60    2.20
  -3 -13   3    6.60    2.70
  -3  13  -3    8.30    2.40
   3 -13  -3    4.80    2.00
   4 -13   3    5.00    2.40
   4  13  -3    8.30    2.30
   4 -13   3   10.50    2.70
   4  13  -3   11.20    2.50
  -4  13   3    8.50    2.80
  -4 -13  -3    8.10    2.80
   4  13   3    7.60    2.70
  -4 -13   3   10.70    3.00
  -4  13  -3    6.60    2.40
  -4 -13   3    5.20    2.30
  -4  13  -3    7.40    2.30
   4 -13  -3    8.30    2.60
  -5 -13  -3  102.99    6.60
   5 -13   3  109.09    6.40
  -5  13   3  101.49    6.30
   5  13  -3  112.99    6.00
   5 -13   3  104.59    6.10
   5  13  -3  105.39    6.20
   5 -13  -3  103.79    6.30
  -5 -13   3  103.19    6.60
  -5  13  -3  100.29    5.50
   5  13   3  108.99    6.40
  -5  13  -3  101.89    5.90
  -5 -13   3   99.89    5.70
  -6  13   3   38.60    4.80
   6  13  -3   45.40    4.80
   6 -13   3   40.10    4.30
   6  13  -3   39.70    3.90
  -6 -13  -3   34.70    4.40
   6 -13   3   36.80    4.40
   6 -13  -3   40.90    4.40
  -6  13  -3   40.80    4.20
  -6 -13   3   42.10    4.60
   6  13   3   56.49    5.40
  -6 -13   3   41.60    4.40
  -6  13  -3   41.40    4.00
   7  13  -3  237.48    9.70
  -7  13   3  237.78   10.10
   7 -13   3  219.68    9.50
   7  13   3  238.08   10.00
  -7  13  -3  229.48    9.00
  -7 -13   3  242.58    9.40
   8 -13   3   51.49    5.50
   8  13  -3   51.09    5.70
  -8  13   3   45.50    5.50
  -8 -13   3   44.20    4.90
  -8  13  -3   43.00    4.70
   8  13   3   49.00    5.20
  -9  13   3   -0.80    3.10
   9  13  -3    0.90    3.10
   9 -13   3   -1.10    2.70
   9  13   3    4.60    2.60
  -9 -13   3    0.20    2.90
  -9  13  -3   -0.10    2.40
   9 -13  -3   -4.20    2.60
  10  13  -3   25.60    5.00
  10 -13   3   16.60    4.10
 -10  13   3   26.00    5.00
 -10 -13   3   23.70    4.50
 -10  13  -3   24.20    4.20
  10 -13  -3   23.10    4.80
  10  13   3   21.40    4.60
  11  13  -3   18.50    4.90
 -11  13   3   14.10    4.60
  11 -13  -3   16.90    4.60
  11  13   3    9.70    4.10
 -12  13   3   23.00    5.40
  12  13  -3   18.80    5.10
  12 -13  -3   30.90    5.60
  12  13   3   21.90    5.00
   0  14   3  302.17   10.80
   0  14  -3  294.37    9.70
   0 -14   3  301.17    9.70
   0 -14  -3  312.77   11.80
   0 -14   3  293.37   11.50
   0  14  -3  313.77   10.60
   0  14   3  299.27   10.50
   1 -14   3  400.46   13.50
   1  14  -3  389.46   11.80
  -1  14   3  396.36   12.50
   1 -14   3  397.06   11.80
   1  14  -3  403.16   12.50
  -1  14   3  422.26   12.80
  -1 -14  -3  423.36   13.90
  -1 -14   3  413.46   11.90
   1  14   3  403.66   12.70
   1  14   3  410.56   12.40
  -1  14  -3  385.86   12.40
   1 -14  -3  377.86   13.30
  -1 -14   3  421.96   14.00
  -1  14  -3  400.56   11.70
   2 -14   3  111.99    5.80
   2  14  -3  114.39    6.00
  -2  14   3  115.19    6.40
  -2 -14  -3  117.49    7.30
   2 -14   3  105.59    6.90
   2  14  -3  110.49    6.20
  -2 -14   3  105.19    7.00
   2  14   3  111.99    6.30
  -2 -14   3  105.69    5.60
  -2  14  -3  116.29    5.70
  -2  14  -3  118.79    6.50
   2 -14  -3  106.49    6.90
  -3  14   3   17.90    3.10
   3 -14   3   19.40    3.20
   3  14  -3   21.10    3.40
   3  14  -3   22.70    3.00
  -3 -14  -3   13.10    3.00
   3 -14   3   14.70    3.40
  -3 -14   3   18.90    3.10
   3 -14  -3   13.10    3.20
  -3  14  -3   20.40    2.90
   3  14   3   26.40    3.90
  -3 -14   3   18.10    3.30
  -4 -14  -3    0.10    2.30
   4  14  -3    3.50    2.40
   4  14  -3   -0.90    1.80
  -4  14   3   -1.30    2.20
   4 -14   3    1.20    2.10
   4 -14   3   -1.70    1.90
   4  14   3    0.00    1.70
   4 -14  -3    0.60    2.30
  -4  14  -3   -0.60    2.00
  -4 -14   3    1.10    2.30
  -4 -14   3   -0.80    1.90
   5 -14   3  489.15   14.50
   5  14  -3  480.05   14.60
  -5  14   3  481.05   15.00
   5  14  -3  483.85   14.20
   5 -14   3  480.65   15.10
  -5 -14  -3  485.85   15.50
   5 -14  -3  454.05   14.90
  -5  14  -3  490.05   14.30
   5  14   3  466.35   14.70
  -5 -14   3  496.35   15.60
  -5 -14   3  496.85   14.10
  -6 -14  -3   12.60    3.20
   6 -14   3   16.90    3.50
   6  14  -3    9.50    2.60
  -6  14   3   16.90    3.80
   6 -14   3   19.00    3.50
   6  14  -3   15.90    3.60
  -6 -14   3   13.10    3.30
   6 -14  -3   12.80    3.30
  -6  14  -3   18.00    3.20
  -6  14  -3   15.40    3.00
   6  14   3   18.00    3.70
  -6 -14   3    9.40    2.90
   7  14  -3   87.09    6.50
   7 -14   3   85.79    6.30
  -7  14   3   90.09    6.90
   7  14   3   85.59    6.00
  -7  14  -3   93.49    6.00
  -7 -14   3   94.29    6.30
  -8  14   3    2.20    3.00
   8  14  -3    4.80    3.20
   8 -14   3    4.10    2.90
  -8  14  -3    3.40    2.70
   8  14   3    2.70    2.90
  -8 -14   3    3.10    2.90
   9 -14   3  108.09    7.90
   9  14  -3  100.29    7.70
  -9  14   3  103.59    7.80
  -9 -14   3  107.99    7.40
  -9  14  -3  101.79    7.00
   9  14   3  103.19    7.50
   9 -14  -3  121.59    8.50
  10  14  -3    2.00    3.60
 -10  14   3   -3.10    3.30
  10 -14  -3   -4.90    3.10
  10  14   3   -0.70    3.30
 -11  14   3   -1.50    3.60
  11  14  -3    5.20    4.30
  11  14   3    0.90    3.70
  11 -14  -3    1.50    3.60
 -12  14   3    3.80    4.80
  12  14  -3   -0.20    4.10
  12  14   3    4.10    4.10
  12 -14  -3    6.50    4.60
   0 -15   3   -1.10    1.70
   0  15   3   -0.80    2.20
   0  15  -3    5.10    2.00
   0 -15   3    1.80    2.70
   0  15  -3    2.10    2.10
   0 -15  -3    2.90    2.80
  -1  15   3  233.08    9.40
  -1 -15  -3  227.18   10.70
   1  15  -3  234.38    9.40
   1 -15   3  239.58    8.70
   1 -15   3  236.28   10.60
   1  15  -3  232.78    8.80
  -1  15  -3  235.58    8.70
  -1 -15   3  229.58    8.50
   1  15   3  231.08    9.30
   1 -15  -3  224.88   10.50
  -1 -15   3  234.38   10.70
  -1  15  -3  241.38    9.50
   2  15  -3   37.00    4.10
   2 -15   3   37.30    4.80
   2 -15   3   35.20    4.10
  -2  15   3   38.00    4.50
  -2 -15  -3   33.40    4.40
   2  15  -3   36.50    4.20
  -2  15  -3   34.30    4.00
  -2 -15   3   31.30    4.60
   2 -15  -3   28.30    4.10
  -2  15  -3   39.40    4.20
   2  15   3   33.80    4.10
  -2 -15   3   39.90    4.20
   3  15  -3   73.09    5.60
   3 -15   3   72.09    6.30
  -3 -15  -3   58.29    6.00
   3  15  -3   72.69    5.40
   3 -15   3   79.89    5.60
  -3  15   3   79.29    5.80
  -3  15  -3   73.69    5.70
  -3 -15   3   77.49    6.70
  -3  15  -3   66.49    4.80
   3  15   3   80.29    5.40
  -3 -15   3   71.69    5.00
   3 -15  -3   69.49    6.30
   4 -15   3   26.00    4.10
   4 -15   3   20.30    3.50
   4  15  -3   28.10    4.10
   4  15  -3   18.20    3.30
  -4 -15  -3   19.90    4.00
  -4  15   3   26.30    4.30
   4  15   3   29.90    4.40
  -4  15  -3   16.80    3.30
  -4 -15   3   23.50    3.40
  -4 -15   3   19.20    3.90
   4 -15  -3   22.20    3.50
   5  15  -3    8.30    2.70
   5 -15   3   13.50    3.90
  -5 -15  -3   11.50    3.30
   5  15  -3   12.30    2.80
  -5  15   3   13.80    3.60
   5 -15   3    7.20    2.70
  -5  15  -3   12.10    3.00
  -5 -15   3    9.90    2.90
  -5 -15   3   13.50    3.40
   5 -15  -3   12.50    3.10
   5  15   3   14.20    3.60
  -6  15   3    1.30    3.00
  -6 -15  -3   -1.30    2.60
   6 -15   3    0.90    2.30
   6  15  -3    2.30    2.20
   6  15  -3    0.80    2.10
  -6 -15   3    0.40    2.70
   6 -15  -3    3.10    2.50
  -6  15  -3    1.10    2.40
   6  15   3    1.10    2.80
  -6 -15   3   -0.20    2.40
  -7  15   3    0.50    2.90
   7  15  -3    4.70    3.30
  -7 -15   3    3.00    2.90
   7  15   3    3.20    3.00
   8  15  -3    0.00    3.10
  -8  15   3    2.40    3.50
   8  15   3    2.40    3.30
   9  15  -3    2.20    3.50
  -9  15   3    4.70    3.80
   9 -15  -3    3.70    3.60
   9  15   3    6.70    3.80
  10  15  -3   -0.70    3.40
 -10  15   3    3.90    4.40
  10  15   3    2.10    3.00
  10 -15  -3    6.10    3.90
  11  15  -3   21.70    5.30
 -11  15   3   27.30    5.50
  11 -15  -3   21.10    5.30
   0 -16  -3   23.80    3.90
   0 -16   3   17.80    4.00
   0  16   3   26.50    4.10
   0  16  -3   25.10    3.70
   0  16  -3   21.30    3.60
   1 -16   3    2.00    2.70
   1  16  -3    0.80    2.20
   1  16  -3    5.80    2.60
  -1 -16  -3    3.20    2.40
  -1  16   3    3.90    2.70
  -1  16  -3    1.00    2.20
  -1  16  -3    1.90    2.40
  -1 -16   3   -1.70    2.50
   1  16   3   -0.90    2.30
   1 -16  -3    2.50    2.80
   2  16  -3    5.00    2.50
  -2 -16  -3    9.30    3.50
  -2  16   3    6.80    2.50
   2 -16   3   10.90    3.40
   2  16  -3    3.20    2.60
  -2  16  -3    8.50    2.80
   2 -16  -3    8.10    3.30
   2  16   3    3.40    2.80
  -2 -16   3    5.30    3.10
  -2  16  -3    7.90    2.90
  -3 -16  -3   -2.50    2.80
   3  16  -3   -1.20    2.30
   3 -16   3    0.30    2.10
   3  16  -3    3.20    2.00
  -3  16   3    1.60    2.70
   3  16   3    2.90    2.80
   3 -16  -3   -4.70    2.50
  -3  16  -3   -0.70    1.80
  -3 -16   3   -0.90    2.00
  -4  16   3    1.00    2.80
   4  16  -3   -1.50    2.10
  -4 -16  -3    0.00    2.80
   4  16  -3    1.30    2.70
   4 -16   3    1.70    2.10
   4 -16  -3    0.20    2.50
   4  16   3    1.50    2.60
  -4 -16   3   -0.50    2.70
  -4  16  -3    0.40    1.80
   5  16  -3    1.30    2.80
   5  16  -3    0.90    2.30
  -5  16   3    1.50    2.90
   5 -16   3    8.20    2.90
  -5 -16  -3    4.30    3.00
   5  16   3    1.30    2.20
  -5 -16   3    6.30    3.10
  -5  16  -3   -0.20    2.50
   5 -16  -3    7.00    2.90
   6  16  -3    1.50    2.30
   6  16  -3    0.40    2.80
  -6 -16  -3    0.40    3.30
  -6  16   3    1.70    3.20
   6 -16   3   -1.00    2.50
  -6 -16   3   -1.70    2.80
   6 -16  -3   -0.40    2.60
   6  16   3   -0.50    2.70
  -6  16  -3   -1.20    2.40
   7  16  -3   -3.50    2.90
  -7  16   3   -2.30    2.90
   7  16   3    0.80    3.10
  -8  16   3   16.10    4.50
   8  16  -3   16.50    4.50
   8  16   3   21.30    4.70
  -9  16   3    9.30    4.30
   9  16  -3   12.60    4.50
   9 -16  -3   10.70    4.20
   9  16   3   13.90    4.60
  10  16  -3   11.60    4.50
 -10  16   3    0.80    3.80
  10 -16  -3    6.40    4.30
  10  16   3    2.50    3.90
  11  16  -3   -5.30    3.70
 -11  16   3   -9.60    4.10
  11 -16  -3    1.60    4.40
  11  16   3   -5.60    3.60
   0  17  -3   -2.20    2.30
   0 -17   3   -2.10    1.70
   0  17   3   -0.60    2.60
   0  17  -3   -0.40    1.70
   0 -17  -3    1.40    2.80
   1 -17   3  119.29    8.50
  -1 -17  -3  128.79    8.90
   1  17  -3  119.59    7.40
   1  17  -3  124.89    7.00
  -1  17   3  132.29    7.70
  -1 -17   3  132.89    8.90
   1 -17  -3  125.89    8.70
  -1  17  -3  118.09    6.80
   1  17   3  140.69    7.90
  -1  17  -3  131.29    7.70
  -2 -17  -3   98.29    8.10
   2  17  -3  107.09    6.70
  -2  17   3  108.19    7.10
   2 -17   3  102.09    7.90
   2  17  -3  112.99    7.20
   2  17   3  110.99    7.20
  -2  17  -3  100.39    7.00
   2 -17  -3  104.69    8.10
  -2  17  -3  115.59    7.10
  -2 -17   3  136.19    8.90
   3  17  -3   27.20    4.30
   3 -17   3   19.20    4.30
  -3  17   3   26.60    4.50
   3  17  -3   20.20    3.70
  -3 -17  -3   16.00    4.20
   3  17   3   24.40    4.00
  -3  17  -3   18.80    3.70
  -3 -17   3   20.70    4.40
   3 -17  -3   15.50    3.60
   4  17  -3   13.20    3.30
   4  17  -3   15.50    3.70
  -4 -17  -3   18.50    4.40
   4 -17   3   17.40    4.00
  -4  17   3   24.10    4.50
  -4 -17   3   17.40    4.20
   4  17   3   22.70    4.30
   4 -17  -3   16.70    3.50
  -4  17  -3   16.90    3.70
  -5  17   3   12.80    4.10
   5 -17   3   13.60    3.70
   5  17  -3   23.80    4.60
   5  17  -3   16.50    3.50
  -5 -17  -3    9.90    3.60
   5  17   3   18.50    4.40
  -5  17  -3   12.00    3.40
  -5 -17   3   14.40    4.00
   5 -17  -3   17.00    4.00
  -6  17   3   14.90    4.30
  -6 -17  -3   13.00    4.10
   6  17  -3   10.20    3.10
   6 -17   3   12.70    4.30
   6  17  -3   22.60    4.60
   6 -17  -3   12.50    6.50
  -6  17  -3    7.70    5.20
  -6 -17   3   10.30    3.80
   6  17   3   14.20    4.00
   7  17  -3   78.39    7.30
  -7  17   3   80.59    7.60
   7  17   3   70.09    7.20
  -8  17   3    0.90    3.80
   8  17  -3    4.00    3.90
   8  17   3    3.70    3.70
   9  17  -3    5.20    4.20
  -9  17   3    5.70    4.70
   9  17   3    2.60    3.90
 -10  17   3   -2.20    3.90
  10  17  -3   -0.50    3.90
  10 -17  -3   -0.20    4.00
  10  17   3   -0.50    3.90
   0  18   3    4.20    3.20
   0  18  -3    1.90    2.80
   0 -18  -3    2.50    3.50
   0  18  -3    1.10    2.70
   0 -18   3   -4.00    2.80
   1  18  -3   10.70    3.40
   1 -18   3    6.50    3.70
   1  18  -3   17.70    3.70
  -1 -18  -3   11.90    4.40
  -1  18   3   19.10    3.80
  -1  18  -3   12.90    3.40
  -1 -18   3    8.00    4.00
  -1  18  -3   10.70    3.40
   1 -18  -3    6.80    3.90
   1  18   3   15.80    4.00
   2  18  -3   38.80    4.50
  -2 -18  -3   30.60    5.30
  -2  18   3   33.60    5.10
   2  18  -3   31.90    4.60
   2 -18   3   31.60    5.20
   2  18   3   39.70    5.00
   2 -18  -3   28.90    4.60
  -2  18  -3   30.90    4.20
  -2 -18   3   37.80    5.20
   3 -18   3   48.70    5.90
   3  18  -3   53.29    5.70
   3  18  -3   38.10    4.80
  -3  18   3   59.09    6.30
  -3 -18  -3   46.60    6.00
   3  18   3   41.00    5.40
   3 -18  -3   43.20    5.70
  -3 -18   3   45.80    5.90
  -3  18  -3   35.60    4.80
   4  18  -3    8.00    3.20
  -4 -18  -3    7.60    3.80
   4 -18   3   10.00    3.70
  -4  18   3    9.50    3.80
   4  18  -3    4.60    3.30
  -4  18  -3    4.00    3.10
   4 -18  -3   12.20    3.80
  -4 -18   3    8.70    3.80
   4  18   3   14.20    4.10
   5  18  -3   49.60    5.90
   5 -18   3   47.70    5.80
  -5  18   3   48.00    6.10
   5  18  -3   44.30    5.10
  -5 -18  -3   39.50    6.40
  -5  18  -3   39.00    5.00
  -5 -18   3   47.10    6.70
   5 -18  -3   55.09    6.10
   5  18   3   53.79    6.40
   6  18  -3   11.00    4.10
  -6  18   3   14.50    4.40
   6  18   3   15.30    4.50
  -7  18   3   33.90    6.10
   7  18  -3   20.10    4.80
   7  18   3   20.80    5.10
  -8  18   3   -2.10    3.70
   8  18  -3    0.70    3.80
   8  18   3   -0.60    3.60
   9  18  -3   25.40    5.70
  -9  18   3   32.10    6.50
   9  18   3   26.40    4.90
   0  19  -3   -1.20    3.00
   0  19   3    1.60    3.30
  -1  19   3   92.39    7.30
   1  19  -3   93.29    6.90
   1  19   3   95.29    6.80
  -2  19   3   82.39    7.00
   2  19  -3   76.49    6.50
   2  19   3   75.49    7.30
   3  19  -3   45.30    5.60
  -3  19   3   54.09    6.40
   3  19   3   47.60    6.10
  -4  19   3    0.60    3.30
   4  19  -3   -3.40    2.80
   4  19   3    2.90    3.50
  -5  19   3    4.50    3.80
   5  19  -3    1.30    3.40
   5  19   3    0.20    3.50
  -6  19   3   15.70    4.80
   6  19  -3   17.40    4.80
   6  19   3   14.20    4.60
  -7  19   3   28.60    5.70
   7  19  -3   34.30    5.80
   7  19   3   24.30    5.40
   8  19  -3   21.90    5.50
  -8  19   3   13.80    5.00
   8  19   3    9.80    4.70
   0  20   3    9.90    3.60
  -1  20   3    2.50    3.50
   1  20  -3    0.10    2.90
   1  20   3   -1.10    3.10
  -2  20   3    2.30    3.40
   2  20  -3    1.10    3.20
   2  20   3    1.20    3.50
   3  20  -3   11.60    4.20
  -3  20   3   15.80    4.50
   3  20   3    9.70    4.20
  -4  20   3    7.90    4.20
   4  20  -3   -0.50    3.30
   4  20   3    8.10    4.30
   5  20  -3   54.89    6.60
  -5  20   3   46.30    6.60
   5  20   3   54.19    7.00
  -6  20   3    8.60    4.50
   6  20  -3    6.90    4.20
   6  20   3    4.10    4.20
  -7  20   3    0.60    4.10
   7  20  -3    0.10    4.10
   7  20   3    4.00    4.30
   0  21   3    0.00    3.60
  -1  21   3    7.30    4.10
   1  21  -3    4.70    3.80
   1  21   3   16.80    4.80
   2  21  -3   -3.90    3.60
  -2  21   3   -0.60    3.40
   2  21   3    3.10    3.80
   3  21  -3   -0.40    3.50
  -3  21   3   -2.30    3.40
   3  21   3   -0.90    3.80
  -4  21   3    4.00    4.10
   4  21  -3    0.10    4.10
   4  21   3    3.70    4.10
   5  21  -3    6.60    4.80
  -5  21   3    4.50    4.30
   5  21   3   -0.60    3.70
  -6  21   3   15.20    5.10
   6  21  -3    8.60    4.60
   6  21   3    6.30    4.50
   0  22   3    2.10    4.00
  -1  22   3    1.80    3.90
   1  22   3   10.50    4.60
   2  22  -3   -1.00    3.60
  -2  22   3    4.70    4.10
   2  22   3    3.40    4.20
   3  22  -3   -3.80    4.00
  -3  22   3    0.40    4.00
   3  22   3    6.80    4.30
   4  22  -3   19.80    5.10
  -4  22   3   18.60    5.40
   4  22   3   13.00    5.20
   0   0  -4 1355.66   26.70
  -1   0  -4  353.06    8.20
   1   0   4  358.06    7.80
  -1   0  -4  346.87    7.50
   1   0  -4  340.97    8.20
  -1   0   4  350.96    7.60
  -2   0   4  418.46    9.00
  -2   0  -4  411.56    8.90
  -2   0  -4  413.06    9.30
   2   0  -4  403.06    9.30
  -3   0  -4  101.79    3.50
  -3   0   4  108.19    3.70
  -3   0  -4  104.89    3.60
   3   0  -4  104.09    3.50
  -4   0   4 1270.27   25.50
  -4   0  -4 1262.67   25.40
  -4   0  -4 1252.67   24.90
   4   0  -4 1256.87   24.80
  -5   0  -4  940.61   18.90
  -5   0  -4  970.50   20.10
  -5   0   4  957.10   20.10
   5   0  -4  897.01   20.60
   5   0  -4  952.20   18.80
  -5   0   4  913.11   20.50
  -6   0  -4  523.55   10.90
   6   0  -4  512.55   10.80
  -6   0   4  517.95   12.60
   6   0  -4  491.65   13.20
  -6   0  -4  522.55   12.60
   7   0   4    0.60    1.30
   7   0  -4   -1.20    1.60
  -7   0   4   -0.30    1.20
  -7   0  -4   -1.40    1.50
  -8   0  -4  626.74   15.70
   8   0  -4  605.94   16.50
   8   0   4  622.14   15.10
  -8   0   4  609.74   15.60
  -9   0  -4   -1.70    2.10
  -9   0   4   -1.70    1.40
   9   0  -4   -0.60    2.10
   9   0   4   -0.20    1.60
 -10   0  -4  147.39    6.90
  10   0   4  144.79    6.70
 -10   0   4  149.99    7.40
  10   0  -4  149.79    7.90
 -11   0  -4   -2.20    2.50
 -11   0   4    1.20    2.80
  11   0  -4    0.10    2.70
  11   0   4   -2.40    2.00
  12   0   4  406.06   13.30
  12   0  -4  419.36   15.00
 -12   0  -4  419.66   14.10
 -12   0   4  391.06   13.90
  13   0   4  151.98    8.70
  13   0  -4  159.18    9.70
  14   0  -4  190.88   11.00
  15   0  -4   79.69    8.30
   0  -1   4    0.50    0.60
   0  -1  -4    0.60    0.80
   0   1  -4    1.60    0.90
   0   1   4    1.30    0.60
   1   1  -4   61.29    2.70
  -1  -1  -4   68.49    2.70
  -1  -1  -4   62.39    2.00
   1  -1   4   64.89    2.60
  -1   1   4   59.79    2.00
   1   1   4   50.49    2.00
  -1   1  -4   61.29    2.50
   1  -1  -4   66.29    2.80
  -1  -1   4   60.19    2.40
  -1   1  -4   62.79    2.30
  -2  -1  -4   38.60    1.80
  -2  -1  -4   47.20    2.30
   2   1  -4   42.70    2.20
  -2   1  -4   48.30    2.20
  -2   1  -4   42.90    2.20
   2  -1  -4   41.10    2.20
  -2  -1   4   41.20    2.20
  -3   1   4  238.18    6.00
  -3  -1  -4  231.68    6.10
  -3  -1  -4  229.88    5.90
   3   1  -4  236.98    5.90
  -3   1  -4  229.98    6.00
   3  -1  -4  237.08    6.10
  -3   1  -4  229.38    6.00
  -3  -1   4  225.48    6.20
  -4  -1  -4    0.70    0.90
   4   1  -4    2.00    0.90
  -4   1   4    0.00    1.10
  -4  -1  -4    3.10    1.20
  -4   1  -4    1.20    1.00
   4  -1  -4    1.50    0.90
  -4   1  -4    0.60    0.70
  -4  -1   4   -1.30    1.20
  -5  -1  -4   30.40    2.20
   5   1  -4   23.80    2.70
  -5   1   4   29.50    2.20
  -5   1   4   26.70    2.70
  -5  -1  -4   25.20    1.90
   5   1  -4   23.30    1.60
   5  -1  -4   25.20    1.90
   5  -1  -4   24.40    2.80
  -5  -1   4   22.00    2.30
  -5   1  -4   26.30    1.80
  -5   1  -4   25.10    2.40
   6   1  -4  276.47    6.50
  -6   1   4  293.67    8.20
  -6  -1  -4  278.47    8.20
  -6  -1  -4  290.37    6.90
   6   1  -4  272.27    8.60
  -6   1   4  286.67    8.80
   6  -1  -4  276.57    8.90
  -6   1  -4  290.97    6.60
   6  -1  -4  290.67    6.80
  -6  -1   4  290.97    8.40
  -6   1  -4  282.57    8.30
   7  -1   4   48.90    3.20
  -7   1   4   49.10    4.00
   7   1  -4   40.60    3.90
  -7  -1  -4   41.70    3.50
  -7   1   4   44.00    3.50
  -7   1  -4   48.30    3.70
   7   1   4   47.60    3.30
  -7  -1   4   46.00    3.70
   7  -1  -4   54.39    4.20
  -8  -1  -4    9.10    2.20
   8   1  -4    7.40    2.50
  -8   1   4    4.70    1.80
   8  -1   4    5.00    1.80
  -8   1  -4    9.00    2.50
   8  -1  -4    3.80    2.30
   8   1   4    9.40    2.20
  -8  -1   4    7.50    2.40
  -9  -1  -4    1.20    2.30
   9   1  -4    2.40    1.90
   9  -1   4    2.10    1.90
  -9   1   4    2.50    2.20
   9  -1  -4    4.60    2.10
   9   1   4   -0.10    1.80
  -9  -1   4   -0.30    2.10
  -9   1  -4    2.50    1.80
 -10  -1  -4   65.89    5.30
  10   1  -4   63.79    5.50
 -10   1   4   69.69    5.40
  10  -1   4   59.69    4.60
  10   1   4   72.49    5.00
 -10   1  -4   55.19    5.10
  10  -1  -4   69.29    5.80
 -10  -1   4   60.99    5.40
 -11   1   4    2.10    2.80
 -11  -1  -4    8.70    3.20
  11  -1   4    8.00    2.70
  11   1  -4    3.40    2.90
 -11  -1   4    6.20    2.60
  11   1   4    7.80    2.80
  11  -1  -4    9.80    3.50
 -11   1  -4    8.20    3.20
 -12   1   4   49.20    5.50
  12  -1   4   41.80    4.80
  12   1  -4   48.20    6.10
 -12  -1  -4   32.60    4.90
  12  -1  -4   42.50    5.70
 -12   1  -4   36.70    4.60
 -12  -1   4   37.70    5.10
  12   1   4   42.10    5.00
  13   1  -4    6.40    3.20
  13   1   4    9.60    3.40
  13  -1  -4   11.40    4.30
  14   1  -4   14.20    5.00
  14  -1  -4   12.00    4.70
  14   1   4    6.40    4.30
  15   1  -4    1.50    4.30
  15  -1  -4    4.70    4.70
   0   2  -4  120.29    3.90
   0  -2   4  124.19    3.90
   0  -2  -4  127.99    4.10
   0   2   4  129.59    2.90
   1   2  -4  336.97    8.20
  -1   2   4  351.16    7.10
  -1  -2  -4  345.97    7.10
  -1  -2  -4  352.76    8.40
   1  -2   4  362.16    8.30
   1  -2  -4  347.47    8.30
  -1  -2   4  340.17    8.10
  -1   2  -4  356.76    8.00
  -1   2  -4  354.86    8.20
  -2  -2  -4 2623.84   49.99
  -2  -2  -4 2629.04   49.10
   2  -2   4 2626.14   50.09
   2   2  -4 2550.64   49.80
  -2   2   4 2627.04   49.10
   2  -2  -4 2631.64   49.99
  -2   2  -4 2610.84   49.70
  -2  -2   4 2662.13   49.99
  -2   2  -4 2613.14   49.80
   3   2  -4  664.73   13.90
  -3  -2  -4  661.73   13.70
   3  -2  -4  663.63   14.10
  -3  -2   4  656.43   14.40
  -3   2  -4  654.73   14.20
  -4  -2  -4   86.59    3.40
  -4   2   4   88.19    3.40
   4   2  -4   91.49    3.10
  -4  -2  -4   93.19    3.40
  -4  -2   4   89.09    3.90
  -4   2  -4   90.39    3.60
   4  -2  -4   86.09    3.30
  -4   2  -4   86.39    3.20
  -5  -2  -4  572.14   13.10
  -5  -2  -4  597.84   12.70
  -5   2   4  560.84   13.90
  -5   2   4  577.74   13.10
   5   2  -4  565.74   13.80
   5   2  -4  572.04   12.20
   5  -2  -4  564.34   12.50
  -5   2  -4  585.04   12.20
  -5  -2   4  610.64   13.70
   5  -2  -4  556.34   14.00
  -5   2  -4  571.54   13.40
  -6   2   4   26.50    3.00
   6   2  -4   34.80    2.90
  -6  -2  -4   28.80    2.20
  -6   2   4   28.10    2.60
   6   2  -4   29.20    1.80
  -6  -2  -4   34.50    2.90
  -6   2  -4   27.20    2.60
   6  -2  -4   25.60    3.10
   6  -2  -4   32.10    2.10
  -6  -2   4   31.60    2.60
  -6   2  -4   31.50    1.90
   6   2   4   31.20    2.80
  -7  -2  -4   48.60    3.70
   7  -2   4   60.69    3.40
  -7   2   4   52.69    3.70
  -7   2   4   46.40    4.00
   7   2  -4   50.59    3.70
  -7   2  -4   48.20    3.40
   7  -2  -4   55.69    4.30
  -7  -2   4   55.49    4.00
   7   2   4   55.39    3.60
  -8   2   4   23.00    3.10
   8   2  -4   16.70    3.10
   8  -2   4   22.40    2.70
  -8  -2  -4   27.30    3.30
  -8   2   4   19.90    3.10
   8   2   4   22.00    2.90
   8  -2  -4   22.80    3.30
  -8  -2   4   24.00    3.20
  -8   2  -4   17.90    3.00
  -9   2   4   31.00    3.70
  -9  -2  -4   39.60    3.90
   9   2  -4   44.90    4.70
   9  -2   4   35.00    3.60
  -9   2  -4   36.70    4.00
  -9  -2   4   34.00    4.00
   9  -2  -4   40.60    4.60
   9   2   4   36.40    3.80
  10  -2   4  111.49    5.90
  10   2  -4  119.19    7.10
 -10  -2  -4  102.79    5.90
 -10   2   4  120.69    6.60
  10  -2  -4  127.89    7.00
 -10  -2   4  123.19    6.40
  10   2   4  108.39    6.00
 -10   2  -4  108.69    6.50
 -11   2   4    8.90    3.20
 -11  -2  -4    5.50    3.00
  11   2  -4    4.90    3.00
  11  -2   4    7.30    2.90
  11  -2  -4    7.30    3.20
  11   2   4    7.10    2.80
 -11   2  -4    8.40    3.20
 -11  -2   4    6.10    3.00
 -12   2   4   12.90    3.20
  12   2  -4   11.80    4.00
  12   2   4    8.80    3.20
  12  -2  -4   16.00    4.20
 -12  -2   4   11.50    3.80
 -12   2  -4    8.40    3.50
  13   2  -4    9.50    4.00
  13  -2  -4    1.30    3.50
  13   2   4    4.90    3.20
  14   2  -4   64.79    7.70
  14  -2  -4   55.99    6.70
  14   2   4   58.69    6.30
  15   2  -4    1.60    4.20
  15  -2  -4    0.90    3.90
   0   3   4    0.00    0.20
   0   3  -4   -0.10    0.80
   0  -3   4    0.00    0.70
   0   3   4   -0.10    0.20
   0  -3  -4   -0.30    0.70
  -1  -3  -4    3.30    0.50
   1   3  -4    2.50    0.80
   1  -3   4    3.60    1.00
  -1   3   4    6.30    0.60
  -1  -3  -4    2.80    0.90
  -1   3  -4    4.00    0.90
  -1  -3   4    4.40    1.20
   1  -3  -4    1.70    1.00
  -1   3  -4    2.40    1.00
   2   3  -4 1767.92   34.60
  -2   3   4 1787.82   33.60
  -2  -3  -4 1816.82   35.00
  -2  -3  -4 1798.92   33.70
   2  -3   4 1758.32   35.00
  -2   3  -4 1785.12   34.60
   2  -3  -4 1775.82   34.90
  -2  -3   4 1778.42   34.80
  -2   3  -4 1753.82   34.60
   3   3  -4  234.58    6.20
  -3   3   4  246.28    5.80
  -3  -3  -4  231.48    5.80
   3  -3  -4  244.68    6.50
  -3  -3   4  241.78    6.60
  -3   3  -4  228.28    6.50
   4   3  -4  129.19    4.10
  -4   3   4  129.29    4.20
  -4  -3  -4  132.19    4.30
  -4  -3  -4  144.79    4.60
   4  -3  -4  138.29    4.50
  -4   3  -4  132.29    4.60
  -4  -3   4  125.59    4.80
  -4   3  -4  139.39    4.30
  -5   3   4   53.19    3.50
  -5  -3  -4   55.49    3.00
   5   3  -4   50.19    2.40
  -5   3   4   50.49    2.80
   5   3  -4   48.60    3.30
  -5  -3  -4   52.79    2.80
  -5  -3   4   47.80    3.30
  -5   3  -4   48.80    2.40
   5  -3  -4   47.70    3.40
   5  -3  -4   50.49    2.70
  -5   3  -4   52.39    3.00
  -6  -3  -4  152.78    5.40
  -6  -3  -4  143.99    4.70
  -6   3   4  141.99    5.20
   6   3  -4  141.79    4.20
   6   3  -4  140.99    5.90
  -6   3   4  143.89    5.80
   6  -3  -4  143.19    6.00
  -6   3  -4  144.69    4.20
  -6  -3   4  149.79    5.60
   6   3   4  139.79    5.30
   6  -3  -4  152.18    4.60
  -6   3  -4  141.49    5.60
  -7  -3  -4   20.90    2.70
   7   3  -4   22.60    3.10
  -7   3   4   18.90    3.00
   7  -3   4   19.20    2.40
  -7   3   4   24.30    2.80
   7  -3  -4   20.20    3.20
   7   3   4   22.70    2.70
  -7   3  -4   19.10    2.80
  -7  -3   4   18.50    2.80
  -8  -3  -4   22.80    3.10
   8  -3   4   24.60    2.80
  -8   3   4   16.60    3.20
   8   3  -4   17.80    3.10
  -8   3   4   20.70    2.90
   8  -3  -4   13.00    3.10
  -8   3  -4   25.10    3.30
  -8  -3   4   18.00    2.80
   8   3   4   20.90    2.90
   9  -3   4    3.20    1.90
  -9   3   4    5.40    2.80
  -9   3   4    4.20    2.30
  -9  -3  -4    1.40    2.20
   9   3  -4    3.40    2.50
   9  -3  -4    5.10    2.60
  -9  -3   4    2.30    1.80
  -9   3  -4    4.00    2.40
   9   3   4    4.30    2.20
 -10   3   4    4.00    2.50
  10  -3   4    0.60    2.20
 -10  -3  -4    2.10    2.50
  10   3  -4    2.50    2.70
 -10  -3   4   -0.10    2.50
 -10   3  -4    2.00    2.00
  10   3   4    2.10    2.20
  10  -3  -4    2.80    2.30
 -11  -3  -4    4.80    2.40
 -11   3   4   10.50    3.20
  11   3  -4    2.90    2.40
  11   3   4    5.90    2.70
  11  -3  -4    6.30    3.30
 -11   3  -4    3.50    3.00
 -11  -3   4    3.40    3.00
  12   3  -4   22.70    4.50
 -12  -3  -4   18.40    4.10
 -12   3   4   18.40    4.00
 -12   3  -4   22.50    3.90
  12   3   4   21.10    4.00
  12  -3  -4   18.50    4.30
 -12  -3   4   16.40    4.20
  13   3  -4    0.30    3.50
  13  -3  -4    2.20    3.40
  13   3   4   -1.20    2.80
  14   3  -4   -0.20    3.60
  14   3   4    2.90    3.30
  14  -3  -4   -0.60    3.60
  15   3  -4    1.50    4.40
  15   3   4   -0.50    3.40
  15  -3  -4    2.40    4.10
   0  -4   4 5511.55  101.39
   0   4  -4 5291.67  101.19
   0  -4  -4 5429.76  101.69
  -1   4   4  204.18    4.10
  -1  -4  -4  196.58    4.20
   1   4  -4  198.48    5.60
  -1  -4  -4  209.78    6.20
   1  -4   4  196.48    5.80
   1  -4  -4  207.88    6.10
   1  -4  -4  211.28    4.30
  -1  -4   4  197.58    5.70
  -1   4  -4  207.68    5.60
  -1   4  -4  214.08    5.90
   2  -4   4  111.79    4.30
  -2  -4  -4  112.69    3.10
   2   4  -4  107.39    4.00
  -2  -4  -4  114.59    4.30
  -2   4   4  115.69    3.00
   2  -4  -4  111.19    4.20
  -2  -4   4  109.29    4.00
  -2   4  -4  113.29    4.10
  -2   4  -4  112.89    4.00
  -3  -4  -4   94.59    3.20
  -3  -4  -4   94.79    3.90
   3   4  -4   91.29    3.60
  -3   4   4   99.59    3.10
  -3   4  -4   97.09    3.90
  -3  -4   4   97.19    3.90
   3  -4  -4   96.09    3.80
  -3   4  -4   90.39    3.60
  -4   4   4   42.20    2.80
   4   4  -4   42.80    2.40
  -4  -4  -4   43.50    2.40
  -4  -4  -4   46.20    2.70
  -4   4  -4   42.40    2.40
  -4   4  -4   43.70    2.60
  -4  -4   4   40.10    3.00
   4  -4  -4   46.00    2.70
   5   4  -4   40.40    2.30
  -5   4   4   39.20    2.90
  -5   4   4   47.20    2.70
   5   4  -4   45.90    3.20
  -5  -4  -4   39.10    2.60
  -5  -4  -4   44.90    2.80
   5  -4  -4   43.50    2.70
   5   4   4   41.80    2.80
  -5   4  -4   39.10    2.70
  -5   4  -4   47.50    2.50
  -5  -4   4   38.30    3.10
  -6  -4  -4  175.58    5.70
  -6   4   4  186.98    6.80
  -6  -4  -4  180.08    6.10
   6   4  -4  169.68    5.00
   6   4  -4  173.28    6.70
  -6   4   4  184.38    6.00
   6  -4  -4  185.08    7.00
  -6   4  -4  171.08    6.20
   6   4   4  181.48    6.20
  -6  -4   4  169.78    6.50
  -6   4  -4  181.08    5.10
   6  -4  -4  181.98    5.50
   7  -4   4   30.40    2.90
   7   4  -4   27.60    3.40
  -7   4   4   27.20    3.40
  -7   4   4   31.20    3.10
  -7  -4  -4   34.20    3.10
   7   4   4   29.50    3.10
  -7   4  -4   25.70    3.10
  -7  -4   4   23.70    2.90
   7  -4  -4   31.50    3.70
  -8   4   4  503.05   14.40
  -8  -4  -4  523.95   13.60
  -8   4   4  517.65   13.60
   8  -4   4  492.25   13.10
   8   4  -4  498.05   14.40
   8  -4  -4  528.05   15.00
  -8  -4   4  531.95   14.30
  -8   4  -4  504.95   13.80
   8   4   4  522.95   13.70
  -9   4   4    2.40    2.60
   9   4  -4    0.00    1.70
   9  -4   4    0.90    1.70
  -9   4   4    0.40    2.00
  -9  -4  -4    1.20    2.20
   9  -4  -4   -0.90    1.70
  -9  -4   4    0.00    2.30
   9   4   4    0.60    1.90
  -9   4  -4   -0.20    2.20
  10   4  -4  189.28    8.40
 -10  -4  -4  169.08    7.80
 -10   4   4  167.68    8.10
 -10   4   4  166.28    7.60
 -10  -4   4  151.68    7.80
 -10   4  -4  171.68    8.00
  10   4   4  185.28    7.80
  10  -4  -4  173.98    8.50
 -11  -4  -4   14.40    3.60
 -11   4   4   27.10    4.10
  11   4  -4   23.20    4.30
 -11  -4   4   15.70    3.30
 -11   4  -4   17.10    3.40
  11   4   4   20.40    3.70
  11  -4  -4   19.90    4.40
 -12   4   4    9.30    3.40
  12   4  -4    9.20    3.90
 -12  -4  -4    5.00    3.40
  12   4   4    3.10    2.80
 -12  -4   4    6.50    3.50
  12  -4  -4   10.00    3.80
 -12   4  -4    6.70    3.60
  13   4  -4   15.80    4.60
  13   4   4   17.40    4.30
  13  -4  -4   26.90    5.30
  14   4  -4   12.90    4.70
  14   4   4   18.90    4.70
  14  -4  -4    8.40    4.30
  15   4  -4   -6.20    3.90
  15   4   4    1.60    3.60
  15  -4  -4    5.70    4.30
   0  -5   4    1.70    1.40
   0   5  -4    1.70    1.20
   0  -5  -4   -1.40    1.20
   1   5  -4  793.02   17.50
  -1   5   4  830.12   15.60
  -1  -5  -4  854.41   18.20
  -1  -5  -4  818.72   15.70
   1  -5   4  849.52   17.90
   1  -5  -4  819.22   15.60
  -1   5  -4  816.52   17.60
   1  -5  -4  856.31   15.70
  -1   5  -4  842.62   17.50
   1  -5  -4  836.22   18.10
  -1  -5   4  836.22   17.80
  -2  -5  -4    2.50    0.70
  -2  -5  -4    1.60    1.30
  -2   5   4    1.30    0.60
   2   5  -4    1.50    0.90
   2  -5   4    1.30    1.40
  -2   5  -4    0.80    1.10
  -2   5  -4    1.00    1.20
   2  -5  -4    1.10    1.20
  -2  -5   4    1.40    1.40
  -3  -5  -4   47.00    2.20
  -3   5   4   47.90    2.10
  -3  -5  -4   53.09    3.20
   3   5  -4   46.90    2.70
   3  -5   4   50.89    3.30
  -3   5  -4   54.59    3.00
  -3   5  -4   46.90    2.70
  -3  -5   4   46.90    3.10
   3  -5  -4   46.70    2.90
  -4  -5  -4   -0.30    0.40
  -4   5   4    0.10    0.90
  -4  -5  -4   -0.40    0.90
   4   5  -4    1.10    1.30
  -4   5   4   -0.90    0.90
   4   5  -4    0.30    0.80
   4   5   4    0.70    1.10
  -4   5  -4    0.60    0.70
  -4  -5   4   -0.60    0.90
   4  -5  -4   -0.10    0.90
  -4   5  -4    0.50    0.90
   5   5  -4  335.87    9.60
  -5  -5  -4  344.07    9.10
  -5  -5  -4  359.66    8.80
   5   5  -4  349.37    8.50
  -5   5   4  328.77    9.60
   5  -5  -4  354.36    9.10
   5   5   4  338.97    9.30
  -5  -5   4  340.77    9.70
  -5   5  -4  343.87    8.50
  -5   5  -4  338.37    9.40
  -6  -5  -4   97.19    4.10
   6   5  -4   93.79    4.90
   6   5  -4   92.09    3.60
  -6  -5  -4   91.99    4.20
  -6   5   4   81.99    4.80
  -6   5   4   90.99    4.10
  -6  -5   4  107.89    5.10
   6  -5  -4   87.89    3.90
  -6   5  -4   89.59    4.60
   6   5   4   87.99    4.40
  -6   5  -4   96.99    3.70
   6  -5  -4   89.09    5.20
   7   5  -4  276.77    9.30
  -7  -5  -4  308.97    8.90
   7  -5   4  288.77    8.50
  -7   5   4  306.07    8.80
  -7   5   4  283.77    9.80
  -7  -5   4  287.07    9.40
   7   5   4  294.57    9.10
   7  -5  -4  292.87   10.10
  -7   5  -4  277.17    8.90
   8  -5   4   34.90    3.40
  -8   5   4   31.00    3.70
  -8   5   4   33.10    3.40
   8   5  -4   36.20    4.10
  -8  -5  -4   37.50    3.70
   8   5   4   38.20    3.80
   8  -5  -4   35.70    4.10
  -8   5  -4   37.90    3.70
  -8  -5   4   33.30    3.60
   9   5  -4    1.60    2.50
  -9   5   4    3.50    2.20
  -9  -5  -4    3.30    2.30
  -9   5   4    5.40    2.20
  -9   5  -4    2.40    2.40
   9   5   4    4.30    2.30
   9  -5  -4    3.30    2.10
  -9  -5   4    5.70    2.80
 -10   5   4    1.60    2.20
  10   5  -4   -1.20    2.60
 -10   5   4    1.50    2.30
 -10  -5  -4   -0.80    2.50
  10  -5  -4    1.20    2.10
  10   5   4   -0.60    2.10
 -10   5  -4    0.70    2.50
 -10  -5   4    0.10    2.50
 -11  -5  -4  208.58    9.10
  11   5  -4  190.78    9.60
 -11   5   4  196.68    8.80
  11  -5  -4  216.08   10.30
  11   5   4  198.18    8.80
 -11  -5   4  206.98    9.10
 -11   5  -4  208.78    9.30
  12   5  -4    3.60    3.50
 -12  -5  -4    8.80    3.60
 -12   5   4    3.00    3.00
  12  -5  -4    4.30    3.60
 -12   5  -4    4.80    3.30
 -12  -5   4    9.30    3.80
  12   5   4    3.80    3.20
  13   5  -4    0.30    3.60
  13  -5  -4   -4.00    3.20
  13   5   4    1.80    3.10
  14   5  -4   14.10    5.00
  14   5   4   27.50    5.00
  14  -5  -4   22.70    5.10
  15   5  -4    4.40    4.60
  15   5   4    2.30    3.80
  15  -5  -4    7.70    4.50
   0  -6   4 2460.95   47.40
   0  -6  -4 2421.66   47.90
   0   6  -4 2413.76   47.30
  -1  -6  -4   19.90    2.20
  -1  -6  -4   25.90    1.00
   1  -6   4   27.80    2.60
   1   6  -4   23.00    2.10
   1  -6  -4   27.20    1.00
  -1   6  -4   27.40    2.50
   1  -6  -4   19.20    2.20
  -1  -6   4   22.90    2.20
  -2   6   4   34.90    1.50
   2   6  -4   35.00    2.60
   2  -6   4   36.10    2.80
  -2  -6  -4   31.50    2.80
  -2  -6  -4   33.20    1.60
   2  -6  -4   26.00    2.50
  -2   6  -4   34.70    2.50
  -2   6  -4   32.70    2.60
  -2  -6   4   37.50    2.80
   3  -6   4   33.70    2.60
  -3  -6  -4   36.10    2.90
  -3  -6  -4   38.60    2.00
  -3   6   4   36.00    2.60
  -3   6   4   37.40    1.90
   3   6  -4   36.80    2.60
  -3   6  -4   39.00    2.50
  -3   6  -4   39.50    2.40
   3  -6  -4   39.00    2.90
  -3  -6   4   35.00    2.80
   3   6   4   34.90    2.50
  -4  -6  -4   18.00    1.80
  -4  -6  -4   15.70    2.00
  -4   6   4   18.30    1.70
   4   6  -4   12.80    2.10
   4  -6   4   10.60    2.10
   4   6  -4   14.50    1.70
  -4   6   4   19.40    2.50
   4  -6  -4   13.50    1.90
  -4   6  -4   15.00    2.10
   4   6   4   14.70    2.10
  -4  -6   4   12.50    1.90
   5   6  -4  657.43   14.80
  -5  -6  -4  670.03   14.90
  -5   6   4  656.93   16.20
   5   6  -4  677.53   16.10
  -5   6   4  661.03   14.70
  -5  -6  -4  685.93   15.70
  -5   6  -4  684.33   14.90
  -5  -6   4  680.73   16.00
   5  -6  -4  660.13   15.40
   5   6   4  672.63   15.70
  -5   6  -4  662.03   15.80
   6   6  -4   18.20    1.90
  -6   6   4   24.40    3.20
  -6  -6  -4   16.40    2.20
  -6  -6  -4   20.90    2.40
   6   6  -4   17.50    2.80
  -6   6   4   14.60    2.00
   6  -6  -4   16.60    2.10
  -6  -6   4   17.80    2.80
  -6   6  -4   17.10    2.30
   6   6   4   18.20    2.60
  -6   6  -4   17.40    1.90
  -7   6   4   31.70    3.90
   7   6  -4   31.50    3.80
  -7   6   4   32.90    3.10
  -7  -6  -4   34.90    3.20
   7  -6   4   38.00    3.20
   7   6   4   28.80    3.30
   7  -6  -4   29.10    3.90
  -7   6  -4   28.80    3.40
  -7   6  -4   23.70    4.80
  -7  -6   4   30.00    3.50
   8   6  -4  216.48    8.70
  -8   6   4  236.98    8.90
  -8   6   4  229.68    7.90
  -8  -6  -4  213.68    7.80
  -8  -6   4  217.28    8.20
  -8   6  -4  220.68    8.40
   8   6   4  215.28    8.10
   8  -6  -4  206.78    8.80
  -9   6   4   18.90    3.10
   9   6  -4   22.50    3.90
  -9   6   4   17.80    3.60
  -9  -6  -4   16.50    2.80
  -9   6  -4   16.30    3.30
  -9  -6   4   20.90    3.70
   9  -6  -4   18.50    3.80
   9   6   4   15.00    3.00
 -10  -6  -4   28.40    4.00
 -10   6   4   27.70    4.40
  10   6  -4   25.40    3.90
 -10   6   4   29.70    3.90
 -10  -6   4   24.60    4.00
  10   6   4   31.40    4.00
  10  -6  -4   31.30    4.80
 -10   6  -4   31.20    4.20
  11   6  -4    1.80    3.00
 -11   6   4    3.40    3.30
 -11   6   4    6.50    2.90
 -11  -6  -4    8.70    3.20
  11   6   4    1.50    2.60
  11  -6  -4    9.30    3.80
 -11  -6   4    6.10    2.70
 -11   6  -4    9.40    3.30
  12   6  -4    3.80    3.50
 -12   6   4    1.00    2.90
 -12  -6  -4   -3.10    2.80
 -12  -6   4    2.40    3.50
  12   6   4    2.40    2.90
  12  -6  -4    2.20    3.30
 -12   6  -4    0.20    2.40
  13   6  -4    6.40    4.20
  13   6   4   13.70    4.10
  13  -6  -4   13.70    4.50
  14   6  -4   26.20    5.50
  14  -6  -4   22.90    5.40
  14   6   4   21.60    4.70
  15   6  -4    0.90    4.20
  15   6   4    2.20    3.80
  15  -6  -4    8.50    4.40
   0  -7  -4    0.80    1.30
   0  -7   4    1.20    1.10
   0   7  -4    1.00    0.90
   0   7   4   -0.40    1.00
   0  -7  -4    0.20    0.30
   0  -7  -4    0.10    0.30
   1   7  -4   68.89    3.40
   1  -7   4   64.79    3.60
  -1  -7  -4   69.79    1.90
  -1  -7  -4   65.59    3.90
  -1   7   4   61.19    3.40
   1   7   4   65.69    3.50
   1  -7  -4   66.09    3.60
  -1   7  -4   67.39    3.40
  -1  -7   4   73.39    3.70
   1  -7  -4   66.99    1.90
  -2  -7  -4   12.70    2.00
   2   7  -4   11.70    1.60
   2  -7   4   13.00    1.90
  -2  -7  -4   14.20    1.20
  -2   7   4   14.20    1.10
  -2   7   4   12.10    1.80
  -2  -7   4   13.10    2.00
  -2   7  -4   11.70    1.60
   2   7   4   12.30    1.90
  -2   7  -4   15.40    1.90
   2  -7  -4   11.80    1.90
   2  -7  -4   17.10    1.30
  -3   7   4  172.58    4.60
   3  -7   4  178.18    6.30
  -3  -7  -4  177.88    4.70
   3   7  -4  175.18    5.80
   3   7  -4  163.48    5.70
  -3  -7  -4  182.28    6.40
  -3   7   4  172.38    6.00
   3   7   4  179.98    5.90
  -3  -7   4  169.08    5.90
  -3   7  -4  172.08    5.90
  -3   7  -4  175.68    5.80
   3  -7  -4  184.98    6.30
  -4  -7  -4  247.38    7.80
  -4   7   4  231.18    6.20
  -4   7   4  230.78    7.70
   4   7  -4  230.68    7.00
   4  -7   4  244.98    8.00
  -4  -7  -4  253.07    6.50
   4   7  -4  236.08    7.50
   4   7   4  236.68    7.40
  -4  -7   4  239.98    7.50
  -4   7  -4  239.98    7.10
  -4   7  -4  239.78    7.50
   4  -7  -4  249.97    7.70
   5   7  -4    2.60    1.30
  -5  -7  -4    5.70    1.50
  -5   7   4    7.30    2.20
  -5   7   4    5.80    1.40
   5   7  -4    4.90    1.90
   5  -7   4    5.60    1.70
   5  -7  -4    4.10    1.70
   5   7   4    6.90    1.90
  -5  -7   4    5.00    1.60
  -5   7  -4    5.10    1.50
  -5   7  -4    4.20    1.40
   6   7  -4  190.88    7.10
  -6   7   4  185.88    7.40
  -6  -7  -4  198.08    6.90
  -6  -7  -4  193.18    6.30
   6   7  -4  185.88    6.10
  -6   7  -4  170.18    6.80
  -6  -7   4  184.48    7.20
   6  -7  -4  185.18    6.60
   6   7   4  180.18    6.90
  -6   7  -4  181.08    6.00
   7   7  -4    0.20    2.00
  -7  -7  -4   -0.30    1.60
  -7   7   4   -0.60    1.40
  -7   7   4   -0.40    2.00
   7  -7  -4    2.30    2.30
   7   7   4   -1.00    1.80
  -7   7  -4    0.30    1.90
  -7  -7   4    0.30    2.10
  -8   7   4    0.00    2.30
  -8   7   4    1.70    1.90
   8   7  -4   -1.10    1.70
  -8  -7  -4   -0.20    1.90
   8  -7  -4   -0.40    1.70
   8   7   4   -1.30    1.80
  -8  -7   4    1.00    1.80
  -8   7  -4   -0.10    2.00
   9   7  -4   12.00    2.90
  -9  -7  -4   11.00    2.90
  -9   7   4    6.60    2.40
  -9   7   4    8.00    3.10
  -9  -7   4    5.10    2.80
  -9   7  -4    8.10    2.40
   9  -7  -4    3.70    2.80
   9   7   4    7.10    2.60
 -10  -7  -4   41.00    4.60
 -10   7   4   46.70    5.40
  10   7  -4   54.69    5.70
 -10   7   4   47.30    4.70
  10  -7  -4   51.69    5.80
 -10  -7   4   50.49    5.30
  10   7   4   47.10    4.90
 -10   7  -4   41.00    4.80
 -11   7   4   18.10    3.60
  11   7  -4   19.70    3.80
 -11   7   4   20.70    4.50
 -11  -7  -4   19.30    3.90
  11   7   4   16.40    3.70
 -11   7  -4   15.30    3.70
 -11  -7   4   21.40    4.20
  11  -7  -4   13.80    4.10
  12   7  -4   -2.20    3.10
 -12   7   4    1.00    2.80
 -12  -7  -4   -3.60    2.80
  12  -7  -4   -4.70    2.90
  12   7   4   -3.50    2.60
  13   7  -4   -3.10    3.50
  13  -7  -4    1.50    3.70
  13   7   4   -2.00    3.00
  14   7  -4    0.90    4.20
  14   7   4    2.70    3.70
  14  -7  -4    3.80    3.90
   0   8  -4  327.07    9.00
   0  -8  -4  337.37    6.60
   0  -8   4  342.77    9.20
   0  -8  -4  325.87    9.70
   0   8   4  325.07    9.00
   1   8  -4   54.59    3.20
  -1   8   4   56.39    3.20
  -1  -8  -4   53.59    1.80
  -1  -8  -4   47.20    3.60
   1  -8   4   51.99    3.40
  -1  -8   4   54.09    3.10
   1  -8  -4   52.19    3.80
  -1   8  -4   55.39    3.20
   1  -8  -4   54.39    1.80
   1   8   4   49.30    3.20
   2  -8   4   10.80    2.10
   2   8  -4    9.20    1.60
  -2  -8  -4   13.20    1.20
  -2  -8  -4   10.80    2.00
  -2   8   4   10.40    1.80
  -2   8   4   12.00    1.10
  -2   8  -4   11.90    1.90
   2  -8  -4    8.60    1.80
  -2   8  -4   12.60    1.90
   2  -8  -4   12.30    1.20
  -2  -8   4    8.80    1.90
   2   8   4   12.50    1.90
   3   8  -4    1.40    1.40
   3  -8   4    3.10    1.40
  -3   8   4    3.80    1.70
  -3   8   4    3.40    0.90
   3   8  -4    3.60    1.20
  -3  -8  -4    2.50    1.00
  -3  -8  -4    2.00    1.50
   3  -8  -4    1.20    1.30
   3   8   4    1.50    1.50
  -3   8  -4    2.70    1.50
  -3   8  -4    2.90    1.10
  -3  -8   4    1.70    1.50
  -4   8   4   54.09    2.70
   4   8  -4   57.29    3.40
  -4   8   4   51.69    3.50
  -4  -8  -4   59.59    2.90
   4  -8   4   54.09    3.90
  -4  -8  -4   54.09    3.50
   4   8  -4   58.39    3.50
   4   8   4   53.39    3.40
  -4  -8   4   56.19    3.90
   4  -8  -4   52.39    3.70
  -4   8  -4   53.59    3.30
  -4   8  -4   58.29    3.50
   5  -8   4   73.49    4.80
  -5  -8  -4   77.49    3.70
  -5   8   4   63.99    4.10
   5   8  -4   78.99    4.00
  -5   8   4   76.09    3.50
  -5  -8  -4   70.59    4.40
   5   8  -4   75.09    4.50
   5   8   4   72.79    4.30
  -5   8  -4   78.19    4.40
  -5  -8   4   69.49    4.50
   5  -8  -4   71.49    4.40
   6   8  -4   15.80    2.10
  -6  -8  -4   21.00    2.60
   6  -8   4   21.10    3.00
  -6   8   4   22.10    2.50
  -6  -8  -4   13.80    2.50
  -6   8   4   18.80    3.20
   6   8  -4   18.10    3.00
   6  -8  -4   16.40    2.50
   6   8   4   19.40    2.90
  -6  -8   4   21.00    3.10
  -6   8  -4   18.30    2.60
  -6   8  -4   16.20    2.20
  -7  -8  -4   88.19    4.70
   7   8  -4   93.29    5.60
   7   8  -4   82.89    6.00
  -7   8   4   91.29    5.70
   7   8   4   93.69    5.40
  -7   8  -4   88.99    5.20
  -7  -8   4   92.79    5.50
   8   8  -4    9.10    2.90
  -8   8   4    9.90    2.50
  -8  -8  -4    7.70    2.40
  -8   8   4   10.70    3.10
  -8   8  -4    9.20    2.70
   8   8   4   10.00    2.70
  -8  -8   4    8.50    2.90
   8  -8  -4   14.30    3.50
  -9   8   4  106.09    5.70
  -9   8   4  110.39    7.00
   9   8  -4  111.89    6.90
  -9  -8  -4  114.29    6.10
  -9  -8   4  115.09    6.80
   9  -8  -4  108.89    6.80
  -9   8  -4  106.09    6.00
   9   8   4  114.69    6.50
 -10   8   4   57.79    6.00
  10   8  -4   54.69    5.70
 -10  -8  -4   53.49    5.10
 -10   8   4   50.59    4.80
  10   8   4   64.29    5.90
 -10   8  -4   56.69    5.50
 -10  -8   4   57.29    5.60
  10  -8  -4   61.09    6.30
 -11   8   4    3.90    3.50
 -11  -8  -4    6.60    3.20
 -11   8   4   10.00    3.10
  11   8  -4    2.80    3.10
 -11   8  -4    5.30    3.30
  11  -8  -4   10.10    3.90
  11   8   4    6.00    3.10
 -11  -8   4    6.30    3.50
  12   8  -4    1.60    3.40
 -12   8   4    8.90    3.40
 -12  -8  -4    7.50    3.70
 -12   8   4    2.40    3.60
  12  -8  -4   10.10    4.10
  12   8   4    7.60    3.60
  13   8  -4    2.70    3.90
  13  -8  -4    0.10    3.50
  13   8   4    3.40    3.50
  14   8  -4    1.50    4.10
  14   8   4    1.00    3.50
  14  -8  -4    1.20    3.70
   0  -9  -4    0.50    1.50
   0  -9  -4    0.10    0.50
   0   9  -4   -1.40    1.20
   0   9   4    0.30    1.40
   0  -9   4    0.20    1.40
  -1  -9  -4   23.00    2.80
   1   9  -4   15.60    2.30
  -1   9   4   25.70    2.70
  -1  -9  -4   23.10    1.30
   1  -9   4   28.20    2.90
   1   9   4   24.20    2.70
   1  -9  -4   24.70    2.80
   1  -9  -4   25.30    1.40
  -1   9  -4   22.10    2.50
  -1  -9   4   25.40    2.80
   2   9  -4   13.10    2.10
   2   9  -4   17.50    2.30
  -2   9   4   18.70    2.60
  -2  -9  -4   15.10    1.30
  -2  -9  -4   11.20    2.20
   2  -9   4   18.50    2.60
   2  -9  -4   16.70    1.40
  -2  -9   4   16.20    2.20
   2   9   4   15.10    2.30
  -2   9  -4   15.80    2.20
   2  -9  -4    9.50    2.10
  -3   9   4    1.50    0.90
  -3   9   4    0.40    1.50
  -3  -9  -4   -0.60    0.90
   3  -9   4   -0.20    1.50
  -3  -9  -4    0.10    1.50
   3   9  -4    0.00    1.50
   3   9  -4    1.00    1.40
  -3   9  -4   -0.60    1.40
  -3   9  -4    0.50    1.30
  -3  -9   4    0.00    1.60
   3   9   4    0.40    1.50
   3  -9  -4   -0.60    1.40
   3  -9  -4   -0.70    1.00
   4   9  -4  163.48    6.00
  -4  -9  -4  156.98    5.00
   4   9  -4  146.29    6.10
  -4  -9  -4  154.78    6.40
   4  -9   4  161.68    6.60
  -4   9   4  153.08    4.80
  -4   9   4  156.58    6.30
  -4   9  -4  141.79    5.90
   4   9   4  159.48    6.30
  -4  -9   4  158.48    6.40
   4  -9  -4  159.08    6.50
  -4   9  -4  155.68    5.80
   5  -9   4   14.80    2.50
  -5   9   4    9.80    2.60
  -5   9   4   14.10    1.90
   5   9  -4   10.50    2.50
  -5  -9  -4   11.80    2.10
   5   9  -4   13.00    2.00
  -5  -9  -4   12.70    2.40
  -5  -9   4    8.80    2.00
   5  -9  -4    9.80    2.10
  -5   9  -4    8.00    1.90
  -5   9  -4   12.80    2.10
   5   9   4   10.10    2.10
   6   9  -4   62.59    4.70
  -6   9   4   51.59    4.80
  -6   9   4   63.89    3.80
   6  -9   4   60.79    4.80
   6   9  -4   66.29    3.90
  -6  -9  -4   65.99    4.00
  -6   9  -4   65.99    3.90
   6  -9  -4   65.89    4.40
  -6   9  -4   65.09    4.50
   6   9   4   70.29    4.70
  -6  -9   4   65.49    4.70
  -7  -9  -4   77.89    4.80
   7  -9   4   74.09    5.50
   7   9  -4   79.99    5.00
  -7   9   4   82.79    5.70
  -7   9   4   71.79    4.20
   7   9   4   84.59    5.00
  -7  -9   4   83.69    5.40
  -7   9  -4   79.19    5.10
  -8  -9  -4    0.80    2.00
  -8   9   4    0.40    0.80
   8   9  -4    0.10    2.30
  -8   9   4   -0.20    2.40
   8   9   4    3.30    2.30
  -8   9  -4    2.50    2.20
   8  -9  -4    0.20    2.40
  -8  -9   4    1.40    2.50
   9   9  -4   12.10    3.00
  -9  -9  -4   14.40    3.10
  -9   9   4   12.20    2.90
  -9   9   4   16.00    3.80
  -9  -9   4    9.60    2.60
  -9   9  -4   13.20    3.20
   9   9   4   16.90    3.50
   9  -9  -4   11.20    3.50
 -10   9   4    1.90    2.90
 -10  -9  -4    4.20    2.90
  10   9  -4    3.00    2.30
  10   9   4    6.10    2.90
 -10  -9   4   -0.30    2.70
  10  -9  -4    3.30    3.00
 -10   9  -4    2.80    2.80
 -11  -9  -4    7.80    3.40
 -11   9   4   10.10    4.10
  11   9  -4    2.20    3.20
  11  -9  -4    8.70    3.70
 -11  -9   4    5.90    2.90
  11   9   4   10.80    3.50
 -11   9  -4    5.00    3.10
  12   9  -4    1.40    3.60
 -12   9   4    6.30    4.00
  12  -9  -4    6.90    4.10
  12   9   4    7.70    3.60
  13   9  -4   18.00    5.10
  13  -9  -4    8.70    4.40
  13   9   4   13.70    4.30
  14   9  -4   11.30    4.80
  14   9   4    4.20    3.80
  14  -9  -4   -0.50    3.60
   0 -10  -4 2218.68   46.30
   0  10  -4 2260.67   45.30
   0 -10   4 2291.77   45.20
   0  10   4 2192.28   45.20
  -1 -10  -4  123.99    6.10
   1 -10   4  124.79    5.20
   1  10  -4  120.89    5.20
  -1  10   4  118.49    5.20
   1  10  -4  124.19    4.90
   1 -10  -4  115.79    5.90
   1  10   4  121.59    5.40
  -1 -10   4  131.09    5.50
  -1  10  -4  116.19    5.20
  -1  10  -4  132.09    5.90
  -2  10   4  107.89    5.00
   2 -10   4  117.39    5.40
  -2 -10  -4  118.29    5.70
   2  10  -4  103.09    5.10
   2  10  -4  108.29    4.80
  -2 -10   4  111.19    5.10
   2 -10  -4  102.39    5.30
   2  10   4  105.79    5.10
  -2  10  -4  109.39    5.30
   3  10  -4    4.20    1.70
  -3 -10  -4    6.10    1.80
  -3  10   4    8.70    2.20
   3  10  -4    4.40    1.90
  -3 -10  -4    3.60    2.00
   3 -10   4    2.00    1.80
  -3  10  -4    4.20    1.70
   3  10   4    7.60    1.80
  -3  10  -4    4.20    2.00
  -3  10  -4    5.20    1.90
   3 -10  -4    6.10    2.00
  -3 -10   4    3.50    1.50
   4  10  -4  740.23   18.00
  -4 -10  -4  771.72   16.40
   4  10  -4  736.53   17.60
  -4 -10  -4  774.92   18.90
   4 -10   4  742.13   18.40
  -4  10   4  706.13   18.20
   4 -10  -4  774.62   18.70
  -4  10  -4  772.92   17.90
   4  10   4  718.53   18.10
  -4 -10   4  751.92   18.10
  -4  10  -4  750.92   17.70
  -5  10   4  285.57    9.90
   5  10  -4  305.47    9.10
   5 -10   4  289.27    9.90
  -5 -10  -4  293.07    8.10
   5  10  -4  277.37    9.40
  -5 -10  -4  285.47    9.80
  -5 -10   4  297.77    9.60
   5  10   4  273.77    9.40
  -5  10  -4  289.67    9.10
   5 -10  -4  290.87    9.60
  -5  10  -4  286.67    9.30
  -6  10   4  317.77   10.90
   6  10  -4  327.47    9.80
  -6 -10  -4  334.27    9.40
   6  10  -4  348.17   10.90
   6 -10   4  334.17   11.00
  -6  10  -4  343.87   10.50
  -6 -10   4  342.07   10.60
   6 -10  -4  349.27   10.70
   6  10   4  334.37   10.80
   7  10  -4    1.90    2.40
  -7 -10  -4   -2.30    1.70
   7 -10   4   -0.30    2.10
  -7  10   4    0.00    2.20
  -7 -10   4    0.20    2.20
  -7  10  -4    1.00    1.60
   7  10   4    0.30    1.60
   8 -10   4  156.08    8.10
   8  10  -4  175.08    7.90
  -8  10   4  168.58    8.00
  -8 -10  -4  157.48    7.00
  -8 -10   4  162.98    7.80
   8 -10  -4  171.68    8.40
   8  10   4  157.78    7.70
  -8  10  -4  158.88    7.50
   9  10  -4   37.50    4.90
   9 -10   4   38.60    5.00
  -9  10   4   41.70    5.20
  -9 -10   4   40.30    4.80
   9  10   4   37.90    4.70
  -9  10  -4   46.80    4.90
   9 -10  -4   40.40    5.40
 -10  10   4   52.19    5.70
  10  10  -4   44.10    5.50
  10 -10  -4   47.00    5.60
  10  10   4   56.89    5.80
 -10  10  -4   48.30    5.20
 -10 -10   4   46.80    5.50
  11  10  -4    2.60    3.30
 -11  10   4    5.40    3.70
 -11  10  -4    3.00    3.10
  11  10   4    2.20    3.10
  11 -10  -4    5.40    3.50
 -11 -10   4    2.60    3.80
 -12  10   4   27.10    5.60
  12  10  -4   27.80    5.40
  12 -10  -4   29.30    5.60
  12  10   4   37.80    5.40
  13  10  -4    4.80    4.20
  13 -10  -4    4.40    4.20
  13  10   4    2.60    3.80
  14  10  -4   65.99    7.80
  14 -10  -4   82.29    8.80
  14  10   4   71.29    7.60
   0  11  -4   -1.30    1.10
   0 -11   4   -0.40    1.50
   0 -11  -4   -0.70    1.30
   0  11   4   -0.10    1.70
   0  11  -4   -0.60    1.00
   1  11  -4   29.40    3.00
   1  11  -4   39.60    3.20
   1 -11   4   41.40    3.70
  -1 -11  -4   32.60    3.50
  -1  11   4   32.90    3.50
   1  11   4   46.40    3.40
   1 -11  -4   26.30    3.40
  -1  11  -4   41.70    3.40
  -1 -11   4   40.50    3.60
  -1  11  -4   35.70    3.20
   2  11  -4  400.76   11.50
  -2 -11  -4  399.16   12.50
   2  11  -4  407.96   11.10
  -2  11   4  396.16   11.60
   2 -11   4  398.66   11.50
  -2  11  -4  402.16   10.60
  -2  11  -4  427.76   11.80
   2  11   4  384.36   11.40
  -2 -11   4  407.96   11.40
   2 -11  -4  407.16   12.30
   3 -11   4   46.40    4.20
  -3 -11  -4   30.40    3.60
   3  11  -4   42.10    3.80
  -3  11   4   44.40    4.20
   3  11  -4   38.70    3.70
   3 -11  -4   41.70    3.70
  -3  11  -4   44.30    3.10
  -3 -11   4   37.60    3.60
  -3  11  -4   36.20    3.40
   3  11   4   37.40    3.80
   4  11  -4   16.60    2.90
   4 -11   4   22.30    3.20
  -4  11   4   23.30    3.40
   4  11  -4   22.40    2.60
  -4 -11  -4   19.60    3.10
   4 -11  -4   13.70    2.60
  -4 -11   4   17.90    2.90
  -4  11  -4   25.60    3.10
   4  11   4   21.70    3.10
  -4  11  -4   19.00    2.50
  -5 -11  -4   33.70    3.80
   5  11  -4   41.20    4.10
  -5  11   4   38.10    4.30
   5  11  -4   41.20    3.70
   5 -11   4   39.50    4.00
  -5 -11   4   36.30    3.80
  -5  11  -4   35.60    3.40
   5 -11  -4   34.70    3.70
  -5  11  -4   40.80    3.40
   5  11   4   42.40    4.30
  -6 -11  -4   43.80    4.20
   6 -11   4   47.50    4.70
  -6  11   4   40.80    4.60
   6  11  -4   44.90    3.80
   6  11  -4   44.60    4.60
  -6  11  -4   51.99    4.30
  -6 -11   4   43.60    4.30
   6  11   4   42.90    4.50
   6 -11  -4   48.70    4.40
  -7  11   4   -0.80    2.30
   7  11  -4   -1.30    2.30
   7 -11   4   -0.60    2.30
  -7  11  -4    2.10    2.20
  -7 -11   4   -0.30    2.30
   7  11   4   -0.70    2.00
  -8  11   4    1.10    2.20
   8 -11   4   -0.40    2.50
   8  11  -4   -0.20    2.60
   8  11   4   -1.90    2.20
  -8 -11   4   -0.20    2.40
  -8  11  -4    2.80    2.40
   9 -11   4    1.10    2.80
  -9  11   4   -3.00    2.70
   9  11  -4    0.30    2.80
   9 -11  -4    2.30    3.00
  -9  11  -4    1.20    2.50
  -9 -11   4    1.00    2.80
   9  11   4   -0.10    2.60
  10  11  -4   56.99    6.20
 -10  11   4   66.49    6.70
  10 -11   4   63.09    6.40
 -10 -11   4   49.50    5.60
  10  11   4   66.19    5.50
 -10  11  -4   53.39    5.50
  10 -11  -4   47.50    5.80
  11  11  -4   52.09    6.30
 -11  11   4   40.40    5.80
  11 -11  -4   59.49    7.00
  11  11   4   53.99    6.00
 -12  11   4    7.90    4.30
  12  11  -4    7.90    4.30
  12  11   4    6.70    3.90
  12 -11  -4    5.20    4.00
 -13  11   4    1.00    4.30
  13  11  -4    3.20    4.20
  13  11   4    2.70    3.80
  13 -11  -4    5.00    4.10
   0  12  -4  103.49    5.00
   0 -12  -4   93.09    5.80
   0 -12   4   99.09    5.20
   0  12  -4  103.29    5.20
   0  12   4   96.59    5.40
  -1 -12  -4   22.30    3.20
   1  12  -4   18.30    2.50
   1  12  -4   17.70    2.70
   1 -12   4   21.30    3.00
  -1  12   4   19.60    3.10
  -1 -12   4   24.90    3.10
   1 -12  -4   20.10    3.30
  -1  12  -4   19.90    2.70
   1  12   4   24.60    3.10
   2  12  -4    6.10    2.10
  -2  12   4    8.60    2.20
  -2 -12  -4    5.70    2.50
   2  12  -4    9.80    2.30
   2 -12   4    9.30    2.40
  -2  12  -4    9.40    2.40
   2  12   4    6.80    2.40
  -2  12  -4   11.30    2.20
   2 -12  -4    6.20    2.40
  -2 -12   4    6.20    2.10
  -3 -12  -4  135.09    7.10
  -3  12   4  122.39    6.30
   3 -12   4  131.79    6.30
   3  12  -4  132.29    6.10
   3  12  -4  149.29    6.50
   3  12   4  135.29    6.20
   3 -12  -4  138.29    7.00
  -3  12  -4  121.79    6.20
  -3 -12   4  128.29    6.00
  -4  12   4  370.86   11.70
   4  12  -4  362.36   11.30
   4 -12   4  368.66   11.70
   4  12  -4  377.56   11.30
  -4 -12  -4  382.76   12.50
  -4 -12   4  383.76   11.50
   4 -12  -4  376.96   12.00
  -4  12  -4  363.46   11.00
  -4  12  -4  386.86   11.50
   4  12   4  368.06   11.50
  -5  12   4   76.39    5.60
  -5 -12  -4   72.49    5.60
   5 -12   4   75.39    5.40
   5  12  -4   76.49    5.30
   5  12  -4   76.69    4.90
  -5 -12   4   73.89    5.00
   5  12   4   71.69    5.20
  -5  12  -4   70.99    4.80
  -5  12  -4   83.69    5.10
   5 -12  -4   70.69    5.30
  -6  12   4  162.08    8.10
  -6 -12  -4  179.78    8.30
   6  12  -4  174.38    7.20
   6 -12   4  181.68    8.10
   6  12  -4  182.98    8.10
   6 -12   4  191.88    8.00
  -6 -12   4  173.28    7.70
  -6 -12   4  176.08    8.10
  -6  12  -4  171.78    7.50
   6  12   4  176.78    8.10
  -6  12  -4  165.28    7.10
   6 -12  -4  187.48    8.30
   7  12  -4    9.00    3.10
  -7  12   4   12.10    3.50
   7 -12   4   12.80    3.30
  -7 -12   4   15.10    3.40
  -7  12  -4   12.30    3.10
   7  12   4   10.10    3.20
  -8  12   4   26.20    4.50
   8  12  -4   25.40    4.30
   8 -12   4   20.20    3.60
  -8  12  -4   29.30    4.00
   8  12   4   23.50    4.10
  -8 -12   4   23.10    3.50
  -9  12   4    1.50    3.20
   9  12  -4    4.80    3.30
   9 -12   4   10.00    3.50
  -9  12  -4    8.70    3.10
   9  12   4    5.90    3.20
   9 -12  -4   12.10    3.90
  -9 -12   4    5.90    3.20
  10  12  -4   -3.00    2.90
  10 -12   4   -1.90    2.10
 -10  12   4    0.60    3.30
  10  12   4   -3.70    2.70
  10 -12  -4    1.10    3.30
 -10  12  -4   -0.20    2.50
 -10 -12   4   -1.40    3.10
 -11  12   4    4.90    4.00
  11  12  -4    0.70    3.50
  11  12   4   -0.30    3.20
  11 -12  -4   -0.10    3.40
 -12  12   4   34.80    6.00
  12  12  -4   45.70    6.10
  12 -12  -4   40.10    6.30
  12  12   4   32.70    5.60
  13  12  -4   41.50    6.70
 -13  12   4   36.20    6.90
  13 -12  -4   36.90    6.30
  13  12   4   38.70    6.00
   0 -13  -4   -2.50    1.50
   0  13   4   -0.70    1.50
   0 -13   4   -0.20    1.90
   0  13  -4   -1.70    1.80
   0  13  -4    1.10    1.70
   1 -13   4   32.20    3.60
   1  13  -4   27.70    3.30
  -1 -13  -4   23.60    3.90
   1  13  -4   31.10    3.30
  -1  13   4   30.40    3.60
   1  13   4   31.90    3.60
  -1  13  -4   25.80    3.10
  -1 -13   4   28.00    3.30
   1 -13  -4   21.00    3.60
   2  13  -4    2.80    2.00
   2  13  -4    3.20    2.10
  -2  13   4    2.30    2.10
  -2 -13  -4    3.30    2.40
   2 -13   4    4.00    2.10
  -2  13  -4    4.10    2.10
  -2 -13   4    3.80    2.00
   2 -13  -4    2.30    1.90
  -2  13  -4    3.00    2.20
   2  13   4    3.30    2.30
  -3 -13  -4    1.30    2.40
   3  13  -4    0.50    1.80
  -3  13   4    3.60    2.40
   3 -13   4    1.10    2.00
   3  13  -4   -0.10    2.00
   3  13   4    1.60    2.20
   3 -13  -4    0.70    2.10
  -3 -13   4    1.70    2.00
  -3  13  -4   -2.20    1.80
  -4 -13  -4   26.30    3.80
   4 -13   4   39.50    4.30
   4  13  -4   33.40    3.90
   4  13  -4   30.90    3.50
  -4  13   4   32.90    4.20
  -4  13  -4   26.30    3.40
   4  13   4   33.20    4.10
  -4 -13   4   28.10    3.60
   4 -13  -4   26.50    3.50
   5 -13   4    1.30    1.50
   5  13  -4    0.00    2.30
   5 -13   4   -0.10    2.10
  -5  13   4   -0.10    2.40
   5  13  -4    0.00    1.70
  -5 -13  -4   -1.50    2.00
   5  13   4   -0.70    2.20
  -5 -13   4   -0.30    2.20
  -5  13  -4   -1.60    1.80
  -5  13  -4   -0.60    1.80
  -5 -13   4    1.20    2.20
   5 -13  -4    3.30    2.20
   6  13  -4   11.40    3.20
   6  13  -4   12.60    2.50
  -6  13   4   12.00    3.30
   6 -13   4    9.60    2.90
   6 -13   4   14.40    3.20
  -6 -13  -4   15.10    3.50
  -6  13  -4   12.10    2.80
  -6 -13   4   15.80    3.20
  -6  13  -4   17.50    3.10
   6 -13  -4   13.50    3.00
   6  13   4   13.90    3.30
  -6 -13   4   11.60    3.00
  -7  13   4   27.10    4.50
   7  13  -4   28.10    4.40
   7 -13   4   19.60    3.70
  -7 -13   4   20.90    3.80
  -7  13  -4   21.00    3.50
   7  13   4   21.10    3.90
   8 -13   4   27.30    4.40
   8  13  -4   29.30    4.70
  -8  13   4   32.30    5.00
  -8 -13   4   32.60    4.20
   8  13   4   26.40    4.40
  -8  13  -4   25.40    3.90
   9 -13   4    9.30    3.50
  -9  13   4   10.00    3.90
   9  13  -4   14.30    4.20
   9  13   4   19.60    4.30
  -9  13  -4   12.00    3.30
  -9 -13   4   15.90    4.00
   9 -13  -4    8.30    3.70
 -10  13   4   19.40    4.70
  10  13  -4   25.30    5.00
  10  13   4   20.20    4.60
  10 -13  -4   19.10    4.80
  11  13  -4    3.30    4.00
 -11  13   4    5.40    4.00
  11  13   4    8.80    4.10
  11 -13  -4    9.00    4.30
 -12  13   4    3.80    4.20
  12  13  -4    5.90    3.50
  12  13   4    6.20    4.00
  12 -13  -4    8.90    4.20
   0 -14  -4   47.60    5.10
   0  14  -4   43.50    4.30
   0  14   4   54.79    5.10
   0  14  -4   53.59    4.40
   0 -14   4   57.19    4.50
  -1 -14  -4   -4.20    2.40
   1  14  -4    1.00    2.00
   1  14  -4    2.10    2.10
   1 -14   4    0.00    2.20
  -1  14   4   -0.20    2.20
   1 -14  -4   -4.90    2.20
  -1  14  -4   -0.40    2.00
  -1 -14   4   -1.70    1.70
  -1  14  -4    0.30    1.30
   1  14   4    1.70    2.30
   2  14  -4    6.50    2.00
   2  14  -4    7.40    2.50
  -2 -14  -4    3.50    2.10
  -2  14   4    7.20    2.80
   2 -14   4   11.30    2.70
  -2  14  -4    5.90    2.30
  -2 -14   4    5.20    2.20
   2  14   4    9.00    2.90
  -2  14  -4    3.30    1.80
   2 -14  -4    4.20    2.60
   3  14  -4   18.40    3.10
   3 -14   4   17.80    3.20
   3  14  -4   22.30    3.50
  -3  14   4   18.30    3.50
  -3 -14  -4   13.70    3.50
   3 -14   4   12.20    2.80
   3 -14  -4   20.80    3.30
  -3  14  -4   15.70    3.00
   3  14   4   18.80    3.50
  -3 -14   4   17.00    3.10
  -4  14   4   11.60    3.20
   4 -14   4   13.60    2.90
   4 -14   4   16.30    3.30
  -4 -14  -4   10.40    3.20
   4  14  -4   12.40    3.10
   4  14  -4   12.20    2.40
  -4 -14   4   12.90    2.90
   4 -14  -4    7.00    2.80
  -4  14  -4   10.60    2.40
   4  14   4   12.30    3.20
  -4 -14   4   14.70    3.20
   5 -14   4    8.30    2.80
  -5  14   4    8.20    3.10
   5 -14   4   13.80    3.20
   5  14  -4   11.10    2.70
  -5 -14  -4   10.30    3.20
   5  14  -4   12.80    3.30
  -5 -14   4   12.00    3.30
   5 -14  -4    5.30    2.60
  -5 -14   4    9.10    2.90
  -5  14  -4   11.40    2.80
   5  14   4   15.20    3.50
   6  14  -4    0.30    2.50
  -6  14   4    1.60    2.90
   6 -14   4   -1.20    2.10
   6 -14   4   -3.10    2.10
  -6 -14  -4    1.20    2.50
   6  14  -4   -0.90    1.70
  -6 -14   4   -0.90    2.30
   6 -14  -4   -1.70    2.10
   6  14   4   -1.50    1.80
  -6  14  -4    4.20    2.40
  -6 -14   4   -2.30    2.30
  -6  14  -4    0.70    2.10
   7 -14   4   15.00    3.60
  -7  14   4   16.80    4.10
   7  14  -4   13.40    3.70
   7  14   4   24.00    4.30
  -7 -14   4    8.70    3.20
  -7  14  -4   19.50    3.60
  -8  14   4  151.18    8.70
   8  14  -4  115.49    7.80
   8 -14   4  128.79    7.90
   8  14   4  118.29    7.30
  -8  14  -4  127.79    7.30
  -8 -14   4  130.59    7.70
   9 -14   4   10.40    3.50
   9  14  -4   20.80    4.70
  -9  14   4   25.90    5.10
   9  14   4   23.90    4.70
   9 -14  -4   22.80    5.00
  -9  14  -4   17.50    3.90
  -9 -14   4   17.80    4.10
 -10  14   4   -2.10    3.80
  10  14  -4    1.70    3.70
  10 -14  -4    6.20    3.90
  10  14   4    0.60    3.40
  11  14  -4   -1.50    2.80
 -11  14   4    1.30    4.00
  11  14   4    2.10    3.60
  11 -14  -4    5.30    4.10
  12  14  -4    6.00    4.30
 -12  14   4   -1.40    4.10
  12  14   4    0.40    3.80
  12 -14  -4   -4.10    3.60
   0 -15  -4    0.00    1.90
   0 -15   4    1.30    2.00
   0 -15   4   -0.60    1.80
   0  15  -4   -1.20    1.40
   0  15  -4    0.20    2.00
   0  15   4    0.20    2.30
   1 -15   4   74.39    6.50
  -1  15   4   76.19    5.70
  -1 -15  -4   78.19    6.10
   1  15  -4   76.79    5.40
   1  15  -4   73.39    5.60
   1 -15   4   87.39    5.50
   1  15   4   77.79    5.70
   1 -15  -4   67.19    5.80
  -1 -15   4   80.79    6.80
  -1  15  -4   73.09    5.60
  -1  15  -4   87.69    5.10
  -1 -15   4   78.79    5.20
   2  15  -4   32.80    4.10
   2 -15   4   28.30    3.80
   2 -15   4   29.80    4.40
   2  15  -4   27.40    3.70
  -2 -15  -4   27.50    4.40
  -2  15   4   35.00    4.20
  -2  15  -4   26.20    3.70
  -2 -15   4   27.30    3.60
  -2 -15   4   30.30    4.50
   2  15   4   36.50    4.30
   2 -15  -4   24.10    4.10
   3  15  -4  120.09    6.50
   3  15  -4  116.39    6.70
  -3  15   4  117.79    6.90
  -3 -15  -4  106.09    7.10
   3 -15   4  110.19    6.30
   3 -15   4  108.09    7.40
  -3 -15   4  115.19    7.80
  -3  15  -4  104.89    6.60
  -3 -15   4  119.89    6.40
   3 -15  -4  105.39    7.50
   3  15   4  130.69    7.20
   4  15  -4   -0.50    2.00
   4 -15   4    1.40    2.40
  -4 -15  -4    2.10    2.20
   4  15  -4    0.10    2.40
   4 -15   4    0.60    2.30
  -4  15   4   -0.30    2.50
   4 -15  -4   -0.10    2.40
  -4 -15   4   -0.60    2.60
   4  15   4    1.00    2.60
  -4 -15   4   -3.40    2.10
  -4  15  -4   -0.90    2.20
   5  15  -4    8.80    3.20
   5 -15   4    7.20    2.40
   5  15  -4    8.30    2.60
  -5 -15  -4    5.70    3.00
   5 -15   4    8.20    3.00
  -5  15   4    6.20    3.20
  -5 -15   4    5.70    2.70
   5  15   4    9.10    3.30
  -5  15  -4    4.30    2.50
   5 -15  -4    8.20    2.90
  -5 -15   4   10.00    3.10
   6 -15   4  161.08    8.20
   6 -15   4  165.38    8.60
  -6 -15  -4  165.88    9.20
  -6  15   4  153.98    8.70
   6  15  -4  142.49    8.10
   6  15  -4  155.58    7.70
   6 -15  -4  154.58    8.50
   6  15   4  153.28    8.40
  -6  15  -4  154.88    7.80
  -6 -15   4  157.68    7.90
  -6 -15   4  163.08    9.00
   7  15  -4   72.99    6.30
  -7  15   4   67.69    5.90
   7 -15   4   65.69    6.20
  -7 -15   4   67.39    6.00
   7  15   4   68.99    5.70
  -7  15  -4   62.39    5.70
  -8  15   4    6.10    3.80
   8  15  -4    5.80    3.60
  -8 -15   4    2.60    3.10
   8  15   4    4.00    3.30
   9  15  -4   22.10    4.90
  -9  15   4   16.80    4.60
   9 -15  -4   17.90    4.90
   9  15   4   16.40    4.40
  10  15  -4    7.80    4.30
 -10  15   4    6.70    4.40
  10 -15  -4   -0.10    3.90
  10  15   4    6.40    4.00
  11  15  -4    8.80    4.50
 -11  15   4   13.40    5.40
  11  15   4   12.30    4.70
  11 -15  -4   11.10    4.50
   0  16   4  122.99    7.30
   0  16  -4  135.59    6.80
   0 -16  -4  136.09    8.70
   0 -16   4  132.19    6.80
   0  16  -4  135.89    7.50
   0 -16   4  122.89    8.20
   1 -16   4   37.80    4.70
   1  16  -4   50.09    4.90
  -1  16   4   46.50    5.00
  -1 -16  -4   50.39    5.70
   1  16  -4   54.99    4.80
   1 -16   4   46.70    4.70
  -1  16  -4   54.19    4.70
  -1 -16   4   45.10    5.10
  -1 -16   4   46.00    4.60
  -1  16  -4   49.20    5.70
   1  16   4   50.29    5.30
   1 -16  -4   44.40    5.40
  -2  16   4   12.50    3.40
   2  16  -4   14.30    3.50
  -2 -16  -4    7.70    3.40
   2 -16   4    7.20    3.20
   2 -16   4   12.40    3.10
   2  16  -4    8.40    2.80
  -2 -16   4    9.80    3.10
  -2 -16   4   13.70    3.70
  -2  16  -4    7.90    2.90
   2 -16  -4   12.10    3.10
   2  16   4    6.20    3.10
  -3 -16  -4   -1.60    2.70
   3  16  -4    0.20    1.70
   3  16  -4    1.70    2.60
   3 -16   4   -0.50    1.70
  -3  16   4    0.20    2.50
  -3 -16   4   -1.70    2.20
  -3 -16   4   -0.80    2.00
   3 -16  -4   -1.60    2.50
   3  16   4   -1.20    2.60
  -3  16  -4   -1.20    1.70
  -4 -16  -4   -0.40    3.00
   4  16  -4    5.50    2.20
   4 -16   4    5.00    2.70
  -4  16   4    1.20    2.80
   4  16  -4    6.30    3.10
  -4 -16   4    6.20    2.70
   4  16   4    1.50    2.90
  -4  16  -4    1.00    1.80
   4 -16  -4    3.20    2.80
  -4 -16   4    1.20    3.20
  -5  16   4   11.20    3.80
   5 -16   4   11.10    3.30
   5  16  -4    8.70    3.30
  -5 -16  -4    8.30    3.40
   5  16  -4   12.30    3.10
  -5 -16   4   12.20    3.90
   5  16   4   10.40    3.10
  -5  16  -4    7.30    3.00
   5 -16  -4    6.20    3.00
  -5 -16   4    9.10    3.40
   6 -16   4    3.50    2.70
  -6  16   4    3.60    3.20
  -6 -16  -4    3.10    3.30
   6  16  -4    3.70    2.50
   6  16  -4    1.60    3.10
  -6  16  -4    2.10    2.60
   6 -16  -4    1.30    2.70
   6  16   4    3.00    3.10
  -6 -16   4    3.50    3.10
   7  16  -4   29.30    5.00
  -7  16   4   25.00    5.00
   7  16   4   24.80    4.80
  -8  16   4  197.58   10.60
   8  16  -4  184.18    9.90
   8  16   4  186.58   10.10
  -9  16   4    2.30    3.80
   9  16  -4    2.60    3.70
   9  16   4   -1.10    3.40
 -10  16   4    8.30    4.50
  10  16  -4   11.00    4.60
  10 -16  -4    4.70    4.20
  10  16   4    3.70    3.90
  11  16  -4   10.30    4.70
 -11  16   4    9.30    4.90
  11  16   4   11.90    4.70
  11 -16  -4    6.60    4.50
   0 -17   4    2.10    2.80
   0  17  -4    0.70    2.40
   0  17  -4    3.80    2.60
   0  17   4   -0.30    2.70
   0 -17  -4    3.30    2.40
   1  17  -4  109.89    6.50
   1 -17   4  100.89    7.90
  -1  17   4   95.49    6.90
   1  17  -4  115.79    7.20
  -1 -17  -4   97.79    7.40
   1  17   4   94.29    6.90
   1 -17  -4  102.49    7.50
  -1  17  -4  100.89    7.00
  -1 -17   4   95.29    7.90
  -2  17   4   25.20    4.30
   2  17  -4   18.60    3.60
   2 -17   4   16.60    4.10
  -2 -17  -4   27.20    4.90
   2  17  -4   19.00    3.70
  -2  17  -4   25.90    4.10
   2 -17  -4   24.70    4.80
   2  17   4   18.10    4.10
  -2 -17   4   19.80    4.30
   3 -17   4   81.39    7.30
   3  17  -4   91.69    6.50
  -3  17   4  100.59    7.10
   3  17  -4   95.09    6.80
  -3 -17  -4   82.69    7.00
  -3  17  -4   74.69    6.40
  -3 -17   4   90.69    7.70
   3 -17  -4   96.89    7.90
   3  17   4   87.39    6.20
   4  17  -4    2.70    2.70
   4 -17   4    3.60    3.00
  -4  17   4    2.90    3.10
  -4 -17  -4   -4.00    2.90
   4  17  -4    0.50    3.10
   4  17   4   -2.60    2.60
  -4 -17   4   -2.80    2.80
  -4  17  -4    0.90    2.80
   4 -17  -4    3.30    3.10
  -5  17   4    0.30    3.20
   5  17  -4   -4.80    2.60
  -5 -17  -4   -0.20    3.00
   5 -17   4   -0.80    2.50
   5  17  -4   -1.80    2.30
   5  17   4    1.00    3.10
  -5  17  -4   -1.50    2.50
   5 -17  -4   -4.40    2.60
  -5 -17   4    0.20    3.00
   6  17  -4    3.30    2.60
   6  17  -4    0.80    3.10
  -6 -17  -4   -2.40    3.20
  -6  17   4    0.00    3.40
  -6 -17   4    0.60    3.20
   6  17   4   -1.10    3.10
   7  17  -4   41.30    5.70
  -7  17   4   59.29    6.90
   7  17   4   41.70    6.00
  -8  17   4    4.50    4.00
   8  17  -4    5.90    3.80
   8  17   4    7.10    4.00
   9  17  -4    5.10    4.10
  -9  17   4    6.10    4.40
   9  17   4    5.50    4.20
 -10  17   4    0.10    4.10
  10  17  -4   -4.50    3.90
  10  17   4    2.40    4.10
  10 -17  -4   -4.80    4.20
   0  18   4   81.29    6.70
   0  18  -4   71.99    6.40
   0 -18   4   88.69    7.80
   0 -18  -4   77.29    7.60
   1  18  -4    2.20    2.20
   1 -18   4    1.70    2.50
  -1 -18  -4    1.80    3.40
   1  18  -4    0.80    3.00
  -1  18   4    5.50    3.50
   1 -18  -4    0.50    3.40
   1  18   4    6.10    3.40
  -1 -18   4    1.00    2.50
  -1  18  -4    2.60    2.20
   2  18  -4    7.40    3.20
   2 -18   4    5.20    3.30
  -2  18   4    7.00    3.40
  -2 -18  -4    4.10    3.00
   2  18  -4    7.10    3.10
  -2  18  -4    2.10    3.00
  -2 -18   4    4.20    3.50
   2  18   4    5.30    3.30
   2 -18  -4    4.70    2.70
  -3 -18  -4    3.30    3.50
   3  18  -4    4.00    3.00
   3 -18   4   -2.70    1.80
   3  18  -4   -1.50    1.80
  -3  18   4   -0.70    2.80
  -3  18  -4   -0.30    2.10
  -3 -18   4   -1.00    2.20
   3  18   4    0.20    3.10
   3 -18  -4   -1.00    2.80
   4 -18   4    6.40    2.90
  -4  18   4    8.40    3.90
  -4 -18  -4    8.50    4.10
   4  18  -4    2.80    3.50
   4  18  -4    7.50    3.10
  -4  18  -4    4.80    2.60
   4  18   4    8.30    3.60
  -4 -18   4    8.70    3.90
   4 -18  -4    7.80    3.70
  -5  18   4    4.60    3.70
   5 -18   4    2.00    3.50
   5  18  -4   -0.10    3.20
   5  18   4    4.60    3.60
   6  18  -4   12.00    4.20
  -6  18   4    9.90    4.50
   6  18   4    8.90    4.10
  -7  18   4    4.60    3.90
   7  18  -4    4.70    4.00
   7  18   4    0.90    3.60
   8  18  -4   23.10    5.20
  -8  18   4   15.80    5.00
   8  18   4   20.90    5.40
   9  18  -4    0.20    4.00
  -9  18   4    2.80    4.30
   9  18   4    4.10    4.20
   0  19   4   -3.70    2.90
  -1  19   4    4.00    3.40
   1  19  -4    8.20    3.50
   1  19   4    6.30    3.60
   2  19  -4    7.70    3.40
  -2  19   4    0.70    3.40
   2  19   4    5.80    3.60
   3  19  -4    2.30    3.20
  -3  19   4    5.60    3.80
   3  19   4    0.80    3.40
  -4  19   4    0.00    3.30
   4  19  -4   -1.60    3.40
   4  19   4   -3.80    3.00
   5  19  -4   -4.60    3.00
  -5  19   4    0.90    3.60
   5  19   4    1.30    3.50
   6  19  -4   29.70    5.80
  -6  19   4   36.10    6.10
   6  19   4   35.80    5.90
   7  19  -4   -3.20    3.70
  -7  19   4    0.10    3.90
   7  19   4   -1.70    3.70
  -8  19   4    0.00    4.20
   8  19  -4   -3.30    3.70
   8  19   4    0.20    4.10
   0  20   4   70.29    7.40
  -1  20   4   39.00    5.90
   1  20   4   40.30    5.90
  -2  20   4    0.00    3.40
   2  20  -4    5.00    3.40
   2  20   4    0.70    3.50
  -3  20   4    0.20    3.60
   3  20  -4    0.80    3.30
   3  20   4    3.10    3.60
  -4  20   4    7.90    4.40
   4  20  -4    4.50    4.30
   4  20   4    6.60    4.00
  -5  20   4   -0.40    3.70
   5  20  -4    2.20    3.70
   5  20   4    2.40    4.00
   6  20  -4   11.80    5.10
  -6  20   4   10.90    4.80
   6  20   4   11.60    4.80
  -7  20   4   29.40    6.20
   7  20  -4   13.40    4.90
   7  20   4   14.60    5.10
   0  21   4    4.40    4.00
  -1  21   4    4.80    4.10
   1  21   4    5.30    4.00
  -2  21   4   34.40    5.90
   2  21   4   32.10    5.80
  -3  21   4   -3.60    3.60
   3  21  -4   -3.60    3.20
   3  21   4   -3.10    3.60
  -4  21   4   -3.80    3.70
   4  21  -4    1.00    3.70
   4  21   4    7.70    4.50
  -5  21   4   10.90    4.90
   5  21  -4    0.70    3.80
   5  21   4    5.80    4.50
   6  21  -4   71.59    8.20
  -6  21   4   87.39    8.90
   6  21   4   83.89    8.50
   0  22   4   53.29    7.10
  -1  22   4   -0.10    3.90
   1  22   4   -0.60    4.00
  -2  22   4    8.60    4.50
   2  22   4    9.30    4.60
  -3  22   4    0.30    4.10
   3  22   4   -4.00    3.60
  -4  22   4  133.19   10.60
   4  22  -4  119.69    8.90
   4  22   4  122.59    9.50
   0   0   5    1.10    0.60
   0   0  -5   -0.50    0.90
   1   0   5    0.70    0.80
  -1   0   5    0.80    0.70
  -1   0  -5    0.30    1.00
   1   0  -5   -0.10    0.70
  -1   0  -5    0.20    0.70
   2   0  -5    0.50    1.00
  -2   0  -5   -0.40    0.90
  -2   0  -5   -0.40    0.60
  -2   0   5   -1.20    0.80
  -3   0   5    2.10    1.20
  -3   0  -5   -2.40    0.90
   3   0  -5    2.10    1.00
   4   0  -5    0.10    0.80
  -4   0  -5    0.10    1.00
  -4   0  -5    0.10    0.80
  -4   0   5    4.30    1.30
  -5   0  -5   -0.10    0.80
   5   0  -5   -0.80    1.30
  -5   0  -5    3.60    1.40
  -5   0   5   -1.30    0.90
  -5   0   5   -1.40    0.80
   5   0  -5   -0.20    0.80
  -6   0   5   -0.30    1.50
   6   0  -5   -0.70    0.80
   6   0  -5    0.40    1.60
  -6   0  -5   -0.80    1.40
  -6   0   5    0.30    1.00
  -6   0  -5   -0.30    0.90
  -7   0  -5   -1.60    1.70
   7   0   5    1.00    1.30
  -7   0   5   -2.30    1.50
   7   0  -5    0.00    1.80
   8   0   5   -0.80    1.40
   8   0  -5   -1.00    1.90
  -8   0   5   -0.60    1.30
  -8   0  -5   -0.30    1.90
  -9   0  -5    2.70    2.30
   9   0  -5    3.30    2.40
  -9   0   5   -2.20    2.00
   9   0   5   -1.00    1.60
  10   0   5   -0.20    1.90
 -10   0  -5    1.40    1.90
 -10   0   5   -0.40    1.80
  10   0  -5    0.70    2.50
 -11   0   5   -0.60    2.60
  11   0  -5    1.60    2.90
  11   0   5   -0.70    2.10
 -11   0  -5   -3.40    2.60
 -12   0   5   -0.90    3.10
  12   0  -5    1.10    3.20
 -12   0  -5    0.80    3.20
  13   0  -5    1.60    3.70
  14   0  -5   -1.60    3.80
  15   0  -5    4.50    4.60
   0  -1  -5   -0.60    0.90
   0  -1   5   -0.20    0.80
   0   1   5    0.20    0.60
   0   1  -5    1.10    1.00
   1   1  -5  179.98    5.40
   1  -1   5  191.78    5.20
  -1  -1  -5  182.08    5.50
  -1   1   5  186.28    4.60
  -1  -1  -5  183.68    4.50
   1  -1  -5  186.48    5.40
  -1   1  -5  181.48    5.40
  -1   1  -5  184.28    4.90
   1   1   5  176.68    4.60
  -1  -1   5  182.68    5.00
   2   1  -5    9.10    1.40
   2  -1   5    9.60    1.50
  -2  -1  -5   11.40    1.40
  -2  -1  -5    9.00    1.20
  -2  -1   5   11.30    1.50
  -2   1  -5    9.50    1.40
   2  -1  -5    8.90    1.40
  -2   1  -5   10.50    1.30
  -3  -1  -5   23.70    1.90
   3   1  -5   26.80    2.10
  -3   1   5   19.80    1.80
  -3   1  -5   21.70    1.80
  -3  -1   5   20.90    2.10
   3  -1  -5   23.50    2.20
   4   1  -5  295.47    7.50
  -4  -1  -5  291.37    7.70
  -4  -1  -5  299.67    7.60
  -4   1   5  299.47    7.70
  -4   1  -5  296.17    7.80
  -4  -1   5  302.97    7.90
  -4   1  -5  298.77    7.60
   4  -1  -5  298.87    7.60
  -5   1   5   30.10    2.80
  -5  -1  -5   31.40    2.30
   5   1  -5   31.10    2.10
  -5   1   5   28.10    2.50
  -5  -1  -5   29.50    2.20
   5   1  -5   29.60    3.00
  -5   1  -5   33.00    2.40
   5  -1  -5   29.20    2.20
  -5  -1   5   34.90    2.80
   5  -1  -5   33.90    2.70
  -5   1  -5   29.70    2.20
  -6   1   5  375.46   10.10
  -6   1   5  383.56   10.70
   6   1  -5  378.46    8.80
   6   1  -5  376.86   10.90
  -6  -1  -5  388.06   10.10
  -6  -1  -5  377.56    9.10
  -6  -1   5  377.96   10.30
  -6   1  -5  382.46   10.30
   6  -1  -5  377.86   10.90
  -6   1  -5  386.16    8.90
   6  -1  -5  383.66    9.00
   7  -1   5   85.19    4.10
  -7   1   5   75.49    4.80
  -7   1   5   83.79    4.50
   7   1  -5   78.69    4.60
  -7  -1  -5   75.99    4.40
  -7  -1   5   67.79    4.40
   7   1   5   79.19    4.00
  -7   1  -5   80.49    4.60
   7  -1  -5   72.79    4.90
   8  -1   5   19.80    2.60
  -8  -1  -5   18.60    2.90
   8   1  -5   19.30    3.30
  -8   1   5   19.00    2.90
  -8   1  -5   14.10    2.80
   8  -1  -5   19.90    3.20
  -8  -1   5   18.60    2.70
   8   1   5   16.40    2.70
   9   1  -5   83.89    5.90
   9  -1   5   86.29    4.90
  -9  -1  -5   83.19    5.00
  -9   1   5   86.89    5.50
   9  -1  -5   78.49    5.90
  -9  -1   5  103.09    5.90
   9   1   5   92.89    5.10
  -9   1  -5   92.39    5.60
 -10  -1  -5    0.40    2.30
 -10   1   5   -0.90    1.70
  10   1  -5   -1.10    1.70
  10  -1   5    0.90    1.90
  10   1   5   -1.90    1.80
 -10  -1   5   -2.90    2.20
  10  -1  -5   -2.80    2.30
 -10   1  -5   -4.30    2.10
 -11   1   5   -2.50    1.70
  11   1  -5    2.40    2.90
 -11  -1  -5    0.70    2.80
 -11   1  -5    1.20    2.80
 -11  -1   5    1.60    2.80
  11   1   5   -0.90    2.10
  11  -1  -5   -0.90    2.70
 -12  -1  -5   39.30    5.10
  12   1  -5   45.60    5.90
 -12   1   5   33.90    4.90
  12  -1  -5   38.50    5.60
  12   1   5   36.40    4.60
 -12  -1   5   30.30    4.40
 -12   1  -5   36.50    4.60
  13   1  -5    5.90    3.90
  13  -1  -5    6.50    4.00
  14   1  -5   19.10    5.10
  14  -1  -5   13.40    4.80
  15   1  -5   13.20    5.10
  15  -1  -5   10.60    4.70
   0   2  -5 3563.14   66.79
   0  -2   5 3543.95   66.49
   0  -2  -5 3448.56   66.89
   0   2   5 3520.35   65.29
  -1   2   5   14.10    1.10
  -1  -2  -5   11.50    1.60
   1   2  -5   12.60    1.40
   1  -2   5   13.00    1.70
  -1  -2  -5   13.30    1.10
  -1  -2   5   11.70    1.60
  -1   2  -5   13.10    1.50
   1  -2  -5   11.50    1.40
   1   2   5   14.90    1.20
  -1   2  -5   11.00    1.50
   2  -2   5  956.70   20.00
   2   2  -5  968.90   20.00
  -2  -2  -5  958.80   20.20
  -2  -2  -5  961.50   18.90
  -2   2   5  968.90   19.00
   2  -2  -5  972.90   20.10
  -2   2  -5  952.00   19.70
  -2   2  -5  955.70   20.00
  -2  -2   5  976.90   19.90
  -3  -2  -5  681.93   14.10
  -3  -2  -5  653.23   14.80
   3   2  -5  676.93   14.60
  -3  -2   5  683.53   14.90
   3  -2  -5  675.63   14.80
  -3   2  -5  675.53   14.60
  -4   2   5  694.83   14.60
  -4  -2  -5  676.43   14.60
  -4  -2  -5  663.53   14.80
   4   2  -5  668.93   14.50
  -4  -2   5  668.63   15.20
  -4   2  -5  680.93   14.60
   4  -2  -5  677.33   14.80
  -4   2  -5  665.53   15.00
  -5  -2  -5   49.20    2.90
   5   2  -5   52.89    3.20
  -5   2   5   49.00    3.40
  -5  -2  -5   46.60    2.80
   5   2  -5   42.60    2.40
  -5   2   5   42.20    2.80
   5  -2  -5   45.10    3.40
  -5   2  -5   42.90    2.50
   5  -2  -5   46.50    2.70
  -5   2  -5   43.20    3.00
  -5  -2   5   49.90    3.30
  -6   2   5   -0.10    1.50
   6   2  -5    0.00    0.80
  -6  -2  -5   -0.40    1.00
  -6   2   5   -0.90    1.20
   6   2  -5    1.30    1.20
  -6  -2  -5   -1.70    1.30
   6  -2  -5   -0.50    1.60
   6   2   5   -0.90    1.10
   6  -2  -5   -0.30    1.00
  -6   2  -5   -1.50    1.30
  -6  -2   5    0.10    1.10
  -6   2  -5   -0.40    0.90
  -7   2   5    0.90    2.00
   7   2  -5    0.60    1.90
  -7  -2  -5   -0.10    1.70
  -7   2   5    1.70    1.60
   7  -2   5    1.50    1.60
   7  -2  -5    0.00    1.90
  -7  -2   5    0.70    1.80
   7   2   5    1.90    1.60
  -7   2  -5   -1.10    1.70
  -8  -2  -5  148.39    6.20
  -8   2   5  142.59    7.10
   8  -2   5  156.18    5.90
   8   2  -5  149.49    7.10
  -8   2   5  159.38    6.50
  -8  -2   5  152.88    6.50
   8   2   5  155.28    6.10
  -8   2  -5  150.18    6.40
   8  -2  -5  160.38    7.50
   9   2  -5   24.90    3.60
  -9  -2  -5   15.20    3.00
  -9   2   5   23.30    3.10
   9  -2   5   25.60    3.10
   9  -2  -5   22.10    3.50
  -9   2  -5   22.70    3.20
   9   2   5   21.70    3.10
  -9  -2   5   20.40    3.10
 -10   2   5    4.30    2.00
 -10  -2  -5   -1.50    2.30
  10   2  -5    3.80    2.70
 -10  -2   5    1.10    2.60
  10  -2  -5    2.00    2.90
  10   2   5    2.00    2.40
 -10   2  -5    0.40    2.40
 -11   2   5    0.70    2.10
 -11  -2  -5    0.00    2.80
  11   2  -5   -2.50    1.90
  11   2   5   -0.70    2.10
  11  -2  -5    1.00    2.80
 -11  -2   5   -5.80    2.30
 -11   2  -5   -0.90    2.70
 -12   2   5  161.28    8.60
  12   2  -5  149.29    9.10
 -12  -2  -5  155.38    8.50
 -12  -2   5  150.88    8.70
 -12   2  -5  139.59    8.30
  12   2   5  154.28    7.80
  12  -2  -5  181.28    9.30
  13   2  -5  218.78   11.20
  13  -2  -5  207.88   11.20
  13   2   5  195.08    9.30
  14   2  -5  153.88   10.10
  14  -2  -5  132.49    9.70
  15   2  -5    1.20    4.60
  15  -2  -5    9.90    4.70
   0  -3   5   -0.90    1.00
   0   3   5    0.50    0.40
   0   3  -5   -0.60    0.70
   0  -3  -5    1.00    1.20
  -1   3   5  407.86    8.10
  -1  -3  -5  391.36    8.10
   1   3  -5  394.16    9.70
   1  -3   5  411.76    9.70
  -1  -3  -5  388.36    9.80
   1  -3  -5  403.86    9.80
  -1  -3   5  400.66    9.60
  -1   3  -5  404.06    9.30
   1   3   5  403.66    8.20
  -1   3  -5  403.26    9.70
  -2  -3  -5  152.78    4.00
  -2   3   5  158.28    4.00
   2   3  -5  157.88    5.10
   2  -3   5  151.18    5.20
  -2  -3  -5  161.58    5.30
  -2   3  -5  152.78    5.00
  -2  -3   5  153.18    4.90
  -2   3  -5  157.88    4.80
   2  -3  -5  159.38    5.30
   3   3  -5  659.93   14.60
  -3  -3  -5  664.53   15.00
  -3  -3  -5  676.53   14.00
  -3   3   5  679.13   13.90
  -3   3  -5  656.03   14.70
   3  -3  -5  697.13   15.00
  -3   3  -5  665.33   14.60
  -3  -3   5  673.13   15.00
   4   3  -5  529.75   12.20
  -4  -3  -5  555.44   12.70
  -4   3   5  543.95   13.30
  -4  -3  -5  553.54   12.10
   4  -3  -5  551.84   12.60
  -4  -3   5  551.54   13.00
  -4   3  -5  544.95   12.70
  -4   3  -5  537.35   12.20
  -5  -3  -5    8.20    1.40
  -5   3   5   10.90    1.90
  -5  -3  -5   11.30    1.70
   5   3  -5   11.60    2.10
   5   3  -5   10.20    1.30
  -5   3   5    9.30    1.60
  -5   3  -5   12.60    1.90
   5  -3  -5    8.10    1.80
   5  -3  -5   10.90    1.50
  -5   3  -5   10.00    1.40
  -5  -3   5    9.20    2.00
  -6   3   5    2.40    1.40
   6   3  -5    3.30    1.90
  -6  -3  -5    3.60    1.60
   6   3  -5    2.10    1.00
  -6  -3  -5    3.50    1.30
  -6   3   5    1.20    1.70
   6  -3  -5    0.60    1.70
  -6  -3   5    2.10    1.40
   6  -3  -5    1.80    1.10
  -6   3  -5    2.50    1.00
   6   3   5    3.70    1.50
  -6   3  -5    3.40    1.40
  -7  -3  -5 1065.59   23.20
   7   3  -5 1047.60   24.40
  -7   3   5 1034.10   24.30
  -7   3   5 1078.79   23.30
  -7  -3   5 1061.39   23.90
   7   3   5 1093.69   23.20
   7  -3  -5 1063.29   24.90
  -7   3  -5 1051.39   23.70
  -8   3   5  188.48    7.90
  -8  -3  -5  192.08    7.40
   8   3  -5  193.98    8.20
   8  -3   5  193.28    6.90
  -8   3   5  199.88    7.40
  -8   3  -5  202.38    7.50
   8   3   5  202.78    7.20
  -8  -3   5  196.88    7.90
   8  -3  -5  195.78    8.20
   9   3  -5  149.09    7.60
  -9  -3  -5  151.48    7.00
  -9   3   5  153.88    6.90
  -9   3   5  168.08    8.00
   9   3   5  160.28    6.90
   9  -3  -5  150.78    7.90
  -9   3  -5  158.98    7.20
  -9  -3   5  150.78    7.20
  10   3  -5   29.50    4.20
 -10  -3  -5   25.10    3.50
 -10   3   5   28.40    3.90
 -10  -3   5   21.90    3.80
  10   3   5   26.40    3.60
  10  -3  -5   23.90    4.40
 -10   3  -5   26.40    4.00
 -11  -3  -5    7.90    2.70
  11   3  -5    5.40    3.30
 -11   3   5    4.60    2.80
 -11   3  -5    4.50    3.10
  11   3   5    4.50    2.60
 -11  -3   5    3.90    2.40
  11  -3  -5    6.50    3.40
 -12   3   5   46.00    5.40
  12   3  -5   43.50    5.90
 -12  -3  -5   49.20    5.60
  12  -3  -5   61.59    6.90
  12   3   5   47.10    5.00
 -12   3  -5   48.00    5.60
 -12  -3   5   38.30    5.30
  13   3  -5    0.70    3.50
  13  -3  -5    5.50    3.90
  13   3   5    7.30    3.60
  14   3  -5   -1.60    3.80
  14  -3  -5    1.80    3.80
  15   3  -5   28.00    6.10
  15  -3  -5   18.70    5.40
   0  -4  -5 1790.22   35.60
   0   4  -5 1745.53   35.10
   0  -4   5 1803.52   35.20
   1  -4   5   84.49    3.80
  -1   4   5   83.99    2.00
  -1  -4  -5   81.29    2.10
  -1  -4  -5   83.59    3.70
   1   4  -5   90.49    3.80
   1  -4  -5   75.19    3.80
  -1   4  -5   85.29    3.50
  -1   4  -5   75.89    3.50
   2   4  -5  539.45   12.40
   2  -4   5  548.55   12.80
  -2   4   5  540.55   10.90
  -2  -4  -5  555.14   12.80
  -2  -4  -5  538.75   11.00
  -2  -4   5  547.35   12.60
   2  -4  -5  547.25   12.80
  -2   4  -5  546.45   12.40
  -2   4  -5  535.65   12.30
   3   4  -5 1188.78   24.40
   3  -4   5 1214.08   25.30
  -3  -4  -5 1203.68   25.00
  -3   4   5 1181.28   23.40
  -3  -4  -5 1209.68   23.60
  -3   4  -5 1179.78   24.70
  -3   4  -5 1209.38   24.50
   3  -4  -5 1195.48   24.90
  -3  -4   5 1214.08   25.00
  -4  -4  -5 1291.87   25.40
  -4   4   5 1236.08   26.60
  -4   4   5 1246.78   25.20
   4   4  -5 1253.37   25.70
   4  -4  -5 1297.07   26.20
  -4   4  -5 1289.37   26.40
  -4  -4   5 1270.27   26.60
   5   4  -5   24.20    2.80
   5   4  -5   24.40    2.20
  -5   4   5   21.90    2.70
  -5  -4  -5   21.00    2.20
  -5  -4  -5   24.70    2.40
   5   4   5   24.40    2.40
  -5  -4   5   22.50    2.50
  -5   4  -5   18.90    1.80
  -5   4  -5   20.80    2.50
   5  -4  -5   25.30    2.30
  -6  -4  -5  368.56    9.80
  -6  -4  -5  402.86    9.90
   6   4  -5  374.16   10.90
   6   4  -5  369.86    9.00
  -6   4   5  372.96   10.80
  -6   4   5  364.66    9.70
  -6   4  -5  380.96   10.50
   6  -4  -5  330.47   10.80
   6   4   5  385.66   10.10
   6  -4  -5  388.16    9.70
  -6   4  -5  375.46    9.10
  -6  -4   5  365.06   10.60
  -7   4   5   17.60    2.50
   7   4  -5   15.30    2.60
  -7  -4  -5    9.50    2.20
  -7   4   5   12.70    2.90
   7   4   5   17.40    2.50
   7  -4  -5   17.40    3.20
  -7  -4   5   13.80    2.70
  -7   4  -5   14.60    2.40
  -8  -4  -5   28.90    3.10
  -8   4   5   30.20    3.30
   8   4  -5   25.90    3.70
  -8   4   5   31.20    4.00
  -8   4  -5   26.20    3.20
  -8  -4   5   29.90    3.50
   8  -4  -5   32.70    4.30
   8   4   5   31.30    3.40
   9   4  -5   98.09    6.30
  -9  -4  -5   86.69    5.40
  -9   4   5   97.29    5.20
  -9   4   5   93.49    6.30
  -9   4  -5   81.69    5.60
   9   4   5   90.89    5.30
  -9  -4   5   99.29    5.60
   9  -4  -5   99.79    6.60
 -10  -4  -5   20.70    3.60
  10   4  -5   16.20    3.70
 -10   4   5   18.60    3.40
 -10   4   5   22.80    4.20
  10  -4  -5   15.10    3.80
  10   4   5   24.70    3.60
 -10   4  -5   16.90    3.60
 -10  -4   5   19.30    3.30
  11   4  -5    0.60    3.00
 -11   4   5    5.90    2.90
 -11  -4  -5    3.30    2.30
  11  -4  -5    9.10    3.20
 -11   4  -5    3.80    3.00
  11   4   5    3.30    2.50
 -11  -4   5    6.10    3.30
 -12   4   5    7.60    3.40
  12   4  -5    7.00    3.70
 -12  -4  -5    7.10    3.50
  12   4   5    6.40    3.40
  12  -4  -5   12.20    4.10
 -12   4  -5    5.60    3.40
 -12  -4   5    6.70    3.70
  13   4  -5  140.79    8.80
  13   4   5  137.09    8.10
  13  -4  -5  166.88   10.10
  14   4  -5   -0.50    4.00
  14   4   5   -1.10    3.20
  14  -4  -5   -1.30    3.70
  15   4  -5    5.50    3.90
  15  -4  -5    4.70    4.30
   0  -5  -5    0.00    1.30
   0   5  -5    0.70    0.90
   0  -5   5   -0.30    0.90
   1  -5   5  401.66   10.20
   1   5  -5  387.26    9.90
  -1  -5  -5  404.66   10.50
  -1  -5  -5  407.56    7.80
  -1   5   5  389.76    7.60
  -1  -5   5  398.76   10.10
   1   5   5  430.76    8.00
  -1   5  -5  422.56   10.10
   1  -5  -5  411.36   10.40
   2  -5   5   31.00    2.90
   2   5  -5   33.60    2.60
  -2  -5  -5   30.10    1.50
  -2   5   5   31.10    1.40
  -2  -5  -5   32.80    2.90
  -2   5  -5   32.00    2.60
  -2   5  -5   35.90    2.40
  -2  -5   5   34.80    2.50
   2  -5  -5   28.70    2.40
  -3   5   5  356.46    7.90
   3   5  -5  346.47    9.00
   3  -5   5  352.16    9.70
  -3   5   5  350.66    9.40
  -3  -5  -5  364.36    8.00
  -3  -5  -5  369.46    9.70
  -3   5  -5  349.67    9.20
   3  -5  -5  371.46    9.60
  -3   5  -5  349.57    9.10
  -3  -5   5  348.17    9.40
   4   5  -5  134.19    5.20
  -4   5   5  136.39    4.30
  -4  -5  -5  135.09    4.30
  -4   5   5  129.99    5.30
   4  -5   5  135.49    5.60
   4   5  -5  142.99    4.80
  -4  -5  -5  124.59    5.00
   4  -5  -5  139.59    5.20
  -4  -5   5  139.49    5.40
   4   5   5  139.19    4.90
  -4   5  -5  140.79    5.20
  -5   5   5  223.08    7.50
  -5  -5  -5  234.48    7.20
  -5  -5  -5  233.78    6.70
  -5   5   5  225.98    6.50
   5   5  -5  235.78    6.70
   5   5  -5  227.38    7.50
  -5   5  -5  223.48    7.20
   5  -5  -5  241.98    7.20
  -5  -5   5  226.48    7.60
   5   5   5  230.98    7.10
  -5   5  -5  226.88    6.60
  -6   5   5  176.78    5.90
   6   5  -5  180.98    5.60
   6   5  -5  173.48    6.90
  -6  -5  -5  194.78    6.40
  -6  -5  -5  194.48    6.20
  -6   5   5  178.68    7.10
   6  -5  -5  185.28    6.20
  -6   5  -5  174.38    6.70
  -6   5  -5  186.58    5.70
   6  -5  -5  178.68    7.50
  -6  -5   5  178.18    6.70
   6   5   5  179.28    6.30
   7   5  -5   -0.30    1.80
  -7  -5  -5    1.30    1.70
  -7   5   5   -0.20    1.40
  -7   5   5   -1.40    1.40
  -7   5  -5   -0.90    1.30
  -7  -5   5   -0.10    1.40
   7  -5  -5    0.40    1.50
   7   5   5    0.20    1.60
   8   5  -5  219.98    8.80
  -8   5   5  217.88    7.70
  -8  -5  -5  221.18    7.90
  -8   5   5  222.48    8.90
   8  -5  -5  211.98    9.10
  -8  -5   5  224.68    8.60
   8   5   5  215.58    7.90
  -8   5  -5  214.28    8.10
  -9   5   5  204.98    9.00
  -9  -5  -5  193.08    7.80
   9   5  -5  193.18    8.40
  -9   5   5  203.78    7.90
  -9   5  -5  202.18    8.40
  -9  -5   5  184.08    8.00
   9  -5  -5  197.58    9.20
   9   5   5  194.48    7.90
 -10   5   5   -0.50    2.70
 -10   5   5   -1.50    1.50
  10   5  -5   -0.20    2.70
 -10  -5  -5    2.60    2.50
 -10   5  -5    0.30    2.60
  10  -5  -5    1.90    3.00
  10   5   5   -1.30    2.10
 -10  -5   5   -0.50    2.00
 -11  -5  -5   21.70    3.90
  11   5  -5   20.70    4.40
 -11   5   5   20.40    3.70
 -11  -5   5   14.60    3.80
 -11   5  -5   22.20    4.10
  11   5   5   19.20    3.70
  11  -5  -5   20.00    4.60
 -12  -5  -5   13.00    3.80
 -12   5   5    5.40    3.20
  12   5  -5   11.00    4.10
 -12   5  -5   12.60    3.80
  12  -5  -5   13.80    3.80
 -12  -5   5    9.90    3.90
  12   5   5    8.70    3.20
  13   5  -5   -0.90    2.60
  13   5   5    3.30    3.10
  13  -5  -5    1.00    3.50
  14   5  -5    2.60    4.30
  14  -5  -5    1.10    3.80
  14   5   5   -1.60    3.10
  15   5  -5   14.00    5.40
  15  -5  -5    9.60    4.80
   0   6  -5   64.69    3.30
   0  -6  -5   60.29    3.80
   0  -6   5   69.39    3.40
   1   6  -5   81.69    3.90
  -1  -6  -5   77.39    3.90
   1  -6   5   89.19    4.10
  -1  -6  -5   82.39    1.70
  -1   6  -5   80.69    3.90
   1  -6  -5   80.49    4.00
   1   6   5   86.59    1.80
  -1  -6   5   85.99    4.00
  -2  -6  -5   39.40    1.60
   2   6  -5   40.50    2.80
  -2   6   5   43.10    1.50
   2  -6   5   38.00    3.10
  -2  -6  -5   38.30    3.20
  -2   6   5   40.40    2.90
  -2   6  -5   44.60    2.90
  -2  -6   5   40.90    3.00
   2  -6  -5   36.80    2.80
  -2   6  -5   40.50    2.60
  -3   6   5  162.58    4.30
  -3  -6  -5  165.78    5.90
  -3  -6  -5  160.68    4.30
  -3   6   5  152.38    5.70
   3  -6   5  152.58    5.70
   3   6  -5  165.38    5.50
   3  -6  -5  163.28    5.90
   3   6   5  154.58    5.40
  -3   6  -5  157.78    5.40
  -3   6  -5  157.18    5.40
  -3  -6   5  157.68    5.80
  -4  -6  -5    5.40    1.30
   4   6  -5    7.40    1.80
  -4   6   5    6.00    1.60
  -4   6   5    7.00    1.20
   4  -6   5    5.40    1.90
   4   6  -5    6.60    1.40
  -4  -6  -5    4.80    1.50
   4  -6  -5    6.20    1.50
  -4   6  -5    4.20    1.30
   4   6   5    4.40    1.50
  -4   6  -5    5.50    1.70
  -4  -6   5    7.40    1.90
  -5   6   5  115.69    4.30
   5   6  -5  114.69    4.50
  -5   6   5  111.79    5.40
   5   6  -5  123.29    5.40
  -5  -6  -5  114.59    4.30
  -5  -6   5  113.19    5.30
   5   6   5  109.99    4.70
  -5   6  -5  122.19    5.20
  -5   6  -5  120.79    4.70
   5  -6  -5  118.59    5.00
  -6   6   5   10.40    1.80
  -6  -6  -5   13.30    2.10
  -6  -6  -5   14.40    2.20
   6   6  -5   12.90    2.60
  -6   6   5   13.70    2.50
   6   6  -5   14.30    1.90
   6  -6  -5   12.80    2.10
  -6   6  -5   15.20    2.40
   6   6   5   15.60    2.50
  -6  -6   5   10.60    2.20
  -6   6  -5   14.50    1.80
  -7   6   5   17.00    2.40
  -7   6   5   14.30    2.70
  -7  -6  -5   14.00    2.40
   7   6  -5   13.90    3.00
   7   6   5   14.50    2.60
  -7  -6   5   13.90    2.50
  -7   6  -5   14.40    2.80
   7  -6  -5   19.60    3.20
  -8   6   5    2.50    1.80
  -8   6   5    4.00    2.70
  -8  -6  -5    2.20    2.00
   8   6  -5    2.90    2.50
   8   6   5    0.60    1.90
  -8   6  -5    5.10    2.40
   8  -6  -5    6.30    2.70
  -8  -6   5    2.90    2.40
   9   6  -5   43.00    4.90
  -9   6   5   39.50    4.80
  -9   6   5   38.10    4.00
  -9  -6  -5   39.30    4.20
  -9  -6   5   36.30    4.10
   9   6   5   40.90    4.20
   9  -6  -5   41.30    5.10
  -9   6  -5   32.80    4.10
  10   6  -5   54.59    5.80
 -10   6   5   60.39    5.30
 -10  -6  -5   51.49    4.40
 -10   6   5   64.09    5.10
 -10   6  -5   55.89    5.40
 -10  -6   5   55.29    5.20
  10   6   5   58.39    5.10
  10  -6  -5   63.99    5.60
  11   6  -5   -1.30    2.10
 -11   6   5   -2.40    2.80
 -11   6   5   -0.60    2.50
 -11  -6  -5    2.30    2.80
  11  -6  -5   -5.20    2.40
 -11   6  -5    0.50    2.80
 -11  -6   5   -1.70    2.80
  11   6   5    2.30    2.70
 -12   6   5    0.30    2.70
  12   6  -5    0.00    3.20
 -12  -6  -5   -1.20    3.00
  12  -6  -5   -0.10    3.40
  12   6   5   -3.50    2.40
  13   6  -5    7.40    3.40
  13  -6  -5    7.60    4.30
  13   6   5   11.60    4.10
  14   6  -5   -0.40    3.80
  14   6   5   -4.60    3.00
  14  -6  -5    6.30    4.40
   0   7  -5   -0.90    1.10
   0  -7  -5   -0.80    1.30
   0   7   5    1.10    1.00
   0  -7   5    1.00    1.00
  -1  -7  -5  245.28    4.60
  -1  -7  -5  242.38    4.60
  -1   7   5  242.68    7.20
  -1  -7  -5  234.58    7.70
   1  -7   5  243.98    7.60
   1   7  -5  250.27    7.30
   1  -7  -5  245.98    7.80
  -1  -7   5  253.77    7.50
  -1   7  -5  245.98    7.30
   1   7   5  236.78    7.10
  -2  -7  -5    8.50    0.90
  -2   7   5    9.90    1.70
  -2  -7  -5    8.80    2.00
   2  -7   5    5.30    1.80
   2   7  -5    8.40    1.60
  -2   7   5    8.30    0.80
  -2   7  -5    8.30    1.80
   2  -7  -5    8.90    1.70
   2  -7  -5    8.90    0.90
  -2  -7   5    8.10    1.90
   2   7   5    7.80    1.70
  -2   7  -5    5.30    1.50
  -3  -7  -5   90.59    4.60
  -3   7   5   74.09    3.80
   3  -7   5   81.19    4.40
   3   7  -5   74.19    3.60
  -3   7   5   77.69    2.70
  -3  -7  -5   75.99    2.80
   3   7  -5   81.19    3.80
  -3  -7   5   77.49    3.90
  -3   7  -5   72.39    3.90
   3   7   5   70.79    3.70
   3  -7  -5   81.59    4.30
  -3   7  -5   75.09    3.90
  -4   7   5   53.09    3.50
   4   7  -5   54.39    3.60
  -4   7   5   56.79    2.60
   4  -7   5   56.09    3.70
  -4  -7  -5   53.19    2.70
   4   7  -5   48.60    3.20
  -4  -7  -5   50.29    3.70
  -4   7  -5   50.19    3.20
   4  -7  -5   52.49    3.60
  -4   7  -5   48.70    3.30
  -4  -7   5   51.39    3.80
   4   7   5   51.29    3.40
   5   7  -5   38.30    2.90
   5  -7   5   40.80    3.90
  -5   7   5   37.60    2.50
  -5  -7  -5   44.00    2.70
  -5   7   5   39.50    3.30
   5   7  -5   37.20    3.60
   5   7   5   44.50    3.10
  -5   7  -5   43.20    3.20
  -5  -7   5   35.10    3.50
   5  -7  -5   41.30    3.30
  -6  -7  -5   18.40    2.30
  -6  -7  -5   16.20    2.40
  -6   7   5   17.70    2.20
   6   7  -5   17.90    2.10
   6   7  -5   24.60    3.00
  -6   7   5   17.50    3.10
   6  -7  -5   16.70    2.40
   6   7   5   17.70    2.80
  -6   7  -5   22.70    3.00
  -6  -7   5   19.90    2.80
  -6   7  -5   18.30    2.20
  -7  -7  -5  361.66   10.20
  -7   7   5  356.56   11.60
   7   7  -5  361.86   11.50
   7  -7  -5  379.26   12.40
  -7   7  -5  350.66   11.00
   7   7   5  349.77   10.80
  -7  -7   5  355.56   11.10
  -8   7   5   53.29    5.20
  -8   7   5   48.40    3.80
  -8  -7  -5   45.00    4.00
   8   7  -5   48.90    4.90
   8  -7  -5   51.79    5.40
  -8  -7   5   41.20    4.40
   8   7   5   37.50    4.10
  -8   7  -5   44.80    4.50
  -9  -7  -5  144.89    6.80
   9   7  -5  158.08    8.00
  -9   7   5  159.38    8.20
  -9   7   5  149.19    6.70
  -9   7  -5  157.38    7.60
   9  -7  -5  156.38    8.50
   9   7   5  155.18    7.30
  -9  -7   5  143.79    7.20
 -10  -7  -5    2.40    2.70
  10   7  -5    9.10    3.60
 -10   7   5   10.10    3.60
 -10   7   5    8.30    2.70
 -10   7  -5   12.30    3.00
  10  -7  -5    5.20    3.40
 -10  -7   5    8.40    2.80
  10   7   5    8.40    3.00
 -11   7   5   16.60    3.50
 -11   7   5   19.40    4.40
 -11  -7  -5   16.20    3.60
  11   7  -5   17.70    4.20
  11  -7  -5   28.00    5.00
 -11   7  -5   29.00    4.30
  11   7   5   23.10    4.10
 -11  -7   5   14.40    3.40
  12   7  -5    4.70    3.00
 -12   7   5    2.80    3.00
 -12  -7  -5    8.80    3.70
  12   7   5    5.30    3.20
  12  -7  -5    3.30    3.70
  13   7  -5    0.00    3.70
  13   7   5    2.80    3.40
  13  -7  -5   -3.50    3.30
  14   7  -5   -0.70    2.90
  14   7   5    4.60    3.80
  14  -7  -5    0.80    3.90
   0   8  -5   15.70    2.10
   0  -8   5   24.50    2.60
   0   8   5   24.40    2.50
   0  -8  -5   19.80    2.60
   1  -8   5 1561.44   31.80
  -1   8   5 1514.75   31.50
  -1  -8  -5 1539.45   28.10
  -1  -8  -5 1506.95   32.30
   1   8  -5 1479.75   31.40
  -1   8  -5 1534.05   31.50
  -1  -8   5 1517.15   31.60
   1   8   5 1494.65   31.30
   1  -8  -5 1552.34   32.40
  -2  -8  -5   44.00    1.70
   2   8  -5   35.60    3.10
   2  -8   5   40.80    3.60
  -2   8   5   39.00    2.90
  -2  -8  -5   42.10    3.30
  -2   8   5   42.90    1.60
  -2   8  -5   40.90    3.20
   2   8   5   42.30    3.10
   2  -8  -5   44.50    1.80
   2  -8  -5   38.90    3.50
  -2  -8   5   44.60    3.40
   3   8  -5  330.97    9.10
  -3  -8  -5  339.37   10.10
  -3   8   5  312.97    9.60
   3  -8   5  322.97    9.80
  -3  -8  -5  334.27    7.60
   3   8  -5  334.67    9.20
  -3   8   5  326.77    7.40
   3   8   5  327.07    9.30
   3  -8  -5  327.87    9.90
  -3   8  -5  331.67    9.40
  -3   8  -5  348.87    9.50
  -3  -8   5  325.17    9.60
  -4   8   5 1129.59   22.50
   4   8  -5 1126.09   24.40
  -4  -8  -5 1155.38   25.20
  -4  -8  -5 1141.29   22.70
  -4   8   5 1082.69   24.90
   4  -8   5 1110.29   25.10
   4   8  -5 1115.29   24.10
   4   8   5 1091.09   24.40
   4  -8  -5 1114.19   24.90
  -4   8  -5 1127.39   24.10
  -4  -8   5 1155.98   24.80
  -4   8  -5 1099.79   24.40
  -5  -8  -5  755.02   17.90
   5   8  -5  715.53   17.50
  -5  -8  -5  757.12   16.10
  -5   8   5  720.83   18.10
   5   8  -5  736.73   16.90
  -5   8   5  739.33   15.90
   5  -8   5  706.53   18.20
  -5  -8   5  740.23   17.80
   5   8   5  713.83   17.40
   5  -8  -5  736.03   17.70
  -5   8  -5  715.13   17.50
  -6  -8  -5  356.86   10.60
  -6   8   5  334.07    9.20
  -6  -8  -5  344.07    9.30
   6   8  -5  368.16   11.00
   6  -8   5  342.87   11.20
   6   8  -5  343.37    9.50
  -6   8   5  319.47   10.90
  -6  -8   5  353.96   10.90
  -6   8  -5  345.17    9.60
  -6   8  -5  337.47   10.50
   6   8   5  341.37   10.40
   6  -8  -5  349.87   10.30
  -7  -8  -5  134.49    5.70
  -7   8   5  141.99    7.10
   7   8  -5  138.09    6.80
  -7   8   5  128.99    5.60
  -7   8  -5  136.59    6.50
   7   8   5  143.29    6.50
  -7  -8   5  143.39    6.90
   8   8  -5  237.38    9.10
  -8   8   5  221.78    9.40
  -8  -8  -5  228.38    8.10
   8  -8  -5  230.88   10.00
   8   8   5  219.28    8.70
  -8  -8   5  230.98    8.90
  -8   8  -5  236.48    9.00
  -9   8   5   54.79    4.30
  -9  -8  -5   50.49    4.50
  -9   8   5   49.20    5.50
   9   8  -5   50.89    5.40
   9  -8  -5   49.80    5.80
  -9   8  -5   50.59    5.00
  -9  -8   5   47.90    5.10
   9   8   5   54.39    5.10
 -10   8   5    3.20    2.50
 -10   8   5    4.00    2.70
 -10  -8  -5    5.40    2.90
  10   8  -5    4.60    2.60
 -10  -8   5    1.30    3.10
  10   8   5    5.20    2.80
 -10   8  -5    4.50    2.30
  10  -8  -5    4.50    2.80
 -11   8   5   16.10    4.30
 -11  -8  -5   10.80    3.40
  11   8  -5   11.50    4.00
  11  -8  -5   16.50    4.40
  11   8   5   14.60    3.60
 -11   8  -5    9.50    3.50
 -11  -8   5   11.60    3.80
 -12  -8  -5   23.70    4.50
 -12   8   5   21.40    5.00
  12   8  -5   21.70    4.90
  12   8   5   18.70    4.00
  12  -8  -5   15.80    4.50
  13   8  -5   72.19    7.90
  13  -8  -5   62.29    7.50
  13   8   5   74.79    7.20
  14   8  -5   12.30    5.00
  14   8   5   10.20    4.70
  14  -8  -5   13.80    4.90
   0  -9  -5    0.10    1.60
   0   9  -5    2.30    1.50
   0   9   5   -1.40    0.90
   0  -9   5   -1.30    1.40
  -1  -9  -5   31.90    3.30
   1   9  -5   37.90    3.30
  -1   9   5   39.30    3.30
   1  -9   5   36.60    3.40
  -1   9  -5   36.10    3.30
   1  -9  -5   29.20    3.30
  -1  -9   5   44.60    3.50
   1   9   5   42.00    3.00
  -2   9   5  368.56   10.50
  -2  -9  -5  384.86   11.10
   2   9  -5  377.46    9.80
   2  -9   5  368.46   10.70
   2   9  -5  367.36   10.30
  -2  -9   5  360.46   10.30
   2  -9  -5  378.16   11.10
  -2   9  -5  367.66   10.40
   2   9   5  346.67   10.20
   3   9  -5  360.96   10.20
  -3  -9  -5  360.36   10.80
  -3  -9  -5  375.96    8.70
   3   9  -5  360.96    9.90
   3  -9   5  359.66   10.70
  -3   9   5  348.17   10.50
   3   9   5  333.37   10.10
  -3  -9   5  349.17   10.40
  -3   9  -5  366.46   10.20
  -3   9  -5  350.96   10.10
   3  -9  -5  363.56   10.90
   4  -9   5   37.80    3.80
  -4   9   5   39.30    3.90
   4   9  -5   46.70    3.50
  -4  -9  -5   41.20    2.50
   4   9  -5   36.50    3.50
  -4  -9  -5   36.00    3.60
  -4  -9   5   40.60    3.40
  -4   9  -5   45.10    3.60
  -4   9  -5   36.20    3.00
   4   9   5   39.90    3.60
   4  -9  -5   40.20    3.40
   5   9  -5   49.10    3.60
  -5  -9  -5   44.80    4.10
  -5  -9  -5   41.20    3.10
  -5   9   5   46.90    3.80
   5   9  -5   41.30    3.40
   5  -9   5   41.60    4.10
   5   9   5   50.29    3.60
   5  -9  -5   45.60    4.00
  -5   9  -5   46.90    3.90
  -5   9  -5   47.80    3.90
  -5  -9   5   45.10    4.10
  -6   9   5    5.50    2.40
   6  -9   5    3.20    1.80
   6   9  -5    4.80    2.30
   6   9  -5    1.80    1.40
  -6  -9  -5    2.90    1.80
  -6  -9  -5    0.10    0.70
   6   9   5    3.80    2.10
   6  -9  -5    1.30    1.70
  -6   9  -5    0.70    1.50
  -6  -9   5   -0.40    1.50
  -6   9  -5    3.00    1.70
  -7  -9  -5  168.68    6.50
  -7   9   5  177.78    8.10
   7   9  -5  198.28    8.10
   7  -9   5  162.58    7.70
   7   9   5  180.78    7.60
  -7   9  -5  182.98    7.40
  -7  -9   5  177.28    7.80
  -8   9   5    5.10    2.30
  -8  -9  -5    0.90    2.30
   8  -9   5    3.10    2.60
   8   9  -5   -0.30    2.30
   8   9   5    0.70    2.20
  -8  -9   5    3.90    2.80
  -8   9  -5    2.00    2.40
   8  -9  -5    0.70    2.10
  -9  -9  -5    4.90    2.60
  -9   9   5    4.00    3.10
   9   9  -5    5.00    2.90
   9   9   5    9.60    3.00
   9  -9  -5    4.10    3.20
  -9  -9   5    5.20    3.10
  -9   9  -5    4.50    2.80
  10   9  -5   30.30    4.90
 -10   9   5   28.30    4.90
 -10   9  -5   35.40    4.30
  10   9   5   25.60    4.20
  10  -9  -5   24.90    4.80
 -10  -9   5   30.80    4.70
  11   9  -5   -0.30    3.20
 -11   9   5    2.30    3.40
 -11   9  -5    4.20    3.20
  11  -9  -5    2.90    3.40
 -11  -9   5    2.30    3.30
  11   9   5    2.70    3.00
 -12   9   5   22.60    4.70
  12   9  -5   23.50    5.10
  12   9   5   22.80    4.60
  12  -9  -5   23.20    5.20
  13   9  -5    3.30    3.90
  13  -9  -5    7.20    4.20
  13   9   5   -0.50    3.70
  14   9  -5    7.50    4.80
  14  -9  -5   14.00    4.90
  14   9   5   14.70    4.70
   0 -10   5  350.46   10.20
   0  10   5  339.47   10.10
   0  10  -5  342.97    9.30
   0 -10  -5  347.27   11.00
   0  10  -5  343.87   10.00
  -1  10   5    7.00    2.10
   1  10  -5    4.20    1.80
   1 -10   5    4.70    2.00
  -1 -10  -5    1.20    1.90
  -1 -10   5    5.10    1.90
   1  10   5    0.20    1.60
   1 -10  -5    3.90    1.70
  -1  10  -5    3.70    1.80
   2  10  -5    3.50    1.50
   2 -10   5    3.20    1.90
  -2 -10  -5    3.00    2.00
   2  10  -5    6.10    1.80
  -2  10   5    5.20    1.80
  -2 -10   5    1.20    1.80
  -2  10  -5    1.00    1.70
   2  10   5    3.40    1.90
   2 -10  -5    3.10    2.00
   3  10  -5  120.79    5.30
  -3 -10  -5  111.59    6.10
  -3  10   5  118.69    5.80
   3 -10   5  112.99    5.80
   3  10  -5  102.79    5.00
  -3  10  -5  111.89    5.40
  -3 -10   5  108.99    5.50
   3  10   5  112.09    5.50
   3 -10  -5  115.69    6.00
  -3  10  -5  119.99    5.50
  -4 -10  -5   20.20    3.10
   4  10  -5   24.50    2.80
  -4  10   5   18.70    3.10
   4 -10   5   24.00    3.10
   4  10  -5   20.70    2.90
  -4  10  -5   28.00    3.00
   4  10   5   21.20    3.00
   4 -10  -5   17.70    2.80
  -4  10  -5   18.70    2.70
  -4 -10   5   25.20    3.30
   5  10  -5    4.00    1.70
  -5 -10  -5    1.20    2.00
   5  10  -5    4.20    1.80
   5 -10   5    0.70    2.00
  -5  10   5    2.40    1.80
  -5 -10   5    0.40    2.00
  -5  10  -5    2.80    1.90
   5  10   5    2.40    2.10
   5 -10  -5    0.80    2.10
  -5  10  -5    2.50    1.70
   6 -10   5    0.30    2.10
  -6 -10  -5   -0.70    1.90
   6  10  -5   -1.10    2.00
   6  10  -5    0.80    1.50
  -6  10   5    0.90    2.20
  -6  10  -5   -0.10    1.90
   6 -10  -5    1.10    1.80
   6  10   5    1.50    2.00
  -6 -10   5   -1.70    2.00
  -6  10  -5   -0.70    0.60
   7  10  -5   23.00    3.50
   7 -10   5   23.00    3.90
  -7  10   5   18.50    3.30
  -7 -10   5   20.70    3.60
  -7  10  -5   26.00    3.60
   7  10   5   22.10    3.50
  -8  10   5    9.50    3.30
   8 -10   5   10.00    3.10
   8  10  -5   12.50    3.30
   8  10   5    8.70    2.90
  -8 -10   5    8.50    2.60
  -8  10  -5    7.40    2.80
   9 -10   5    6.70    3.20
   9  10  -5    2.90    2.90
  -9  10   5    2.90    3.00
  -9 -10   5   -0.30    2.70
   9  10   5    1.00    2.50
   9 -10  -5    2.30    3.10
  -9  10  -5    0.60    2.50
  10 -10   5    3.20    2.50
 -10  10   5    2.30    3.30
  10  10  -5    1.60    3.20
 -10 -10   5   -0.60    3.00
 -10  10  -5    0.30    2.00
  10  10   5    2.20    2.80
  10 -10  -5    0.40    3.10
 -11  10   5    0.10    3.40
  11  10  -5   -0.80    3.10
  11 -10  -5    0.00    3.30
  11  10   5    2.40    3.10
 -12  10   5   31.10    5.70
  12  10  -5   29.80    5.40
  12 -10  -5   23.20    5.30
  12  10   5   33.50    5.40
  13  10  -5   15.60    5.00
  13  10   5   16.80    4.70
  13 -10  -5   16.70    4.90
   0  11  -5   -1.20    1.50
   0 -11  -5   -3.70    1.30
   0 -11   5    1.40    1.80
   0  11   5   -1.00    1.60
   0  11  -5   -1.90    1.50
   1  11  -5   67.19    4.50
  -1 -11  -5   45.60    4.40
   1 -11   5   51.29    4.10
  -1  11   5   63.19    4.40
   1 -11  -5   52.89    4.90
  -1 -11   5   68.29    4.40
   1  11   5   62.59    4.30
  -1  11  -5   68.19    3.80
  -1  11  -5   57.79    4.40
   2  11  -5  163.18    6.60
  -2 -11  -5  158.38    7.50
   2  11  -5  163.68    6.20
   2 -11   5  169.28    7.00
  -2  11   5  165.08    6.70
  -2 -11   5  155.78    6.60
   2  11   5  169.48    6.80
   2 -11  -5  158.18    7.20
  -2  11  -5  169.48    6.70
   3 -11   5   11.40    2.60
   3  11  -5   13.90    2.50
  -3  11   5   12.40    2.70
  -3 -11  -5   14.80    3.00
   3  11  -5   13.00    2.20
   3  11   5   18.90    2.80
  -3  11  -5   11.10    2.10
  -3 -11   5    9.90    2.60
   3 -11  -5   12.70    2.50
   4  11  -5   11.40    2.30
   4  11  -5    8.80    2.50
  -4 -11  -5    5.70    2.00
   4 -11   5    5.50    2.40
  -4  11   5    5.40    2.40
  -4  11  -5   11.80    2.50
  -4 -11   5    8.10    2.10
  -4  11  -5    5.80    2.10
   4 -11  -5    4.50    2.30
   4  11   5    9.70    2.20
   5  11  -5   -0.50    1.50
   5  11  -5    2.10    2.10
   5 -11   5   -0.80    1.70
  -5  11   5    0.00    1.60
  -5 -11  -5    1.00    2.10
  -5  11  -5    0.40    1.80
  -5  11  -5   -0.90    1.60
   5 -11  -5   -2.40    1.70
  -5 -11   5    0.40    2.00
   5  11   5   -1.60    1.90
   6 -11   5   54.79    5.20
   6  11  -5   64.89    4.70
  -6  11   5   63.79    5.40
  -6 -11  -5   71.19    5.40
   6  11  -5   62.99    4.40
  -6  11  -5   64.09    4.50
  -6 -11   5   70.19    5.20
   6 -11  -5   64.79    5.00
   6  11   5   62.29    5.00
  -6  11  -5   62.29    4.80
   7 -11   5    1.70    2.40
   7  11  -5   -1.00    2.30
  -7  11   5   -3.10    2.20
  -7 -11   5   -1.50    2.30
   7  11   5   -2.20    2.20
  -7  11  -5    0.50    2.20
  -8  11   5   52.09    5.80
   8 -11   5   45.10    5.00
   8  11  -5   53.39    5.50
   8  11   5   52.59    5.30
  -8 -11   5   48.40    5.20
  -8  11  -5   51.19    4.80
   9 -11   5    3.10    3.00
  -9  11   5   -2.50    2.90
   9  11  -5   -2.10    2.60
  -9  11  -5    0.00    2.50
   9  11   5   -0.80    2.50
   9 -11  -5    2.00    3.10
  -9 -11   5    0.50    2.10
  10  11  -5   48.40    5.50
  10 -11   5   40.10    5.10
 -10  11   5   43.60    5.90
  10 -11  -5   52.29    6.50
  10  11   5   42.70    5.40
 -10  11  -5   46.00    5.00
 -10 -11   5   43.80    5.40
 -11  11   5    2.90    3.10
  11  11  -5    3.60    3.40
  11  11   5    2.60    3.20
  11 -11  -5    2.90    3.70
 -12  11   5   24.10    5.30
  12  11  -5   12.70    4.70
  12  11   5   19.50    4.60
  12 -11  -5   20.90    5.10
 -13  11   5   -1.70    3.90
  13  11  -5   -1.20    4.00
  13  11   5    1.60    3.80
  13 -11  -5    0.90    3.90
   0  12  -5  272.97    8.20
   0 -12   5  268.57    9.10
   0  12   5  260.17    9.30
   0  12  -5  272.47    9.40
   0 -12  -5  272.67   10.10
   1  12  -5   -0.70    1.70
   1 -12   5    0.40    1.90
  -1 -12  -5    0.80    1.60
  -1  12   5   -0.10    1.90
   1  12  -5   -0.70    1.40
   1  12   5    0.50    1.90
   1 -12  -5    1.40    2.10
  -1  12  -5    0.90    1.90
  -1 -12   5    1.70    1.80
  -1  12  -5    0.10    1.70
   2 -12   5   -0.30    1.30
   2  12  -5   -1.10    1.70
  -2  12   5   -0.40    1.80
   2  12  -5    1.10    1.70
  -2 -12  -5   -4.80    2.00
   2  12   5   -1.10    1.70
  -2  12  -5   -3.20    1.70
   2 -12  -5   -3.80    2.00
  -2 -12   5   -0.10    1.30
   3  12  -5    2.40    1.50
   3  12  -5    2.40    2.00
  -3  12   5    3.00    2.20
  -3 -12  -5    1.10    2.20
   3 -12   5    2.80    2.10
   3  12   5   -0.60    2.00
  -3  12  -5    1.70    1.50
  -3 -12   5    0.70    2.00
   3 -12  -5   -0.20    2.00
   4 -12   5  153.48    7.30
  -4 -12  -5  155.78    7.80
   4  12  -5  153.48    6.90
  -4  12   5  149.79    7.30
   4  12  -5  149.99    6.70
  -4  12  -5  162.38    7.10
   4  12   5  156.68    7.20
   4 -12  -5  149.39    7.20
  -4 -12   5  165.38    7.20
  -5  12   5    0.30    2.30
   5  12  -5    3.10    1.90
   5  12  -5   -1.40    2.10
  -5 -12  -5    0.60    2.20
   5 -12   5    5.80    2.60
  -5  12  -5    2.50    1.90
   5  12   5    1.70    1.80
   5 -12  -5    0.50    2.10
  -5 -12   5    3.60    2.40
  -5  12  -5    1.40    2.00
  -6 -12  -5   18.40    3.30
   6 -12   5   18.50    3.50
   6  12  -5   23.80    3.80
   6  12  -5   15.10    2.60
  -6  12   5   15.60    3.60
   6  12   5   19.00    3.20
  -6 -12   5   17.40    3.40
   6 -12  -5   15.10    3.10
  -6  12  -5   17.90    3.10
  -6  12  -5   21.60    3.40
   7 -12   5   45.10    5.10
   7  12  -5   54.29    5.40
  -7  12   5   48.80    5.50
  -7 -12   5   45.10    4.90
   7  12   5   48.40    5.10
  -7  12  -5   51.29    5.00
   8  12  -5   51.59    5.60
   8 -12   5   45.30    5.30
  -8  12   5   49.10    5.30
   8  12   5   50.09    5.10
  -8  12  -5   42.00    4.70
  -8 -12   5   47.90    5.20
  -9  12   5   34.00    5.30
   9  12  -5   35.20    5.10
   9 -12   5   39.30    5.30
  -9  12  -5   26.70    3.90
   9 -12  -5   34.00    5.70
  -9 -12   5   41.40    4.80
   9  12   5   38.10    4.80
  10 -12   5   25.20    5.30
 -10  12   5   28.40    5.20
  10  12  -5   18.20    4.60
  10  12   5   25.20    4.60
  10 -12  -5   28.60    5.40
 -10  12  -5   20.20    4.50
 -10 -12   5   19.20    6.60
 -11  12   5   -0.90    3.70
  11  12  -5    0.60    3.70
  11 -12  -5   10.60    4.30
  11  12   5   -1.30    3.00
 -12  12   5   31.90    6.00
  12  12  -5   24.60    5.80
  12  12   5   31.30    5.40
  12 -12  -5   37.40    6.40
 -13  12   5    5.40    4.80
  13  12  -5    2.70    4.20
  13 -12  -5    6.20    4.40
  13  12   5   10.30    4.40
   0  13  -5   -1.30    1.90
   0  13  -5    0.80    1.20
   0 -13  -5   -3.00    1.50
   0 -13   5   -0.10    1.90
   0  13   5   -0.70    1.50
   1 -13   5   38.10    4.10
  -1  13   5   38.90    4.10
   1  13  -5   35.30    3.80
  -1 -13  -5   31.90    4.00
   1  13  -5   40.70    3.70
  -1 -13   5   42.30    4.10
   1 -13  -5   36.80    4.20
   1  13   5   40.30    4.30
  -1  13  -5   34.70    3.80
  -2 -13  -5   12.40    3.30
   2 -13   5   19.80    3.30
  -2  13   5   16.00    2.90
   2  13  -5   17.60    2.70
   2  13  -5   18.30    2.90
   2 -13  -5   10.50    3.00
  -2 -13   5   18.50    3.10
   2  13   5   19.50    3.00
  -2  13  -5   17.00    2.70
   3 -13   5    8.10    2.30
  -3  13   5    6.00    2.20
   3  13  -5    5.10    1.90
  -3 -13  -5    3.40    2.50
   3  13  -5    6.70    2.40
  -3  13  -5    6.90    2.10
   3 -13  -5    4.00    2.40
   3  13   5    6.90    2.60
  -3 -13   5    7.70    2.50
  -4 -13  -5    3.50    2.60
  -4  13   5    4.50    2.60
   4 -13   5    1.80    2.30
   4  13  -5    3.70    2.40
   4  13  -5    0.10    1.70
  -4  13  -5    0.60    2.00
   4  13   5    3.80    2.00
   4 -13  -5    4.80    2.50
  -4 -13   5    5.20    2.50
  -5 -13  -5   14.70    3.40
   5  13  -5   19.90    3.50
   5  13  -5   16.80    2.90
  -5  13   5   17.50    3.70
   5 -13   5   14.50    3.20
  -5  13  -5   14.00    2.90
  -5  13  -5   18.00    3.20
  -5 -13   5   14.00    3.10
   5 -13  -5   14.30    3.10
   5  13   5   16.20    3.40
   6 -13   5  157.58    7.60
  -6  13   5  144.79    7.70
   6  13  -5  150.48    7.70
  -6 -13  -5  163.08    8.40
   6  13  -5  157.48    7.10
   6 -13   5  145.59    7.60
  -6 -13   5  144.89    8.00
   6  13   5  159.98    7.90
  -6  13  -5  154.38    7.20
   6 -13  -5  155.48    8.00
  -6 -13   5  146.99    7.50
  -6  13  -5  162.58    7.50
  -7  13   5  178.58    9.10
   7  13  -5  157.28    8.30
   7 -13   5  160.28    8.00
  -7  13  -5  165.28    7.60
  -7 -13   5  169.08    8.30
   7  13   5  168.98    8.00
   8 -13   5   58.89    6.00
   8  13  -5   60.79    6.10
  -8  13   5   54.49    6.20
   8  13   5   72.29    6.20
  -8 -13   5   58.89    5.80
  -8  13  -5   61.19    5.70
   9 -13   5   18.50    4.10
   9  13  -5   13.40    3.90
  -9  13   5   19.30    4.60
   9 -13  -5   21.70    4.90
  -9  13  -5   12.20    3.50
   9  13   5   14.10    4.00
  -9 -13   5   11.90    3.70
  10  13  -5    2.00    3.60
 -10  13   5   -2.40    3.60
  10 -13  -5    1.40    3.60
  10  13   5    1.10    2.60
  11  13  -5    9.90    4.50
 -11  13   5    8.20    4.50
  11 -13  -5    9.40    4.30
  11  13   5   10.20    4.20
 -12  13   5   -2.70    3.80
  12  13  -5   -3.40    3.80
  12  13   5   -1.60    3.50
  12 -13  -5    3.90    4.00
   0 -14  -5   72.39    5.80
   0  14   5   75.09    5.50
   0  14  -5   79.59    5.60
   0 -14   5   65.69    5.00
   1  14  -5  161.58    7.00
  -1 -14  -5  156.08    8.70
   1  14  -5  156.88    7.50
   1 -14   5  156.48    7.20
  -1  14   5  161.48    7.70
  -1 -14   5  160.68    7.20
   1 -14  -5  147.59    8.50
  -1  14  -5  144.19    7.30
   1  14   5  162.08    7.60
  -2 -14  -5   22.30    3.90
   2  14  -5   21.50    3.10
  -2  14   5   19.10    3.60
   2 -14   5   20.90    3.40
   2  14  -5   26.20    3.50
   2  14   5   21.70    3.40
  -2  14  -5   21.90    3.10
   2 -14  -5   22.20    3.80
  -2 -14   5   25.60    3.60
   3  14  -5   96.69    5.70
  -3  14   5   90.19    6.10
   3  14  -5   94.79    6.00
  -3 -14  -5   87.09    6.80
   3 -14   5   93.29    5.90
   3  14   5   95.49    5.70
  -3 -14   5   90.89    5.70
   3 -14  -5   99.19    6.90
  -3  14  -5  102.29    6.20
  -4  14   5  130.99    7.00
  -4 -14  -5  126.79    7.90
   4  14  -5  142.09    7.00
   4 -14   5  118.39    6.80
   4  14  -5  129.49    6.80
   4  14   5  135.09    7.30
   4 -14  -5  127.19    7.60
  -4  14  -5  132.39    7.00
  -4 -14   5  126.49    6.80
  -5 -14  -5   34.60    4.60
   5 -14   5   34.80    4.40
   5  14  -5   30.30    3.70
  -5  14   5   36.40    4.90
   5 -14   5   34.50    4.40
   5  14  -5   36.30    4.50
   5 -14  -5   34.70    4.40
  -5 -14   5   42.00    4.90
   5  14   5   46.40    5.10
  -5 -14   5   42.80    4.60
  -5  14  -5   35.00    4.00
   6 -14   5    1.60    2.30
   6  14  -5   -1.00    2.60
  -6  14   5    5.40    3.30
   6 -14   5   -0.50    2.50
   6  14  -5    1.90    2.30
  -6 -14  -5   -2.00    2.60
  -6 -14   5    1.60    2.10
  -6  14  -5    0.50    2.10
  -6 -14   5   -1.60    2.20
  -6  14  -5   -1.10    2.10
   6 -14  -5   -0.70    2.30
   6  14   5    0.70    2.50
   7  14  -5    6.10    3.20
   7 -14   5    7.70    3.30
  -7  14   5    3.30    3.30
  -7 -14   5    8.00    3.30
  -7  14  -5    6.30    2.70
   7  14   5   13.50    3.70
   8  14  -5   60.79    6.00
   8 -14   5   45.00    5.60
  -8  14   5   51.39    6.20
  -8  14  -5   43.60    5.00
  -8 -14   5   47.30    5.40
   8  14   5   53.29    6.00
  -9  14   5   50.39    6.40
   9  14  -5   44.10    5.90
   9 -14   5   46.00    6.40
   9 -14  -5   46.90    6.50
   9  14   5   49.40    6.20
  -9  14  -5   53.19    6.30
  10  14  -5    2.70    3.80
 -10  14   5    1.50    3.80
  10  14   5    0.80    3.60
  10 -14  -5    7.80    4.30
 -11  14   5    4.10    4.70
  11  14  -5    1.00    4.00
  11 -14  -5   -4.10    3.80
  11  14   5   -1.00    3.50
  12  14  -5    4.70    4.50
 -12  14   5    7.60    4.90
  12 -14  -5   10.40    4.70
  12  14   5   10.90    4.50
   0 -15   5   -0.10    2.10
   0  15   5   -1.80    2.20
   0 -15  -5    1.50    2.70
   0  15  -5    1.50    1.80
   0  15  -5   -0.60    1.10
   1  15  -5   47.90    4.50
   1 -15   5   41.80    4.40
  -1 -15  -5   30.40    4.70
   1  15  -5   35.30    4.20
  -1  15   5   46.20    4.80
  -1  15  -5   37.20    4.30
   1  15   5   41.20    4.80
  -1 -15   5   34.20    4.10
   1 -15  -5   30.10    4.60
  -2  15   5   -0.20    2.40
   2  15  -5    0.00    2.10
   2 -15   5    1.90    2.30
   2  15  -5    2.40    2.40
  -2 -15  -5   -1.00    2.60
   2 -15  -5   -1.30    1.80
   2  15   5    1.00    2.40
  -2 -15   5    0.50    2.20
  -2  15  -5   -1.00    2.20
   3 -15   5  315.57   11.20
  -3 -15  -5  308.87   12.60
   3  15  -5  315.47   10.90
   3  15  -5  308.07   11.20
  -3  15   5  317.07   11.70
  -3  15  -5  323.47   11.40
   3 -15  -5  325.47   12.70
  -3 -15   5  322.87   11.00
   3  15   5  305.27   11.40
   4 -15   5    8.90    3.00
   4  15  -5    7.80    3.00
   4 -15   5    7.70    2.90
  -4 -15  -5   11.70    3.60
   4  15  -5    6.90    2.70
  -4  15   5    7.40    2.70
   4 -15  -5    7.40    2.90
  -4 -15   5    4.90    2.70
   4  15   5   14.60    3.20
  -4  15  -5   10.60    3.00
  -4 -15   5    7.70    3.20
   5  15  -5    1.50    2.10
   5 -15   5   -0.70    2.40
   5 -15   5   -1.30    1.70
  -5  15   5   -0.30    2.80
  -5 -15  -5    0.30    2.80
   5  15  -5    1.50    2.70
   5  15   5    1.00    2.70
   5 -15  -5   -0.50    2.50
  -5 -15   5   -2.60    2.30
  -5  15  -5    1.10    2.30
  -5 -15   5   -1.10    2.30
   6  15  -5    0.80    2.10
  -6  15   5    0.70    3.10
   6 -15   5   -2.40    2.20
   6 -15   5   -3.30    2.30
   6  15  -5   -3.60    1.80
  -6 -15  -5   -2.10    2.80
   6  15   5   -1.20    2.60
  -6 -15   5    2.60    2.90
  -6  15  -5    0.90    2.40
   6 -15  -5   -4.00    2.30
  -6 -15   5    1.30    2.80
  -7  15   5  117.09    8.00
   7 -15   5  108.19    7.50
   7  15  -5  115.29    7.60
  -7 -15   5  119.49    7.50
   7  15   5  113.79    7.60
  -7  15  -5  116.89    7.10
   8 -15   5    7.80    3.50
  -8  15   5    6.20    3.80
   8  15  -5    6.10    3.60
  -8  15  -5    8.00    3.10
   8  15   5    3.30    2.60
  -8 -15   5    9.10    3.60
   9  15  -5    2.30    3.70
  -9  15   5   -3.60    3.20
   9  15   5   -2.90    2.90
  10  15  -5   -1.60    3.70
 -10  15   5    3.20    4.20
  10  15   5   -1.20    3.40
  10 -15  -5    1.00    3.90
 -11  15   5   11.70    5.00
  11  15  -5    3.80    4.40
  11  15   5    2.10    3.90
  11 -15  -5    6.20    4.30
   0 -16   5    9.60    2.90
   0 -16   5    7.90    2.90
   0  16   5    8.20    3.20
   0 -16  -5    2.20    3.20
   0  16  -5    6.40    2.30
   1 -16   5    2.80    2.50
   1  16  -5    5.90    2.60
   1 -16   5    3.50    2.40
  -1  16   5    3.20    2.80
  -1 -16  -5    1.60    3.00
   1  16  -5    2.20    1.90
  -1  16  -5    4.70    2.10
   1  16   5    3.40    2.90
  -1 -16   5    4.80    2.60
   1 -16  -5   -1.20    2.70
  -1 -16   5    6.90    2.70
   2 -16   5   28.60    4.60
   2  16  -5   29.30    4.10
   2  16  -5   40.70    4.50
   2 -16   5   41.50    4.60
  -2 -16  -5   30.00    4.80
  -2  16   5   36.70    4.90
  -2 -16   5   32.60    4.90
   2 -16  -5   26.60    4.60
  -2  16  -5   35.20    4.30
   2  16   5   33.10    4.80
  -2 -16   5   38.90    4.40
   3 -16   5    7.10    3.00
  -3  16   5    6.00    3.10
   3 -16   5    5.00    2.90
  -3 -16  -5    9.20    3.60
   3  16  -5    2.30    2.60
   3  16  -5    4.90    2.20
   3  16   5    7.00    3.20
   3 -16  -5    7.50    2.70
  -3 -16   5    2.20    2.90
  -3  16  -5    3.90    2.70
  -3 -16   5    6.70    3.20
   4 -16   5    3.60    3.10
  -4  16   5    8.10    3.30
  -4 -16  -5    5.00    3.30
   4  16  -5    2.40    2.80
   4 -16   5    3.50    2.80
   4  16  -5    2.60    2.00
  -4  16  -5    3.60    2.70
  -4 -16   5    2.50    2.60
   4 -16  -5    1.50    2.80
  -4 -16   5    3.20    2.90
   4  16   5    5.00    3.10
   5 -16   5   15.50    3.70
  -5  16   5   20.80    4.50
   5 -16   5   14.50    3.70
  -5 -16  -5   15.60    3.50
   5  16  -5   18.20    3.50
   5  16  -5   26.90    4.30
   5  16   5   33.00    4.90
  -5  16  -5   14.80    3.40
  -5 -16   5   11.70    3.50
  -5 -16   5   19.20    4.00
   5 -16  -5   16.20    3.90
   6 -16   5   29.60    4.70
   6  16  -5   28.80    4.00
   6  16  -5   29.40    4.80
  -6  16   5   31.10    5.20
   6 -16   5   31.40    4.60
  -6 -16  -5   25.10    4.60
   6 -16  -5   19.90    4.20
  -6 -16   5   27.30    4.90
  -6 -16   5   29.10    4.70
  -6  16  -5   25.20    4.00
   6  16   5   31.70    5.10
   7  16  -5    2.60    3.40
  -7  16   5    4.90    3.70
  -7 -16   5    0.90    3.10
   7  16   5   -0.70    3.10
   8  16  -5   59.29    6.80
  -8  16   5   40.10    6.10
   8  16   5   46.10    6.10
  -9  16   5    1.00    3.80
   9  16  -5   -2.50    3.50
   9  16   5    3.00    3.80
 -10  16   5   20.40    5.30
  10  16  -5   18.10    4.90
  10 -16  -5   26.60    6.20
  10  16   5   26.60    5.40
   0 -17   5   -0.30    2.80
   0 -17  -5   -1.50    2.00
   0  17  -5    5.00    2.70
   0  17   5   -0.70    2.80
  -1 -17  -5   52.69    6.30
   1 -17   5   63.09    6.40
  -1  17   5   61.49    6.20
   1  17  -5   49.00    5.10
   1 -17  -5   64.99    6.70
   1  17   5   60.89    6.10
  -1 -17   5   57.79    6.40
  -1  17  -5   63.39    5.90
  -2  17   5    2.10    2.90
  -2 -17  -5   -0.30    3.20
   2  17  -5   -0.30    2.50
   2 -17   5   -1.70    2.80
   2  17  -5    2.70    2.00
  -2 -17   5    0.40    2.40
  -2  17  -5    1.80    2.00
   2 -17  -5   -1.10    3.00
   2  17   5    2.00    3.00
  -3 -17  -5    8.50    3.70
  -3  17   5    8.70    3.50
   3  17  -5    7.60    3.00
   3  17  -5   14.50    3.60
   3 -17   5   10.60    3.70
   3 -17  -5    7.40    3.60
   3  17   5    8.80    3.00
  -3 -17   5   14.40    4.00
  -3  17  -5    6.50    3.00
   4 -17   5    1.60    2.70
   4  17  -5    4.80    2.70
  -4 -17  -5    3.30    3.30
   4  17  -5   -0.80    2.80
  -4  17   5   -1.10    3.10
   4 -17  -5   -1.40    2.90
  -4 -17   5    2.50    3.00
  -4  17  -5    0.50    2.70
   4  17   5    2.30    3.10
   5  17  -5   -2.80    2.70
  -5 -17  -5   -4.00    3.00
   5  17  -5   -1.10    2.20
  -5  17   5   -0.10    2.40
   5 -17   5   -1.90    2.50
   5 -17  -5   -1.40    2.90
  -5 -17   5   -1.40    2.80
   5  17   5   -0.90    2.90
  -5  17  -5   -0.40    2.50
  -6 -17  -5   30.50    5.20
  -6  17   5   35.30    5.60
   6  17  -5   34.20    5.20
   6  17  -5   28.90    4.20
  -6 -17   5   32.50    5.20
   6  17   5   40.80    5.40
   7  17  -5   17.90    4.60
  -7  17   5   11.30    4.40
   7  17   5    8.70    4.10
   8  17  -5   18.80    4.90
  -8  17   5   18.10    5.10
   8  17   5   28.90    5.50
  -9  17   5    6.80    4.50
   9  17  -5   21.30    5.20
   9  17   5   12.00    4.70
  10  17  -5   -0.20    3.90
 -10  17   5    1.50    5.00
  10  17   5    4.30    4.30
  10 -17  -5   -3.10    3.60
   0  18  -5  390.86   14.00
   0  18   5  389.26   14.20
   0 -18   5  405.16   15.70
   0 -18  -5  396.46   16.00
   1  18  -5   -0.60    2.50
   1 -18   5   -2.40    2.90
  -1 -18  -5    0.70    3.40
  -1  18   5   -3.20    2.70
  -1 -18   5   -0.30    3.10
  -1  18  -5    3.00    2.90
   1 -18  -5   -0.90    3.30
   1  18   5    0.30    3.00
   2  18  -5   19.30    3.90
   2 -18   5   21.90    4.40
  -2 -18  -5   13.50    3.70
   2  18  -5   12.80    3.50
  -2  18   5   15.90    4.10
  -2 -18   5   14.30    4.20
   2 -18  -5   22.90    4.70
   2  18   5   17.30    4.30
  -2  18  -5   15.80    3.80
   3  18  -5   33.00    4.60
  -3  18   5   43.90    6.00
  -3 -18  -5   35.10    5.60
   3  18  -5   41.50    5.20
   3 -18   5   38.80    5.40
  -3  18  -5   33.70    4.80
   3 -18  -5   33.00    4.90
  -3 -18   5   31.20    5.90
   3  18   5   32.90    5.30
  -4  18   5    0.10    3.10
   4  18  -5   -1.90    2.90
   4 -18   5   -1.60    3.10
   4  18   5    1.20    3.10
   4 -18  -5   -1.40    3.50
  -5  18   5   10.60    4.20
   5  18  -5    4.90    3.50
   5  18   5    5.90    3.70
   6  18  -5    2.60    3.50
  -6  18   5    3.70    4.00
   6  18   5    7.40    4.00
   7  18  -5   66.39    7.10
  -7  18   5   75.79    8.00
   7  18   5   73.59    7.70
   8  18  -5    1.40    4.00
  -8  18   5    6.70    4.50
   8  18   5    1.10    3.90
  -9  18   5   38.10    6.60
   9  18  -5   40.30    6.50
   9  18   5   36.30    6.20
   0  19   5   -1.70    3.00
  -1  19   5   10.60    4.10
   1  19   5   10.00    4.10
  -2  19   5   19.30    4.60
   2  19   5   16.00    3.90
   3  19  -5    7.60    3.50
  -3  19   5    7.50    4.00
   3  19   5   -0.40    3.30
  -4  19   5    3.20    3.90
   4  19  -5    0.30    3.20
   4  19   5    1.00    3.50
   5  19  -5   12.20    4.20
  -5  19   5    8.10    4.30
   5  19   5    8.30    4.20
  -6  19   5    0.70    3.90
   6  19  -5   -1.70    3.30
   6  19   5    1.40    3.60
   7  19  -5   15.10    4.70
  -7  19   5   17.90    5.30
   7  19   5   13.90    4.80
   8  19  -5   -3.70    4.30
  -8  19   5    1.60    4.40
   8  19   5   -2.70    4.00
   0  20   5    0.00    3.40
  -1  20   5   18.70    4.20
   1  20   5   14.80    4.50
  -2  20   5    4.90    3.70
   2  20   5   -0.60    3.40
  -3  20   5    6.50    4.20
   3  20   5    9.30    3.70
  -4  20   5  103.29    8.60
   4  20  -5  105.69    7.90
   4  20   5  111.49    8.60
  -5  20   5   58.99    7.50
   5  20  -5   46.00    6.10
   5  20   5   44.30    6.50
   6  20  -5   12.30    4.60
  -6  20   5   15.40    5.20
   6  20   5   13.30    5.00
  -7  20   5   13.90    5.30
   7  20  -5   13.30    4.80
   7  20   5   11.90    5.00
   0  21   5   -1.40    3.60
  -1  21   5   23.90    5.30
   1  21   5   30.80    5.90
  -2  21   5    1.80    4.00
   2  21   5   -1.40    3.80
  -3  21   5   24.60    5.60
   3  21   5   18.80    5.20
  -4  21   5    2.50    4.40
   4  21   5    2.60    4.10
   5  21  -5   11.00    4.50
  -5  21   5    8.90    5.00
   5  21   5    5.80    4.50
   0  22   5   -6.10    3.50
  -1  22   5   29.60    6.00
   1  22   5   27.80    5.80
  -2  22   5    6.30    4.40
   2  22   5    0.70    4.10
  -3  22   5   -1.80    4.30
   3  22   5    7.20    4.80
   0   0   6  884.11   17.90
  -1   0   6  768.32   16.60
   1   0   6  822.32   16.80
  -1   0  -6  821.22   17.70
   1   0  -6  824.32   17.60
  -1   0  -6  829.42   16.50
  -2   0   6 3783.92   70.59
   2   0  -6 3755.62   71.39
   2   0   6 3754.52   70.79
  -2   0  -6 3727.33   71.39
  -2   0  -6 3703.13   70.39
   3   0  -6   17.80    1.90
  -3   0  -6   15.10    1.80
  -3   0  -6   18.70    1.80
  -3   0   6   18.00    1.80
  -4   0  -6    7.70    1.40
  -4   0  -6    8.50    1.40
  -4   0   6    6.50    1.30
   4   0  -6    7.90    1.40
   5   0  -6    0.50    1.00
  -5   0  -6    0.10    1.20
  -5   0   6    1.00    1.00
   5   0  -6    1.10    1.50
  -5   0  -6    0.30    1.00
  -5   0   6    1.30    1.40
  -6   0  -6    0.90    1.60
  -6   0   6   -0.30    1.20
  -6   0   6    0.90    1.20
   6   0  -6   -0.30    1.30
   6   0  -6   -0.20    1.00
  -6   0  -6   -0.70    1.10
  -7   0   6   94.09    5.00
   7   0   6  106.99    4.60
  -7   0  -6  101.99    5.10
   7   0  -6  109.59    5.90
  -8   0  -6   27.70    3.20
   8   0   6   21.00    2.70
   8   0  -6   20.40    3.50
  -8   0   6   23.80    3.20
   9   0  -6   31.10    4.40
  -9   0  -6   33.40    3.70
   9   0   6   31.60    3.40
  -9   0   6   39.90    4.20
 -10   0   6    0.60    2.50
 -10   0  -6   -0.70    2.40
  10   0  -6   -1.90    2.40
  11   0  -6   32.20    5.00
 -11   0   6   27.50    4.30
 -11   0  -6   34.20    4.60
 -12   0   6  136.29    8.20
  12   0  -6  151.18    9.20
 -12   0  -6  130.39    8.00
  13   0  -6   14.60    4.70
  14   0  -6   54.69    7.20
  15   0  -6   -1.20    4.10
   0   1   6    0.60    0.70
   0   1  -6    0.00    0.90
   0  -1  -6   -1.00    1.10
   0  -1   6    0.80    1.00
  -1  -1  -6   47.70    2.10
  -1  -1  -6   49.99    2.90
   1   1  -6   49.60    3.10
  -1   1   6   48.80    2.30
   1  -1   6   52.99    2.70
   1   1   6   48.50    2.20
  -1  -1   6   49.50    2.60
  -1   1  -6   49.70    3.20
   1  -1  -6   44.60    3.10
  -1   1  -6   43.40    2.40
   2  -1   6  183.68    5.70
  -2  -1  -6  186.38    5.90
   2   1  -6  186.38    5.80
  -2  -1  -6  193.48    5.00
  -2  -1   6  181.18    5.50
  -2   1  -6  198.08    6.10
   2  -1  -6  189.88    6.10
  -2   1  -6  187.68    5.40
  -3  -1  -6  746.93   15.60
  -3   1   6  737.03   15.70
   3   1  -6  750.62   16.30
  -3  -1  -6  757.42   16.50
  -3   1  -6  739.83   15.90
  -3   1  -6  726.63   16.30
  -3  -1   6  744.33   16.10
   3  -1  -6  740.03   16.40
  -4   1   6  145.99    4.80
  -4  -1  -6  141.29    4.70
  -4  -1  -6  128.49    4.90
   4   1  -6  139.29    4.80
  -4   1  -6  144.09    4.90
   4  -1  -6  141.19    4.90
  -4  -1   6  135.99    4.80
  -4   1  -6  140.69    4.80
  -5  -1  -6   27.40    2.20
   5   1  -6   30.00    3.10
  -5   1   6   30.30    3.00
  -5  -1  -6   30.80    2.40
   5   1  -6   28.90    2.20
  -5   1   6   30.80    2.60
  -5   1  -6   28.70    2.70
  -5  -1   6   25.10    2.60
   5  -1  -6   28.40    2.50
   5  -1  -6   24.70    2.90
  -5   1  -6   27.80    2.40
  -6   1   6  551.04   13.50
   6   1  -6  548.05   14.40
   6   1  -6  557.14   12.50
  -6  -1  -6  564.84   13.50
  -6   1   6  527.25   14.10
  -6  -1  -6  567.34   12.90
   6  -1  -6  557.84   14.60
   6  -1  -6  552.04   12.70
  -6  -1   6  553.64   13.80
  -6   1  -6  538.55   13.60
  -6   1  -6  549.05   12.50
   7   1  -6   23.60    3.30
  -7   1   6   34.10    3.10
  -7  -1  -6   22.80    2.90
  -7   1   6   22.80    3.10
  -7   1  -6   29.00    3.30
  -7  -1   6   33.40    3.40
   7   1   6   31.90    3.00
   7  -1  -6   22.90    3.40
   8  -1   6   -3.60    2.50
   8   1  -6    1.30    1.70
  -8   1   6   -0.80    1.80
  -8  -1  -6   -0.20    2.00
  -8   1  -6    0.20    2.00
   8   1   6   -0.60    1.40
   8  -1  -6   -1.10    2.10
  -8  -1   6   -2.00    1.80
  -9  -1  -6    3.90    2.50
  -9   1   6    5.00    2.50
   9   1  -6    5.80    2.80
  -9  -1   6    8.50    2.70
   9   1   6    5.30    2.30
  -9   1  -6    6.50    2.70
   9  -1  -6    7.40    2.50
 -10  -1  -6  118.59    6.30
  10   1  -6  110.09    7.20
 -10   1   6  117.59    6.70
 -10   1  -6  121.69    6.80
  10   1   6  127.19    6.10
 -10  -1   6  127.19    6.60
  10  -1  -6  118.29    7.00
 -11   1   6  135.59    7.10
  11   1  -6  136.89    8.40
 -11  -1  -6  129.19    7.50
 -11  -1   6  121.99    7.50
  11  -1  -6  137.79    8.40
 -11   1  -6  136.19    7.20
  12   1  -6   20.90    4.20
 -12   1   6   21.90    4.20
 -12  -1  -6   23.30    4.30
 -12  -1   6   19.70    3.90
  12  -1  -6   14.20    4.20
 -12   1  -6   18.60    4.10
  13   1  -6    1.40    3.60
  13  -1  -6    4.80    4.00
  14   1  -6   32.60    6.20
  14  -1  -6   30.40    6.00
  15   1  -6   42.60    7.00
  15  -1  -6   48.00    7.30
   0  -2  -6  640.14   14.50
   0   2  -6  621.44   14.30
   0  -2   6  642.44   14.00
   0   2   6  635.94   12.80
  -1   2   6  596.44   12.40
   1  -2   6  607.74   13.60
   1   2  -6  615.74   14.00
  -1  -2  -6  624.24   14.10
  -1  -2  -6  605.64   12.30
   1   2   6  604.14   12.50
  -1   2  -6  610.24   13.90
  -1  -2   6  603.84   13.50
  -1   2  -6  611.44   13.30
   1  -2  -6  629.34   14.10
  -2  -2  -6   22.50    2.20
   2   2  -6   24.20    2.30
   2  -2   6   23.80    2.30
  -2  -2  -6   24.80    1.70
  -2   2   6   24.40    1.80
  -2   2  -6   28.40    2.30
   2  -2  -6   23.80    2.20
  -2  -2   6   21.50    2.20
  -2   2  -6   25.40    2.20
  -3  -2  -6    3.70    1.30
  -3   2   6    0.50    0.80
   3  -2   6    0.70    1.30
  -3  -2  -6    1.70    1.00
   3   2  -6    2.90    1.20
  -3   2  -6    3.20    1.30
  -3  -2   6    3.70    1.50
  -3   2  -6    1.50    1.10
   3  -2  -6    1.70    1.20
  -4   2   6   19.00    1.90
  -4   2   6   18.70    2.30
   4   2  -6   21.50    2.00
  -4  -2  -6   16.00    1.80
  -4  -2   6   22.20    2.40
  -4   2  -6   19.30    2.20
  -4   2  -6   16.80    1.90
   4  -2  -6   16.10    2.30
   4  -2  -6   15.40    1.90
  -5   2   6   13.80    1.90
  -5   2   6   15.80    2.30
  -5  -2  -6   11.60    1.80
  -5  -2  -6   13.20    1.90
   5   2  -6   12.60    1.60
   5   2  -6   13.10    2.10
   5  -2  -6   15.40    2.30
  -5   2  -6   11.00    2.00
  -5  -2   6   16.00    2.10
  -5   2  -6   11.90    1.70
   5  -2  -6   12.30    1.80
  -6   2   6   36.40    3.70
  -6  -2  -6   45.20    3.30
  -6   2   6   47.40    3.20
   6   2  -6   41.20    3.90
  -6  -2  -6   42.20    3.00
   6   2  -6   39.40    2.60
   6  -2  -6   36.70    3.90
  -6   2  -6   35.20    3.20
  -6  -2   6   37.60    3.40
   6  -2  -6   41.40    2.90
   6   2   6   44.90    2.90
  -6   2  -6   40.30    2.70
  -7  -2  -6   12.10    2.10
  -7   2   6   12.20    2.80
   7   2  -6    9.20    2.50
  -7   2   6   13.10    2.40
   7   2   6   13.20    2.10
  -7  -2   6    7.70    2.40
  -7   2  -6   10.20    2.50
   7  -2  -6   14.40    3.00
   8   2  -6   39.40    4.20
  -8  -2  -6   35.50    3.70
  -8   2   6   42.10    4.30
  -8   2   6   41.90    3.90
   8   2   6   39.40    3.30
  -8  -2   6   34.80    3.80
  -8   2  -6   32.10    3.70
   8  -2  -6   37.80    4.20
  -9  -2  -6  141.59    6.50
   9   2  -6  139.29    7.60
  -9   2   6  138.99    6.70
   9   2   6  146.69    6.30
   9  -2  -6  161.78    8.10
  -9  -2   6  143.79    7.10
  -9   2  -6  155.18    7.20
  10   2  -6   -0.20    2.00
 -10  -2  -6   -2.10    2.30
 -10   2   6   -0.60    2.40
  10   2   6   -0.70    1.90
 -10  -2   6   -0.60    2.50
 -10   2  -6   -0.70    2.50
  10  -2  -6    2.60    2.20
 -11  -2  -6   -1.70    2.60
 -11   2   6    1.20    2.60
  11   2  -6   -0.60    3.00
  11   2   6   -0.20    2.10
  11  -2  -6   -1.80    2.80
 -11   2  -6   -1.60    2.70
 -11  -2   6   -2.20    1.90
 -12   2   6   -0.40    2.90
 -12  -2  -6    0.50    3.10
  12   2  -6   -1.00    2.30
 -12   2  -6   -1.50    2.20
  12  -2  -6   -1.80    3.30
 -12  -2   6   -1.60    3.10
  13   2  -6   -0.10    3.50
  13  -2  -6    2.80    3.80
  14   2  -6   29.30    6.10
  14  -2  -6   22.70    5.50
  15   2  -6    6.70    4.90
  15  -2  -6    8.60    4.80
   0  -3   6   -1.10    1.20
   0   3   6    0.00    0.60
   0   3  -6    0.50    1.00
   0  -3  -6   -0.70    1.30
   1  -3   6   72.69    3.40
  -1  -3  -6   71.69    2.30
  -1  -3  -6   75.09    3.90
  -1   3   6   75.49    2.30
   1   3  -6   85.29    3.90
  -1   3  -6   72.49    3.10
  -1   3  -6   79.99    3.60
   1   3   6   71.39    2.40
   1  -3  -6   68.49    3.50
  -1  -3   6   71.99    3.50
   2   3  -6 1259.67   25.80
   2  -3   6 1252.37   25.90
  -2   3   6 1264.77   24.20
  -2  -3  -6 1238.08   24.20
  -2  -3  -6 1250.87   26.10
  -2   3  -6 1258.17   25.80
  -2   3  -6 1229.08   25.40
  -2  -3   6 1281.57   25.70
   2  -3  -6 1248.08   26.00
  -3  -3  -6  356.06    9.60
  -3  -3  -6  374.96    8.50
   3  -3   6  359.76    9.80
  -3   3   6  376.96    8.50
   3   3  -6  375.46    9.50
  -3   3  -6  379.76    9.50
  -3   3  -6  364.36    9.40
   3  -3  -6  394.06    9.80
  -3  -3   6  367.06    9.60
  -4  -3  -6  775.62   16.10
   4   3  -6  769.22   16.60
  -4   3   6  742.23   17.20
  -4   3   6  692.73   15.90
  -4   3  -6  759.92   16.80
   4  -3  -6  766.22   16.90
  -4  -3   6  792.02   17.20
   5   3  -6  556.74   13.60
  -5  -3  -6  572.14   13.10
   5   3  -6  539.35   12.40
  -5   3   6  524.05   12.50
  -5  -3  -6  535.35   12.50
  -5   3   6  525.55   13.60
  -5  -3   6  522.65   13.30
  -5   3  -6  550.34   12.50
  -5   3  -6  535.75   13.10
   5  -3  -6  527.85   12.80
   5  -3  -6  531.85   14.00
  -6  -3  -6  108.19    4.60
   6   3  -6  106.19    4.10
  -6   3   6  103.29    4.50
  -6   3   6  103.19    5.40
   6   3  -6  101.39    5.00
  -6  -3  -6  107.19    4.70
   6   3   6  112.19    4.50
  -6  -3   6  108.89    5.20
  -6   3  -6  103.19    5.00
   6  -3  -6  100.19    4.40
   6  -3  -6  104.49    5.60
  -6   3  -6  110.89    4.20
  -7  -3  -6  155.38    6.10
  -7   3   6  149.19    6.80
  -7   3   6  150.68    5.90
   7   3  -6  153.78    6.60
  -7  -3   6  144.19    6.40
   7   3   6  154.18    5.80
  -7   3  -6  153.38    6.40
   7  -3  -6  141.19    7.00
   8   3  -6   79.39    5.10
  -8   3   6   83.99    4.50
  -8   3   6   82.69    5.60
  -8  -3  -6   82.29    5.00
  -8  -3   6   74.69    4.70
   8   3   6   84.19    4.60
   8  -3  -6   83.09    5.80
  -8   3  -6   78.49    5.10
  -9  -3  -6   58.49    4.80
  -9   3   6   59.39    5.70
  -9   3   6   56.29    4.10
   9   3  -6   60.99    4.90
   9  -3  -6   48.20    5.40
   9   3   6   57.79    4.30
  -9   3  -6   55.89    4.40
  -9  -3   6   60.19    4.60
  10   3  -6    5.90    3.20
 -10   3   6    6.40    2.70
 -10  -3  -6    9.00    3.00
 -10  -3   6    7.00    2.50
  10   3   6    7.30    2.50
 -10   3  -6    7.10    2.90
  10  -3  -6    6.20    2.60
 -11  -3  -6   -1.20    2.70
 -11   3   6   -2.00    2.40
  11   3  -6   -3.40    2.70
  11  -3  -6    1.80    3.10
 -11   3  -6    1.50    2.10
  11   3   6    1.20    2.20
 -11  -3   6   -0.40    2.80
  12   3  -6    2.40    3.30
 -12   3   6   -0.90    2.80
 -12  -3  -6    6.90    3.30
  12   3   6    0.20    2.60
  12  -3  -6   -0.10    3.40
 -12  -3   6   -1.60    3.20
 -12   3  -6   -1.00    3.10
  13   3  -6   -1.00    3.50
  13  -3  -6    2.10    3.70
  14   3  -6    1.90    4.10
  14  -3  -6    0.00    3.90
  15   3  -6   -0.90    4.50
  15  -3  -6    1.90    4.20
   0  -4   6   42.10    2.70
   0  -4  -6   49.60    3.10
   0   4   6   50.09    1.40
   0   4   6   47.80    1.40
   0   4  -6   51.19    3.20
  -1  -4  -6  198.78    6.60
   1  -4   6  191.18    6.10
   1   4  -6  195.18    6.30
  -1  -4  -6  192.18    4.30
  -1   4   6  203.18    4.30
  -1  -4   6  204.98    6.20
   1   4   6  199.98    4.50
   1  -4  -6  197.28    6.50
  -1   4  -6  201.78    6.30
  -2  -4  -6  383.36    8.30
   2   4  -6  398.36   10.00
  -2  -4  -6  393.16   10.20
  -2   4   6  387.66    8.20
   2  -4   6  384.36   10.10
  -2   4  -6  390.46    9.80
  -2   4  -6  391.16   10.00
  -2  -4   6  402.56   10.00
   2  -4  -6  385.86   10.20
  -3   4   6 1669.83   34.60
   3  -4   6 1663.03   34.60
  -3  -4  -6 1679.03   32.70
  -3   4   6 1679.43   32.60
   3   4  -6 1690.03   34.00
  -3  -4  -6 1742.73   34.70
  -3   4  -6 1692.43   34.10
  -3   4  -6 1722.73   34.10
   3  -4  -6 1752.12   34.60
  -3  -4   6 1698.73   34.40
  -4   4   6   18.40    2.40
  -4  -4  -6   12.00    1.90
  -4   4   6   14.20    1.60
   4   4  -6   16.40    2.10
  -4  -4  -6   15.90    1.70
   4   4  -6   12.50    1.70
   4  -4   6   14.80    2.30
  -4  -4   6   14.90    2.10
   4  -4  -6   13.70    1.90
  -4   4  -6   15.70    2.10
   5   4  -6  801.52   17.50
   5   4  -6  783.02   18.60
  -5  -4  -6  843.52   18.30
  -5  -4  -6  819.82   17.50
  -5   4   6  784.02   18.80
  -5   4  -6  831.72   17.60
   5  -4  -6  798.02   18.00
  -5  -4   6  825.12   18.70
   5   4   6  799.82   17.70
  -5   4  -6  784.92   18.20
  -6  -4  -6    6.20    1.70
   6   4  -6    7.20    2.20
   6   4  -6    5.10    1.40
  -6   4   6    8.10    2.30
  -6  -4  -6    4.60    1.70
  -6   4   6    5.90    1.70
   6  -4  -6    5.00    2.30
   6   4   6    6.60    1.80
  -6   4  -6    9.80    2.30
  -6  -4   6    6.60    1.90
  -6   4  -6    4.90    1.40
   6  -4  -6    6.20    1.60
  -7   4   6  274.07    9.50
   7   4  -6  286.97    9.70
  -7  -4  -6  278.47    8.60
  -7   4   6  282.17    8.50
  -7   4  -6  284.07    9.20
  -7  -4   6  257.17    8.90
   7   4   6  276.47    8.60
   7  -4  -6  287.67   10.20
   8   4  -6   70.49    5.30
  -8  -4  -6   71.29    4.60
  -8   4   6   66.79    4.40
  -8   4   6   66.89    5.30
  -8  -4   6   71.09    5.10
   8   4   6   78.89    4.60
   8  -4  -6   72.99    5.60
  -8   4  -6   77.29    5.10
   9   4  -6  102.59    6.60
  -9   4   6  110.69    5.90
  -9  -4  -6   99.49    5.80
  -9   4   6  105.99    6.80
  -9   4  -6   99.89    6.10
  -9  -4   6  115.99    6.60
   9   4   6  114.09    5.80
   9  -4  -6  118.59    7.30
 -10  -4  -6   -4.20    2.20
 -10   4   6   -0.50    2.00
  10   4  -6   -0.30    2.70
 -10   4   6    0.30    2.30
 -10   4  -6    1.00    2.60
 -10  -4   6   -1.70    2.40
  10   4   6   -0.40    2.00
  10  -4  -6   -0.70    2.00
 -11   4   6    1.70    2.10
 -11  -4  -6    1.50    2.80
  11   4  -6    0.40    2.50
 -11   4  -6    3.40    3.10
 -11  -4   6   -0.10    2.90
  11  -4  -6   -0.20    3.10
  11   4   6    2.20    2.40
 -12  -4  -6    7.10    3.30
 -12   4   6    1.70    2.90
  12   4  -6   -1.20    3.20
  12  -4  -6   -1.10    3.30
 -12   4  -6    2.70    3.20
  12   4   6    0.40    2.90
 -12  -4   6   -0.30    3.20
  13   4  -6   25.50    5.40
  13   4   6   26.40    4.60
  13  -4  -6   24.10    5.50
  14   4  -6   26.80    5.20
  14  -4  -6   26.20    5.70
  15   4  -6    0.00    4.70
  15  -4  -6    1.30    4.20
   0  -5   6   -0.30    1.30
   0   5  -6    0.00    0.90
   0  -5  -6   -1.40    1.30
  -1  -5  -6   47.70    3.40
  -1   5   6   44.70    1.00
   1   5  -6   44.40    3.10
  -1   5   6   45.70    1.00
   1  -5   6   38.90    3.10
   1   5   6   42.20    1.30
  -1   5  -6   42.20    2.80
  -1  -5   6   46.40    2.90
   1  -5  -6   44.20    1.10
   1  -5  -6   47.10    3.10
  -2  -5  -6  328.77    6.90
   2  -5   6  315.57    8.90
  -2  -5  -6  329.17    9.30
  -2   5   6  320.87    6.80
   2   5  -6  326.47    8.80
  -2   5  -6  326.37    8.60
  -2   5  -6  321.77    8.70
  -2  -5   6  319.07    8.90
   2  -5  -6  317.37    9.00
   3  -5   6   38.70    3.20
  -3  -5  -6   39.70    3.20
  -3  -5  -6   40.30    2.00
  -3   5   6   38.10    3.00
  -3   5   6   41.80    2.00
   3   5  -6   44.30    2.90
  -3   5  -6   36.80    2.80
  -3  -5   6   42.20    2.90
  -3   5  -6   39.20    2.90
   3  -5  -6   46.80    3.30
   4  -5   6  288.47    9.10
  -4   5   6  307.87    7.40
  -4   5   6  308.17    9.00
  -4  -5  -6  294.27    8.80
   4   5  -6  313.37    8.30
   4   5  -6  306.27    8.60
  -4  -5  -6  306.47    7.50
  -4   5  -6  284.77    8.60
  -4  -5   6  305.27    8.80
   4   5   6  300.77    8.20
   4  -5  -6  300.67    8.70
  -4   5  -6  295.97    8.30
  -5  -5  -6  561.64   14.80
  -5   5   6  626.44   15.70
   5   5  -6  656.53   15.50
  -5  -5  -6  651.53   14.30
  -5   5   6  638.74   14.00
   5   5  -6  624.14   14.40
  -5  -5   6  624.64   15.50
   5  -5  -6  644.24   15.10
   5   5   6  626.14   14.70
  -5   5  -6  650.93   14.60
  -5   5  -6  629.34   15.30
   6   5  -6  493.35   13.30
   6   5  -6  490.05   11.70
  -6  -5  -6  491.05   12.00
  -6  -5  -6  498.35   12.50
  -6   5   6  475.35   13.40
   6  -5  -6  477.25   12.30
  -6  -5   6  469.45   13.10
   6   5   6  485.25   12.40
   6  -5  -6  478.45   13.90
  -6   5  -6  475.85   12.70
  -6   5  -6  481.95   11.70
   7   5  -6  200.88    8.20
  -7   5   6  209.08    8.20
  -7  -5  -6  218.38    7.30
  -7   5   6  226.58    7.30
   7   5   6  220.18    7.60
  -7  -5   6  222.08    8.30
   7  -5  -6  223.28    8.80
  -7   5  -6  210.68    8.00
  -8  -5  -6   10.70    2.60
  -8   5   6   13.50    2.60
  -8   5   6    8.50    2.90
   8   5  -6   11.30    3.10
   8  -5  -6   10.80    3.10
   8   5   6   13.00    2.60
  -8   5  -6    8.20    2.20
  -8  -5   6   12.60    3.10
  -9  -5  -6    1.50    2.40
  -9   5   6    0.50    2.00
  -9   5   6   -0.60    2.50
   9   5  -6   -0.50    2.40
  -9  -5   6   -1.20    2.40
   9  -5  -6   -1.00    2.50
   9   5   6   -0.30    1.90
  -9   5  -6   -1.90    2.20
 -10  -5  -6   17.60    3.50
 -10   5   6   14.20    3.10
  10   5  -6   13.70    3.70
 -10   5   6   17.40    4.00
  10  -5  -6   17.40    4.20
  10   5   6   19.20    3.40
 -10  -5   6   17.90    3.80
 -10   5  -6   23.20    3.60
 -11   5   6   76.99    6.30
  11   5  -6   72.19    6.90
 -11  -5  -6   59.79    5.60
 -11   5   6   75.69    5.90
 -11  -5   6   78.89    6.50
  11  -5  -6   69.79    6.90
  11   5   6   82.39    5.90
 -11   5  -6   81.89    6.40
  12   5  -6   47.00    6.20
 -12   5   6   57.69    5.70
 -12  -5  -6   50.59    5.60
  12   5   6   54.29    5.50
  12  -5  -6   42.60    6.20
  13   5  -6   -1.00    3.80
  13  -5  -6    5.00    4.10
  13   5   6    5.00    3.30
  14   5  -6    9.90    4.80
  14  -5  -6    2.80    4.00
   0  -6   6  432.16   11.20
   0  -6  -6  441.26   11.60
   0   6  -6  428.46   11.00
  -1   6   6  227.38    7.10
   1  -6   6  234.88    7.40
   1   6  -6  247.28    7.40
  -1  -6  -6  247.68    7.80
   1  -6  -6  248.78    7.80
  -1  -6   6  246.18    7.50
  -1   6  -6  264.47    7.60
  -2   6   6   96.69    4.40
  -2  -6  -6  118.99    5.20
   2  -6   6  107.19    4.60
   2   6  -6  101.49    4.50
  -2   6   6  108.99    2.70
  -2  -6  -6  109.79    2.80
   2  -6  -6  112.49    4.80
  -2  -6   6  102.89    4.50
  -2   6  -6  102.69    4.30
   2   6   6  102.29    4.20
  -2   6  -6  109.69    4.40
   3  -6   6   32.10    3.10
  -3  -6  -6   30.80    1.80
  -3  -6  -6   28.80    2.80
  -3   6   6   29.60    2.90
   3   6  -6   32.00    2.70
  -3   6   6   30.90    1.70
  -3  -6   6   30.00    3.00
  -3   6  -6   29.20    2.50
  -3   6  -6   30.50    2.80
   3  -6  -6   26.90    2.70
   3   6   6   31.40    2.60
   4  -6   6   28.60    3.20
  -4   6   6   24.60    2.90
  -4  -6  -6   22.20    2.60
   4   6  -6   28.80    2.60
   4   6  -6   35.80    3.20
  -4  -6  -6   31.10    2.10
  -4   6   6   28.50    2.00
  -4  -6   6   28.80    2.90
   4   6   6   30.90    2.80
   4  -6  -6   21.50    2.50
  -4   6  -6   27.30    2.80
  -4   6  -6   35.30    2.90
  -5  -6  -6  417.56   10.00
  -5   6   6  406.36    9.80
   5  -6   6  398.66   11.80
   5   6  -6  401.16   10.30
   5   6  -6  403.16   11.20
  -5   6   6  363.06   11.10
  -5  -6   6  413.86   11.30
  -5   6  -6  409.76   11.20
   5  -6  -6  395.56   11.00
   5   6   6  396.56   10.70
  -6  -6  -6  258.67    8.40
   6   6  -6  248.98    8.70
  -6  -6  -6  240.78    7.50
   6   6  -6  250.27    7.50
  -6   6   6  241.28    8.80
  -6   6   6  254.07    7.50
  -6   6  -6  265.67    7.60
  -6   6  -6  239.78    8.20
   6   6   6  238.08    7.80
   6  -6  -6  247.78    8.00
  -6  -6   6  255.27    8.80
   7   6  -6   45.10    4.50
  -7   6   6   58.59    4.40
  -7  -6  -6   62.89    4.00
   7  -6  -6   55.79    4.60
  -7  -6   6   60.99    4.80
   7   6   6   55.39    3.80
  -7   6  -6   62.49    4.60
   8   6  -6   10.10    3.00
  -8  -6  -6   13.20    2.70
  -8   6   6   11.70    2.40
  -8   6   6    8.70    3.00
   8   6   6   10.70    2.60
  -8  -6   6   10.20    2.90
   8  -6  -6   12.60    3.40
  -8   6  -6   14.90    2.70
  -9   6   6  131.09    7.50
  -9  -6  -6  117.19    6.20
  -9   6   6  133.09    6.30
   9   6  -6  134.39    7.10
  -9  -6   6  126.79    7.10
  -9   6  -6  118.59    6.80
   9  -6  -6  144.29    8.10
   9   6   6  121.69    6.40
 -10  -6  -6    9.60    3.10
 -10   6   6   11.70    2.90
 -10   6   6    7.50    3.40
  10   6  -6    6.40    3.30
  10   6   6    7.20    2.70
 -10  -6   6    8.00    3.30
  10  -6  -6   12.80    3.80
 -10   6  -6   12.90    3.00
 -11   6   6   90.69    6.30
  11   6  -6   85.29    7.10
 -11  -6  -6  109.49    6.90
 -11   6   6   97.09    7.70
 -11   6  -6  101.89    7.10
  11   6   6   86.49    6.20
 -11  -6   6  102.39    7.20
  11  -6  -6  107.99    8.00
 -12  -6  -6   24.70    4.40
 -12   6   6   19.30    4.00
  12   6  -6   18.80    4.70
  12   6   6   24.10    4.40
  12  -6  -6   13.20    4.50
  13   6  -6  117.09    9.10
  13  -6  -6  125.29    9.40
  13   6   6  126.49    7.90
  14   6  -6   -7.00    3.60
  14   6   6    1.40    3.40
  14  -6  -6    0.00    4.00
   0  -7   6    0.40    1.40
   0   7  -6   -0.80    0.80
   0  -7  -6   -0.40    1.40
   0   7   6    1.00    1.30
   1   7  -6   14.50    1.90
   1  -7   6   12.00    2.20
  -1   7   6   19.30    2.40
  -1  -7  -6   11.70    2.20
   1  -7  -6   13.30    2.10
  -1   7  -6   13.20    1.80
  -1  -7   6   17.10    2.40
   1   7   6   13.20    1.80
  -2  -7  -6  313.87    9.50
  -2  -7  -6  314.37    6.50
  -2   7   6  313.07    6.30
   2   7  -6  313.67    8.80
  -2   7   6  302.97    8.90
   2  -7   6  303.97    9.20
  -2  -7   6  301.67    8.90
   2  -7  -6  313.87    9.50
   2   7   6  304.57    8.60
  -2   7  -6  302.77    8.80
  -2   7  -6  316.17    8.90
  -3   7   6  172.18    4.40
   3   7  -6  170.68    5.80
   3   7  -6  170.08    6.10
  -3  -7  -6  176.88    4.60
   3  -7   6  185.38    6.60
  -3   7   6  161.38    6.30
  -3  -7  -6  170.58    6.70
  -3   7  -6  177.58    6.20
   3  -7  -6  167.88    6.40
   3   7   6  168.68    5.80
  -3  -7   6  172.38    6.30
  -3   7  -6  175.68    6.20
  -4   7   6   37.20    2.20
  -4  -7  -6   42.50    3.60
   4  -7   6   39.50    3.70
   4   7  -6   40.30    3.10
  -4  -7  -6   39.90    2.50
   4   7  -6   35.70    3.30
  -4   7   6   29.00    3.30
  -4   7  -6   41.00    3.00
  -4   7  -6   40.80    3.30
   4  -7  -6   41.10    3.50
  -4  -7   6   27.40    3.10
   4   7   6   35.30    3.00
  -5   7   6    2.10    1.10
   5   7  -6   -0.20    1.20
   5   7  -6   -1.60    1.60
  -5  -7  -6   -0.50    1.30
  -5  -7  -6    0.00    1.60
  -5   7   6   -0.70    1.70
   5  -7   6    2.10    2.10
  -5   7  -6    2.10    1.80
   5  -7  -6    0.70    1.50
  -5  -7   6    1.20    1.90
  -5   7  -6   -0.30    0.80
   5   7   6    1.90    1.60
  -6   7   6  173.58    7.50
  -6  -7  -6  183.98    7.30
  -6   7   6  190.98    6.10
   6   7  -6  182.78    6.40
  -6  -7  -6  189.58    6.20
   6   7  -6  188.18    7.50
   6  -7   6  197.68    8.00
   6  -7  -6  182.08    6.90
  -6   7  -6  182.68    6.30
  -6   7  -6  185.28    7.30
   6   7   6  177.58    6.70
  -6  -7   6  183.18    7.50
   7   7  -6    0.70    2.20
  -7   7   6    7.20    1.90
  -7   7   6    2.10    2.20
  -7  -7  -6   -0.80    1.90
   7  -7  -6    1.90    2.30
   7   7   6    1.40    1.50
  -7   7  -6   -0.50    2.00
  -7  -7   6    2.10    2.30
  -8   7   6   14.80    3.50
  -8  -7  -6   13.40    2.70
   8   7  -6   12.30    3.20
  -8  -7   6   15.00    3.30
  -8   7  -6   19.80    3.10
   8  -7  -6   13.10    3.60
   8   7   6   13.10    2.80
  -9   7   6    7.50    2.40
  -9   7   6    5.10    2.50
   9   7  -6    9.90    3.30
  -9  -7  -6    6.10    2.60
  -9  -7   6    8.00    3.00
   9   7   6    5.70    2.60
   9  -7  -6    6.30    2.60
  -9   7  -6    8.60    2.90
  10   7  -6   19.60    3.80
 -10   7   6   19.60    3.40
 -10   7   6   17.20    4.10
 -10  -7  -6   29.10    4.10
 -10  -7   6   16.20    3.40
  10  -7  -6   26.10    4.80
  10   7   6   20.00    3.60
 -10   7  -6   20.10    3.90
 -11   7   6   -2.30    3.10
  11   7  -6    0.60    3.30
 -11   7   6   -4.00    3.50
 -11  -7  -6   -1.80    3.00
  11  -7  -6   -1.80    2.30
  11   7   6   -1.60    2.40
 -11   7  -6   -3.10    2.80
 -11  -7   6   -3.90    2.80
  12   7  -6   47.90    6.40
 -12  -7  -6   44.00    5.40
 -12   7   6   45.30    6.20
  12   7   6   45.90    5.60
  12  -7  -6   43.20    6.30
  13   7  -6   -4.70    3.60
  13  -7  -6   -0.10    3.90
  13   7   6    2.40    3.30
  14   7  -6   12.70    5.10
  14  -7  -6   17.60    5.30
  14   7   6   21.20    5.10
   0   8  -6  107.49    4.70
   0  -8  -6  105.79    5.20
   0   8   6   97.69    4.70
   0  -8   6  115.39    5.20
  -1  -8  -6   26.70    2.90
  -1   8   6   27.20    2.80
   1  -8   6   23.00    2.90
   1   8  -6   22.80    2.60
  -1   8  -6   22.70    2.60
   1  -8  -6   21.30    2.90
   1   8   6   34.00    3.10
  -1  -8   6   24.80    2.90
  -2   8   6    0.70    1.50
   2  -8   6    0.40    1.60
   2   8  -6    0.40    1.00
  -2  -8  -6    0.80    1.60
   2   8   6    0.50    1.40
   2  -8  -6    2.30    1.40
  -2   8  -6   -0.20    1.00
  -2  -8   6    0.00    1.10
   3   8  -6   17.00    2.30
   3  -8   6   16.30    2.50
   3   8  -6   21.10    2.50
  -3  -8  -6   20.50    1.60
  -3  -8  -6   18.00    2.70
  -3   8   6   18.90    2.70
   3  -8  -6   19.30    2.70
  -3   8  -6   21.30    2.40
   3   8   6   21.80    2.70
  -3  -8   6   15.50    2.60
  -3   8  -6   26.60    2.80
  -4  -8  -6   85.39    3.30
  -4   8   6   79.49    4.50
  -4  -8  -6   83.49    5.00
   4   8  -6   72.39    4.20
   4   8  -6   74.69    4.20
   4  -8   6   80.39    4.70
   4   8   6   78.49    4.40
  -4  -8   6   78.89    4.40
   4  -8  -6   82.59    4.80
  -4   8  -6   86.49    4.40
  -4   8  -6   75.09    4.30
   5   8  -6  165.88    6.70
  -5  -8  -6  164.98    5.50
   5  -8   6  171.88    7.40
  -5   8   6  166.68    5.50
   5   8  -6  176.08    6.30
  -5  -8  -6  171.58    7.00
  -5   8   6  158.78    7.10
  -5  -8   6  180.48    7.20
  -5   8  -6  166.68    6.60
   5  -8  -6  165.58    6.80
   5   8   6  180.38    6.80
  -5   8  -6  173.28    6.40
  -6   8   6    1.10    1.30
  -6  -8  -6    2.70    1.60
   6  -8   6    1.50    2.30
  -6  -8  -6    0.60    1.20
   6   8  -6    2.10    2.10
   6   8  -6    0.20    1.30
  -6   8   6    5.00    2.40
  -6   8  -6    1.00    1.90
  -6  -8   6    0.10    1.60
  -6   8  -6    0.90    1.50
   6   8   6    1.90    1.80
   6  -8  -6    2.50    1.90
  -7  -8  -6  174.08    6.80
  -7   8   6  184.08    8.30
   7  -8   6  194.28    8.60
  -7   8   6  223.18    7.80
   7   8  -6  191.68    8.10
  -7   8  -6  189.98    7.90
  -7  -8   6  180.98    7.70
   7   8   6  192.08    7.60
   8   8  -6    4.50    2.70
   8  -8   6    8.30    2.70
  -8  -8  -6    6.80    2.60
  -8   8   6    9.70    3.20
   8   8   6    4.90    2.40
  -8  -8   6    7.70    2.90
   8  -8  -6    8.60    3.20
  -8   8  -6    4.70    2.10
   9   8  -6   13.30    3.50
  -9   8   6   21.90    4.20
  -9  -8  -6   21.30    3.60
  -9  -8   6   21.10    3.60
  -9   8  -6   26.40    3.70
   9   8   6   18.50    3.50
   9  -8  -6   17.40    4.10
 -10  -8  -6    4.50    2.90
  10   8  -6    0.50    2.90
 -10   8   6    2.70    3.20
 -10   8  -6   -1.60    2.60
  10  -8  -6   -0.40    3.00
  10   8   6   -0.60    2.40
 -10  -8   6    1.70    3.00
 -11   8   6    3.50    3.60
  11   8  -6    2.80    2.70
 -11  -8   6    4.90    3.50
  11  -8  -6    5.60    3.80
 -11   8  -6    3.80    3.30
  11   8   6    6.10    3.10
  12   8  -6    3.00    3.80
 -12   8   6    2.00    3.90
  12   8   6    3.30    3.10
  12  -8  -6    8.30    4.20
  13   8  -6   -0.80    3.90
  13  -8  -6   -0.70    3.80
  13   8   6   -3.70    3.30
  14   8  -6   -1.40    4.20
  14   8   6    0.80    3.60
  14  -8  -6    0.30    4.00
   0  -9  -6   -2.90    1.60
   0  -9   6    0.20    1.70
   0   9   6    1.60    1.60
   0   9  -6   -0.10    1.10
  -1  -9  -6   25.50    2.90
   1   9  -6   27.40    2.90
   1  -9   6   27.60    3.10
  -1   9   6   25.50    3.00
   1   9   6   29.50    2.90
  -1  -9   6   31.10    3.10
  -1   9  -6   27.20    2.70
   1  -9  -6   27.20    3.10
  -2   9   6   38.40    3.60
   2  -9   6   42.80    3.90
   2   9  -6   34.00    3.00
  -2  -9  -6   26.80    3.30
  -2   9  -6   40.00    3.60
   2   9   6   35.20    3.40
  -2  -9   6   39.80    3.70
   2  -9  -6   30.30    3.40
   3   9  -6  633.74   15.60
  -3  -9  -6  622.34   16.70
   3  -9   6  631.14   16.40
  -3   9   6  632.34   16.20
   3   9  -6  655.53   15.30
   3   9   6  646.94   15.90
  -3   9  -6  661.13   15.90
   3  -9  -6  647.64   16.70
  -3   9  -6  639.04   15.80
  -3  -9   6  660.03   16.30
  -4  -9  -6   36.00    3.70
   4   9  -6   40.30    3.50
   4  -9   6   35.90    3.70
   4   9  -6   41.20    3.60
  -4   9   6   41.00    3.50
  -4  -9   6   39.10    4.00
  -4   9  -6   40.40    3.30
   4   9   6   41.10    3.30
  -4   9  -6   40.50    3.60
   4  -9  -6   33.20    3.50
   5   9  -6   51.29    3.80
  -5  -9  -6   32.70    3.60
   5  -9   6   52.39    4.10
  -5   9   6   41.20    4.30
   5   9  -6   55.99    4.20
  -5   9  -6   45.80    3.70
   5  -9  -6   47.30    4.20
  -5  -9   6   45.80    4.20
   5   9   6   45.40    3.50
  -5   9  -6   47.70    3.60
   6   9  -6   39.40    3.40
   6   9  -6   41.30    4.20
  -6  -9  -6   24.90    3.30
  -6   9   6   38.40    4.40
   6  -9   6   35.10    4.20
  -6   9  -6   31.70    3.70
   6  -9  -6   38.80    3.90
   6   9   6   37.10    3.90
  -6  -9   6   36.90    4.10
   7   9  -6  332.97   11.10
   7  -9   6  310.57   11.40
  -7   9   6  324.27   11.50
   7   9   6  318.37   10.60
  -7   9  -6  329.17   10.90
  -7  -9   6  330.67   11.20
  -8   9   6    1.50    2.10
   8   9  -6   -0.70    1.70
   8  -9   6   -2.00    1.70
  -8   9  -6    0.60    1.80
  -8  -9   6   -2.50    2.40
   8   9   6    2.10    2.30
   8  -9  -6    0.30    2.00
   9   9  -6   12.00    3.60
   9  -9   6   12.70    3.20
  -9   9   6    9.40    3.60
  -9   9  -6   11.40    2.80
  -9  -9   6    8.20    3.20
   9   9   6   12.30    3.20
   9  -9  -6   17.50    4.40
  10   9  -6   -0.60    2.90
  10  -9   6    3.10    3.00
 -10   9   6   -1.40    3.00
  10   9   6    2.20    2.70
 -10  -9   6    2.60    3.10
  10  -9  -6    2.60    3.20
 -10   9  -6    0.90    2.80
 -11   9   6    1.00    3.40
  11   9  -6   -0.10    3.30
  11  -9  -6   -4.60    3.10
  11   9   6    0.10    2.90
 -12   9   6   21.20    5.40
  12   9  -6   18.10    4.80
  12  -9  -6   24.10    5.40
  12   9   6   19.30    4.40
  13   9  -6   -1.10    3.90
  13   9   6   -2.00    3.20
  13  -9  -6    2.30    4.20
  14   9  -6    9.70    5.00
  14  -9  -6   10.40    5.00
  14   9   6    8.90    4.50
   0  10   6  842.82   19.80
   0 -10  -6  869.81   21.00
   0 -10   6  834.22   20.00
   0  10  -6  835.72   19.80
   1  10  -6  781.92   19.00
   1 -10   6  814.02   19.40
  -1 -10  -6  817.92   20.20
   1  10  -6  831.82   18.00
  -1  10   6  801.32   19.20
   1 -10  -6  830.42   20.20
   1  10   6  788.92   19.00
  -1  10  -6  799.72   19.10
  -1 -10   6  804.92   19.30
  -2  10   6    8.70    2.00
   2 -10   6    8.90    2.10
   2  10  -6    7.10    2.00
  -2 -10  -6    3.50    2.20
  -2  10  -6    6.80    2.10
   2 -10  -6    6.20    2.40
  -2 -10   6    9.40    2.10
   2  10   6    6.70    2.20
  -3 -10  -6    8.60    2.50
  -3  10   6    9.80    2.50
   3 -10   6   10.40    2.70
   3  10  -6    8.00    2.10
   3  10  -6    7.70    2.10
   3 -10  -6    4.40    2.10
  -3 -10   6    8.60    2.20
   3  10   6    9.80    2.30
  -3  10  -6    8.10    2.20
  -4  10   6   79.29    4.90
   4  10  -6   76.29    4.60
   4 -10   6   82.49    5.30
  -4 -10  -6   86.09    5.60
   4  10  -6   85.49    4.80
   4  10   6   87.39    5.10
  -4 -10   6   83.89    5.20
   4 -10  -6   84.79    5.50
[truncated: 432,001 more chars]
