# Supplementary material for: Facile access to nitroarenes and nitroheteroarenes using N-nitrosaccharin
Source: Nat Commun. 2019 Jul 30;10:3410. doi: 10.1038/s41467-019-11419-y (PMC6667458; doi:10.1038/s41467-019-11419-y)
Supplement: Supplementary file 6 — Supplementary Data 3 [file 41467_2019_11419_MOESM6_ESM.cif]

data_dk_160_2
_audit_creation_date              2018-09-06
_audit_creation_method
;
Olex2 1.2
(compiled 2017.08.10 svn.r3458 for OlexSys, GUI svn.r5381)
;
_shelx_SHELXL_version_number      '2014/7'
_publ_contact_author_address      ?
_publ_contact_author_email        ?
_publ_contact_author_id_orcid     ?
_publ_contact_author_name         ''
_publ_contact_author_phone        ?
_publ_section_acknowledgements
;
X-Ray services provided by SMoCC - The Small Molecule Crystallography
Center of ETH Zurich. 
;
_publ_section_references
;
Dolomanov, O.V., Bourhis, L.J., Gildea, R.J, Howard, J.A.K. & Puschmann, H.
 (2009), J. Appl. Cryst. 42, 339-341.

Sheldrick, G.M. (2015). Acta Cryst. A71, 3-8.

Sheldrick, G.M. (2015). Acta Cryst. C71, 3-8.
;
_chemical_name_common             ?
_chemical_name_systematic         ?
_chemical_formula_moiety          'C13 H7 F3 N2 O5'
_chemical_formula_sum             'C13 H7 F3 N2 O5'
_chemical_formula_weight          328.21
_chemical_melting_point           ?
loop_
  _atom_type_symbol
  _atom_type_description
  _atom_type_scat_dispersion_real
  _atom_type_scat_dispersion_imag
  _atom_type_scat_source
 'C' 'C' 0.0033 0.0016 'International Tables Vol C Tables 4.2.6.8 and 6.1.1.4'
 'H' 'H' 0.0000 0.0000 'International Tables Vol C Tables 4.2.6.8 and 6.1.1.4'
 'N' 'N' 0.0061 0.0033 'International Tables Vol C Tables 4.2.6.8 and 6.1.1.4'
 'O' 'O' 0.0106 0.0060 'International Tables Vol C Tables 4.2.6.8 and 6.1.1.4'
 'F' 'F' 0.0171 0.0103 'International Tables Vol C Tables 4.2.6.8 and 6.1.1.4'

_shelx_space_group_comment
;
The symmetry employed for this shelxl refinement is uniquely defined
by the following loop, which should always be used as a source of
symmetry information in preference to the above space-group names.
They are only intended as comments.
;
_space_group_crystal_system       'monoclinic'
_space_group_IT_number            14
_space_group_name_H-M_alt         'P 1 21/c 1'
_space_group_name_Hall            '-P 2ybc'
loop_
  _space_group_symop_operation_xyz
 'x, y, z'
 '-x, y+1/2, -z+1/2'
 '-x, -y, -z'
 'x, -y-1/2, z-1/2'

_cell_length_a                    21.4056(18)
_cell_length_b                    12.0113(10)
_cell_length_c                    10.2695(9)
_cell_angle_alpha                 90
_cell_angle_beta                  91.143(2)
_cell_angle_gamma                 90
_cell_volume                      2639.9(4)
_cell_formula_units_Z             8
_cell_measurement_reflns_used     9322
_cell_measurement_temperature     100(2)
_cell_measurement_theta_max       27.02
_cell_measurement_theta_min       2.55
_shelx_estimated_absorpt_T_max    0.985
_shelx_estimated_absorpt_T_min    0.928
_exptl_absorpt_coefficient_mu     0.155
_exptl_absorpt_correction_T_max   0.8621
_exptl_absorpt_correction_T_min   0.7808
_exptl_absorpt_correction_type    multi-scan
_exptl_absorpt_process_details
'SADABS-2016/2 (Bruker,2016/2) was used for absorption correction. wR2(int) was 0.0738 before and 0.0508 after correction. The Ratio of minimum to maximum transmission is 0.9057. The \l/2 correction factor is Not present.'
_exptl_absorpt_special_details    ?
_exptl_crystal_colour             colourless
_exptl_crystal_density_diffrn     1.652
_exptl_crystal_density_meas       ?
_exptl_crystal_density_method     ?
_exptl_crystal_description        plate
_exptl_crystal_F_000              1328
_exptl_crystal_size_max           0.49
_exptl_crystal_size_mid           0.28
_exptl_crystal_size_min           0.1
_exptl_transmission_factor_max    ?
_exptl_transmission_factor_min    ?
_diffrn_reflns_av_R_equivalents   0.0434
_diffrn_reflns_av_unetI/netI      0.0342
_diffrn_reflns_Laue_measured_fraction_full 0.999
_diffrn_reflns_Laue_measured_fraction_max 0.987
_diffrn_reflns_limit_h_max        28
_diffrn_reflns_limit_h_min        -28
_diffrn_reflns_limit_k_max        15
_diffrn_reflns_limit_k_min        -15
_diffrn_reflns_limit_l_max        13
_diffrn_reflns_limit_l_min        -13
_diffrn_reflns_number             38576
_diffrn_reflns_point_group_measured_fraction_full 0.999
_diffrn_reflns_point_group_measured_fraction_max 0.987
_diffrn_reflns_theta_full         25.242
_diffrn_reflns_theta_max          27.995
_diffrn_reflns_theta_min          0.951
_diffrn_ambient_temperature       100.0
_diffrn_detector                  'Bruker Photon 100 area detector'
_diffrn_detector_area_resol_mean  10.24
_diffrn_detector_type             'CMOS area detector'
_diffrn_measured_fraction_theta_full 0.999
_diffrn_measured_fraction_theta_max 0.987
_diffrn_measurement_device        'kappa-stage diffractometer'
_diffrn_measurement_device_type   'Bruker APEX-II CCD'
_diffrn_measurement_method        '\w and \f scans'
_diffrn_radiation_monochromator   'focusing graphite'
_diffrn_radiation_probe           x-ray
_diffrn_radiation_type            MoK\a
_diffrn_radiation_wavelength      0.71073
_diffrn_source                    'sealed tube'
_diffrn_standards_number          0
_reflns_Friedel_coverage          0.000
_reflns_Friedel_fraction_full     .
_reflns_Friedel_fraction_max      .
_reflns_number_gt                 4055
_reflns_number_total              6295
_reflns_special_details
;
 Reflections were merged by SHELXL according to the crystal
 class for the calculation of statistics and refinement.
 
 _reflns_Friedel_fraction is defined as the number of unique
 Friedel pairs measured divided by the number that would be
 possible theoretically, ignoring centric projections and
 systematic absences.
;
_reflns_threshold_expression      'I > 2\s(I)'
_computing_cell_refinement        'SAINT v8.37A (Bruker, 2015)'
_computing_data_collection        'Bruker APEX2'
_computing_data_reduction         'SAINT v8.37A (Bruker, 2015)'
_computing_molecular_graphics     'Olex2 (Dolomanov et al., 2009)'
_computing_publication_material   'Olex2 (Dolomanov et al., 2009)'
_computing_structure_refinement   'XL (Sheldrick, 2008)'
_computing_structure_solution     'XS (Sheldrick, 2008)'
_refine_diff_density_max          0.258
_refine_diff_density_min          -0.354
_refine_diff_density_rms          0.064
_refine_ls_extinction_coef        .
_refine_ls_extinction_method      none
_refine_ls_goodness_of_fit_ref    1.156
_refine_ls_hydrogen_treatment     constr
_refine_ls_matrix_type            full
_refine_ls_number_parameters      415
_refine_ls_number_reflns          6295
_refine_ls_number_restraints      0
_refine_ls_R_factor_all           0.0962
_refine_ls_R_factor_gt            0.0491
_refine_ls_restrained_S_all       1.156
_refine_ls_shift/su_max           0.001
_refine_ls_shift/su_mean          0.000
_refine_ls_structure_factor_coef  Fsqd
_refine_ls_weighting_details
'w=1/[\s^2^(Fo^2^)+(0.0631P)^2^+2.1663P] where P=(Fo^2^+2Fc^2^)/3'
_refine_ls_weighting_scheme       calc
_refine_ls_wR_factor_gt           0.1182
_refine_ls_wR_factor_ref          0.1630
_refine_special_details           ?
_olex2_refinement_description
;
1. Fixed Uiso
 At 1.2 times of:
  All C(H) groups
2.a Aromatic/amide H refined with riding coordinates:
 C3(H3), C5(H5), C6(H6), C9(H9), C10(H10), C12(H12), C13(H13), C16(H16),
 C18(H18), C19(H19), C22(H22), C23(H23), C25(H25), C26(H26)
;
_atom_sites_solution_hydrogens    geom
_atom_sites_solution_primary      dual
_atom_sites_solution_secondary    ?
loop_
  _atom_site_label
  _atom_site_type_symbol
  _atom_site_fract_x
  _atom_site_fract_y
  _atom_site_fract_z
  _atom_site_U_iso_or_equiv
  _atom_site_adp_type
  _atom_site_occupancy
  _atom_site_site_symmetry_order
  _atom_site_calc_flag
  _atom_site_refinement_flags_posn
  _atom_site_refinement_flags_adp
  _atom_site_refinement_flags_occupancy
  _atom_site_disorder_assembly
  _atom_site_disorder_group
 F1 F 0.33644(8) 0.42312(14) 0.27786(17) 0.0456(4) Uani 1 1 d . . . . .
 F2 F 0.31276(8) 0.58814(16) 0.3355(2) 0.0589(5) Uani 1 1 d . . . . .
 F3 F 0.34543(9) 0.5564(2) 0.14393(18) 0.0669(6) Uani 1 1 d . . . . .
 O1 O 0.60381(8) 0.59829(17) 0.42988(16) 0.0348(4) Uani 1 1 d . . . . .
 O2 O 0.48224(10) 0.77325(18) 0.5955(2) 0.0477(5) Uani 1 1 d . . . . .
 O3 O 0.55816(10) 0.80848(18) 0.46555(19) 0.0451(5) Uani 1 1 d . . . . .
 O4 O 0.78998(9) 0.66565(17) -0.02218(18) 0.0397(5) Uani 1 1 d . . . . .
 O5 O 0.85538(8) 0.65387(16) 0.14044(19) 0.0359(4) Uani 1 1 d . . . . .
 N1 N 0.51360(11) 0.75207(19) 0.5005(2) 0.0341(5) Uani 1 1 d . . . . .
 N2 N 0.80180(10) 0.65543(17) 0.0944(2) 0.0303(5) Uani 1 1 d . . . . .
 C1 C 0.54357(11) 0.5831(2) 0.3832(2) 0.0291(5) Uani 1 1 d . . . . .
 C2 C 0.49722(12) 0.6548(2) 0.4230(2) 0.0277(5) Uani 1 1 d . . . . .
 C3 C 0.43482(12) 0.6383(2) 0.3912(2) 0.0286(5) Uani 1 1 d . . . . .
 H3 H 0.4036 0.6874 0.4218 0.034 Uiso 1 1 calc R . . . .
 C4 C 0.41948(11) 0.5480(2) 0.3136(2) 0.0277(5) Uani 1 1 d . . . . .
 C5 C 0.46532(12) 0.4749(2) 0.2736(2) 0.0315(6) Uani 1 1 d . . . . .
 H5 H 0.4541 0.4129 0.2207 0.038 Uiso 1 1 calc R . . . .
 C6 C 0.52733(12) 0.4911(2) 0.3099(2) 0.0326(6) Uani 1 1 d . . . . .
 H6 H 0.5583 0.4392 0.2846 0.039 Uiso 1 1 calc R . . . .
 C7 C 0.35360(12) 0.5293(2) 0.2686(3) 0.0350(6) Uani 1 1 d . . . . .
 C8 C 0.65110(11) 0.6134(2) 0.3419(2) 0.0285(5) Uani 1 1 d . . . . .
 C9 C 0.63975(12) 0.6358(2) 0.2118(2) 0.0320(6) Uani 1 1 d . . . . .
 H9 H 0.5981 0.6409 0.1787 0.038 Uiso 1 1 calc R . . . .
 C10 C 0.68944(12) 0.6506(2) 0.1305(2) 0.0299(5) Uani 1 1 d . . . . .
 H10 H 0.6826 0.6654 0.0404 0.036 Uiso 1 1 calc R . . . .
 C11 C 0.74943(11) 0.6434(2) 0.1822(2) 0.0264(5) Uani 1 1 d . . . . .
 C12 C 0.76134(12) 0.6227(2) 0.3124(2) 0.0291(5) Uani 1 1 d . . . . .
 H12 H 0.8030 0.6189 0.3457 0.035 Uiso 1 1 calc R . . . .
 C13 C 0.71125(11) 0.6075(2) 0.3932(2) 0.0287(5) Uani 1 1 d . . . . .
 H13 H 0.7181 0.5931 0.4833 0.034 Uiso 1 1 calc R . . . .
 F4 F 1.18417(8) 0.40499(14) 0.36557(18) 0.0474(4) Uani 1 1 d . . . . .
 F5 F 1.13491(8) 0.53304(16) 0.46268(16) 0.0497(5) Uani 1 1 d . . . . .
 F6 F 1.17878(8) 0.56786(16) 0.28350(17) 0.0503(5) Uani 1 1 d . . . . .
 O6 O 0.92657(8) 0.38091(17) 0.06253(17) 0.0361(4) Uani 1 1 d . . . . .
 O7 O 1.00401(9) 0.25769(18) -0.07376(18) 0.0397(5) Uani 1 1 d . . . . .
 O8 O 1.07141(9) 0.17696(15) 0.05476(18) 0.0375(4) Uani 1 1 d . . . . .
 O9 O 0.64706(9) 0.34313(18) 0.2075(2) 0.0446(5) Uani 1 1 d . . . . .
 O10 O 0.68902(10) 0.31456(19) 0.3973(2) 0.0492(5) Uani 1 1 d . . . . .
 N3 N 1.03639(10) 0.25426(19) 0.0256(2) 0.0297(5) Uani 1 1 d . . . . .
 N4 N 0.69267(10) 0.33292(18) 0.2812(2) 0.0351(5) Uani 1 1 d . . . . .
 C14 C 0.97957(11) 0.4080(2) 0.1335(2) 0.0299(5) Uani 1 1 d . . . . .
 C15 C 1.03409(11) 0.3482(2) 0.1165(2) 0.0259(5) Uani 1 1 d . . . . .
 C16 C 1.08812(11) 0.3724(2) 0.1866(2) 0.0263(5) Uani 1 1 d . . . . .
 H16 H 1.1249 0.3294 0.1754 0.032 Uiso 1 1 calc R . . . .
 C17 C 1.08770(11) 0.4599(2) 0.2728(2) 0.0266(5) Uani 1 1 d . . . . .
 C18 C 1.03370(12) 0.5220(2) 0.2897(2) 0.0319(6) Uani 1 1 d . . . . .
 H18 H 1.0339 0.5826 0.3493 0.038 Uiso 1 1 calc R . . . .
 C19 C 0.97994(12) 0.4962(2) 0.2206(3) 0.0336(6) Uani 1 1 d . . . . .
 H19 H 0.9431 0.5388 0.2324 0.040 Uiso 1 1 calc R . . . .
 C20 C 1.14600(12) 0.4906(2) 0.3457(2) 0.0294(5) Uani 1 1 d . . . . .
 C21 C 0.87016(11) 0.3711(2) 0.1244(2) 0.0290(5) Uani 1 1 d . . . . .
 C22 C 0.86508(12) 0.3421(2) 0.2542(2) 0.0312(6) Uani 1 1 d . . . . .
 H22 H 0.9014 0.3308 0.3071 0.037 Uiso 1 1 calc R . . . .
 C23 C 0.80648(12) 0.3298(2) 0.3053(3) 0.0310(6) Uani 1 1 d . . . . .
 H23 H 0.8018 0.3113 0.3946 0.037 Uiso 1 1 calc R . . . .
 C24 C 0.75473(11) 0.3445(2) 0.2255(3) 0.0283(5) Uani 1 1 d . . . . .
 C25 C 0.75922(12) 0.3719(2) 0.0958(3) 0.0304(5) Uani 1 1 d . . . . .
 H25 H 0.7227 0.3811 0.0427 0.037 Uiso 1 1 calc R . . . .
 C26 C 0.81791(11) 0.3858(2) 0.0447(2) 0.0293(5) Uani 1 1 d . . . . .
 H26 H 0.8224 0.4053 -0.0443 0.035 Uiso 1 1 calc R . . . .

loop_
  _atom_site_aniso_label
  _atom_site_aniso_U_11
  _atom_site_aniso_U_22
  _atom_site_aniso_U_33
  _atom_site_aniso_U_23
  _atom_site_aniso_U_13
  _atom_site_aniso_U_12
 F1 0.0376(9) 0.0393(9) 0.0596(11) 0.0001(8) -0.0083(8) -0.0109(7)
 F2 0.0239(9) 0.0609(12) 0.0916(15) -0.0228(11) -0.0039(9) 0.0014(8)
 F3 0.0487(11) 0.1013(17) 0.0495(11) 0.0329(11) -0.0267(9) -0.0232(11)
 O1 0.0201(9) 0.0577(13) 0.0264(9) 0.0063(8) -0.0010(7) -0.0031(8)
 O2 0.0525(13) 0.0446(12) 0.0462(12) -0.0126(10) 0.0035(10) 0.0003(10)
 O3 0.0486(12) 0.0489(12) 0.0371(11) 0.0099(9) -0.0127(9) -0.0221(10)
 O4 0.0349(11) 0.0528(13) 0.0317(10) 0.0087(9) 0.0054(8) 0.0033(9)
 O5 0.0221(9) 0.0412(11) 0.0446(11) 0.0026(9) 0.0026(8) 0.0000(8)
 N1 0.0360(12) 0.0344(12) 0.0316(12) 0.0018(10) -0.0070(10) -0.0042(10)
 N2 0.0261(11) 0.0284(11) 0.0363(12) 0.0020(9) 0.0029(9) 0.0012(9)
 C1 0.0234(12) 0.0425(15) 0.0215(11) 0.0048(10) 0.0003(9) -0.0019(10)
 C2 0.0274(13) 0.0308(13) 0.0248(12) 0.0027(10) -0.0032(10) -0.0030(10)
 C3 0.0284(13) 0.0301(13) 0.0272(12) 0.0034(10) -0.0006(10) 0.0010(10)
 C4 0.0249(12) 0.0332(13) 0.0250(12) 0.0039(10) -0.0022(9) -0.0020(10)
 C5 0.0336(14) 0.0340(14) 0.0269(12) -0.0005(10) -0.0010(10) -0.0001(11)
 C6 0.0302(13) 0.0402(15) 0.0273(13) 0.0006(11) 0.0027(10) 0.0039(11)
 C7 0.0295(14) 0.0383(15) 0.0370(14) 0.0034(11) -0.0050(11) -0.0041(11)
 C8 0.0237(12) 0.0356(14) 0.0262(12) 0.0033(10) 0.0020(10) -0.0015(10)
 C9 0.0239(12) 0.0413(15) 0.0306(13) 0.0043(11) -0.0024(10) -0.0016(11)
 C10 0.0276(13) 0.0348(14) 0.0272(12) 0.0049(10) -0.0001(10) -0.0004(10)
 C11 0.0236(12) 0.0250(12) 0.0309(13) 0.0003(10) 0.0041(10) -0.0002(9)
 C12 0.0243(12) 0.0275(13) 0.0355(14) 0.0000(10) -0.0024(10) 0.0007(10)
 C13 0.0259(12) 0.0338(14) 0.0263(12) 0.0017(10) -0.0027(10) -0.0006(10)
 F4 0.0385(9) 0.0397(10) 0.0630(11) -0.0032(8) -0.0231(8) 0.0052(7)
 F5 0.0421(10) 0.0689(12) 0.0380(9) -0.0194(8) -0.0050(7) -0.0063(9)
 F6 0.0407(10) 0.0593(11) 0.0504(10) 0.0200(9) -0.0129(8) -0.0227(8)
 O6 0.0215(9) 0.0581(13) 0.0285(9) -0.0053(8) -0.0017(7) -0.0022(8)
 O7 0.0356(10) 0.0512(12) 0.0319(10) -0.0101(9) -0.0037(8) -0.0010(9)
 O8 0.0427(11) 0.0308(10) 0.0392(11) -0.0029(8) 0.0038(9) 0.0031(9)
 O9 0.0249(10) 0.0486(13) 0.0602(13) -0.0117(10) -0.0017(9) 0.0009(8)
 O10 0.0427(12) 0.0586(14) 0.0469(13) 0.0021(11) 0.0137(10) -0.0047(10)
 N3 0.0278(11) 0.0345(12) 0.0270(11) -0.0021(9) 0.0023(9) -0.0049(9)
 N4 0.0293(12) 0.0300(12) 0.0463(14) -0.0067(10) 0.0045(10) -0.0010(9)
 C14 0.0235(12) 0.0377(14) 0.0282(12) 0.0013(11) -0.0032(10) -0.0017(10)
 C15 0.0254(12) 0.0292(13) 0.0232(11) -0.0017(9) 0.0018(9) -0.0010(10)
 C16 0.0220(12) 0.0291(12) 0.0280(12) 0.0032(10) 0.0020(9) 0.0001(10)
 C17 0.0243(12) 0.0296(13) 0.0257(12) 0.0016(10) -0.0012(9) -0.0001(10)
 C18 0.0322(14) 0.0313(13) 0.0320(13) -0.0037(10) -0.0019(11) 0.0028(11)
 C19 0.0272(13) 0.0375(15) 0.0362(14) -0.0024(12) -0.0016(10) 0.0064(11)
 C20 0.0285(13) 0.0295(13) 0.0303(13) 0.0014(10) -0.0009(10) -0.0020(10)
 C21 0.0236(12) 0.0309(13) 0.0325(13) -0.0062(10) -0.0006(10) 0.0005(10)
 C22 0.0265(13) 0.0363(14) 0.0305(13) -0.0025(11) -0.0062(10) 0.0014(11)
 C23 0.0335(14) 0.0300(13) 0.0294(13) -0.0017(10) -0.0007(10) -0.0005(11)
 C24 0.0218(12) 0.0255(12) 0.0375(14) -0.0058(10) 0.0017(10) -0.0003(9)
 C25 0.0260(13) 0.0296(13) 0.0354(14) -0.0046(11) -0.0052(10) 0.0014(10)
 C26 0.0273(13) 0.0321(13) 0.0281(12) -0.0030(10) -0.0047(10) 0.0001(10)

_geom_special_details
;
 All esds (except the esd in the dihedral angle between two l.s. planes)
 are estimated using the full covariance matrix.  The cell esds are taken
 into account individually in the estimation of esds in distances, angles
 and torsion angles; correlations between esds in cell parameters are only
 used when they are defined by crystal symmetry.  An approximate (isotropic)
 treatment of cell esds is used for estimating esds involving l.s. planes.
;
loop_
  _geom_bond_atom_site_label_1
  _geom_bond_atom_site_label_2
  _geom_bond_distance
  _geom_bond_site_symmetry_2
  _geom_bond_publ_flag
 F1 C7 1.331(3) . ?
 F2 C7 1.327(3) . ?
 F3 C7 1.329(3) . ?
 O1 C1 1.379(3) . ?
 O1 C8 1.382(3) . ?
 O2 N1 1.222(3) . ?
 O3 N1 1.229(3) . ?
 O4 N2 1.225(3) . ?
 O5 N2 1.232(3) . ?
 N1 C2 1.453(3) . ?
 N2 C11 1.460(3) . ?
 C1 C2 1.382(4) . ?
 C1 C6 1.378(4) . ?
 C2 C3 1.383(3) . ?
 C3 H3 0.9500 . ?
 C3 C4 1.382(4) . ?
 C4 C5 1.385(4) . ?
 C4 C7 1.492(3) . ?
 C5 H5 0.9500 . ?
 C5 C6 1.385(4) . ?
 C6 H6 0.9500 . ?
 C8 C9 1.380(3) . ?
 C8 C13 1.383(3) . ?
 C9 H9 0.9500 . ?
 C9 C10 1.377(4) . ?
 C10 H10 0.9500 . ?
 C10 C11 1.382(3) . ?
 C11 C12 1.379(4) . ?
 C12 H12 0.9500 . ?
 C12 C13 1.381(4) . ?
 C13 H13 0.9500 . ?
 F4 C20 1.327(3) . ?
 F5 C20 1.330(3) . ?
 F6 C20 1.334(3) . ?
 O6 C14 1.375(3) . ?
 O6 C21 1.381(3) . ?
 O7 N3 1.223(3) . ?
 O8 N3 1.227(3) . ?
 O9 N4 1.229(3) . ?
 O10 N4 1.217(3) . ?
 N3 C15 1.465(3) . ?
 N4 C24 1.463(3) . ?
 C14 C15 1.385(3) . ?
 C14 C19 1.386(4) . ?
 C15 C16 1.381(3) . ?
 C16 H16 0.9500 . ?
 C16 C17 1.375(3) . ?
 C17 C18 1.390(3) . ?
 C17 C20 1.489(3) . ?
 C18 H18 0.9500 . ?
 C18 C19 1.376(4) . ?
 C19 H19 0.9500 . ?
 C21 C22 1.384(4) . ?
 C21 C26 1.384(3) . ?
 C22 H22 0.9500 . ?
 C22 C23 1.378(4) . ?
 C23 H23 0.9500 . ?
 C23 C24 1.377(4) . ?
 C24 C25 1.377(4) . ?
 C25 H25 0.9500 . ?
 C25 C26 1.381(4) . ?
 C26 H26 0.9500 . ?

loop_
  _geom_angle_atom_site_label_1
  _geom_angle_atom_site_label_2
  _geom_angle_atom_site_label_3
  _geom_angle
  _geom_angle_site_symmetry_1
  _geom_angle_site_symmetry_3
  _geom_angle_publ_flag
 C1 O1 C8 118.81(19) . . ?
 O2 N1 O3 124.0(2) . . ?
 O2 N1 C2 118.3(2) . . ?
 O3 N1 C2 117.6(2) . . ?
 O4 N2 O5 123.3(2) . . ?
 O4 N2 C11 117.9(2) . . ?
 O5 N2 C11 118.8(2) . . ?
 O1 C1 C2 119.1(2) . . ?
 C6 C1 O1 121.3(2) . . ?
 C6 C1 C2 119.1(2) . . ?
 C1 C2 N1 119.7(2) . . ?
 C1 C2 C3 122.5(2) . . ?
 C3 C2 N1 117.8(2) . . ?
 C2 C3 H3 121.1 . . ?
 C4 C3 C2 117.8(2) . . ?
 C4 C3 H3 121.1 . . ?
 C3 C4 C5 120.5(2) . . ?
 C3 C4 C7 120.6(2) . . ?
 C5 C4 C7 118.9(2) . . ?
 C4 C5 H5 119.6 . . ?
 C6 C5 C4 120.8(2) . . ?
 C6 C5 H5 119.6 . . ?
 C1 C6 C5 119.3(2) . . ?
 C1 C6 H6 120.4 . . ?
 C5 C6 H6 120.4 . . ?
 F1 C7 C4 112.5(2) . . ?
 F2 C7 F1 106.7(2) . . ?
 F2 C7 F3 107.0(2) . . ?
 F2 C7 C4 112.8(2) . . ?
 F3 C7 F1 105.8(2) . . ?
 F3 C7 C4 111.5(2) . . ?
 O1 C8 C13 115.6(2) . . ?
 C9 C8 O1 122.8(2) . . ?
 C9 C8 C13 121.6(2) . . ?
 C8 C9 H9 120.4 . . ?
 C10 C9 C8 119.3(2) . . ?
 C10 C9 H9 120.4 . . ?
 C9 C10 H10 120.6 . . ?
 C9 C10 C11 118.8(2) . . ?
 C11 C10 H10 120.6 . . ?
 C10 C11 N2 118.4(2) . . ?
 C12 C11 N2 119.2(2) . . ?
 C12 C11 C10 122.4(2) . . ?
 C11 C12 H12 120.8 . . ?
 C11 C12 C13 118.4(2) . . ?
 C13 C12 H12 120.8 . . ?
 C8 C13 H13 120.2 . . ?
 C12 C13 C8 119.5(2) . . ?
 C12 C13 H13 120.2 . . ?
 C14 O6 C21 119.73(19) . . ?
 O7 N3 O8 124.2(2) . . ?
 O7 N3 C15 118.7(2) . . ?
 O8 N3 C15 117.1(2) . . ?
 O9 N4 C24 117.8(2) . . ?
 O10 N4 O9 123.7(2) . . ?
 O10 N4 C24 118.5(2) . . ?
 O6 C14 C15 119.9(2) . . ?
 O6 C14 C19 121.1(2) . . ?
 C15 C14 C19 119.0(2) . . ?
 C14 C15 N3 121.2(2) . . ?
 C16 C15 N3 117.1(2) . . ?
 C16 C15 C14 121.6(2) . . ?
 C15 C16 H16 120.6 . . ?
 C17 C16 C15 118.7(2) . . ?
 C17 C16 H16 120.6 . . ?
 C16 C17 C18 120.5(2) . . ?
 C16 C17 C20 119.8(2) . . ?
 C18 C17 C20 119.7(2) . . ?
 C17 C18 H18 119.9 . . ?
 C19 C18 C17 120.2(2) . . ?
 C19 C18 H18 119.9 . . ?
 C14 C19 H19 120.0 . . ?
 C18 C19 C14 120.0(2) . . ?
 C18 C19 H19 120.0 . . ?
 F4 C20 F5 106.2(2) . . ?
 F4 C20 F6 106.5(2) . . ?
 F4 C20 C17 113.1(2) . . ?
 F5 C20 F6 105.7(2) . . ?
 F5 C20 C17 112.7(2) . . ?
 F6 C20 C17 112.0(2) . . ?
 O6 C21 C22 123.4(2) . . ?
 O6 C21 C26 114.9(2) . . ?
 C22 C21 C26 121.6(2) . . ?
 C21 C22 H22 120.5 . . ?
 C23 C22 C21 118.9(2) . . ?
 C23 C22 H22 120.5 . . ?
 C22 C23 H23 120.4 . . ?
 C24 C23 C22 119.2(2) . . ?
 C24 C23 H23 120.4 . . ?
 C23 C24 N4 118.7(2) . . ?
 C23 C24 C25 122.4(2) . . ?
 C25 C24 N4 118.8(2) . . ?
 C24 C25 H25 120.7 . . ?
 C24 C25 C26 118.6(2) . . ?
 C26 C25 H25 120.7 . . ?
 C21 C26 H26 120.3 . . ?
 C25 C26 C21 119.3(2) . . ?
 C25 C26 H26 120.3 . . ?

_shelx_res_file
;
    dk_160_2.res created by SHELXL-2014/7

TITL dk_160_2_a.res in P2(1)/c
REM Old TITL DK_160_2 in P2(1)/c
REM SHELXT solution in P2(1)/c
REM R1 0.175, Rweak 0.002, Alpha 0.012, Orientation as input
REM Formula found by SHELXT: C30 N2 O8 F6
CELL 0.71073 21.4056 12.0113 10.2695 90 91.143 90
ZERR 8 0.0018 0.001 0.0009 0 0.002 0
LATT 1
SYMM -X,0.5+Y,0.5-Z
SFAC C H N O F
UNIT 104 56 16 40 24

L.S. 15
PLAN  20
SIZE 0.49 0.28 0.1
TEMP -173.15
BOND $H
list 4
fmap 2
acta
OMIT -6 56
REM <olex2.extras>
REM <HklSrc "%.\\DK_160_2.hkl">
REM </olex2.extras>

WGHT    0.063100    2.166300
FVAR       0.33582
F1    5    0.336440    0.423121    0.277864    11.00000    0.03756    0.03933 =
         0.05964    0.00011   -0.00833   -0.01088
F2    5    0.312761    0.588139    0.335539    11.00000    0.02390    0.06093 =
         0.09159   -0.02281   -0.00389    0.00137
F3    5    0.345426    0.556392    0.143935    11.00000    0.04867    0.10133 =
         0.04951    0.03292   -0.02669   -0.02318
O1    4    0.603806    0.598288    0.429882    11.00000    0.02009    0.05767 =
         0.02645    0.00633   -0.00097   -0.00306
O2    4    0.482244    0.773253    0.595506    11.00000    0.05254    0.04458 =
         0.04616   -0.01261    0.00348    0.00027
O3    4    0.558160    0.808476    0.465547    11.00000    0.04861    0.04888 =
         0.03713    0.00994   -0.01275   -0.02209
O4    4    0.789980    0.665652   -0.022176    11.00000    0.03494    0.05278 =
         0.03167    0.00866    0.00543    0.00335
O5    4    0.855383    0.653871    0.140440    11.00000    0.02207    0.04118 =
         0.04461    0.00258    0.00259    0.00001
N1    3    0.513603    0.752072    0.500458    11.00000    0.03601    0.03438 =
         0.03164    0.00179   -0.00703   -0.00418
N2    3    0.801798    0.655428    0.094427    11.00000    0.02613    0.02845 =
         0.03627    0.00196    0.00287    0.00118
C1    1    0.543568    0.583130    0.383175    11.00000    0.02342    0.04249 =
         0.02145    0.00476    0.00028   -0.00192
C2    1    0.497215    0.654822    0.422958    11.00000    0.02740    0.03083 =
         0.02479    0.00267   -0.00324   -0.00300
C3    1    0.434823    0.638315    0.391250    11.00000    0.02844    0.03006 =
         0.02718    0.00336   -0.00058    0.00095
AFIX  43
H3    2    0.403556    0.687415    0.421790    11.00000   -1.20000
AFIX   0
C4    1    0.419475    0.547999    0.313643    11.00000    0.02491    0.03316 =
         0.02503    0.00392   -0.00218   -0.00199
C5    1    0.465317    0.474876    0.273627    11.00000    0.03360    0.03396 =
         0.02688   -0.00048   -0.00096   -0.00012
AFIX  43
H5    2    0.454092    0.412904    0.220657    11.00000   -1.20000
AFIX   0
C6    1    0.527332    0.491053    0.309936    11.00000    0.03021    0.04023 =
         0.02729    0.00064    0.00267    0.00392
AFIX  43
H6    2    0.558337    0.439224    0.284617    11.00000   -1.20000
AFIX   0
C7    1    0.353605    0.529255    0.268589    11.00000    0.02948    0.03828 =
         0.03701    0.00338   -0.00496   -0.00407
C8    1    0.651102    0.613371    0.341881    11.00000    0.02365    0.03562 =
         0.02617    0.00328    0.00198   -0.00151
C9    1    0.639749    0.635768    0.211796    11.00000    0.02393    0.04135 =
         0.03061    0.00431   -0.00241   -0.00158
AFIX  43
H9    2    0.598093    0.640934    0.178682    11.00000   -1.20000
AFIX   0
C10   1    0.689443    0.650556    0.130460    11.00000    0.02757    0.03480 =
         0.02720    0.00493   -0.00011   -0.00042
AFIX  43
H10   2    0.682633    0.665399    0.040429    11.00000   -1.20000
AFIX   0
C11   1    0.749426    0.643407    0.182219    11.00000    0.02356    0.02496 =
         0.03087    0.00033    0.00413   -0.00015
C12   1    0.761340    0.622683    0.312390    11.00000    0.02431    0.02748 =
         0.03547    0.00001   -0.00235    0.00068
AFIX  43
H12   2    0.803009    0.618934    0.345708    11.00000   -1.20000
AFIX   0
C13   1    0.711254    0.607506    0.393179    11.00000    0.02587    0.03381 =
         0.02635    0.00171   -0.00271   -0.00057
AFIX  43
H13   2    0.718055    0.593143    0.483320    11.00000   -1.20000
AFIX   0

F4    5    1.184171    0.404988    0.365569    11.00000    0.03845    0.03974 =
         0.06298   -0.00315   -0.02310    0.00517
F5    5    1.134907    0.533038    0.462682    11.00000    0.04209    0.06890 =
         0.03800   -0.01942   -0.00501   -0.00631
F6    5    1.178782    0.567858    0.283498    11.00000    0.04068    0.05933 =
         0.05040    0.02001   -0.01288   -0.02274
O6    4    0.926571    0.380909    0.062534    11.00000    0.02152    0.05809 =
         0.02854   -0.00525   -0.00168   -0.00218
O7    4    1.004007    0.257694   -0.073761    11.00000    0.03565    0.05122 =
         0.03191   -0.01011   -0.00372   -0.00099
O8    4    1.071408    0.176964    0.054761    11.00000    0.04273    0.03077 =
         0.03924   -0.00287    0.00376    0.00310
O9    4    0.647061    0.343133    0.207549    11.00000    0.02486    0.04855 =
         0.06023   -0.01173   -0.00170    0.00093
O10   4    0.689021    0.314557    0.397301    11.00000    0.04269    0.05858 =
         0.04687    0.00205    0.01368   -0.00468
N3    3    1.036388    0.254262    0.025634    11.00000    0.02781    0.03448 =
         0.02699   -0.00208    0.00231   -0.00490
N4    3    0.692674    0.332922    0.281201    11.00000    0.02930    0.03000 =
         0.04627   -0.00671    0.00455   -0.00095
C14   1    0.979570    0.407968    0.133539    11.00000    0.02355    0.03770 =
         0.02823    0.00126   -0.00320   -0.00166
C15   1    1.034092    0.348153    0.116532    11.00000    0.02536    0.02919 =
         0.02323   -0.00166    0.00175   -0.00105
C16   1    1.088121    0.372366    0.186554    11.00000    0.02199    0.02906 =
         0.02801    0.00324    0.00196    0.00013
AFIX  43
H16   2    1.124877    0.329375    0.175368    11.00000   -1.20000
AFIX   0
C17   1    1.087696    0.459915    0.272802    11.00000    0.02426    0.02962 =
         0.02574    0.00156   -0.00115   -0.00010
C18   1    1.033704    0.522049    0.289723    11.00000    0.03221    0.03129 =
         0.03204   -0.00368   -0.00188    0.00279
AFIX  43
H18   2    1.033918    0.582587    0.349262    11.00000   -1.20000
AFIX   0
C19   1    0.979938    0.496207    0.220561    11.00000    0.02715    0.03749 =
         0.03617   -0.00240   -0.00158    0.00638
AFIX  43
H19   2    0.943092    0.538801    0.232428    11.00000   -1.20000
AFIX   0
C20   1    1.145997    0.490603    0.345728    11.00000    0.02848    0.02952 =
         0.03028    0.00142   -0.00088   -0.00197
C21   1    0.870163    0.371085    0.124398    11.00000    0.02360    0.03094 =
         0.03254   -0.00615   -0.00057    0.00048
C22   1    0.865083    0.342054    0.254163    11.00000    0.02650    0.03632 =
         0.03048   -0.00247   -0.00621    0.00140
AFIX  43
H22   2    0.901429    0.330787    0.307118    11.00000   -1.20000
AFIX   0
C23   1    0.806480    0.329752    0.305328    11.00000    0.03347    0.03002 =
         0.02944   -0.00171   -0.00071   -0.00046
AFIX  43
H23   2    0.801845    0.311319    0.394575    11.00000   -1.20000
AFIX   0
C24   1    0.754727    0.344513    0.225481    11.00000    0.02183    0.02552 =
         0.03749   -0.00580    0.00175   -0.00034
C25   1    0.759222    0.371936    0.095847    11.00000    0.02600    0.02963 =
         0.03544   -0.00462   -0.00523    0.00136
AFIX  43
H25   2    0.722748    0.381111    0.042708    11.00000   -1.20000
AFIX   0
C26   1    0.817906    0.385823    0.044705    11.00000    0.02729    0.03212 =
         0.02814   -0.00298   -0.00469    0.00012
AFIX  43
H26   2    0.822356    0.405297   -0.044288    11.00000   -1.20000
AFIX   0
HKLF 4

REM  dk_160_2_a.res in P2(1)/c
REM R1 =  0.0491 for    4055 Fo > 4sig(Fo)  and  0.0962 for all    6295 data
REM    415 parameters refined using      0 restraints

END

WGHT      0.0630      2.1651

REM Highest difference peak  0.258,  deepest hole -0.354,  1-sigma level  0.064
Q1    1   1.1456  0.5806  0.4038  11.00000  0.05    0.26
Q2    1   0.8549  0.6426  0.0199  11.00000  0.05    0.25
Q3    1   1.1939  0.4940  0.2619  11.00000  0.05    0.24
Q4    1   0.8087  0.7685 -0.0243  11.00000  0.05    0.23
Q5    1   0.7621  0.3741  0.1820  11.00000  0.05    0.23
Q6    1   0.7208  0.6438  0.1552  11.00000  0.05    0.23
Q7    1   0.5001  0.5019  0.2788  11.00000  0.05    0.21
Q8    1   0.6329  0.3282  0.3445  11.00000  0.05    0.21
Q9    1   1.1321  0.2935  0.2080  11.00000  0.05    0.20
Q10   1   0.4426  0.3506  0.2795  11.00000  0.05    0.20
Q11   1   0.5313  0.5417  0.3443  11.00000  0.05    0.20
Q12   1   1.1468  0.6039  0.5325  11.00000  0.05    0.20
Q13   1   1.2422  0.3623  0.2998  11.00000  0.05    0.20
Q14   1   0.8361  0.7390  0.2249  11.00000  0.05    0.20
Q15   1   1.0486  0.6392  0.4641  11.00000  0.05    0.20
Q16   1   0.7482  0.2194  0.1565  11.00000  0.05    0.20
Q17   1   0.5575  0.8987  0.5619  11.00000  0.05    0.20
Q18   1   0.8664  0.4871 -0.1065  11.00000  0.05    0.20
Q19   1   0.5133  0.5041  0.4432  11.00000  0.05    0.20
Q20   1   0.9268  0.3582  0.3142  11.00000  0.05    0.20
;
_shelx_res_checksum               90711
_shelx_hkl_file
;
   0   0   1    1.50    0.40
   0   0   1    1.10    0.30
   0   0   1    1.10    0.30
   0   0   1    1.40    0.20
   0   0   1    1.60    0.40
   0   0  -1    0.30    0.30
   0   0  -1    1.30    0.20
   0   0  -1    1.70    0.40
   0   0  -1    1.60    0.40
   0   0  -1    0.70    0.20
   0   0   2 1378.46   31.70
   0   0  -2 1359.96   31.30
   0   0   2 1382.76   31.20
   0   0   2 1402.36   31.30
   0   0  -2 1412.76   31.70
   0   0  -2 1427.36   31.60
   0   0  -2 1366.86   31.70
   0   0   2 1377.06   31.70
   0   0   2 1424.76   31.60
   0   0  -2 1339.77   31.60
   0   0  -3   -0.20    0.60
   0   0   3    0.10    0.50
   0   0   3   -0.60    0.60
   0   0  -3   -0.30    0.90
   0   0   3   -0.30    1.00
   0   0   3   -0.30    0.50
   0   0  -3   -0.40    1.00
   0   0  -3   -0.10    0.50
   0   0   4   70.19    2.40
   0   0  -4   66.49    2.50
   0   0   4   70.69    2.50
   0   0  -4   71.69    3.20
   0   0  -4   67.89    3.30
   0   0   4   68.59    3.30
   0   0   4   71.49    2.60
   0   0  -4   71.59    2.40
   0   0  -5    0.30    0.80
   0   0   5    1.50    0.90
   0   0   5   -0.10    0.90
   0   0   5    0.60    1.60
   0   0  -5    0.00    1.50
   0   0  -5   -1.60    1.80
   0   0  -6  115.29    3.60
   0   0   6  126.49    4.10
   0   0  -6  117.69    4.90
   0   0   6  118.99    4.00
   0   0   6  115.29    5.10
   0   0  -7   -0.70    0.70
   0   0   7    0.40    0.80
   0   0   7    0.00    1.80
   0   0  -7    0.00    1.70
   0   0   7   -2.10    1.00
   0   0   8   -0.40    2.10
   0   0   8    0.30    1.30
   0   0  -8    2.00    1.90
   0   0   9    2.70    2.50
   0   0  -9    0.00    2.00
   0   0 -10   24.50    3.60
   0   0  10   28.20    4.30
   0   0  11    0.50    3.00
   0   0 -11   -0.40    2.50
   0   0  12   61.09    6.50
   0   0 -12   70.09    6.40
   0   0 -13   -3.90    3.00
   0   0  13   -2.70    3.60
   0   1   0    0.50    0.30
   0   1   0    0.10    0.20
   0   1   0    0.00    0.20
   0  -1   0    0.10    0.30
   0  -1   0    1.40    0.30
   0  -1   0   -0.10    0.10
   0   1  -1  218.18    5.30
   0   1  -1  214.18    5.30
   0   1  -1  211.68    5.10
   0   1   1  217.68    5.30
   0   1   1  218.18    5.40
   0   1   1  224.88    5.30
   0   1  -1  219.48    5.10
   0   1  -1  222.48    5.40
   0   1   1  228.18    5.40
   0   1   1  216.58    5.20
   0  -1  -1  222.28    5.40
   0  -1   1  219.98    5.40
   0  -1   1  214.28    5.30
   0  -1  -1  219.88    5.30
   0  -1   1  215.78    5.40
   0  -1  -1  228.98    5.30
   0  -1   1  210.78    5.30
   0  -1   1  213.38    5.10
   0   1   2  287.17    7.00
   0   1   2  277.77    7.10
   0   1   2  303.27    7.00
   0   1  -2  276.97    7.20
   0   1  -2  270.37    6.80
   0   1   2  286.77    7.10
   0   1   2  276.57    7.00
   0   1  -2  280.27    7.20
   0  -1   2  284.57    6.90
   0  -1  -2  281.17    7.10
   0  -1   2  272.77    7.20
   0  -1   2  290.07    7.40
   0  -1   2  271.97    7.20
   0  -1  -2  283.37    7.00
   0   1   3  728.23   17.60
   0   1  -3  738.53   17.10
   0   1  -3  696.13   16.50
   0   1  -3  738.23   17.70
   0   1  -3  749.62   17.60
   0   1   3  750.82   17.20
   0   1   3  759.02   17.20
   0   1   3  718.13   17.20
   0  -1  -3  741.13   17.50
   0  -1   3  726.53   16.60
   0  -1  -3  740.93   17.20
   0  -1  -3  732.73   17.10
   0  -1   3  735.73   17.10
   0  -1  -3  733.23   17.60
   0  -1   3  749.23   17.80
   0   1   4  433.36   10.50
   0   1  -4  409.06    9.70
   0   1   4  433.96   11.10
   0   1  -4  408.96   10.50
   0   1  -4  429.56   11.00
   0  -1   4  425.96   10.40
   0  -1  -4  425.36   10.50
   0  -1  -4  412.36   10.80
   0  -1   4  416.26    9.70
   0  -1   4  423.56   11.20
   0  -1  -4  433.46   11.10
   0   1   5  330.17    9.50
   0   1  -5  321.97    7.80
   0   1  -5  341.87    9.50
   0   1   5  331.17    8.60
   0  -1   5  328.07    9.60
   0  -1  -5  337.37    9.60
   0  -1  -5  333.07    8.60
   0  -1   5  340.77    8.60
   0  -1   5  323.37    7.80
   0  -1  -5  326.07    9.20
   0   1  -6  378.26   10.70
   0   1   6  389.46    9.80
   0   1  -6  368.96    8.80
   0   1   6  394.96   11.10
   0  -1   6  365.96    8.90
   0  -1   6  385.56    9.80
   0  -1  -6  373.26    9.70
   0  -1   6  360.86    8.90
   0  -1  -6  372.76   10.50
   0  -1  -6  382.16   11.00
   0  -1   6  361.26   10.90
   0   1   7  224.78    7.80
   0   1   7  229.98    6.60
   0   1  -7  229.78    7.70
   0  -1  -7  220.38    7.40
   0  -1   7  230.98    6.60
   0  -1   7  228.08    8.00
   0  -1  -7  222.18    6.40
   0  -1   7  218.58    5.50
   0  -1   7  209.58    5.50
   0   1   8  114.39    5.80
   0   1   8  108.19    4.20
   0   1  -8  114.49    5.50
   0   1   8  118.39    4.50
   0  -1  -8  117.99    5.40
   0  -1  -8  112.19    4.10
   0  -1   8  107.29    5.80
   0  -1   8  119.49    4.50
   0   1   9   11.10    2.90
   0   1  -9    8.50    2.60
   0  -1  -9    6.90    2.30
   0  -1   9    6.30    2.90
   0   1  10    8.20    3.00
   0   1 -10    9.60    3.10
   0  -1  10    9.40    3.50
   0  -1 -10    8.00    2.70
   0   1 -11   -2.00    2.70
   0   1  11    0.50    3.00
   0  -1  11   -2.20    2.80
   0  -1 -11   -3.80    2.30
   0   1  12    8.80    3.70
   0   1 -12    6.80    3.20
   0  -1 -12    3.70    3.30
   0  -1  12    7.90    3.70
   0   1  13    3.40    4.70
   0   1 -13    0.60    3.70
   0  -1 -13   -1.10    3.40
   0  -1  13   -2.20    5.70
   0   2   0  137.39    3.30
   0   2   0  134.89    3.90
   0   2   0  138.89    3.90
   0   2   0  139.39    3.80
   0  -2   0  138.99    3.30
   0  -2   0  143.99    3.70
   0  -2   0  133.99    3.80
   0  -2   0  141.09    4.00
   0   2   1    2.80    0.90
   0   2  -1    2.90    0.70
   0   2   1    3.30    0.50
   0   2  -1    4.70    0.90
   0   2  -1    4.50    1.00
   0   2   1    3.00    0.70
   0   2   1    3.50    0.90
   0   2  -1    3.20    0.70
   0   2   1    2.20    0.60
   0  -2  -1    3.50    0.90
   0  -2  -1    2.70    0.90
   0  -2   1    2.60    0.70
   0  -2  -1    2.40    0.60
   0  -2   1    5.70    1.10
   0  -2   1    3.60    0.70
   0  -2  -1    3.20    0.60
   0   2  -2 4414.56   98.79
   0   2   2 4294.67   98.49
   0   2  -2 4312.57   98.39
   0   2   2 4349.46   98.59
   0   2   2 4250.87   97.89
   0   2  -2 4143.39   97.49
   0   2   2 4520.35  101.09
   0   2  -2 4417.36   97.59
   0  -2  -2 4412.96   98.09
   0  -2   2 4164.48   97.49
   0  -2  -2 4332.47   98.99
   0  -2  -2 4338.77   99.89
   0  -2   2 4235.58   99.09
   0   2  -3  689.63   16.70
   0   2   3  702.43   16.50
   0   2  -3  682.83   15.60
   0   2  -3  710.73   16.70
   0   2  -3  657.43   15.50
   0  -2   3  665.73   16.20
   0  -2  -3  702.43   16.40
   0  -2   3  657.93   16.60
   0  -2  -3  698.13   16.50
   0  -2  -3  706.83   16.50
   0   2   4   24.30    2.50
   0   2   4   22.90    2.00
   0   2  -4   19.00    2.00
   0  -2   4   21.80    2.20
   0  -2   4   25.30    2.10
   0  -2  -4   24.60    2.00
   0  -2  -4   24.60    2.20
   0  -2  -4   23.60    2.20
   0   2   5  462.55   12.10
   0   2   5  436.86   11.30
   0   2  -5  458.85   12.10
   0  -2  -5  432.36   11.20
   0  -2   5  421.86   12.00
   0  -2  -5  442.76   11.70
   0  -2   5  430.16   11.10
   0  -2  -5  451.45   12.00
   0  -2  -5  442.56   11.50
   0   2  -6   39.20    3.50
   0   2   6   36.10    2.50
   0   2   6   38.50    3.50
   0  -2   6   43.10    3.70
   0  -2  -6   37.60    2.70
   0  -2   6   40.40    2.60
   0  -2  -6   43.50    3.60
   0  -2  -6   38.10    3.00
   0   2  -7    9.60    2.10
   0   2   7   12.60    2.30
   0   2   7   15.10    1.80
   0  -2   7   13.10    2.70
   0  -2  -7   13.40    1.70
   0  -2   7   11.40    1.70
   0  -2  -7   13.40    2.20
   0  -2  -7   13.30    2.50
   0   2   8   -0.80    1.30
   0   2   8   -1.40    1.20
   0   2   8   -2.00    1.90
   0   2  -8   -0.80    2.10
   0  -2   8    0.90    2.40
   0  -2  -8    0.10    1.30
   0  -2  -8   -0.50    1.70
   0  -2   8    0.60    1.40
   0   2  -9   53.49    5.00
   0   2   9   52.69    5.20
   0  -2   9   58.99    5.50
   0  -2  -9   55.79    4.80
   0   2  10   17.10    3.50
   0   2 -10   17.00    3.20
   0  -2  10   23.20    4.30
   0  -2 -10   18.20    3.30
   0   2  11   15.90    3.70
   0   2 -11   17.20    3.80
   0  -2  11   23.40    4.20
   0  -2 -11   16.50    3.30
   0   2  12   15.60    4.40
   0   2 -12   14.10    3.90
   0  -2 -12    9.30    3.50
   0  -2  12   12.40    4.10
   0   2  13   -1.30    3.60
   0   2 -13   -2.20    3.90
   0  -2 -13   -3.80    3.30
   0   3   0    0.30    0.80
   0   3   0    0.80    0.50
   0  -3   0    0.20    1.00
   0  -3   0    0.60    0.50
   0  -3   0   -0.50    1.00
   0   3   1 1667.53   37.80
   0   3  -1 1593.34   37.50
   0   3  -1 1664.63   37.90
   0   3   1 1651.03   37.30
   0   3  -1 1588.14   37.80
   0  -3  -1 1715.93   38.20
   0  -3  -1 1659.53   38.10
   0  -3   1 1667.73   38.10
   0  -3  -1 1711.03   37.30
   0  -3   1 1674.13   37.60
   0  -3   1 1659.13   37.80
   0   3  -2 2378.66   56.09
   0   3   2 2437.16   56.29
   0   3  -2 2551.74   56.69
   0   3   2 2557.54   56.09
   0   3  -2 2510.95   56.19
   0  -3  -2 2573.54   56.09
   0  -3  -2 2533.55   56.79
   0  -3  -2 2522.55   56.59
   0  -3   2 2393.96   56.09
   0  -3   2 2461.35   56.59
   0  -3  -2 2433.86   56.29
   0   3   3  155.78    4.60
   0   3  -3  151.38    5.00
   0   3  -3  140.09    4.00
   0   3   3  146.29    4.50
   0   3  -3  150.68    4.10
   0  -3  -3  151.48    4.70
   0  -3   3  145.09    4.80
   0  -3  -3  153.88    4.90
   0  -3  -3  150.58    4.70
   0  -3   3  154.58    4.80
   0   3  -4  250.27    6.20
   0   3  -4  271.57    7.90
   0   3  -4  265.47    6.30
   0   3   4  261.97    7.40
   0  -3   4  254.07    7.70
   0  -3  -4  270.97    7.50
   0  -3  -4  262.57    7.40
   0  -3   4  255.47    7.30
   0  -3  -4  265.77    7.60
   0   3  -5  473.25   12.60
   0   3   5  465.35   12.00
   0   3   5  481.15   12.40
   0  -3   5  457.75   11.80
   0  -3  -5  466.65   12.30
   0  -3  -5  455.05   12.10
   0  -3  -5  430.46   11.80
   0  -3   5  454.25   12.60
   0   3  -6    3.10    1.70
   0   3   6    3.80    1.30
   0   3   6    1.50    1.80
   0  -3  -6    1.50    1.50
   0  -3  -6    4.10    2.00
   0  -3  -6    1.10    1.30
   0  -3   6    2.00    1.40
   0  -3   6    0.70    1.80
   0  -3  -6    2.30    1.30
   0   3   7   -1.40    1.90
   0   3   7    1.20    1.30
   0   3  -7    0.80    1.70
   0  -3   7   -0.20    1.30
   0  -3   7    1.30    2.00
   0  -3  -7   -1.70    1.90
   0  -3  -7    0.80    1.40
   0  -3  -7    2.00    1.80
   0   3   8   73.99    5.10
   0   3  -8   76.59    5.20
   0   3   8   77.99    4.30
   0   3   8   79.89    4.00
   0  -3  -8   76.09    4.20
   0  -3  -8   75.59    4.80
   0  -3   8   72.29    4.00
   0  -3   8   72.49    5.10
   0   3   9   16.40    3.20
   0   3   9   18.70    2.60
   0   3   9   19.20    2.50
   0   3  -9   18.80    3.10
   0  -3  -9   19.40    3.10
   0  -3  -9   18.40    3.20
   0  -3   9   17.20    3.50
   0   3 -10   37.40    4.20
   0   3  10   51.99    5.10
   0  -3  10   40.60    4.70
   0  -3 -10   47.30    4.50
   0   3  11   23.50    4.40
   0   3 -11   14.20    3.70
   0  -3 -11   14.50    3.40
   0  -3  11   19.80    4.30
   0   3  12    1.90    3.20
   0   3 -12   -0.40    3.30
   0  -3  12    2.10    3.70
   0  -3 -12    2.90    3.10
   0   3  13    2.70    4.50
   0  -3 -13   -0.30    3.00
   0   4   0 4670.73  107.29
   0   4   0 4806.12  107.69
   0  -4   0 4979.30  107.29
   0  -4   0 4707.63  108.39
   0  -4   0 4648.33  107.99
   0   4   1  663.73   15.10
   0   4   1  682.63   15.90
   0   4  -1  626.04   15.40
   0   4  -1  659.23   16.00
   0  -4   1  647.84   15.90
   0  -4  -1  659.23   15.10
   0  -4   1  654.73   15.40
   0  -4  -1  685.13   16.40
   0  -4   1  665.83   16.30
   0  -4  -1  647.14   16.20
   0   4   2  129.39    4.10
   0   4  -2  127.19    4.20
   0   4  -2  134.19    4.50
   0   4   2  129.89    3.60
   0  -4   2  135.39    4.80
   0  -4   2  124.29    4.10
   0  -4  -2  140.99    4.90
   0  -4  -2  130.19    3.80
   0  -4  -2  133.39    4.70
   0  -4   2  123.29    4.00
   0   4  -3   80.49    3.30
   0   4  -3   79.59    3.20
   0   4  -3   86.09    4.10
   0   4   3   82.59    3.40
   0   4   3   79.39    3.10
   0  -4  -3   80.29    3.80
   0  -4   3   74.09    3.00
   0  -4  -3   84.99    3.50
   0  -4   3   80.79    3.90
   0  -4  -3   83.19    4.10
   0  -4  -3   82.79    3.10
   0  -4   3   82.89    3.60
   0   4   4 1188.68   27.90
   0   4  -4 1115.19   26.90
   0   4  -4 1169.68   27.00
   0   4  -4 1156.98   28.40
   0   4   4 1190.48   27.80
   0  -4   4 1190.48   28.00
   0  -4   4 1172.18   28.20
   0  -4  -4 1197.28   28.00
   0  -4  -4 1208.88   27.90
   0  -4  -4 1174.88   28.30
   0   4  -5    9.60    0.80
   0   4   5   10.50    1.60
   0   4  -5    9.00    0.90
   0   4   5    8.90    1.80
   0   4  -5    8.70    2.10
   0  -4  -5   12.60    2.00
   0  -4  -5   10.70    1.60
   0  -4  -5    5.10    1.20
   0  -4   5   11.90    2.30
   0  -4  -5   11.20    1.90
   0  -4   5   11.90    1.80
   0   4  -6    9.00    2.20
   0   4   6    8.70    1.70
   0   4   6    9.10    1.70
   0   4   6    7.20    1.90
   0  -4  -6    6.80    1.80
   0  -4  -6    9.20    2.10
   0  -4   6    7.40    1.70
   0  -4   6    9.50    2.20
   0  -4  -6    4.80    1.40
   0  -4  -6   11.00    1.90
   0   4   7   49.80    4.00
   0   4   7   51.29    3.30
   0   4  -7   56.99    4.20
   0  -4  -7   50.69    4.10
   0  -4  -7   51.19    3.90
   0  -4   7   46.20    3.40
   0  -4  -7   46.20    3.20
   0  -4   7   57.39    4.60
   0   4   8    3.60    1.90
   0   4  -8    0.20    2.30
   0   4   8    3.50    1.70
   0   4   8    4.50    2.20
   0  -4   8    4.90    2.60
   0  -4  -8    2.80    2.20
   0  -4   8    4.20    1.90
   0  -4  -8    8.60    1.80
   0  -4  -8    0.90    1.70
   0   4   9    2.80    2.00
   0   4   9    1.00    1.70
   0   4   9    4.10    2.50
   0   4  -9    1.10    2.70
   0  -4  -9    1.30    2.30
   0  -4  -9    1.30    1.90
   0  -4   9    4.80    3.30
   0   4  10    0.50    2.90
   0   4 -10    2.40    2.70
   0  -4 -10   -0.50    2.50
   0  -4  10    1.30    3.40
   0   4 -11   23.60    3.90
   0   4  11   33.70    4.60
   0  -4 -11   26.60    4.00
   0  -4  11   32.20    5.20
   0   4 -12    5.00    3.60
   0   4  12    9.50    3.70
   0  -4 -12    8.00    3.40
   0  -4  12   10.40    4.60
   0   4  13    4.50    4.70
   0   4  13    1.60    2.60
   0  -4 -13    2.40    3.10
   0   5   0    0.30    1.10
   0   5   0    0.50    0.60
   0  -5   0    0.70    1.30
   0  -5   0    1.00    0.60
   0  -5   0    3.20    1.60
   0   5  -1   18.20    1.80
   0   5   1   26.70    2.10
   0   5  -1   21.50    1.60
   0   5   1   23.60    1.30
   0  -5   1   24.30    1.70
   0  -5   1   25.60    2.70
   0  -5  -1   23.10    1.30
   0  -5  -1   26.10    2.60
   0  -5   1   24.10    2.50
   0  -5  -1   21.60    2.30
   0   5  -2  179.38    5.90
   0   5   2  183.08    4.80
   0   5   2  192.48    5.70
   0  -5  -2  178.68    4.90
   0  -5   2  181.58    5.70
   0  -5  -2  189.98    6.40
   0  -5   2  187.88    6.40
   0  -5  -2  182.18    6.30
   0  -5   2  179.98    5.40
   0   5  -3   16.40    2.00
   0   5   3   13.70    1.70
   0   5  -3    9.10    1.50
   0   5   3   13.50    1.40
   0  -5  -3   13.60    1.50
   0  -5  -3   12.90    2.10
   0  -5   3    6.90    1.30
   0  -5  -3   11.30    1.90
   0  -5   3   14.80    2.20
   0  -5   3   11.40    1.50
   0   5  -4  226.78    6.30
   0   5   4  215.38    6.70
   0   5   4  230.78    6.60
   0   5  -4  212.38    7.30
   0  -5   4  223.78    7.20
   0  -5  -4  232.88    7.60
   0  -5   4  222.58    7.10
   0  -5  -4  228.68    7.20
   0  -5  -4  220.98    6.70
   0  -5  -4  221.88    6.60
   0   5  -5   13.80    1.50
   0   5   5   19.60    2.20
   0   5  -5   12.80    2.10
   0   5   5   19.50    2.10
   0   5  -5   17.60    1.70
   0  -5  -5   15.20    2.00
   0  -5  -5   15.90    2.10
   0  -5   5   18.60    2.60
   0  -5  -5   16.70    2.20
   0  -5  -5   17.60    2.10
   0  -5   5   18.30    2.30
   0   5   6    2.60    1.70
   0   5   6    0.20    1.30
   0   5  -6    2.70    1.80
   0  -5  -6    1.10    1.60
   0  -5  -6    0.80    1.40
   0  -5  -6    0.30    1.20
   0  -5   6    0.00    1.70
   0  -5   6    3.40    2.10
   0  -5  -6    0.90    1.80
   0   5   7   24.10    2.60
   0   5  -7   24.40    3.00
   0   5   7   29.40    2.90
   0   5   7   28.30    3.00
   0  -5  -7   19.40    2.30
   0  -5  -7   33.00    3.40
   0  -5   7   32.80    3.80
   0  -5  -7   24.60    3.00
   0  -5   7   32.70    3.40
   0  -5  -7   26.30    2.60
   0   5   8   14.70    2.30
   0   5   8   14.80    2.70
   0   5   8   13.90    2.30
   0   5   8    7.80    2.30
   0   5  -8    9.50    2.70
   0  -5   8   10.70    3.10
   0  -5   8   14.40    2.50
   0  -5  -8   11.80    2.50
   0  -5  -8   15.20    2.30
   0   5   9    8.40    2.50
   0   5   9   14.80    3.10
   0   5   9   12.00    2.30
   0   5  -9    9.20    2.90
   0   5   9   14.00    2.50
   0  -5  -9   12.80    2.80
   0  -5  -9   12.10    2.60
   0  -5   9   10.10    3.70
   0   5  10    7.70    2.20
   0   5  10    9.40    3.30
   0   5 -10    6.90    3.00
   0  -5 -10    6.40    2.50
   0  -5  10    7.10    3.40
   0   5  11    2.60    3.30
   0   5 -11    4.80    3.10
   0   5  11    2.40    2.10
   0  -5  11    4.50    3.70
   0  -5 -11    0.20    2.40
   0   5  12    0.40    3.10
   0   5 -12    4.60    3.90
   0   5  12    1.70    2.60
   0  -5  12    0.80    3.70
   0  -5 -12    2.10    3.20
   0   5  13   -6.00    2.60
   0   5  13    0.50    4.70
   0  -5 -13   -0.20    4.60
   0   6   0  333.67    8.90
   0   6   0  295.67    7.60
   0  -6   0  311.47    7.50
   0  -6   0  319.07    9.40
   0  -6   0  305.57    9.10
   0   6   1    6.00    1.50
   0   6  -1    3.10    1.40
   0   6  -1    3.60    1.10
   0   6  -1    5.70    1.80
   0   6   1    6.30    0.80
   0  -6   1    2.70    1.70
   0  -6  -1    4.20    1.70
   0  -6   1    3.20    1.00
   0  -6  -1    4.70    1.80
   0  -6  -1    3.60    0.80
   0  -6   1    6.20    2.10
   0   6  -2  235.58    7.30
   0   6   2  238.98    7.00
   0   6   2  229.18    5.90
   0  -6   2  237.58    6.50
   0  -6   2  232.88    7.10
   0  -6  -2  220.08    7.50
   0  -6  -2  232.28    7.60
   0  -6   2  227.58    7.60
   0  -6  -2  228.18    6.00
   0   6   3   53.89    3.20
   0   6  -3   61.09    3.60
   0   6  -3   50.09    3.30
   0  -6  -3   55.89    3.90
   0  -6   3   62.49    4.10
   0  -6   3   57.49    3.20
   0  -6   3   58.59    3.20
   0  -6  -3   61.49    3.80
   0  -6  -3   55.59    2.60
   0   6   4  102.19    4.20
   0   6  -4  102.79    4.80
   0   6  -4  105.49    4.10
   0   6   4  106.59    4.00
   0  -6   4  102.49    4.90
   0  -6  -4  104.19    3.90
   0  -6  -4  109.99    4.70
   0  -6  -4  116.09    5.30
   0   6  -5   51.79    2.80
   0   6   5   53.69    3.40
   0   6   5   51.89    3.30
   0   6  -5   51.69    3.90
   0  -6  -5   63.09    4.10
   0  -6  -5   58.39    3.30
   0  -6   5   48.90    3.70
   0  -6   5   52.39    3.80
   0  -6  -5   50.19    3.70
   0   6   6   26.90    2.60
   0   6  -6   21.00    3.10
   0   6   6   18.30    2.40
   0  -6  -6   19.60    2.80
   0  -6  -6   20.00    2.50
   0  -6  -6   21.50    2.50
   0  -6   6   24.60    2.80
   0  -6   6   22.90    3.10
   0  -6  -6   24.70    2.70
   0   6   7   -1.00    1.80
   0   6   7    0.40    1.50
   0   6   7   -0.50    1.60
   0   6  -7   -0.10    2.10
   0  -6  -7   -2.60    1.30
   0  -6  -7   -0.20    2.20
   0  -6   7   -1.00    2.00
   0  -6  -7   -1.90    1.80
   0  -6   7   -2.00    2.00
   0  -6  -7    0.50    0.70
   0   6  -8   -3.80    2.20
   0   6   8   -2.90    2.10
   0   6   8    0.80    1.50
   0   6   8   -0.60    2.10
   0   6   8    1.40    1.80
   0  -6  -8   -0.80    1.70
   0  -6   8   -1.50    2.40
   0  -6   8   -0.20    2.20
   0  -6  -8   -0.70    1.90
   0  -6  -8   -0.70    2.20
   0   6   9    5.20    2.70
   0   6   9    5.20    2.20
   0   6   9    4.40    1.90
   0   6   9   -0.10    2.30
   0   6  -9    3.70    2.70
   0  -6   9    3.10    3.40
   0  -6  -9    5.40    2.20
   0  -6  -9    2.60    2.20
   0   6  10    0.90    2.80
   0   6 -10   -1.90    2.70
   0   6  10    1.10    2.10
   0  -6 -10    1.30    2.60
   0  -6  10    2.60    3.20
   0   6  11    1.20    2.30
   0   6 -11   -2.30    3.10
   0   6  11    0.10    3.20
   0  -6 -11   -1.90    2.70
   0  -6  11   -1.70    3.90
   0   6  12    4.30    2.70
   0   6 -12   -0.30    5.00
   0   6  12    5.40    4.10
   0  -6  12    5.10    4.80
   0  -6 -12    3.80    3.30
   0   7   0   -0.30    1.50
   0   7   0   -0.30    0.70
   0  -7   0    1.40    1.70
   0  -7   0    0.20    1.70
   0  -7   0   -0.70    0.60
   0   7  -1  157.18    5.60
   0   7   1  147.69    4.10
   0   7   1  156.78    5.50
   0   7  -1  170.88    6.30
   0  -7  -1  153.88    6.40
   0  -7  -1  152.28    6.00
   0  -7   1  170.48    6.00
   0  -7   1  148.69    6.10
   0  -7  -1  142.19    4.00
   0  -7   1  152.58    4.40
   0   7  -2  295.47    9.00
   0   7   2  292.77    7.20
   0   7   2  285.37    8.40
   0   7  -2  290.97    8.80
   0  -7  -2  295.47    9.30
   0  -7   2  287.67    7.80
   0  -7  -2  290.07    9.20
   0  -7   2  305.57    8.80
   0  -7  -2  272.77    7.20
   0  -7   2  294.47    9.40
   0   7  -3  258.17    8.50
   0   7  -3  280.07    8.40
   0   7   3  262.77    7.10
   0   7   3  268.47    8.10
   0  -7  -3  268.47    8.70
   0  -7   3  275.27    7.80
   0  -7   3  264.67    8.70
   0  -7  -3  271.87    9.00
   0  -7   3  273.07    8.10
   0  -7  -3  258.37    7.10
   0   7   4   66.49    3.70
   0   7  -4   65.29    3.60
   0   7   4   67.89    3.10
   0   7  -4   61.39    4.40
   0  -7   4   66.39    4.40
   0  -7  -4   67.09    4.40
   0  -7  -4   65.39    3.10
   0  -7  -4   63.79    4.00
   0  -7   4   64.09    3.60
   0   7  -5    7.60    1.50
   0   7   5    9.60    1.80
   0   7   5    8.60    1.80
   0   7  -5    2.60    1.90
   0  -7  -5    7.90    2.20
   0  -7  -5    4.40    1.90
   0  -7   5    7.50    2.30
   0  -7  -5    8.20    1.70
   0   7  -6   60.59    4.70
   0   7   6   68.39    4.00
   0   7   6   65.89    4.00
   0  -7  -6   66.79    4.10
   0  -7   6   59.79    4.80
   0  -7  -6   67.29    4.90
   0  -7  -6   64.69    4.20
   0  -7   6   63.29    4.60
   0   7  -7    8.90    3.00
   0   7   7   10.60    2.50
   0   7   7    7.00    2.00
   0   7   7    8.60    3.00
   0  -7   7   12.20    2.70
   0  -7  -7    9.90    2.40
   0  -7  -7    6.70    2.80
   0  -7  -7    9.60    2.20
   0  -7   7    6.90    2.90
   0   7   8    5.90    2.40
   0   7  -8    0.10    2.80
   0   7   8   -2.60    2.30
   0   7   8    2.40    1.80
   0   7   8    2.50    2.00
   0  -7   8    2.80    2.40
   0  -7   8    0.50    2.90
   0  -7  -8   -1.70    1.80
   0  -7  -8   -2.10    2.40
   0  -7  -8    2.20    1.40
   0   7   9   31.90    3.40
   0   7   9   35.90    4.40
   0   7   9   41.40    4.20
   0   7   9   38.90    4.20
   0   7  -9   34.70    4.70
   0  -7  -9   33.70    3.70
   0  -7  -9   42.90    4.20
   0  -7  -9   36.40    4.20
   0  -7   9   34.80    4.80
   0   7  10    0.30    2.80
   0   7  10    0.00    1.90
   0   7  10   -1.00    2.70
   0   7 -10    3.50    3.30
   0  -7  10   -0.50    3.50
   0  -7 -10    0.20    2.20
   0  -7 -10   -2.30    2.20
   0   7 -11    5.20    3.40
   0   7  11    1.20    3.70
   0   7  11    8.60    2.90
   0  -7  11    6.60    4.20
   0  -7 -11    6.80    3.10
   0   7  12    0.50    2.70
   0  -7 -12    1.90    3.30
   0  -7  12    1.40    4.30
   0   8   0  187.68    5.10
   0   8   0  205.08    6.80
   0   8   0  192.08    7.40
   0  -8   0  201.88    7.50
   0  -8   0  202.88    7.20
   0  -8   0  190.08    5.00
   0   8   1   35.10    3.70
   0   8  -1   36.30    3.80
   0   8   1   29.20    1.50
   0   8   1   34.70    3.10
   0   8  -1   38.60    3.40
   0  -8   1   29.70    3.10
   0  -8   1   29.50    1.90
   0  -8  -1   25.20    3.00
   0  -8   1   43.50    3.70
   0  -8  -1   40.40    4.00
   0  -8  -1   29.40    1.40
   0   8  -2   21.00    2.60
   0   8   2   21.90    2.30
   0   8   2   26.00    1.50
   0   8  -2   21.20    2.50
   0  -8   2   21.70    3.00
   0  -8  -2   21.90    1.50
   0  -8   2   30.20    2.20
   0  -8  -2   19.60    2.70
   0  -8  -2   21.50    2.90
   0  -8   2   22.00    2.40
   0   8  -3  117.99    5.20
   0   8   3  115.19    3.80
   0   8   3  121.59    5.00
   0   8  -3  117.39    5.40
   0  -8   3  119.99    4.60
   0  -8  -3  115.49    5.70
   0  -8   3  118.19    5.00
   0  -8   3  129.19    6.10
   0  -8  -3  108.89    3.80
   0  -8  -3  116.79    5.80
   0   8   4   40.40    3.30
   0   8  -4   39.30    3.40
   0   8   4   42.30    2.70
   0   8  -4   43.50    4.20
   0  -8   4   36.40    3.10
   0  -8  -4   38.40    2.60
   0  -8  -4   42.50    3.90
   0  -8   4   39.60    3.10
   0  -8  -4   42.60    4.30
   0  -8   4   47.10    4.40
   0   8  -5    4.00    2.20
   0   8  -5    7.00    1.80
   0   8   5    7.90    1.80
   0   8   5    7.40    1.90
   0  -8   5    7.50    2.70
   0  -8   5   10.90    2.40
   0  -8  -5    5.90    2.30
   0  -8  -5    7.90    1.80
   0  -8  -5    4.80    2.70
   0   8   6    9.10    2.10
   0   8  -6    3.50    2.70
   0   8   6    6.50    1.90
   0   8   6    3.00    2.50
   0  -8  -6    3.00    2.50
   0  -8  -6    5.90    2.00
   0  -8  -6    6.20    2.50
   0  -8   6   -0.50    1.50
   0  -8   6    5.30    2.60
   0   8   7    6.30    2.00
   0   8   7    6.90    2.90
   0   8   7   10.40    2.40
   0   8  -7    5.30    2.80
   0  -8  -7    6.40    2.70
   0  -8   7    8.30    2.80
   0  -8   7    7.00    3.00
   0  -8  -7    5.10    2.50
   0   8   8    0.90    1.90
   0   8   8    4.50    2.40
   0   8  -8    0.40    2.60
   0   8   8    2.40    2.90
   0   8   8    1.00    3.00
   0  -8  -8    2.20    3.00
   0  -8   8    1.50    2.90
   0  -8  -8    3.70    2.40
   0   8   9   12.00    2.80
   0   8   9    6.20    2.90
   0   8  -9    7.30    3.20
   0   8   9    9.70    2.60
   0  -8  -9    8.20    3.00
   0  -8   9    9.30    3.70
   0   8 -10    4.10    3.20
   0   8  10   14.70    3.10
   0   8  10    9.50    3.50
   0  -8 -10    9.80    3.10
   0  -8 -10    3.60    3.20
   0  -8  10    6.10    3.60
   0   8 -11   -2.00    3.60
   0   8  11   -0.70    2.10
   0  -8  11   -1.80    4.20
   0  -8 -11   -0.90    2.60
   0   9   0    1.10    2.00
   0   9   0    0.80    1.70
   0  -9   0   -0.70    1.80
   0  -9   0   -2.10    2.20
   0   9   1    1.90    1.70
   0   9   1    0.70    2.00
   0   9  -1    3.30    2.20
   0   9  -1    1.70    1.80
   0  -9   1    2.40    2.10
   0  -9  -1   -0.50    1.90
   0  -9   1    0.40    2.00
   0  -9  -1    0.80    2.00
   0  -9   1    0.30    0.90
   0   9  -2    2.70    2.00
   0   9   2    2.60    1.70
   0   9   2    0.40    2.00
   0   9  -2   -1.60    1.60
   0  -9   2    0.80    1.90
   0  -9   2   -1.00    2.10
   0  -9   2    1.30    1.10
   0  -9  -2    0.20    2.10
   0  -9  -2    2.70    2.00
   0   9  -3   48.90    4.10
   0   9   3   48.60    4.80
   0   9   3   52.99    3.70
   0  -9   3   52.09    3.20
   0  -9  -3   49.30    4.50
   0  -9   3   54.89    4.10
   0  -9  -3   50.39    4.60
   0  -9   3   55.39    5.10
   0   9   4   -0.70    1.50
   0   9  -4    2.30    2.10
   0   9  -4   -1.10    1.80
   0   9   4    0.30    2.30
   0  -9   4    0.10    2.30
   0  -9   4   -2.90    1.60
   0  -9   4   -2.60    1.60
   0  -9  -4    1.10    2.20
   0  -9  -4    2.50    2.50
   0   9  -5    0.30    2.10
   0   9  -5   -0.70    2.20
   0   9   5   -0.80    1.60
   0   9   5   -0.40    2.70
   0  -9  -5   -1.90    2.50
   0  -9   5    4.20    2.70
   0  -9  -5    3.30    2.60
   0  -9   5   -1.20    1.90
   0   9  -6    0.50    2.70
   0   9   6    2.70    2.60
   0   9   6    6.20    2.00
   0  -9   6    4.20    2.30
   0  -9  -6    2.10    2.60
   0  -9   6    3.30    2.70
   0  -9  -6    2.70    2.40
   0   9  -7  182.78    8.60
   0   9   7  191.48    9.00
   0   9   7  181.08    7.20
   0  -9  -7  179.48    8.00
   0  -9  -7  193.58    8.70
   0  -9   7  182.58    8.10
   0   9   8    2.30    2.00
   0   9   8    1.90    2.30
   0   9  -8   -1.60    2.70
   0   9   8    0.80    3.10
   0  -9   8   -3.60    2.80
   0  -9  -8    1.50    2.40
   0  -9  -8    7.40    3.40
   0   9   9   -0.10    2.40
   0   9   9    0.70    2.10
   0   9  -9   -2.50    2.80
   0   9   9   -1.50    3.00
   0  -9  -9   -4.20    2.90
   0  -9   9   -3.60    3.10
   0  -9  -9    0.60    2.50
   0   9 -10    1.30    3.30
   0   9  10   -0.40    3.40
   0   9  10    0.40    2.30
   0  -9 -10   -0.10    3.50
   0  -9  10   -1.20    3.70
   0   9  11   -2.00    2.40
   0  -9  11   -2.70    4.40
   0  10   0  175.48    7.80
   0  10   0  179.68    7.10
   0 -10   0  174.48    7.50
   0 -10   0  176.78    7.80
   0  10   1   33.30    3.90
   0  10  -1   39.40    3.70
   0  10   1   42.90    3.70
   0  10  -1   48.90    4.90
   0 -10  -1   45.80    4.70
   0 -10  -1   33.90    3.80
   0 -10   1   50.79    5.30
   0 -10   1   45.40    4.70
   0  10   2   14.10    2.40
   0  10  -2   17.20    2.90
   0  10  -2   15.10    2.90
   0  10   2   15.10    3.20
   0 -10  -2   14.00    3.40
   0 -10   2   13.10    3.00
   0 -10  -2   13.80    3.20
   0 -10   2   13.00    2.70
   0  10   3   50.89    5.20
   0  10  -3   51.69    4.50
   0  10   3   47.20    4.00
   0 -10  -3   51.39    4.90
   0 -10   3   54.19    4.50
   0 -10   3   50.89    5.00
   0 -10  -3   55.89    5.10
   0  10  -4   22.30    3.10
   0  10   4   21.50    4.00
   0  10  -4   21.80    3.20
   0  10   4   20.10    2.50
   0 -10  -4   24.80    3.90
   0 -10  -4   26.00    3.70
   0 -10   4   21.90    3.50
   0  10   5    3.40    1.90
   0  10  -5    0.30    2.70
   0  10   5    2.60    2.80
   0 -10   5    2.50    2.70
   0 -10  -5    1.00    2.50
   0 -10  -5   -0.50    2.60
   0  10   6    7.00    2.20
   0  10   6    7.40    3.20
   0  10  -6    6.20    2.90
   0 -10  -6    9.20    3.30
   0 -10   6    6.20    3.10
   0 -10  -6    7.50    3.10
   0  10   7   -0.40    2.80
   0  10   7    0.80    1.90
   0  10  -7   -2.20    3.00
   0 -10  -7    0.00    2.70
   0 -10   7   -2.40    2.70
   0 -10   7   -4.10    3.30
   0 -10  -7    0.60    2.90
   0  10   8   10.90    3.60
   0  10  -8    7.00    3.70
   0  10   8   13.70    2.80
   0 -10  -8    6.80    3.30
   0 -10  -8   12.10    3.20
   0  10   9   -0.20    2.20
   0  10   9    0.40    2.60
   0  10   9   -2.30    3.40
   0  10  -9   -3.80    3.40
   0 -10  -9   -0.70    2.80
   0 -10  -9   -3.40    3.40
   0  10  10    8.70    2.90
   0  10  10    6.90    3.60
   0 -10 -10    7.70    3.70
   0  11   0   -0.80    1.90
   0  11   0    1.00    2.80
   0 -11   0    0.80    2.70
   0 -11   0   -2.10    2.50
   0  11   1  156.48    6.70
   0  11  -1  147.59    6.80
   0  11   1  160.58    8.50
   0  11  -1  171.58    7.90
   0 -11  -1  165.78    8.10
   0 -11  -1  161.68    7.90
   0 -11   1  156.88    7.80
   0 -11   1  165.08    7.40
   0  11   2   65.19    4.50
   0  11   2   73.89    6.10
   0  11  -2   83.69    6.00
   0  11  -2   62.29    4.80
   0 -11   2   59.49    4.90
   0 -11  -2   61.69    5.60
   0 -11   2   73.59    6.30
   0 -11  -2   64.59    5.70
   0  11  -3  110.59    6.30
   0  11   3  120.49    6.00
   0  11   3  118.49    7.40
   0 -11   3  115.29    6.90
   0 -11  -3  123.09    7.00
   0 -11   3  114.59    6.20
   0 -11  -3  117.69    7.00
   0  11   4   -1.10    2.60
   0  11  -4   -0.90    2.30
   0  11   4   -1.70    1.80
   0  11  -4    4.00    2.80
   0 -11   4   -2.20    2.60
   0 -11  -4    2.20    2.90
   0 -11  -4    0.60    3.00
   0  11   5   18.90    2.80
   0  11   5   21.30    4.00
   0  11  -5   17.30    3.60
   0 -11  -5   16.80    3.80
   0 -11   5   13.10    3.30
   0 -11  -5   21.70    4.00
   0  11   6    4.30    3.70
   0  11   6    2.20    1.90
   0  11  -6   -7.30    2.80
   0 -11  -6    0.30    2.90
   0 -11   6    3.70    3.20
   0 -11  -6    3.10    3.60
   0  11   7   -4.00    2.90
   0  11   7   -1.30    1.90
   0  11  -7   -1.90    2.80
   0 -11  -7    0.70    3.10
   0 -11  -7   -0.60    2.90
   0 -11   7    1.50    3.20
   0  11   8   -0.20    3.30
   0  11   8    0.20    2.20
   0  11  -8   -4.70    2.90
   0 -11  -8   -0.60    3.20
   0 -11  -8    2.40    3.20
   0  11  -9   -5.60    3.50
   0  11   9    1.80    2.50
   0  11   9    3.30    4.20
   0  11   9    1.90    2.90
   0 -11  -9   -3.70    4.00
   0 -11  -9    0.00    3.20
   0  12   0  119.79    6.60
   0  12   0  119.99    7.50
   0 -12   0  125.69    7.50
   0 -12   0  129.39    7.20
   0  12  -1   18.30    3.60
   0  12   1   19.10    3.30
   0  12  -1   10.00    2.80
   0  12   1   19.10    3.90
   0 -12  -1   25.10    4.10
   0 -12  -1   20.20    3.70
   0 -12   1   25.10    3.80
   0 -12   1   24.40    4.30
   0  12  -2   -2.80    2.40
   0  12   2    0.00    1.90
   0  12   2   -1.50    2.80
   0  12  -2   -4.30    2.40
   0 -12   2    0.80    2.40
   0 -12  -2    0.20    2.80
   0 -12  -2   -3.50    2.70
   0 -12   2   -1.80    2.70
   0  12   3   33.70    3.70
   0  12  -3   34.30    4.30
   0  12  -3   35.30    4.30
   0  12   3   30.70    4.60
   0 -12   3   42.70    5.10
   0 -12   3   32.40    3.90
   0 -12  -3   40.50    5.00
   0 -12  -3   40.10    4.70
   0  12  -4    1.80    2.70
   0  12   4    4.60    2.40
   0  12   4    5.10    3.40
   0 -12   4    6.50    3.60
   0 -12  -4    6.20    3.30
   0 -12  -4    8.20    3.40
   0  12   5   13.80    2.80
   0  12   5   12.10    3.90
   0  12  -5    3.40    3.30
   0 -12  -5   16.50    4.00
   0 -12   5   12.70    3.60
   0 -12  -5   10.10    3.60
   0  12   6    5.70    3.80
   0  12   6    0.70    2.10
   0  12  -6   -1.70    3.30
   0 -12  -6   -0.40    3.60
   0 -12  -6    2.80    3.30
   0 -12   6    1.00    3.40
   0  12   7   -1.60    3.30
   0  12  -7   -3.90    3.40
   0  12   7    0.40    2.20
   0 -12  -7    0.40    3.40
   0 -12  -7    2.50    3.20
   0 -12   7    0.70    3.40
   0  12   8   10.20    2.90
   0  12  -8    7.90    4.30
   0  12   8   19.40    4.60
   0 -12  -8    1.50    3.60
   0 -12  -8    7.00    3.60
   0  12   9    0.60    4.40
   0  13   0    0.50    2.50
   0  13   0    2.00    3.10
   0 -13   0   -2.60    2.70
   0 -13   0    0.30    3.20
   0  13   1   10.40    3.00
   0  13   1   13.50    3.80
   0  13  -1   12.40    3.90
   0  13  -1    6.10    2.90
   0 -13   1    7.60    3.50
   0 -13   1   13.60    3.80
   0 -13  -1   14.60    3.80
   0 -13  -1    7.80    3.30
   0  13  -2    4.20    3.00
   0  13   2   16.20    4.20
   0  13   2    6.30    2.50
   0  13  -2    5.70    3.30
   0 -13   2   12.30    4.00
   0 -13  -2    6.10    3.40
   0 -13  -2   12.60    3.90
   0 -13   2    2.10    3.00
   0  13  -3   13.50    3.40
   0  13  -3   21.50    4.10
   0  13   3   18.60    3.20
   0  13   3   22.30    4.40
   0 -13   3   11.20    3.30
   0 -13  -3   22.60    4.10
   0 -13   3   16.50    3.90
   0 -13  -3   17.90    4.10
   0  13   4    8.20    3.70
   0  13  -4   14.70    3.80
   0  13   4    9.30    2.50
   0 -13  -4    7.20    3.50
   0 -13   4   14.40    4.20
   0 -13  -4   12.80    4.10
   0  13   5    1.90    2.50
   0  13   5   -1.70    3.70
   0  13  -5   -6.20    3.10
   0 -13  -5    0.40    3.80
   0 -13  -5    0.50    3.20
   0 -13   5   -1.00    3.60
   0  13   6    4.50    2.50
   0  13  -6   -3.70    3.60
   0  13   6   -0.50    3.50
   0 -13  -6    8.50    4.00
   0 -13   6    3.50    3.80
   0 -13  -6    2.10    3.50
   0  13  -7   -3.00    3.90
   0  13   7    0.40    2.70
   0  13   7    2.60    5.80
   0 -13  -7   -2.90    3.30
   0 -13  -8    4.20    3.90
   0  14   0    4.20    3.90
   0  14   0    1.40    2.90
   0 -14   0    3.80    4.10
   0 -14   0    1.80    3.60
   0  14  -1   15.00    4.30
   0  14  -1    5.80    3.30
   0  14   1    5.30    2.80
   0  14   1   16.10    4.60
   0 -14   1    7.90    3.70
   0 -14  -1    8.30    3.70
   0 -14  -1   13.00    4.20
   0 -14   1    8.20    3.90
   0  14   2   28.00    3.70
   0  14  -2   49.90    5.70
   0  14   2   31.00    4.90
   0  14  -2   29.90    4.60
   0 -14   2   33.40    4.70
   0 -14   2   31.30    4.80
   0 -14  -2   32.00    4.70
   0 -14  -2   27.50    4.60
   0  14  -3   84.89    7.30
   0  14   3   82.89    6.30
   0  14   3   94.49    8.70
   0 -14   3   99.59    7.50
   0 -14  -3  102.89    7.70
   0 -14  -3  103.09    8.50
   0  14  -4   20.20    4.50
   0  14   4   29.60    4.10
   0  14   4   28.90    5.70
   0 -14  -4   23.50    4.50
   0 -14  -4   35.30    5.60
   0 -14   4   23.50    4.40
   0  14   5   -2.80    4.40
   0  14   5   -0.20    2.60
   0  14  -5   -6.90    3.40
   0 -14  -5    1.10    4.60
   0 -14   5   -0.50    3.90
   0 -14  -5    5.00    4.20
   0  14  -6   -7.30    5.20
   0 -14   6    1.40    3.60
   0 -14  -6    1.10    5.80
   0  15   0   -3.10    3.00
   0  15   0    0.60    3.40
   0 -15   0   -3.60    3.10
   0 -15   0    3.50    3.70
   0  15  -1    1.30    3.50
   0  15   1    2.30    3.80
   0  15  -1    3.30    3.80
   0  15   1   -0.10    3.10
   0 -15   1   -1.10    3.20
   0 -15  -1    0.30    3.50
   0 -15   1    3.50    4.30
   0 -15  -1    1.50    3.80
   0  15  -2   13.60    4.90
   0  15   2    7.10    3.30
   0  15   2   12.10    5.10
   0  15  -2    5.60    3.90
   0 -15   2   14.00    5.10
   0 -15  -2   17.50    5.20
   0 -15  -2   10.00    4.60
   0 -15   2   10.40    4.20
   0  15  -3    0.70    3.80
   0  15   3    1.60    3.10
   0 -15   3    6.90    4.70
   0  15   4   -4.50    4.50
   0  15  -4   -2.20    3.80
   0 -15   4    1.10    4.50
   0  16   0    0.50    3.40
   1   0 -13   -4.40    3.30
  -1   0  13    1.40    4.60
  -1   0  12    3.60    3.40
   1   0 -12    2.30    2.80
  -1   0  11   -1.40    3.20
   1   0 -11    0.20    2.90
   1   0 -10  254.67    9.50
  -1   0  10  265.37   10.30
  -1   0   9   -0.50    1.50
  -1   0   9   -0.90    2.30
   1   0  -9   -2.50    2.10
   1   0  -8   20.50    2.60
  -1   0   8   19.40    3.30
  -1   0   8   19.30    2.10
  -1   0   7    0.70    1.80
   1   0  -7    0.10    1.70
  -1   0   7   -0.70    0.70
  -1   0   7   -1.90    1.10
   1   0  -7   -0.20    1.50
  -1   0   6   47.60    2.70
  -1   0   6   51.39    2.30
   1   0  -6   48.90    3.50
  -1   0   6   51.19    3.60
   1   0  -6   46.40    3.50
  -1   0   6   47.00    2.20
   1   0  -6   50.59    2.10
   1   0  -5   -0.10    1.40
  -1   0   5    0.30    0.80
  -1   0   5    0.10    0.80
   1   0  -5   -0.40    1.60
  -1   0   5   -0.30    1.00
  -1   0   5   -0.60    1.60
   1   0  -5   -0.70    0.70
   1   0  -4  590.94   14.40
  -1   0   4  580.34   14.60
   1   0  -4  577.34   14.60
  -1   0   4  592.34   14.00
   1   0  -4  579.84   13.60
  -1   0   4  576.34   13.60
  -1   0   4  575.14   13.60
  -1   0   3    1.00    1.00
  -1   0   3    0.80    0.50
  -1   0   3    0.70    0.50
   1   0  -3   -1.20    0.60
   1   0  -3   -0.50    0.80
  -1   0   3   -0.70    0.70
   1   0  -3    0.40    0.50
   1   0  -3    0.00    1.00
   1   0  -2  493.15   11.00
  -1   0   2  479.65   11.30
   1   0  -2  480.75   11.30
  -1   0   2  471.45   11.00
  -1   0   2  480.25   11.50
  -1   0   2  462.25   11.50
   1   0  -2  463.95   11.50
  -1   0   2  484.45   11.00
  -1   0   2  481.55   11.30
   1   0  -2  483.85   11.40
   1   0  -1    0.20    0.30
  -1   0   1    0.40    0.40
  -1   0   1    0.10    0.30
  -1   0   1   -0.20    0.30
   1   0  -1   -0.30    0.40
   1   0  -1    0.10    0.20
  -1   0   1    0.20    0.30
   1   0  -1   -0.10    0.30
  -1   0   0    0.10    0.10
  -1   0   0    0.80    0.20
   1   0   1    7.70    0.70
   1   0   1    6.60    0.60
   1   0   1    6.10    0.60
  -1   0  -1    5.30    0.50
   1   0   2 1902.61   42.10
  -1   0  -2 1920.01   42.50
   1   0   2 1899.21   42.60
   1   0   2 1872.51   42.40
   1   0   2 1833.22   42.60
  -1   0  -2 1839.62   42.60
   1   0   2 1871.91   42.60
   1   0   2 1857.41   42.50
  -1   0  -2 1876.71   42.90
  -1   0  -2 1869.11   42.20
  -1   0  -3    0.60    0.50
  -1   0  -3    0.20    0.60
   1   0   3    0.40    0.50
   1   0   3    0.70    1.10
  -1   0  -3    0.40    1.00
   1   0   3    0.20    0.60
   1   0   3    0.30    0.50
  -1   0  -4  235.48    6.10
  -1   0  -4  243.28    6.90
   1   0   4  241.58    6.20
   1   0   4  243.18    6.10
   1   0   4  247.18    6.10
  -1   0  -4  238.08    6.20
   1   0   4  231.88    7.10
   1   0   5    0.00    0.90
  -1   0  -5   -0.20    0.80
   1   0   5    0.00    1.30
  -1   0  -5   -2.00    1.00
  -1   0  -5   -2.30    1.30
   1   0   5   -0.30    0.80
   1   0   5   -0.20    1.60
   1   0   6   25.50    2.70
  -1   0  -6   22.60    2.40
  -1   0  -6   29.80    1.90
   1   0   6   24.80    1.90
   1   0   7    0.90    1.80
  -1   0  -7    0.10    0.80
   1   0   7   -1.30    0.90
  -1   0  -7   -2.90    1.60
   1   0   8   72.39    3.20
  -1   0  -8   68.69    4.40
   1   0   8   67.19    4.70
  -1   0  -9   -0.60    2.10
   1   0   9   -1.70    2.30
  -1   0 -10    5.60    2.90
   1   0  10    0.50    3.20
   1   0  11    1.90    3.40
  -1   0 -11   -1.60    2.50
  -1   0 -12  113.39    7.00
   1   0  12  105.09    7.60
  -1   0 -13   -2.90    3.50
   1   0  13   -4.00    4.50
   1   1 -13    0.10    3.50
  -1   1  13   -3.40    3.50
  -1  -1  13    3.10    4.40
   1  -1 -13   -0.90    3.30
  -1   1  12    4.90    3.50
   1   1 -12   -2.20    3.10
  -1  -1  12   -0.30    3.30
   1  -1 -12   -2.10    2.60
   1   1 -11    3.00    2.90
  -1   1  11    8.20    3.80
   1  -1 -11    5.40    3.00
  -1  -1  11    9.50    3.60
  -1   1  10   35.00    4.40
   1   1 -10   31.20    3.80
  -1  -1  10   43.30    4.60
   1  -1 -10   33.70    3.90
  -1   1   9  120.49    6.40
   1   1  -9  116.39    6.00
  -1   1   9  117.39    4.90
  -1  -1   9  128.19    6.70
   1  -1  -9  118.09    5.90
  -1  -1   9  104.89    6.30
   1   1  -8   -2.20    1.70
  -1   1   8    3.20    2.50
  -1   1   8    0.80    1.00
  -1   1   8    0.50    1.30
   1  -1  -8    0.60    1.70
  -1  -1   8    0.50    1.40
  -1  -1   8   -0.50    2.10
   1  -1  -8    0.10    1.00
  -1   1   7   -1.10    1.90
  -1   1   7   -0.30    1.10
   1   1  -7    0.70    1.60
  -1   1   7   -0.60    0.90
  -1  -1   7   -0.50    1.80
   1  -1  -7   -2.30    1.80
   1  -1  -7    0.60    1.40
   1  -1  -7   -0.60    0.90
  -1  -1   7    0.90    1.20
  -1   1   6   95.49    3.80
   1   1  -6  105.19    4.70
  -1   1   6   96.49    4.80
  -1   1   6   93.59    3.60
   1   1  -6   92.39    4.60
   1  -1  -6   91.59    4.20
  -1  -1   6   93.39    3.70
   1  -1  -6  103.39    4.90
   1  -1  -6   92.29    3.50
  -1  -1   6   95.69    4.70
  -1   1   5  135.89    4.40
  -1   1   5  137.79    4.60
   1   1  -5  137.79    5.40
  -1   1   5  131.89    5.20
   1   1  -5  139.09    5.10
  -1  -1   5  132.49    4.40
  -1  -1   5  128.49    3.30
   1  -1  -5  137.29    5.00
   1  -1  -5  142.39    5.30
   1  -1  -5  136.39    4.30
  -1  -1   5  139.29    5.30
  -1   1   4   54.49    3.00
   1   1  -4   59.49    3.40
   1   1  -4   57.69    3.00
  -1   1   4   60.69    2.60
  -1  -1   4   59.29    3.20
  -1  -1   4   58.99    2.50
   1  -1  -4   54.79    2.40
   1  -1  -4   59.49    3.30
   1  -1  -4   59.69    2.90
   1   1  -3 1526.65   35.10
   1   1  -3 1590.74   35.10
   1   1  -3 1548.74   34.70
  -1   1   3 1552.04   34.80
  -1   1   3 1453.35   34.60
  -1   1   3 1494.05   35.00
   1  -1  -3 1524.55   34.60
  -1  -1   3 1509.95   34.70
   1  -1  -3 1524.65   35.00
  -1  -1   3 1486.85   35.10
   1  -1  -3 1498.25   34.80
   1   1  -2  286.27    7.60
  -1   1   2  301.27    7.40
  -1   1   2  306.07    7.40
   1   1  -2  315.17    7.70
  -1   1   2  317.77    7.50
  -1   1   2  297.27    7.50
   1   1  -2  300.37    7.40
  -1   1   2  290.77    7.50
  -1  -1   2  279.87    7.50
   1  -1  -2  295.87    7.40
   1  -1  -2  315.47    7.60
  -1  -1   2  300.07    7.40
  -1  -1   2  298.07    7.60
   1  -1  -2  296.87    7.40
  -1  -1   2  305.37    7.90
   1   1  -1  679.83   15.60
  -1   1   1  714.43   15.70
  -1   1   1  668.23   15.50
  -1   1   1  696.43   15.60
  -1   1   1  708.53   15.70
  -1   1   1  675.93   15.40
   1   1  -1  654.33   15.60
   1   1  -1  662.53   15.50
   1   1  -1  653.93   15.30
  -1  -1   1  655.63   15.50
   1  -1  -1  696.23   15.60
  -1  -1   1  658.33   15.30
   1  -1  -1  692.43   15.60
  -1  -1   1  660.83   15.50
   1  -1  -1  689.93   15.50
  -1  -1   1  681.33   15.60
  -1  -1   1  674.53   15.60
  -1   1   0   17.60    0.80
  -1   1   0   16.40    0.80
   1   1   0   21.00    0.90
  -1   1   0   22.60    0.80
  -1   1   0   23.20    1.10
   1   1   0   21.10    0.90
  -1   1   0   22.40    0.80
   1  -1   0   21.60    0.90
  -1  -1   0   23.50    1.00
  -1  -1   0   17.10    0.80
   1  -1   0   21.50    0.90
  -1  -1   0   19.80    0.90
   1  -1   0   22.20    1.00
   1   1   1  627.64   14.40
   1   1   1  641.34   14.30
   1   1   1  617.74   14.40
   1   1   1  641.04   14.50
  -1   1  -1  621.34   14.50
   1   1   1  636.44   14.30
   1   1   1  632.94   14.40
  -1   1  -1  643.04   14.50
  -1   1  -1  598.44   14.30
   1  -1   1  603.54   14.30
  -1  -1  -1  626.24   14.40
   1  -1   1  607.54   14.30
   1  -1   1  623.94   14.40
  -1  -1  -1  625.84   14.50
   1  -1   1  614.44   14.50
  -1  -1  -1  643.24   14.30
  -1   1  -2  584.64   13.40
   1   1   2  605.14   13.90
  -1   1  -2  579.14   13.50
  -1   1  -2  578.74   13.90
   1   1   2  592.84   14.20
   1   1   2  572.74   13.80
   1   1   2  603.24   13.60
  -1   1  -2  581.64   14.30
   1   1   2  583.84   13.90
  -1  -1  -2  587.94   13.60
  -1  -1  -2  603.24   13.90
   1  -1   2  587.74   13.50
  -1  -1  -2  607.34   13.90
   1  -1   2  576.04   14.00
   1  -1   2  567.74   13.40
   1   1   3    0.50    0.60
   1   1   3    0.90    0.70
   1   1   3   -1.10    0.70
  -1   1  -3    1.40    1.00
   1   1   3   -0.90    0.90
  -1   1  -3    0.90    0.50
  -1   1  -3    0.60    0.60
  -1  -1  -3   -0.20    0.60
   1  -1   3    1.70    1.20
  -1  -1  -3   -1.40    1.00
   1  -1   3    0.50    0.50
  -1  -1  -3   -0.80    1.00
  -1  -1  -3   -0.40    0.70
   1  -1   3    2.10    0.60
   1   1   4   64.79    2.40
   1   1   4   63.49    2.40
   1   1   4   60.89    3.10
  -1   1  -4   60.59    2.30
  -1   1  -4   62.69    3.10
  -1   1  -4   60.69    2.00
  -1  -1  -4   60.29    2.60
   1  -1   4   62.09    2.00
  -1  -1  -4   63.09    3.00
   1  -1   4   60.19    3.30
  -1  -1  -4   60.79    2.30
   1  -1   4   61.29    2.30
   1   1   5   54.09    2.40
  -1   1  -5   50.39    2.00
  -1   1  -5   48.20    3.50
   1   1   5   50.29    3.60
  -1   1  -5   48.10    2.60
  -1  -1  -5   52.89    3.20
   1  -1   5   52.29    3.50
   1  -1   5   51.39    2.30
   1  -1   5   49.60    2.00
  -1  -1  -5   51.79    2.70
  -1   1  -6  222.28    5.80
   1   1   6  227.58    6.30
  -1   1  -6  241.88    7.60
   1   1   6  218.68    7.50
  -1  -1  -6  231.18    7.40
  -1  -1  -6  233.58    6.60
   1  -1   6  225.18    6.30
   1  -1   6  224.08    5.80
   1  -1   6  232.08    7.80
  -1   1  -7  128.19    3.70
   1   1   7  125.59    5.70
   1   1   7  138.19    4.50
  -1   1  -7  145.09    5.70
  -1  -1  -7  140.99    5.60
  -1  -1  -7  134.29    4.60
   1  -1   7  139.79    4.50
   1  -1   7  138.29    5.90
   1  -1   7  128.79    3.80
   1   1   8    7.10    1.40
   1   1   8    7.00    2.40
  -1   1  -8   10.40    2.30
   1  -1   8    8.40    1.50
   1  -1   8    6.60    2.40
  -1  -1  -8    7.40    1.40
  -1  -1  -8    7.50    2.20
  -1   1  -9   29.60    3.40
   1   1   9   22.40    3.50
  -1  -1  -9   31.20    3.50
   1  -1   9   20.90    3.50
   1   1  10   17.30    3.90
  -1   1 -10   15.50    3.40
  -1  -1 -10   17.30    3.40
   1  -1  10   13.00    3.50
   1   1  11    5.80    3.30
  -1   1 -11    3.60    2.70
  -1  -1 -11    4.70    3.10
   1  -1  11    7.30    3.80
   1   1  12    1.30    3.70
  -1   1 -12   -1.50    3.20
   1  -1  12    4.70    4.20
  -1  -1 -12    2.80    2.90
   1   1  13   -2.00    3.50
  -1   1 -13   -0.30    3.70
   1  -1  13    0.90    6.40
  -1  -1 -13   -0.90    3.10
   1   2 -13   -3.60    3.10
  -1   2  13   -1.10    4.20
   1  -2 -13    2.40    3.10
  -1   2  12    1.90    3.20
   1   2 -12   -1.50    2.70
  -1  -2  12    2.60    4.10
   1  -2 -12   -4.50    2.80
  -1   2  11   10.20    3.50
   1   2 -11    6.00    2.90
  -1  -2  11   11.70    3.80
   1  -2 -11    8.70    3.20
   1   2 -10    1.70    2.50
  -1   2  10    7.70    3.40
   1  -2 -10    3.40    2.80
  -1  -2  10    3.60    3.00
  -1   2   9   14.60    2.10
  -1   2   9   15.80    3.40
   1   2  -9   11.60    2.70
   1  -2  -9   17.70    2.80
  -1  -2   9   20.00    3.80
  -1   2   8   30.90    2.80
   1   2  -8   26.80    3.20
  -1   2   8   31.90    3.70
  -1   2   8   26.70    2.70
   1  -2  -8   26.80    2.60
   1  -2  -8   30.90    3.70
  -1  -2   8   28.00    3.50
  -1  -2   8   30.30    2.90
   1  -2  -8   24.40    2.90
  -1   2   7   58.49    3.30
  -1   2   7   61.09    4.30
  -1   2   7   61.69    3.30
   1   2  -7   55.69    3.90
   1  -2  -7   60.19    4.40
   1  -2  -7   58.99    3.60
   1  -2  -7   56.59    3.10
  -1  -2   7   62.59    4.20
  -1  -2   7   61.19    3.30
  -1   2   6  269.77    7.60
   1   2  -6  258.37    8.20
  -1   2   6  253.47    7.60
  -1   2   6  258.77    8.40
  -1  -2   6  252.47    8.30
  -1  -2   6  260.47    7.50
   1  -2  -6  264.77    8.40
   1  -2  -6  249.78    7.80
   1  -2  -6  260.37    7.50
  -1   2   5  639.34   16.40
   1   2  -5  651.53   16.40
  -1   2   5  658.03   15.90
   1  -2  -5  629.14   15.70
   1  -2  -5  642.04   16.40
   1  -2  -5  649.43   15.80
  -1  -2   5  620.54   16.50
   1  -2  -5  648.74   16.10
  -1  -2   5  639.14   15.80
   1   2  -4  114.69    4.50
  -1   2   4  115.19    4.20
  -1   2   4  114.89    4.00
   1   2  -4  121.19    4.70
   1  -2  -4  109.39    4.00
  -1  -2   4  116.39    4.00
  -1  -2   4  115.59    4.60
   1  -2  -4  110.69    4.20
  -1   2   3 1212.78   27.30
   1   2  -3 1171.28   27.40
   1   2  -3 1166.58   27.40
   1  -2  -3 1139.99   27.00
  -1  -2   3 1144.79   27.10
   1  -2  -3 1167.58   27.20
   1  -2  -3 1192.38   27.20
   1  -2  -3 1199.58   27.20
  -1  -2   3 1117.39   27.30
   1   2  -2   85.79    3.30
   1   2  -2   95.29    3.30
   1   2  -2   95.99    3.20
   1   2  -2  101.89    3.50
  -1   2   2   95.99    2.90
  -1   2   2   99.69    3.00
   1   2  -2   90.49    2.60
  -1   2   2   94.49    2.90
   1  -2  -2   85.59    2.90
  -1  -2   2   90.69    2.60
   1  -2  -2   89.09    2.90
  -1  -2   2   88.89    3.20
  -1  -2   2   96.29    3.40
   1  -2  -2   98.99    3.30
  -1  -2   2  101.89    3.30
   1  -2  -2   95.89    3.20
  -1   2   1 1492.55   33.40
   1   2  -1 1408.86   33.50
   1   2  -1 1477.75   33.80
  -1   2   1 1493.95   33.90
  -1   2   1 1469.45   33.50
   1   2  -1 1456.25   33.70
   1   2  -1 1489.45   33.70
   1   2  -1 1412.76   33.40
  -1   2   1 1563.44   33.90
  -1   2   1 1528.85   33.80
  -1   2   1 1484.65   33.40
  -1  -2   1 1474.95   33.70
  -1  -2   1 1424.36   33.50
  -1  -2   1 1488.75   33.80
   1  -2  -1 1484.95   33.80
   1  -2  -1 1523.65   33.80
   1  -2  -1 1508.25   33.50
  -1  -2   1 1446.36   33.40
  -1   2   0    4.90    0.90
   1   2   0    5.30    0.80
  -1   2   0    4.80    0.80
  -1   2   0    4.30    1.00
  -1   2   0    4.60    0.70
  -1   2   0    5.70    0.60
   1   2   0    6.70    1.00
   1  -2   0    4.70    0.60
   1  -2   0    7.20    1.00
  -1  -2   0    6.50    1.00
  -1  -2   0    4.80    0.90
   1  -2   0    4.90    0.80
  -1  -2   0    6.00    0.70
   1  -2   0    4.90    0.60
   1   2   1 1185.58   25.80
  -1   2  -1 1077.39   26.00
   1   2   1 1184.58   26.20
  -1   2  -1 1055.59   26.10
   1   2   1 1189.48   25.80
   1   2   1 1174.58   26.30
   1   2   1 1155.38   26.30
   1   2   1 1139.29   26.10
  -1   2  -1 1158.98   26.20
  -1   2  -1 1124.29   26.00
  -1  -2  -1 1187.38   25.80
   1  -2   1 1067.19   26.10
   1  -2   1 1099.49   26.10
   1  -2   1 1163.58   26.10
   1  -2   1 1135.49   26.00
  -1  -2  -1 1133.89   26.40
  -1  -2  -1 1180.58   26.30
  -1  -2  -1 1154.68   26.10
   1   2   2  511.35   12.10
   1   2   2  535.95   12.30
   1   2   2  512.65   12.10
  -1   2  -2  507.35   11.90
   1   2   2  507.05   12.20
  -1   2  -2  498.15   11.90
  -1   2  -2  527.75   12.50
  -1   2  -2  494.95   12.10
  -1  -2  -2  520.75   12.50
  -1  -2  -2  513.05   12.20
   1  -2   2  496.65   12.40
   1  -2   2  487.35   11.90
   1  -2   2  507.55   12.10
  -1   2  -3  607.44   13.80
   1   2   3  599.74   14.40
  -1   2  -3  599.24   14.10
  -1   2  -3  607.44   14.70
   1  -2   3  568.34   13.70
   1  -2   3  604.44   14.70
   1  -2   3  585.04   14.10
  -1  -2  -3  596.64   14.20
  -1  -2  -3  592.54   14.40
  -1  -2  -3  598.94   14.50
  -1  -2  -3  598.34   14.50
   1   2   4   13.20    1.70
  -1   2  -4   10.20    1.70
  -1   2  -4   14.90    1.20
  -1   2  -4   17.80    1.80
   1  -2   4   14.60    2.00
  -1  -2  -4   11.20    1.70
  -1  -2  -4   12.00    1.30
   1  -2   4   13.20    1.30
   1  -2   4   13.80    1.00
  -1  -2  -4   13.70    1.60
   1   2   5    0.90    1.70
  -1   2  -5    0.70    0.50
   1   2   5    0.40    1.10
  -1   2  -5    2.60    1.60
  -1  -2  -5    2.70    1.30
  -1  -2  -5    1.20    1.10
   1  -2   5    0.70    0.40
  -1  -2  -5   -0.20    1.50
   1  -2   5   -2.90    1.60
   1  -2   5    3.50    1.10
  -1   2  -6  280.37    8.80
   1   2   6  291.27    7.90
   1   2   6  291.77    8.90
  -1  -2  -6  281.67    8.60
   1  -2   6  289.37    9.20
  -1  -2  -6  292.27    8.20
   1  -2   6  284.67    7.70
  -1   2  -7   25.20    2.80
   1   2   7   25.00    2.30
   1   2   7   22.00    2.80
   1  -2   7   26.00    2.30
  -1  -2  -7   25.40    2.60
   1  -2   7   27.70    3.20
  -1  -2  -7   25.00    2.70
  -1   2  -8   17.10    2.90
   1   2   8   16.80    1.90
   1   2   8   19.70    3.00
   1  -2   8   16.60    1.90
  -1  -2  -8   16.20    2.00
  -1  -2  -8   18.60    2.70
   1  -2   8   19.70    3.30
   1   2   9    2.80    2.70
  -1   2  -9    0.60    2.40
  -1  -2  -9    1.10    2.10
   1  -2   9   -1.40    2.80
   1   2  10   32.70    4.20
  -1   2 -10   44.70    4.60
  -1  -2 -10   39.40    3.90
   1  -2  10   48.40    5.10
   1   2  11    5.40    3.50
  -1   2 -11    2.00    3.10
  -1  -2 -11    5.60    3.10
   1  -2  11    7.90    3.90
   1   2  12    0.20    3.20
  -1   2 -12    3.50    3.30
   1  -2  12    2.40    3.90
  -1  -2 -12    3.10    3.20
  -1   2 -13    1.00    3.70
   1   2  13    5.90    4.70
  -1  -2 -13   -0.40    3.40
  -1   3  13    8.40    4.70
   1  -3 -13    5.10    3.50
  -1   3  12   33.60    5.30
   1   3 -12   21.80    4.30
   1  -3 -12   25.50    4.00
  -1  -3  12   23.00    4.90
  -1   3  11    2.90    3.40
   1   3 -11   -3.10    2.90
   1  -3 -11   -1.20    2.30
  -1  -3  11    0.20    3.50
  -1   3  10    4.20    2.90
   1   3 -10    3.80    2.90
   1  -3 -10    5.50    2.80
  -1  -3  10    5.30    3.10
   1   3  -9   -0.40    2.20
  -1   3   9    0.70    1.60
  -1   3   9    2.40    2.50
  -1   3   9   -0.50    1.70
  -1  -3   9   -1.00    2.60
   1  -3  -9   -0.20    2.00
  -1   3   8    2.50    2.10
  -1   3   8    2.20    1.50
   1   3  -8    2.30    2.20
  -1   3   8    3.30    1.50
   1  -3  -8    0.90    1.40
   1  -3  -8    3.30    2.10
  -1  -3   8    3.30    1.80
  -1  -3   8    3.00    2.50
   1  -3  -8    0.40    2.20
  -1   3   7  149.88    5.60
   1   3  -7  155.98    6.50
  -1   3   7  153.68    5.70
  -1   3   7  154.48    6.20
   1  -3  -7  153.48    5.60
  -1  -3   7  152.48    6.50
   1  -3  -7  151.48    5.80
   1  -3  -7  151.48    6.20
  -1  -3   7  158.48    5.60
  -1   3   6  132.49    5.20
  -1   3   6  135.99    5.60
   1   3  -6  137.29    5.60
  -1   3   6  138.09    5.00
   1  -3  -6  133.09    4.80
   1  -3  -6  144.19    5.70
   1  -3  -6  137.89    5.10
  -1  -3   6  124.99    5.50
  -1  -3   6  141.89    5.10
   1  -3  -6  143.79    5.30
  -1   3   5  551.64   14.40
  -1   3   5  570.84   14.30
   1   3  -5  565.34   14.80
  -1  -3   5  556.94   14.80
  -1  -3   5  551.14   14.10
   1  -3  -5  561.74   14.20
   1  -3  -5  552.14   14.40
  -1   3   4   50.69    3.00
   1   3  -4   43.50    1.50
   1   3  -4   42.60    1.50
   1   3  -4   51.79    3.30
   1  -3  -4   52.79    3.00
   1  -3  -4   50.69    3.10
  -1  -3   4   48.60    3.10
   1  -3  -4   53.19    2.90
  -1  -3   4   51.29    3.10
   1  -3  -4   49.90    3.00
   1   3  -3   13.20    1.60
  -1   3   3   15.40    1.30
   1   3  -3   14.00    1.20
   1   3  -3   14.30    1.30
   1  -3  -3    9.30    1.20
   1  -3  -3   17.90    1.80
  -1  -3   3   14.40    1.60
   1  -3  -3   12.30    1.50
  -1  -3   3   12.60    1.20
   1  -3  -3   14.90    1.40
  -1  -3   3   14.50    1.70
  -1   3   2   65.29    2.40
  -1   3   2   64.59    2.30
   1   3  -2   59.29    2.30
   1   3  -2   66.69    2.90
  -1  -3   2   68.59    3.00
   1  -3  -2   64.99    2.40
   1  -3  -2   62.49    2.40
  -1  -3   2   57.99    2.30
   1  -3  -2   67.79    3.00
   1  -3  -2   66.59    2.90
   1   3  -1 3655.23   81.69
   1   3  -1 3535.25   82.79
  -1   3   1 3552.34   81.39
  -1   3   1 3757.72   82.09
   1   3  -1 3498.95   81.79
   1  -3  -1 3645.54   83.09
   1  -3  -1 3668.33   82.19
  -1  -3   1 3738.43   82.59
  -1  -3   1 3624.64   81.79
   1  -3  -1 3653.63   82.39
  -1  -3   1 3491.55   82.19
  -1  -3   1 3705.43   82.19
   1  -3  -1 3536.75   81.39
  -1   3   0   -0.30    1.00
  -1   3   0    1.20    0.80
   1   3   0    0.90    0.80
  -1   3   0    0.30    0.60
   1   3   0    0.80    0.30
  -1  -3   0    1.80    1.10
   1  -3   0    0.00    0.60
  -1  -3   0    0.30    0.90
   1  -3   0    0.50    0.70
  -1  -3   0    0.00    0.30
   1  -3   0    0.20    1.00
   1  -3   0   -0.40    0.90
  -1   3  -1 9999.00  218.28
   1   3   1 9765.42  214.88
   1   3   1 9834.32  216.68
  -1   3  -1 9810.52  219.58
  -1   3  -1 9328.57  216.68
   1   3   1 9911.71  214.78
   1  -3   1 9238.38  217.38
   1  -3   1 9699.73  218.78
  -1  -3  -1 9891.21  219.48
  -1  -3  -1 9763.32  218.38
  -1  -3  -1 9788.42  214.88
   1  -3   1 7969.30  216.58
  -1   3  -2  136.19    4.00
  -1   3  -2  135.79    4.40
   1   3   2  142.79    4.30
   1   3   2  141.29    3.90
   1   3   2  141.69    3.80
  -1   3  -2  138.79    4.20
   1  -3   2  137.29    4.30
  -1  -3  -2  146.19    4.60
  -1  -3  -2  142.49    4.20
  -1  -3  -2  142.99    3.90
  -1  -3  -2  141.79    4.40
   1  -3   2  138.29    4.40
   1   3   3   25.10    1.90
  -1   3  -3   19.90    1.40
   1   3   3   21.10    1.80
  -1   3  -3   19.60    1.90
  -1   3  -3   23.80    1.60
   1  -3   3   31.50    2.10
   1  -3   3   25.30    2.20
  -1  -3  -3   19.90    1.80
  -1  -3  -3   22.00    2.00
  -1  -3  -3   24.50    2.20
  -1   3  -4  196.08    6.30
  -1   3  -4  180.98    4.80
  -1   3  -4  191.48    5.00
   1   3   4  189.38    5.90
   1   3   4  191.58    6.00
  -1  -3  -4  197.38    6.00
  -1  -3  -4  191.68    6.00
  -1  -3  -4  192.78    6.20
   1  -3   4  185.38    5.60
   1  -3   4  180.48    6.20
  -1   3  -5  270.27    6.50
   1   3   5  273.57    8.10
  -1   3  -5  263.97    6.40
  -1   3  -5  278.67    8.40
   1  -3   5  265.47    8.40
  -1  -3  -5  276.97    7.70
  -1  -3  -5  283.27    8.10
  -1  -3  -5  255.97    7.90
   1  -3   5  266.77    7.50
  -1  -3  -5  276.07    8.20
   1   3   6   49.60    2.90
   1   3   6   46.90    3.30
  -1   3  -6   47.00    3.50
  -1  -3  -6   49.90    2.80
   1  -3   6   44.90    2.80
  -1  -3  -6   45.70    3.00
  -1  -3  -6   48.40    3.20
   1  -3   6   39.20    3.90
  -1   3  -7    2.40    1.80
   1   3   7    3.20    1.30
   1   3   7    2.50    2.00
   1  -3   7    2.50    2.00
   1  -3   7    2.50    1.40
  -1  -3  -7    2.60    1.50
  -1  -3  -7    2.90    1.30
  -1  -3  -7    3.50    1.70
   1   3   8    7.80    1.70
  -1   3  -8    8.70    2.60
   1   3   8    4.90    2.20
  -1  -3  -8    6.50    1.80
  -1  -3  -8    5.80    2.00
   1  -3   8    8.20    1.80
   1  -3   8    4.40    2.50
   1   3   9    3.60    2.50
  -1   3  -9   -0.40    2.20
  -1  -3  -9   -0.30    2.00
   1  -3   9    0.20    2.70
  -1  -3  -9    0.20    1.60
   1   3  10   19.70    3.90
  -1   3 -10   14.20    3.20
  -1  -3 -10   18.10    3.30
   1  -3  10   21.10    4.30
  -1   3 -11   -1.70    2.60
   1   3  11   -1.00    2.80
  -1  -3 -11    1.90    2.60
   1  -3  11    0.20    3.60
  -1   3 -12    3.10    3.20
   1   3  12    3.80    3.90
  -1  -3 -12    7.10    3.40
   1  -3  12    7.50    4.60
   1   3  13    1.30    3.80
  -1  -3 -13    1.90    3.60
  -1   4  13    2.60    3.90
   1  -4 -13    2.10    3.50
  -1   4  12    1.20    3.60
   1   4 -12   -4.20    3.30
  -1  -4  12   -5.00    3.40
   1  -4 -12   -2.60    2.60
   1   4 -11    1.60    3.20
  -1   4  11    3.70    3.40
   1  -4 -11    2.10    2.80
  -1  -4  11   -0.90    3.10
  -1   4  10    0.90    3.00
   1   4 -10    0.00    2.60
  -1  -4  10    4.70    3.10
   1  -4 -10    2.40    2.30
  -1   4   9   46.10    4.20
   1   4  -9   44.10    4.50
  -1   4   9   54.39    5.10
  -1   4   9   45.60    3.90
   1  -4  -9   53.49    4.30
  -1  -4   9   51.09    5.10
   1  -4  -9   45.40    4.00
  -1   4   8   61.99    4.70
   1   4  -8   52.19    4.90
  -1   4   8   55.89    3.70
  -1   4   8   48.90    4.10
   1  -4  -8   46.00    3.80
   1  -4  -8   55.09    3.90
   1  -4  -8   49.99    4.70
  -1  -4   8   50.79    4.60
  -1  -4   8   51.99    4.00
  -1   4   7   92.49    4.30
   1   4  -7   88.59    5.30
  -1   4   7   91.09    5.00
  -1   4   7   90.99    4.70
   1  -4  -7   84.79    4.90
  -1  -4   7   92.89    4.40
   1  -4  -7   85.49    4.10
  -1  -4   7   82.59    4.90
   1  -4  -7   96.09    4.70
  -1   4   6  147.99    5.30
  -1   4   6  139.69    5.80
  -1   4   6  155.78    5.70
   1   4  -6  141.39    6.00
  -1   4   6  153.58    5.60
   1  -4  -6  155.48    5.70
  -1  -4   6  148.79    5.60
   1  -4  -6  150.48    5.70
   1  -4  -6  148.79    5.60
  -1  -4   6  152.58    6.20
  -1   4   5  218.58    7.00
  -1   4   5  223.88    7.00
  -1   4   5  220.48    6.80
   1   4  -5  220.18    7.40
  -1  -4   5  224.38    7.10
   1  -4  -5  225.58    7.00
  -1  -4   5  214.48    7.30
   1  -4  -5  225.78    6.90
   1  -4  -5  217.48    6.90
   1  -4  -5  226.18    7.20
  -1   4   4   69.69    3.10
   1   4  -4   64.19    2.50
   1   4  -4   84.29    4.00
  -1   4   4   75.79    3.40
  -1  -4   4   73.69    3.90
   1  -4  -4   75.69    3.60
   1  -4  -4   70.49    3.30
   1  -4  -4   75.39    3.80
  -1  -4   4   78.99    4.00
   1   4  -3   12.20    1.40
   1   4  -3   16.90    1.70
  -1   4   3   16.10    1.50
   1   4  -3   15.70    1.90
   1  -4  -3   17.60    1.70
   1  -4  -3   15.40    2.00
  -1  -4   3   15.70    2.10
  -1  -4   3   13.20    1.30
   1  -4  -3   17.10    1.70
   1  -4  -3   18.50    1.90
   1   4  -2  231.68    6.80
  -1   4   2  231.58    6.40
  -1  -4   2  239.38    6.40
   1  -4  -2  238.98    6.10
  -1  -4   2  223.98    6.30
   1  -4  -2  237.28    7.00
  -1  -4   2  233.48    7.00
   1  -4  -2  237.08    7.00
  -1   4   1 1428.96   31.80
   1   4  -1 1358.66   31.30
   1   4  -1 1419.76   32.10
  -1   4   1 1381.76   31.30
  -1  -4   1 1353.86   31.90
  -1  -4   1 1368.06   31.30
   1  -4  -1 1387.96   32.30
  -1  -4   1 1375.46   32.30
  -1  -4   1 1345.87   31.30
   1  -4  -1 1369.36   31.30
   1  -4  -1 1388.56   32.30
   1   4   0    2.00    0.40
  -1   4   0    1.60    0.70
   1   4   0    1.60    1.00
  -1   4   0    2.60    1.00
  -1   4   0    0.30    1.30
  -1  -4   0    1.10    1.30
   1  -4   0   -0.40    1.20
   1  -4   0    3.00    0.70
   1  -4   0    0.70    1.20
  -1  -4   0    2.70    1.20
  -1  -4   0    0.60    0.40
   1   4   1  492.05   11.90
   1   4   1  486.85   10.90
  -1   4  -1  479.35   12.10
  -1   4  -1  453.75   11.50
  -1   4  -1  485.95   12.00
  -1  -4  -1  476.75   11.00
   1  -4   1  482.15   12.20
  -1  -4  -1  484.75   12.30
   1  -4   1  480.45   11.50
   1  -4   1  461.85   11.90
  -1  -4  -1  482.55   12.30
  -1   4  -2  379.76    9.90
   1   4   2  392.06    9.90
   1   4   2  384.76    9.30
   1   4   2  386.46    9.20
  -1   4  -2  373.16   10.00
  -1  -4  -2  383.06   10.20
   1  -4   2  391.86   10.20
   1  -4   2  382.66    9.70
  -1  -4  -2  381.86    9.20
  -1  -4  -2  383.66   10.40
  -1   4  -3  780.12   18.50
  -1   4  -3  792.32   19.30
   1   4   3  785.52   18.50
   1   4   3  791.02   18.90
  -1  -4  -3  775.12   18.50
  -1  -4  -3  788.92   18.80
   1  -4   3  755.22   18.90
  -1  -4  -3  784.52   19.00
  -1  -4  -3  778.12   19.30
   1  -4   3  759.62   19.00
   1   4   4   27.60    2.60
  -1   4  -4   22.10    2.30
   1   4   4   30.10    2.60
  -1   4  -4   25.10    2.00
  -1   4  -4   26.60    1.80
  -1  -4  -4   26.40    2.40
  -1  -4  -4   30.40    2.60
  -1  -4  -4   29.70    2.80
  -1  -4  -4   31.70    3.30
   1  -4   4   32.70    2.90
   1  -4   4   23.70    2.40
  -1   4  -5    2.80    0.70
  -1   4  -5    2.60    1.60
   1   4   5    2.60    1.30
  -1   4  -5    3.40    0.90
   1   4   5    3.30    1.50
   1  -4   5    1.50    2.00
   1  -4   5    4.20    1.50
  -1  -4  -5    2.70    1.60
  -1  -4  -5    0.50    0.70
  -1  -4  -5    4.30    1.60
  -1  -4  -5    1.50    1.20
  -1   4  -6    3.60    1.80
   1   4   6    6.20    1.50
   1   4   6    3.50    1.30
   1   4   6    5.90    1.80
   1  -4   6    4.50    1.50
  -1  -4  -6    6.10    1.60
  -1  -4  -6    3.40    1.40
   1  -4   6    4.90    2.00
  -1  -4  -6    6.30    1.80
   1   4   7    4.70    1.80
   1   4   7    5.50    1.60
  -1   4  -7    3.90    2.00
  -1  -4  -7    5.80    1.50
   1  -4   7    7.10    1.70
   1  -4   7   10.10    2.70
  -1  -4  -7    5.90    1.90
   1   4   8   -2.50    2.10
  -1   4  -8   -0.70    2.00
   1   4   8   -0.40    1.40
  -1  -4  -8   -0.50    1.80
  -1  -4  -8   -0.70    1.40
   1  -4   8    0.10    2.40
   1  -4   8    0.30    1.70
  -1  -4  -8    0.50    1.80
   1   4   9   -1.10    2.30
  -1   4  -9   -2.50    2.30
  -1  -4  -9   -0.10    2.30
  -1  -4  -9   -2.40    1.70
   1  -4   9   -4.60    2.90
  -1   4 -10    3.60    3.10
   1   4  10   11.70    3.40
   1  -4  10    6.50    3.40
  -1  -4 -10    7.60    2.80
  -1   4 -11    2.60    2.90
   1   4  11    3.70    3.00
  -1  -4 -11   -0.20    2.50
   1  -4  11    3.00    3.50
   1   4  12    4.10    3.70
  -1   4 -12   -1.30    2.90
   1  -4  12    0.80    3.70
  -1  -4 -12   -1.60    3.00
   1   4  13   -2.90    2.80
   1   4  13    1.50    3.70
  -1  -4 -13    0.70    4.50
  -1   5  13    4.40    3.00
   1  -5 -13    4.20    3.60
  -1   5  12    0.00    3.50
  -1   5  12   -1.90    2.00
   1   5 -12   -1.30    3.10
   1  -5 -12    0.30    3.00
  -1  -5  12   -1.10    4.30
   1   5 -11    1.30    3.20
  -1   5  11    4.50    3.30
  -1   5  11    2.70    2.40
   1  -5 -11    0.70    2.70
  -1  -5  11   -4.50    3.70
   1   5 -10    1.80    2.70
  -1   5  10    4.30    2.20
  -1   5  10    5.80    3.10
   1  -5 -10    6.00    2.70
  -1  -5  10    2.20    3.60
   1   5  -9   37.80    4.20
  -1   5   9   39.70    3.90
  -1   5   9   44.60    4.50
  -1   5   9   46.00    4.10
  -1   5   9   42.90    4.00
   1  -5  -9   46.70    4.20
   1  -5  -9   42.70    4.20
  -1  -5   9   44.20    5.00
  -1   5   8   -0.80    1.80
  -1   5   8    3.40    2.40
   1   5  -8   -0.20    2.20
  -1   5   8   -1.10    1.60
  -1   5   8    2.20    1.80
   1  -5  -8    0.30    1.70
  -1  -5   8    2.00    2.00
   1  -5  -8   -0.60    0.80
  -1  -5   8   -1.00    2.40
   1  -5  -8   -1.30    2.40
   1  -5  -8    1.60    2.10
  -1   5   7    8.00    2.10
  -1   5   7   10.80    2.10
  -1   5   7    7.90    2.40
   1   5  -7    6.80    2.30
  -1   5   7   10.70    2.00
  -1  -5   7   11.70    2.90
   1  -5  -7   15.20    2.70
  -1  -5   7   11.10    2.30
   1  -5  -7    9.50    2.20
   1  -5  -7   13.00    2.30
  -1   5   6  217.88    6.90
   1   5  -6  209.58    7.80
  -1   5   6  213.58    7.20
  -1   5   6  192.38    7.60
  -1   5   6  203.28    7.00
   1  -5  -6  196.08    7.30
   1  -5  -6  211.28    7.10
   1  -5  -6  211.28    6.90
  -1  -5   6  204.18    7.20
  -1  -5   6  203.18    7.30
   1  -5  -6  196.28    6.80
   1   5  -5  168.38    4.90
   1   5  -5  165.68    4.80
  -1   5   5  185.88    6.00
  -1   5   5  173.38    5.90
   1   5  -5  192.38    6.80
   1  -5  -5  176.88    6.00
  -1  -5   5  179.38    6.30
   1  -5  -5  176.28    6.20
  -1  -5   5  178.78    6.50
   1  -5  -5  177.98    6.60
   1   5  -4  144.09    5.70
   1   5  -4  141.79    4.50
  -1   5   4  141.89    4.90
   1  -5  -4  143.99    4.90
   1  -5  -4  145.09    5.00
  -1  -5   4  137.29    4.30
   1  -5  -4  145.39    5.30
  -1  -5   4  145.49    5.60
  -1  -5   4  139.79    5.20
   1  -5  -4  139.69    5.50
   1   5  -3  108.49    4.50
  -1   5   3  105.09    3.90
   1   5  -3  100.89    3.90
  -1  -5   3   98.29    3.70
   1  -5  -3  102.09    3.70
  -1  -5   3   98.09    4.00
   1  -5  -3  105.19    4.70
  -1  -5   3  104.19    4.60
   1  -5  -3  110.29    4.90
  -1   5   2  108.99    3.90
   1   5  -2  110.59    4.40
  -1  -5   2  100.69    4.00
   1  -5  -2  100.09    4.60
  -1  -5   2  107.09    3.70
   1  -5  -2  102.49    4.50
   1  -5  -2  105.59    3.40
  -1  -5   2  105.09    4.60
  -1   5   1 1334.97   29.70
  -1   5   1 1315.07   31.30
   1   5  -1 1278.67   29.70
  -1   5   1 1359.46   30.50
   1   5  -1 1314.17   30.70
  -1  -5   1 1301.67   31.10
  -1  -5   1 1293.27   30.70
   1  -5  -1 1289.37   31.00
  -1  -5   1 1299.37   29.70
   1  -5  -1 1313.47   29.70
   1  -5  -1 1271.67   30.90
  -1  -5   1 1282.27   29.70
   1   5   0  236.88    5.80
  -1   5   0  248.18    7.60
  -1   5   0  236.18    6.20
  -1   5   0  246.08    6.90
   1   5   0  246.88    7.10
  -1  -5   0  244.78    5.80
   1  -5   0  247.88    6.20
   1  -5   0  254.27    7.40
  -1  -5   0  248.18    7.40
   1  -5   0  250.17    7.60
  -1  -5   0  247.68    7.60
   1   5   1  370.96    8.50
   1   5   1  374.26    9.90
  -1   5  -1  387.06    9.90
  -1   5  -1  371.66   10.20
   1  -5   1  370.36    9.20
   1  -5   1  379.86   10.40
  -1  -5  -1  348.77    8.50
   1  -5   1  361.66    9.90
  -1  -5  -1  374.56   10.40
  -1  -5  -1  366.06   10.30
  -1   5  -2   42.30    2.90
   1   5   2   45.70    1.80
   1   5   2   53.19    3.00
   1   5   2   43.40    1.90
   1  -5   2   43.30    2.80
  -1  -5  -2   46.90    3.40
   1  -5   2   48.60    2.70
   1  -5   2   40.70    3.50
  -1  -5  -2   40.20    1.90
  -1  -5  -2   47.30    3.30
   1   5   3  368.26    9.10
  -1   5  -3  356.86   10.10
   1   5   3  355.76    9.70
  -1   5  -3  355.66    9.60
  -1  -5  -3  339.67   10.00
  -1  -5  -3  360.76    9.10
  -1  -5  -3  370.66   10.40
   1  -5   3  353.36   10.10
  -1   5  -4   99.19    4.60
   1   5   4   95.99    4.00
   1   5   4  103.09    3.90
  -1   5  -4   99.69    3.70
  -1  -5  -4  107.29    4.30
   1  -5   4   90.59    4.20
  -1  -5  -4  105.49    4.10
  -1  -5  -4   95.29    3.90
  -1  -5  -4  102.39    4.70
   1  -5   4  103.19    4.40
  -1   5  -5   -0.70    1.70
   1   5   5   -0.70    1.30
   1   5   5   -0.20    1.20
  -1   5  -5    0.00    1.00
  -1  -5  -5    1.50    1.40
   1  -5   5   -2.30    1.40
  -1  -5  -5    0.90    1.50
  -1  -5  -5   -0.10    1.30
   1  -5   5    0.70    1.50
  -1  -5  -5    0.20    1.50
  -1   5  -6  136.79    6.00
  -1   5  -6  135.19    4.00
   1   5   6  139.79    5.50
   1   5   6  148.89    5.50
   1  -5   6  139.39    5.30
  -1  -5  -6  147.49    6.10
   1  -5   6  136.59    5.90
  -1  -5  -6  149.99    5.60
  -1   5  -7   13.40    2.90
   1   5   7   11.90    2.00
   1   5   7   10.10    2.10
   1   5   7    8.40    1.80
   1  -5   7    9.20    2.00
  -1  -5  -7   11.90    2.30
  -1  -5  -7   13.90    2.50
   1  -5   7   11.00    2.70
  -1  -5  -7    8.30    1.90
   1   5   8    5.60    2.50
   1   5   8    6.20    1.80
  -1   5  -8    6.10    2.70
   1   5   8    4.50    1.80
  -1  -5  -8    2.40    2.00
   1  -5   8    5.50    2.70
  -1  -5  -8    3.90    1.70
   1  -5   8    1.20    2.60
   1   5   9    2.70    2.40
   1   5   9    1.80    2.00
  -1   5  -9    0.70    2.50
   1   5   9    0.50    2.10
  -1  -5  -9    1.00    2.10
   1  -5   9   -1.80    2.70
  -1  -5  -9    0.80    2.40
   1   5  10   21.20    3.10
  -1   5 -10   15.20    3.70
   1   5  10   24.10    4.00
  -1  -5 -10   26.10    3.70
   1  -5  10   31.70    5.00
   1   5  11    6.20    3.40
   1   5  11    7.70    2.70
  -1   5 -11    3.20    3.00
   1  -5  11   10.70    4.40
  -1  -5 -11    1.50    3.00
   1   5  12   -1.40    2.50
  -1   5 -12    0.00    3.20
   1   5  12    6.00    3.90
   1  -5  12    3.80    3.90
  -1  -5 -12    7.50    3.50
   1   5  13   -1.00    4.90
  -1   6  12    6.10    4.00
  -1   6  12    4.50    2.70
   1   6 -12    4.20    3.80
   1  -6 -12    2.50    3.20
  -1  -6  12    1.40    4.10
  -1   6  11   -1.20    2.00
   1   6 -11   -3.70    3.00
  -1   6  11    0.20    3.40
  -1  -6  11   -0.20    3.40
   1  -6 -11    2.60    2.90
   1   6 -10    0.40    2.70
  -1   6  10    2.40    2.10
  -1   6  10    3.40    2.90
   1  -6 -10    0.00    2.50
  -1  -6  10   -0.40    3.50
  -1   6   9   -0.20    2.50
  -1   6   9   -2.30    2.10
  -1   6   9   -0.30    1.70
   1   6  -9   -0.30    2.80
  -1   6   9    0.90    1.90
  -1  -6   9   -1.70    3.10
   1  -6  -9   -0.70    1.10
   1  -6  -9    2.10    2.00
   1  -6  -9    1.50    2.30
  -1   6   8   14.40    3.00
  -1   6   8   16.00    2.60
  -1   6   8   14.70    2.90
  -1   6   8   15.40    2.40
   1   6  -8   10.70    3.00
   1  -6  -8   17.20    3.00
  -1  -6   8   17.80    2.90
   1  -6  -8   14.40    2.60
   1  -6  -8   11.90    3.00
  -1  -6   8   14.50    3.30
  -1   6   7    4.10    2.20
  -1   6   7    2.80    1.60
  -1   6   7    1.50    1.80
   1   6  -7    3.50    2.30
  -1   6   7    1.70    2.10
  -1  -6   7   -0.20    2.30
   1  -6  -7    3.90    2.30
   1  -6  -7    1.50    2.00
   1  -6  -7    1.60    1.90
   1  -6  -7    1.40    1.90
  -1  -6   7    2.60    2.20
  -1   6   6  109.09    4.90
  -1   6   6  105.39    5.60
  -1   6   6  108.49    4.70
   1   6  -6  108.19    5.80
  -1  -6   6  111.49    5.50
  -1  -6   6   96.29    5.00
   1  -6  -6  107.69    5.30
   1  -6  -6  100.99    5.10
   1  -6  -6  107.29    4.90
   1   6  -5   50.19    3.90
   1   6  -5   48.20    2.70
  -1   6   5   55.09    3.30
  -1   6   5   53.79    3.30
  -1   6   5   57.49    4.20
  -1  -6   5   50.99    3.60
  -1  -6   5   54.29    3.70
   1  -6  -5   51.89    3.80
   1  -6  -5   54.79    3.40
   1  -6  -5   53.39    3.90
   1   6  -4   22.20    2.60
  -1   6   4   20.40    2.00
   1   6  -4   25.50    2.30
   1  -6  -4   19.10    2.30
   1  -6  -4   21.60    2.00
  -1  -6   4   20.50    2.70
  -1  -6   4   19.90    2.20
   1  -6  -4   21.30    2.60
  -1  -6   4   13.70    1.90
   1   6  -3  251.27    8.00
  -1   6   3  265.17    7.50
   1   6  -3  248.98    7.60
   1  -6  -3  263.07    7.00
  -1  -6   3  262.07    8.40
  -1  -6   3  249.68    7.30
   1  -6  -3  255.87    8.10
  -1  -6   3  252.27    7.30
   1  -6  -3  263.57    8.30
  -1   6   2   19.30    1.90
  -1   6   2   19.30    2.50
   1   6  -2   19.10    2.10
  -1  -6   2   22.30    2.00
   1  -6  -2   18.70    2.30
  -1  -6   2   16.40    2.40
   1  -6  -2   20.80    1.70
   1  -6  -2   15.90    2.20
  -1  -6   2   18.40    2.00
  -1   6   1  884.81   21.60
   1   6  -1  864.31   20.70
   1   6  -1  914.81   22.00
  -1   6   1  929.11   22.70
  -1   6   1  914.11   20.80
  -1  -6   1  891.71   22.00
   1  -6  -1  873.11   22.30
  -1  -6   1  911.81   20.70
   1  -6  -1  880.01   22.30
  -1  -6   1  941.91   22.60
  -1  -6   1  873.31   20.70
   1  -6  -1  900.91   20.70
  -1   6   0   90.49    3.00
   1   6   0   96.49    4.00
   1   6   0   90.09    2.50
  -1   6   0   92.29    3.80
  -1   6   0   92.69    4.50
  -1  -6   0   98.49    4.60
   1  -6   0   90.19    4.30
   1  -6   0   94.19    3.00
  -1  -6   0   90.99    4.60
  -1  -6   0   93.49    2.50
   1  -6   0   93.69    4.60
   1   6   1    1.60    1.40
  -1   6  -1   -0.90    1.60
  -1   6  -1    1.60    1.30
   1   6   1    2.80    0.50
   1  -6   1   -0.10    1.50
  -1  -6  -1    1.00    0.50
   1  -6   1    1.60    1.00
  -1  -6  -1    1.10    1.80
  -1  -6  -1    1.30    1.80
   1  -6   1    0.70    1.90
   1   6   2    3.10    0.80
  -1   6  -2    1.30    1.00
  -1   6  -2    2.90    1.60
   1   6   2    1.60    1.30
   1   6   2    1.60    0.60
  -1  -6  -2    1.90    0.80
   1  -6   2    4.30    1.50
   1  -6   2    1.50    1.20
  -1  -6  -2    1.00    1.60
  -1  -6  -2   -0.10    1.60
   1  -6   2    3.10    1.90
   1   6   3   76.79    2.90
  -1   6  -3   78.19    3.70
   1   6   3   75.09    3.70
  -1   6  -3   71.09    4.10
  -1  -6  -3   73.79    2.90
  -1  -6  -3   78.59    4.00
   1  -6   3   75.29    3.50
   1  -6   3   67.49    3.90
  -1  -6  -3   77.89    4.20
   1  -6   3   75.59    3.40
  -1   6  -4   -0.60    1.10
  -1   6  -4   -0.30    1.60
   1   6   4    0.50    1.10
   1   6   4   -0.70    1.10
   1  -6   4    0.90    1.10
  -1  -6  -4    0.70    1.70
  -1  -6  -4   -0.70    1.50
  -1  -6  -4   -0.20    1.10
   1  -6   4    1.10    1.70
   1   6   5  104.49    4.30
  -1   6  -5  104.09    5.10
   1   6   5  104.29    4.60
  -1   6  -5   99.69    3.80
   1  -6   5  102.29    4.90
   1  -6   5   93.19    4.80
  -1  -6  -5  102.29    5.40
  -1  -6  -5  100.89    4.70
  -1  -6  -5   96.59    4.20
   1   6   6   35.90    3.00
   1   6   6   30.70    2.80
  -1   6  -6   20.80    2.90
  -1  -6  -6   32.60    3.40
  -1  -6  -6   25.40    2.70
  -1  -6  -6   33.00    2.90
   1  -6   6   24.70    3.00
   1  -6   6   28.50    2.80
   1   6   7   46.90    3.80
   1   6   7   47.80    3.80
  -1   6  -7   48.30    4.50
  -1  -6  -7   46.50    4.30
   1  -6   7   48.80    4.30
   1  -6   7   52.89    4.00
  -1  -6  -7   53.09    4.20
   1   6   8   13.90    2.30
   1   6   8   13.80    2.80
  -1   6  -8   11.60    3.20
   1   6   8   17.30    2.50
  -1  -6  -8   10.80    2.40
  -1  -6  -8   13.40    2.40
  -1  -6  -8   11.60    2.90
   1  -6   8   13.60    3.30
  -1   6  -9   -1.20    2.50
   1   6   9    0.70    1.80
   1   6   9   -1.70    2.10
   1   6   9    1.60    2.50
  -1  -6  -9    0.70    2.40
   1  -6   9   -2.20    2.70
  -1  -6  -9   -1.10    2.00
   1   6  10   -0.70    2.00
   1   6  10   -0.60    2.70
  -1   6 -10   -0.30    2.70
  -1  -6 -10   -1.00    2.50
   1  -6  10   -0.50    3.30
   1   6  11    2.50    2.40
  -1   6 -11   -0.10    2.90
   1   6  11    1.60    3.30
   1  -6  11    0.10    3.40
  -1  -6 -11   -1.20    2.80
   1   6  12    0.40    2.60
  -1   6 -12    1.70    5.20
   1   6  12   -2.00    3.00
  -1  -6 -12   -2.90    3.00
   1  -6  12   -1.90    4.40
  -1   7  12    6.00    2.90
   1  -7 -12    1.40    3.30
  -1  -7  12    0.20    4.90
   1   7 -11   -4.30    2.90
  -1   7  11    2.20    3.40
  -1   7  11   -0.70    2.20
   1  -7 -11    1.90    2.90
  -1  -7  11   -2.70    3.40
  -1   7  10    1.20    1.90
   1   7 -10    1.00    3.30
  -1   7  10    1.60    2.90
  -1   7  10    4.20    3.10
   1  -7 -10   -1.20    2.20
   1  -7 -10    1.90    2.30
  -1  -7  10    1.60    3.60
  -1   7   9    8.90    2.50
  -1   7   9    8.80    3.00
  -1   7   9    8.90    2.40
  -1   7   9   10.80    3.10
   1   7  -9    6.10    3.10
   1  -7  -9    9.50    2.70
   1  -7  -9    9.00    3.00
  -1  -7   9    5.20    3.50
   1   7  -8   -1.90    2.60
  -1   7   8   -0.40    2.30
  -1   7   8    0.80    2.20
  -1   7   8    1.10    1.70
  -1   7   8   -0.50    2.10
  -1  -7   8   -2.30    2.40
   1  -7  -8    5.20    2.20
  -1  -7   8   -1.90    2.80
   1  -7  -8    1.10    2.10
   1  -7  -8   -1.00    2.20
   1  -7  -8   -0.10    0.90
   1   7  -7    1.70    2.60
  -1   7   7    4.40    1.80
  -1   7   7    1.20    2.10
  -1   7   7    0.90    2.10
  -1   7   7   -1.30    2.40
   1  -7  -7    3.40    2.10
  -1  -7   7    2.40    2.50
   1  -7  -7   -1.20    2.10
  -1  -7   7    0.90    2.60
   1  -7  -7   -0.10    2.40
   1  -7  -7    2.70    2.20
  -1   7   6   18.10    3.10
  -1   7   6   13.00    2.00
   1   7  -6   18.00    2.90
  -1   7   6   20.40    2.60
   1  -7  -6   18.50    2.50
  -1  -7   6   14.10    2.80
   1  -7  -6   20.90    2.90
   1  -7  -6   15.20    3.00
  -1  -7   6   13.60    2.70
   1   7  -5   11.00    2.40
  -1   7   5   14.40    2.00
  -1   7   5   10.70    1.70
  -1   7   5   14.50    2.70
   1   7  -5   12.90    1.70
   1  -7  -5   12.80    2.50
  -1  -7   5   14.20    2.70
   1  -7  -5   15.00    2.60
   1  -7  -5   15.60    2.10
   1   7  -4   30.30    2.80
  -1   7   4   29.70    2.30
  -1   7   4   28.40    2.40
  -1   7   4   29.70    3.20
   1   7  -4   26.70    2.80
   1  -7  -4   24.90    2.90
  -1  -7   4   24.70    3.00
  -1  -7   4   30.00    2.60
   1  -7  -4   28.50    2.40
   1  -7  -4   24.20    2.80
  -1  -7   4   26.70    2.70
   1   7  -3   18.00    2.20
   1   7  -3   16.10    2.30
  -1   7   3   12.90    2.40
  -1   7   3   14.30    1.70
   1  -7  -3   15.00    2.30
   1  -7  -3   13.50    2.30
   1  -7  -3   18.60    1.70
  -1  -7   3   16.20    2.70
  -1  -7   3   17.20    1.90
  -1  -7   3   18.10    2.00
  -1   7   2  194.08    7.40
   1   7  -2  181.58    6.50
  -1   7   2  191.38    6.10
   1   7  -2  165.68    6.30
   1  -7  -2  192.08    7.00
  -1  -7   2  183.18    5.40
   1  -7  -2  192.28    7.10
  -1  -7   2  178.38    6.90
   1  -7  -2  180.18    5.10
  -1  -7   2  197.18    6.40
   1   7  -1  562.04   14.90
   1   7  -1  550.74   13.40
  -1   7   1  563.54   15.60
  -1   7   1  579.84   14.70
  -1   7   1  575.64   13.80
   1  -7  -1  566.14   13.40
   1  -7  -1  549.85   15.20
   1  -7  -1  587.94   15.50
  -1  -7   1  547.65   13.40
  -1  -7   1  586.64   13.50
  -1  -7   1  564.04   15.00
  -1  -7   1  602.24   15.70
  -1   7   0  282.77    8.20
  -1   7   0  278.67    8.90
   1   7   0  285.07    8.40
   1   7   0  261.17    6.50
   1  -7   0  267.57    8.80
  -1  -7   0  270.47    6.40
   1  -7   0  262.97    8.50
  -1  -7   0  277.57    9.10
   1  -7   0  264.27    6.90
  -1  -7   0  289.07    8.70
  -1   7  -1 2055.19   47.90
   1   7   1 2081.79   48.00
  -1   7  -1 2038.30   48.50
  -1  -7  -1 2040.70   48.50
   1  -7   1 2068.39   48.60
   1  -7   1 1999.60   48.10
   1  -7   1 2115.89   46.90
  -1  -7  -1 2054.59   48.70
  -1   7  -2  364.96   10.50
  -1   7  -2  357.26   10.30
   1   7   2  358.56    8.50
   1   7   2  349.87   10.00
   1   7   2  353.16    8.60
   1  -7   2  365.66   10.70
   1  -7   2  366.36   10.20
  -1  -7  -2  341.07   10.60
  -1  -7  -2  376.56   10.90
   1  -7   2  357.36    9.40
  -1  -7  -2  339.97    8.50
  -1   7  -3   73.99    4.00
   1   7   3   77.89    3.90
   1   7   3   74.59    2.80
  -1   7  -3   76.79    4.40
   1  -7   3   69.29    3.70
  -1  -7  -3   81.69    4.50
   1  -7   3   78.29    4.30
   1  -7   3   75.59    3.60
  -1  -7  -3   70.99    4.50
  -1  -7  -3   66.69    2.80
   1   7   4   11.20    1.80
  -1   7  -4    8.00    2.00
   1   7   4   12.30    1.60
  -1   7  -4    9.60    1.80
   1  -7   4    7.60    2.00
   1  -7   4    8.80    1.90
  -1  -7  -4   11.30    1.50
  -1  -7  -4    7.10    2.10
  -1  -7  -4    8.80    2.20
  -1   7  -5   38.20    3.70
   1   7   5   45.10    3.40
  -1   7  -5   43.90    3.00
   1   7   5   40.00    2.90
  -1  -7  -5   40.50    4.00
  -1  -7  -5   42.00    3.50
   1  -7   5   33.00    3.20
   1  -7   5   40.70    3.90
   1   7   6   -0.10    1.50
  -1   7  -6   -2.40    1.90
   1   7   6    0.30    1.60
   1  -7   6    1.00    2.00
   1  -7   6   -1.70    2.10
  -1  -7  -6   -0.80    2.00
  -1  -7  -6    0.50    1.90
   1   7   7    9.30    2.20
  -1   7  -7    1.90    2.70
   1   7   7    5.30    2.20
  -1  -7  -7    7.30    2.30
  -1  -7  -7    4.40    2.50
  -1  -7  -7    8.70    2.40
   1  -7   7    7.70    2.50
   1  -7   7    6.70    2.90
  -1   7  -8    2.70    2.90
   1   7   8    6.20    2.10
   1   7   8    2.00    1.70
   1   7   8    2.50    2.30
  -1  -7  -8    2.70    2.10
  -1  -7  -8    0.80    1.40
   1  -7   8    1.80    2.80
  -1  -7  -8    3.70    2.80
   1   7   9   -0.10    2.50
   1   7   9    0.50    2.60
   1   7   9    0.20    2.50
   1   7   9   -0.10    1.90
  -1   7  -9    4.40    3.20
   1  -7   9    0.90    2.90
  -1  -7  -9    1.30    2.70
  -1  -7  -9    0.00    2.10
  -1   7 -10   14.20    3.60
   1   7  10   16.80    3.60
   1   7  10   12.90    2.80
   1   7  10   15.90    3.60
   1  -7  10   14.00    4.10
  -1  -7 -10   15.60    3.20
  -1  -7 -10   11.60    3.30
   1   7  11    1.80    2.40
  -1   7 -11    0.40    3.10
   1  -7  11   -0.30    4.00
  -1  -7 -11   -3.80    2.60
   1   7  12    3.20    2.80
  -1  -7 -12    1.70    3.30
   1   8 -11   -2.40    3.20
  -1   8  11   -1.80    2.10
  -1  -8  11    0.90    3.50
   1  -8 -11    0.10    2.70
  -1   8  10    7.20    3.40
  -1   8  10    9.10    2.80
   1   8 -10   10.50    3.60
   1  -8 -10   11.50    3.10
  -1  -8  10   12.50    4.30
   1  -8 -10    8.60    3.40
  -1   8   9    5.40    2.50
  -1   8   9    1.80    2.60
   1   8  -9    3.10    3.40
  -1   8   9    2.60    2.20
   1  -8  -9    3.10    2.70
  -1  -8   9    3.20    3.30
   1  -8  -9    5.40    2.60
  -1   8   8    5.80    2.60
  -1   8   8    6.00    2.20
  -1   8   8    4.20    3.00
  -1   8   8    6.20    2.60
   1   8  -8    3.10    3.10
  -1  -8   8    3.80    2.90
   1  -8  -8    6.20    2.60
   1  -8  -8    2.80    3.10
  -1  -8   8    5.60    3.00
  -1   8   7   10.10    2.50
   1   8  -7   13.00    3.00
  -1   8   7   15.20    3.50
  -1   8   7    7.50    2.10
   1  -8  -7   10.60    2.50
   1  -8  -7   11.20    3.20
  -1  -8   7   10.40    3.00
   1  -8  -7   10.00    2.60
  -1  -8   7   14.50    3.20
  -1   8   6    6.00    2.90
  -1   8   6    2.50    1.50
   1   8  -6    2.80    2.60
  -1   8   6    4.20    1.90
   1  -8  -6    0.80    2.30
  -1  -8   6    3.20    2.70
   1  -8  -6    6.60    2.90
  -1  -8   6   -0.90    0.90
   1  -8  -6    6.70    2.00
   1   8  -5    5.10    1.70
  -1   8   5    5.70    1.70
   1   8  -5    7.40    2.60
  -1   8   5    3.90    1.60
  -1   8   5    5.60    2.50
   1  -8  -5    7.00    1.80
   1  -8  -5    5.10    2.50
  -1  -8   5    5.40    2.10
  -1  -8   5    2.90    2.50
   1  -8  -5    4.20    2.40
   1   8  -4   81.99    4.40
  -1   8   4   79.69    3.90
   1   8  -4   82.49    5.10
  -1   8   4   78.59    3.50
  -1   8   4   82.79    5.40
  -1  -8   4   82.39    4.20
  -1  -8   4   87.09    4.20
  -1  -8   4   79.79    5.30
   1  -8  -4   83.59    5.10
   1  -8  -4   85.89    3.60
   1  -8  -4   90.19    5.00
  -1   8   3   10.90    2.50
  -1   8   3   10.40    1.80
   1   8  -3   10.60    2.20
   1   8  -3    7.70    2.00
  -1  -8   3   10.60    1.70
   1  -8  -3    8.80    2.30
  -1  -8   3   10.50    2.00
   1  -8  -3    9.60    1.40
   1  -8  -3   10.60    2.30
  -1  -8   3   10.20    2.50
   1   8  -2   50.79    3.90
   1   8  -2   50.39    3.60
  -1   8   2   50.99    4.60
  -1   8   2   58.79    3.50
   1  -8  -2   57.79    4.50
   1  -8  -2   51.29    2.30
  -1  -8   2   50.19    3.80
   1  -8  -2   50.09    4.30
  -1  -8   2   55.29    4.20
  -1  -8   2   49.99    2.50
  -1   8   1  462.45   13.80
   1   8  -1  443.46   11.20
   1   8  -1  474.95   13.10
  -1   8   1  497.45   12.80
  -1  -8   1  472.95   13.70
  -1  -8   1  476.15   13.20
   1  -8  -1  462.95   13.40
   1  -8  -1  476.35   13.70
  -1  -8   1  478.05   11.20
   1  -8  -1  462.95   11.20
  -1  -8   1  445.46   11.10
   1   8   0  103.79    4.70
  -1   8   0  110.89    5.60
  -1   8   0  100.69    4.70
   1  -8   0  100.59    5.20
  -1  -8   0   99.59    2.60
   1  -8   0   95.59    3.20
  -1  -8   0  101.39    5.00
   1  -8   0  103.29    5.30
  -1  -8   0   96.49    5.20
  -1   8  -1  206.38    7.00
   1   8   1  228.08    7.30
  -1   8  -1  209.58    7.80
   1  -8   1  227.18    7.60
  -1  -8  -1  199.78    7.60
   1  -8   1  208.88    7.80
   1  -8   1  206.18    5.90
  -1  -8  -1  211.58    7.80
  -1   8  -2  104.39    4.90
   1   8   2  102.39    4.50
   1   8   2   99.29    2.80
  -1   8  -2   97.79    4.90
   1   8   2   96.39    2.80
   1  -8   2  102.79    5.20
  -1  -8  -2   98.99    5.50
   1  -8   2   95.59    4.60
  -1  -8  -2   97.29    5.20
   1  -8   2  103.99    3.80
  -1   8  -3  150.38    6.20
  -1   8  -3  116.99    5.50
   1   8   3  138.69    4.10
   1   8   3  142.09    5.50
   1  -8   3  146.59    5.60
   1  -8   3  134.89    5.10
   1  -8   3  141.39    6.20
  -1  -8  -3  144.89    6.40
  -1  -8  -3  150.78    6.30
  -1   8  -4   27.60    3.00
   1   8   4   40.70    3.10
  -1   8  -4   38.10    3.50
   1   8   4   38.10    2.40
  -1  -8  -4   35.50    3.60
  -1  -8  -4   36.00    3.80
   1  -8   4   34.40    3.30
   1  -8   4   29.80    3.30
  -1   8  -5    2.50    2.20
  -1   8  -5    1.40    1.70
   1   8   5    0.90    1.40
   1   8   5    1.90    1.60
  -1  -8  -5    0.90    2.30
  -1  -8  -5    3.70    2.10
   1  -8   5    2.30    2.10
   1  -8   5   -0.10    1.80
   1   8   6    3.80    1.90
   1   8   6    5.40    1.90
  -1   8  -6    4.10    2.40
  -1  -8  -6    6.30    2.20
   1  -8   6    2.40    2.40
   1  -8   6    5.50    2.50
  -1  -8  -6    1.80    2.50
  -1   8  -7    5.00    2.70
   1   8   7    4.60    2.40
   1   8   7    4.10    2.00
  -1  -8  -7    6.10    2.40
   1  -8   7    3.90    2.90
  -1  -8  -7    7.30    2.80
   1  -8   7    5.90    2.60
   1   8   8   -2.00    2.70
  -1   8  -8   -4.30    2.70
   1   8   8    0.90    2.00
   1   8   8    0.70    2.00
   1  -8   8   -0.90    2.90
  -1  -8  -8    2.00    3.00
  -1  -8  -8    2.20    2.20
  -1   8  -9   -3.80    2.60
   1   8   9   -0.10    2.10
   1   8   9   -0.90    2.70
   1   8   9   -1.70    2.70
  -1  -8  -9    0.80    2.80
   1  -8   9   -2.60    3.20
   1   8  10    0.00    2.30
   1   8  10    1.10    2.80
  -1   8 -10    1.00    3.00
   1  -8  10   -3.40    3.60
  -1  -8 -10   -2.40    2.90
  -1  -8 -10   -3.30    2.60
   1   8  11    2.00    2.30
  -1   8 -11    0.30    4.00
   1  -8  11   -5.20    4.00
  -1  -8 -11    0.70    2.70
  -1   9  11   11.00    4.20
  -1  -9  11    5.60    4.10
   1   9 -10    1.50    3.30
  -1   9  10    2.00    2.30
  -1   9  10    2.00    3.60
  -1  -9  10    5.20    4.10
   1  -9 -10    4.60    4.00
  -1   9   9    0.40    3.10
   1   9  -9    0.90    3.40
  -1   9   9    5.70    2.70
  -1   9   9    4.40    2.10
   1  -9  -9    3.20    2.60
   1  -9  -9    3.10    3.30
  -1  -9   9    4.10    3.50
  -1   9   8   25.20    3.60
  -1   9   8   24.20    4.00
  -1   9   8   31.30    3.40
   1   9  -8   23.50    4.30
  -1  -9   8   25.20    4.00
   1  -9  -8   26.40    3.90
  -1  -9   8   26.10    4.30
   1  -9  -8   29.40    3.80
   1   9  -7   37.20    4.30
  -1   9   7   45.50    4.90
  -1   9   7   49.90    4.10
   1  -9  -7   56.39    5.50
   1  -9  -7   61.59    5.40
  -1  -9   7   55.59    5.40
   1   9  -6   13.60    3.30
  -1   9   6   17.00    2.40
  -1   9   6   12.60    3.20
   1  -9  -6   13.50    3.20
  -1  -9   6   13.10    3.10
   1  -9  -6   14.00    3.20
  -1  -9   6   14.60    3.00
   1   9  -5    5.30    2.40
  -1   9   5    1.90    2.80
  -1   9   5    2.90    1.70
   1  -9  -5    1.20    2.20
  -1  -9   5    1.20    2.00
  -1  -9   5    0.70    2.70
   1  -9  -5    4.80    2.90
  -1   9   4   25.20    2.70
   1   9  -4   17.10    2.80
   1   9  -4   24.10    2.80
  -1   9   4   22.90    3.40
   1  -9  -4   22.30    3.20
   1  -9  -4   22.40    3.30
  -1  -9   4   24.40    3.40
  -1  -9   4   25.00    2.60
  -1  -9   4   24.10    2.70
   1   9  -3   17.60    2.90
  -1   9   3   18.50    3.10
  -1   9   3   21.00    2.40
  -1  -9   3   17.50    2.00
  -1  -9   3   17.30    3.10
   1  -9  -3   20.10    3.10
   1  -9  -3   19.50    3.00
  -1  -9   3   19.60    2.50
  -1   9   2   44.70    4.40
   1   9  -2   46.60    3.80
   1   9  -2   45.40    3.90
  -1   9   2   44.40    3.50
  -1  -9   2   46.10    4.40
  -1  -9   2   47.60    2.50
  -1  -9   2   46.20    3.80
   1  -9  -2   46.00    4.70
   1  -9  -2   47.90    4.40
   1   9  -1   64.79    4.50
  -1   9   1   65.49    4.10
   1   9  -1   65.89    4.10
  -1   9   1   64.19    4.90
   1  -9  -1   64.19    4.70
  -1  -9   1   64.09    4.30
   1  -9  -1   71.49    4.70
  -1  -9   1   67.09    4.90
   1   9   0    1.80    1.60
  -1   9   0    2.30    2.30
  -1   9   0    1.50    1.70
  -1  -9   0   -0.30    2.30
  -1  -9   0   -3.60    2.00
   1  -9   0   -1.00    2.20
   1  -9   0   -0.50    2.10
   1  -9   0   -1.30    0.80
   1   9   1    2.20    1.70
  -1   9  -1    0.90    1.80
  -1   9  -1   -1.80    1.70
   1  -9   1   -1.60    2.00
   1  -9   1    0.70    0.90
  -1  -9  -1   -1.90    2.10
   1  -9   1   -1.80    1.60
  -1  -9  -1    0.30    2.10
   1   9   2    1.20    1.70
  -1   9  -2    4.40    2.10
  -1   9  -2    2.10    1.90
   1  -9   2    0.90    1.20
   1  -9   2    3.90    2.00
  -1  -9  -2   -0.50    2.00
   1  -9   2    1.40    2.20
  -1  -9  -2    0.20    2.10
   1   9   3   38.80    3.50
  -1   9  -3   30.40    3.10
  -1  -9  -3   27.90    3.50
   1  -9   3   35.60    3.70
   1  -9   3   30.70    3.70
  -1  -9  -3   29.60    3.40
   1  -9   3   35.20    2.90
  -1   9  -4   15.50    2.60
   1   9   4   20.50    2.50
  -1   9  -4   21.00    3.10
   1  -9   4   15.80    3.10
  -1  -9  -4   20.40    3.30
   1  -9   4   17.70    2.40
  -1  -9  -4   17.20    3.30
  -1   9  -5   45.60    3.90
  -1   9  -5   46.40    4.60
   1   9   5   46.50    3.60
  -1  -9  -5   49.70    4.80
   1  -9   5   47.80    4.90
  -1  -9  -5   49.70    4.50
   1  -9   5   46.50    4.20
   1   9   6   89.79    4.80
  -1   9  -6   77.79    5.70
   1  -9   6   74.49    5.60
  -1  -9  -6   98.09    6.30
  -1  -9  -6   97.09    6.00
  -1   9  -7    5.00    2.90
   1   9   7    3.30    2.00
   1  -9   7   -0.20    2.60
   1  -9   7    5.20    2.90
  -1  -9  -7    0.40    2.30
  -1  -9  -7    1.60    2.70
   1   9   8   -1.10    2.90
   1   9   8    1.80    1.90
  -1   9  -8   -0.20    2.80
  -1  -9  -8   -0.80    3.10
  -1  -9  -8    1.10    2.40
   1  -9   8   -3.00    2.80
  -1   9  -9   -2.80    2.90
   1   9   9    0.70    3.80
   1   9   9   -1.70    2.60
   1   9   9    2.70    2.30
   1  -9   9    0.40    3.40
  -1  -9  -9    1.60    3.00
   1   9  10   30.10    3.80
   1   9  10   29.50    5.00
  -1   9 -10   16.60    4.10
  -1  -9 -10   27.70    4.80
   1  -9  10   35.50    5.60
   1   9  11    6.80    3.00
   1  -9  11   -1.50    4.50
  -1  10  10    3.70    3.70
   1 -10 -10    0.70    3.70
  -1  10   9   -3.70    2.80
  -1  10   9    0.20    2.20
  -1  10   9    0.80    2.80
   1  10  -9   -4.80    3.30
   1 -10  -9   -0.60    2.90
   1 -10  -9    1.50    3.00
   1  10  -8   15.60    4.20
  -1  10   8   12.00    2.60
  -1  10   8   14.60    3.70
  -1  10   8   17.80    3.50
   1 -10  -8   24.20    3.90
   1 -10  -8   13.80    3.70
  -1  10   7    3.50    3.00
   1  10  -7   -5.40    2.90
  -1  10   7    0.90    1.90
  -1 -10   7   -5.20    2.60
   1 -10  -7    1.40    3.00
   1 -10  -7    1.30    2.50
  -1  10   6   10.10    3.40
  -1  10   6   12.40    2.40
   1  10  -6    5.90    2.90
  -1 -10   6    9.50    3.40
   1 -10  -6    6.40    2.70
   1 -10  -6   12.90    3.40
  -1  10   5   -1.10    2.90
   1  10  -5    0.20    2.70
  -1  10   5    0.70    1.70
   1 -10  -5   -2.30    2.90
  -1 -10   5    2.90    2.80
   1 -10  -5   -0.50    2.40
   1  10  -4    0.70    2.00
  -1  10   4   -0.90    2.50
   1  10  -4    0.50    2.50
  -1  10   4    0.10    1.60
  -1 -10   4   -0.90    1.90
   1 -10  -4   -0.10    2.30
  -1 -10   4    2.10    2.70
   1 -10  -4   -2.40    2.40
  -1  10   3    1.80    2.50
  -1  10   3    0.40    1.70
   1  10  -3   -0.20    2.30
   1  10  -3    0.70    0.90
   1 -10  -3   -0.40    2.30
   1 -10  -3   -1.30    2.40
  -1 -10   3    3.50    2.10
  -1 -10   3    2.40    2.90
  -1  10   2   18.00    2.50
   1  10  -2   19.80    3.10
  -1  10   2   19.00    3.40
   1  10  -2   16.30    2.80
  -1 -10   2   10.80    3.10
   1 -10  -2   10.90    2.90
  -1 -10   2   18.30    3.00
   1 -10  -2   15.90    3.00
   1  10  -1  171.88    7.70
   1  10  -1  153.28    6.60
  -1  10   1  174.98    8.20
  -1  10   1  162.98    6.60
   1 -10  -1  168.98    7.70
  -1 -10   1  148.89    7.40
   1 -10  -1  163.98    7.60
  -1 -10   1  162.38    7.30
   1  10   0    7.60    2.30
  -1  10   0    4.70    2.00
  -1  10   0    7.40    2.80
   1  10   0    7.10    2.50
   1 -10   0    9.30    3.00
  -1 -10   0    5.70    2.40
  -1 -10   0    4.50    2.60
   1 -10   0    3.90    2.50
  -1  10  -1    0.90    2.00
   1  10   1    1.60    2.50
  -1  10  -1    1.30    2.10
   1  10   1    0.10    1.70
   1 -10   1    0.20    2.10
  -1 -10  -1    2.30    2.40
  -1 -10  -1    0.50    2.30
   1 -10   1    4.90    2.80
   1  10   2   96.99    5.00
  -1  10  -2  105.89    6.20
  -1  10  -2   99.99    5.40
   1 -10   2  100.69    6.10
  -1 -10  -2   98.69    6.50
  -1 -10  -2  103.89    6.10
   1 -10   2  103.99    5.80
  -1  10  -3   43.30    4.30
   1  10   3   46.70    3.80
  -1 -10  -3   51.59    5.30
  -1 -10  -3   50.49    5.00
   1 -10   3   53.49    5.00
   1 -10   3   43.70    4.20
   1  10   4    1.00    1.80
  -1  10  -4    1.60    2.20
  -1  10  -4   -0.30    2.10
  -1 -10  -4    0.40    2.90
   1 -10   4   -0.50    2.50
  -1 -10  -4   -2.30    2.60
   1  10   5   20.60    3.80
  -1  10  -5   12.60    3.30
   1  10   5   20.90    2.80
  -1 -10  -5   25.40    3.90
   1 -10   5   23.50    4.50
  -1 -10  -5   23.30    3.50
   1 -10   5   17.80    3.30
   1  10   6    0.60    3.10
  -1  10  -6    3.10    2.80
   1  10   6    3.70    2.10
  -1 -10  -6    2.80    2.60
   1 -10   6   -1.80    2.70
   1 -10   6    1.60    2.60
  -1 -10  -6    4.90    3.40
  -1  10  -7   -2.00    3.00
   1  10   7    1.50    3.30
   1  10   7    0.00    1.90
  -1 -10  -7   -0.10    3.30
  -1 -10  -7    2.90    2.80
   1 -10   7    0.10    2.70
   1 -10   7   -3.30    2.30
  -1  10  -8   34.60    4.90
   1  10   8   40.20    4.00
   1  10   8   45.90    5.60
   1 -10   8   21.30    4.20
  -1 -10  -8   42.90    5.30
  -1 -10  -8   31.90    3.90
   1  10   9    0.50    3.10
   1  10   9    0.30    2.10
  -1  10  -9   -0.60    3.20
   1 -10   9   -4.10    3.60
  -1 -10  -9   -2.20    3.00
   1  10  10    0.90    2.30
   1  10  10   -0.50    3.80
  -1 -10 -10   -1.10    3.90
   1 -10  10   -1.80    4.80
   1  11  -9    9.80    4.10
  -1  11   9   13.20    3.50
  -1  11   9   13.10    4.00
   1 -11  -9   10.60    3.70
   1 -11  -9   10.70    3.90
  -1  11   8    3.30    2.40
   1  11  -8    0.40    3.20
  -1  11   8    5.70    4.00
   1 -11  -8   -0.10    3.70
   1 -11  -8    2.60    3.30
  -1  11   7   -1.70    3.00
   1  11  -7   -3.20    2.80
  -1  11   7   -0.90    1.90
  -1 -11   7   -4.70    3.00
   1 -11  -7    0.60    3.10
   1 -11  -7    1.70    3.10
  -1  11   6   -1.70    1.90
  -1  11   6    0.00    3.00
   1  11  -6    1.40    3.20
   1 -11  -6    0.50    3.10
   1 -11  -6    2.70    3.00
  -1 -11   6   -0.50    3.10
  -1  11   5   14.40    2.50
  -1  11   5   13.00    3.70
   1  11  -5    8.30    3.30
   1 -11  -5   25.40    4.30
   1 -11  -5   19.30    3.90
  -1 -11   5   10.20    3.60
  -1  11   4    3.80    3.20
   1  11  -4   -2.10    2.50
  -1  11   4    4.80    2.10
   1  11  -4    2.70    2.60
   1 -11  -4    2.80    2.70
   1 -11  -4    5.60    3.30
  -1 -11   4    0.00    2.10
  -1 -11   4   -2.10    2.70
   1  11  -3    0.00    2.30
  -1  11   3    1.60    3.00
  -1  11   3    4.30    2.00
   1  11  -3    3.80    2.00
   1 -11  -3    2.40    2.80
   1 -11  -3    4.20    3.20
  -1 -11   3    3.50    2.30
  -1 -11   3    1.30    2.80
   1  11  -2  194.18    8.60
  -1  11   2  177.08    8.80
   1  11  -2  187.38    7.80
  -1  11   2  178.48    7.30
  -1 -11   2  177.78    8.80
   1 -11  -2  168.38    8.30
   1 -11  -2  182.58    8.40
  -1 -11   2  196.08    8.10
  -1  11   1    5.80    3.10
   1  11  -1    5.20    2.70
  -1  11   1    1.00    1.80
   1  11  -1    4.00    2.20
   1 -11  -1    7.70    3.00
  -1 -11   1    5.20    2.50
  -1 -11   1    1.00    2.70
   1 -11  -1    1.70    2.70
   1  11   0    4.10    2.90
  -1  11   0    0.60    1.90
   1  11   0   -0.40    1.90
  -1  11   0   -0.20    2.70
  -1 -11   0    1.90    2.80
  -1 -11   0    3.00    2.80
   1 -11   0   -2.50    2.50
   1 -11   0   -2.30    2.80
  -1  11  -1   28.90    3.40
   1  11   1   25.00    4.10
  -1  11  -1   24.40    3.50
   1  11   1   20.90    3.00
  -1 -11  -1   29.40    4.10
   1 -11   1   25.80    3.90
  -1 -11  -1   29.70    4.00
   1 -11   1   27.70    3.50
  -1  11  -2   67.79    5.30
  -1  11  -2   75.19    5.50
   1  11   2   55.59    5.60
   1  11   2   63.69    4.50
  -1 -11  -2   61.89    5.60
   1 -11   2   65.19    5.70
   1 -11   2   53.49    4.80
  -1 -11  -2   64.89    5.60
   1  11   3    1.90    2.80
   1  11   3    4.00    2.10
  -1  11  -3    7.20    2.80
  -1  11  -3    0.20    2.20
  -1 -11  -3    6.40    3.00
   1 -11   3    9.10    2.60
   1 -11   3    9.80    3.10
  -1 -11  -3    3.10    2.80
   1  11   4    7.60    3.20
  -1  11  -4   -0.40    2.40
   1  11   4    3.10    2.10
  -1  11  -4    5.20    2.50
   1 -11   4    2.40    3.10
  -1 -11  -4    0.40    2.60
  -1 -11  -4    3.60    3.00
   1  11   5   30.60    4.40
   1  11   5   26.40    3.20
  -1  11  -5   26.00    4.10
   1 -11   5   26.10    3.90
  -1 -11  -5   23.90    4.00
  -1 -11  -5   27.60    3.90
   1  11   6    3.20    3.10
  -1  11  -6    5.60    3.40
   1  11   6    8.00    2.50
  -1 -11  -6   12.80    3.70
  -1 -11  -6   10.80    3.10
   1 -11   6    7.10    3.40
  -1  11  -7   -0.70    2.90
   1  11   7    7.10    2.60
   1  11   7   14.50    4.30
  -1 -11  -7    3.40    3.70
   1 -11   7    5.00    3.30
  -1 -11  -7    4.40    3.00
   1  11   8   22.00    3.40
  -1  11  -8   13.00    4.20
   1  11   8   22.50    5.00
  -1 -11  -8   22.70    4.70
  -1 -11  -8   25.70    4.20
   1  11   9    5.10    3.70
  -1  11  -9    1.40    4.10
   1  11   9    4.60    2.70
  -1 -11  -9   -0.20    4.00
  -1  12   9    1.60    3.30
   1 -12  -9    1.70    3.60
   1  12  -8   -4.60    3.70
  -1  12   8    0.90    3.90
   1 -12  -8    3.40    3.50
   1 -12  -8    1.10    4.00
  -1  12   7    1.70    2.30
   1  12  -7    2.00    3.70
  -1  12   7    1.60    3.40
  -1 -12   7    1.70    3.70
   1 -12  -7   -1.20    3.20
   1 -12  -7    2.80    3.40
   1  12  -6    8.60    3.80
  -1  12   6   12.00    2.70
  -1  12   6   10.50    3.70
   1 -12  -6   14.40    4.00
   1 -12  -6    6.70    3.50
  -1 -12   6    5.70    3.80
   1  12  -5   15.40    3.90
  -1  12   5   22.00    4.30
  -1  12   5   20.90    3.10
   1 -12  -5   23.40    4.20
  -1 -12   5   23.70    4.50
   1 -12  -5   25.60    4.20
  -1  12   4   10.50    3.90
  -1  12   4    7.80    2.50
   1  12  -4    7.30    3.00
  -1 -12   4    6.00    3.30
   1 -12  -4   13.80    3.60
   1 -12  -4   13.40    4.00
  -1  12   3   23.90    4.10
   1  12  -3   25.10    3.80
   1  12  -3   27.10    4.10
  -1  12   3   27.50    3.40
  -1 -12   3   22.30    3.50
  -1 -12   3   27.60    4.20
   1 -12  -3   28.70    4.30
   1 -12  -3   27.80    4.20
   1  12  -2    3.10    2.70
  -1  12   2   -1.60    1.80
   1  12  -2    1.50    2.40
  -1  12   2   -0.40    3.00
  -1 -12   2    0.90    2.40
   1 -12  -2    1.90    2.90
  -1 -12   2    4.20    3.20
   1 -12  -2    4.10    3.50
   1  12  -1    6.70    3.30
   1  12  -1    6.80    2.50
  -1  12   1   11.20    3.30
  -1  12   1    4.20    2.50
  -1 -12   1    2.50    2.90
   1 -12  -1    9.30    3.70
  -1 -12   1    6.70    3.10
   1 -12  -1    8.90    3.10
   1  12   0    5.00    3.00
  -1  12   0    4.30    2.50
   1  12   0    3.60    2.60
  -1  12   0    6.10    3.00
  -1 -12   0    5.20    3.50
   1 -12   0    1.00    2.60
  -1 -12   0    0.70    2.70
   1 -12   0    6.70    3.50
   1  12   1   67.49    6.20
  -1  12  -1   67.99    5.90
  -1  12  -1   62.49    5.30
   1  12   1   64.19    5.20
  -1 -12  -1   68.29    5.90
   1 -12   1   68.59    6.00
  -1 -12  -1   63.79    6.50
   1 -12   1   62.89    5.50
   1  12   2    2.10    3.30
   1  12   2    3.20    2.40
  -1  12  -2    2.10    2.60
  -1  12  -2    2.80    2.40
  -1 -12  -2    2.20    3.30
  -1 -12  -2    5.20    3.10
   1 -12   2   -0.10    3.20
   1 -12   2    3.30    2.50
   1  12   3    5.70    3.20
   1  12   3    4.50    2.10
  -1  12  -3    3.10    2.90
  -1  12  -3    9.00    3.20
  -1 -12  -3    8.70    3.40
  -1 -12  -3    4.90    3.20
   1 -12   3    6.50    3.50
   1  12   4   53.29    4.70
  -1  12  -4   34.20    4.10
   1  12   4   41.80    5.10
  -1 -12  -4   56.29    6.00
   1 -12   4   46.40    5.20
  -1 -12  -4   51.29    5.40
   1  12   5    2.40    3.50
  -1  12  -5   -2.90    3.00
   1  12   5   -1.50    1.80
  -1 -12  -5   -0.60    3.40
   1 -12   5    2.30    3.30
  -1 -12  -5    1.60    3.20
   1  12   6    7.00    3.50
  -1  12  -6    6.60    3.70
   1  12   6    8.90    2.70
  -1 -12  -6   11.30    3.40
  -1 -12  -6    8.10    3.60
   1 -12   6    7.80    3.60
   1  12   7    1.60    3.50
  -1  12  -7   -4.30    3.50
   1  12   7    2.50    2.50
  -1 -12  -7   -1.00    3.30
  -1 -12  -7    3.50    3.00
   1  12   8    1.70    2.60
  -1  12  -8   -0.80    4.00
   1  12   8    4.00    4.10
  -1 -12  -8   -4.20    4.10
  -1 -12  -8    2.90    3.50
   1  12   9    2.90    2.90
   1 -13  -8    2.60    3.70
   1  13  -7   -1.50    4.10
  -1  13   7   -0.20    4.00
   1 -13  -7   -2.80    3.80
  -1 -13   7    1.70    4.10
   1 -13  -7    2.60    3.80
   1  13  -6    6.80    4.10
  -1  13   6   10.90    4.20
  -1  13   6   11.30    3.30
  -1 -13   6   16.80    4.70
   1 -13  -6    5.90    3.70
   1 -13  -6   14.90    4.30
   1  13  -5    2.40    3.50
  -1  13   5    0.20    3.40
  -1  13   5    5.20    2.70
   1 -13  -5    4.50    3.60
   1 -13  -5    1.80    3.20
  -1 -13   5    3.40    3.50
   1  13  -4   15.00    3.90
  -1  13   4   13.60    4.00
  -1  13   4   14.10    3.00
   1 -13  -4   17.90    4.10
  -1 -13   4   15.20    3.90
   1 -13  -4   17.10    4.00
   1  13  -3   30.60    4.40
  -1  13   3   26.80    4.60
   1  13  -3   19.40    3.60
  -1  13   3   17.50    3.20
  -1 -13   3   24.90    3.90
   1 -13  -3   32.00    4.90
  -1 -13   3   29.50    5.00
   1 -13  -3   22.40    4.30
   1  13  -2   44.30    4.90
   1  13  -2   37.20    4.90
  -1  13   2   38.40    5.00
  -1  13   2   33.60    3.80
   1 -13  -2   42.40    4.90
  -1 -13   2   40.90    5.00
  -1 -13   2   44.00    4.70
   1 -13  -2   54.69    5.80
   1  13  -1   -1.60    3.10
  -1  13   1   -0.30    2.40
  -1  13   1    1.80    3.10
   1  13  -1    1.90    2.80
   1 -13  -1    1.00    3.00
  -1 -13   1   -1.90    3.00
   1 -13  -1   -1.70    3.40
  -1 -13   1    2.70    3.20
   1  13   0   -2.70    3.30
  -1  13   0    0.90    3.00
  -1  13   0   -1.00    2.50
   1  13   0    0.50    2.30
   1 -13   0    3.50    3.20
  -1 -13   0   -1.00    3.30
   1 -13   0   -1.50    2.70
  -1 -13   0   -0.70    3.00
   1  13   1   22.30    4.60
  -1  13  -1   13.80    4.00
  -1  13  -1   17.70    3.40
   1  13   1   21.30    3.60
  -1 -13  -1   17.10    4.10
  -1 -13  -1   21.80    4.30
   1 -13   1   21.80    4.10
   1 -13   1   23.00    4.10
   1  13   2   28.60    4.60
   1  13   2   21.30    3.40
  -1  13  -2   25.60    4.00
  -1  13  -2   27.90    4.20
  -1 -13  -2   23.90    4.20
   1 -13   2   23.20    4.30
  -1 -13  -2   35.30    4.80
   1 -13   2   19.50    3.50
   1  13   3   12.80    3.90
  -1  13  -3    5.70    2.90
  -1  13  -3    8.10    3.40
   1  13   3    4.50    2.60
  -1 -13  -3   18.70    4.00
  -1 -13  -3   10.10    3.60
   1 -13   3   14.60    3.80
   1  13   4   19.10    4.40
  -1  13  -4   16.30    3.90
   1  13   4   18.20    3.30
   1 -13   4   20.00    4.10
  -1 -13  -4   16.60    4.10
  -1 -13  -4   17.50    4.00
   1  13   5   -2.60    2.30
  -1  13  -5   -6.80    3.10
   1  13   5    0.40    3.40
  -1 -13  -5    0.30    3.40
  -1 -13  -5   -1.40    3.30
   1 -13   5    1.70    3.50
   1  13   6    0.80    4.10
   1  13   6    0.40    2.50
  -1  13  -6   -7.20    3.30
  -1 -13  -6    1.30    3.60
  -1 -13  -6   -0.80    4.00
   1 -13   6    1.30    3.70
  -1  13  -7   -1.30    4.00
   1  13   7    9.20    3.00
   1  13   7    5.30    4.40
  -1 -13  -7    7.40    3.80
  -1 -13  -7   -1.60    4.10
   1  13   8   15.80    4.70
  -1 -13  -8    7.50    3.90
  -1 -14   6    1.60    4.20
   1  14  -5   -4.30    3.00
  -1  14   5    1.70    4.10
  -1 -14   5    3.10    3.60
   1 -14  -5    2.20    4.10
   1 -14  -5    2.30    4.10
   1  14  -4    2.80    3.30
  -1  14   4    4.50    2.90
  -1  14   4    2.90    3.80
   1 -14  -4    8.00    3.90
   1 -14  -4    9.70    4.30
  -1 -14   4    5.30    4.10
  -1  14   3   24.30    4.80
   1  14  -3   15.40    4.00
  -1  14   3   16.00    3.30
  -1 -14   3   20.40    4.80
   1 -14  -3   21.20    4.40
   1 -14  -3   21.30    4.30
  -1  14   2   68.39    6.00
   1  14  -2   82.19    7.60
  -1  14   2   73.69    7.90
   1  14  -2   59.09    5.70
   1 -14  -2   71.49    6.80
  -1 -14   2   68.49    6.80
   1 -14  -2   84.59    7.60
  -1 -14   2   76.59    7.80
   1  14  -1   20.40    4.20
   1  14  -1   22.30    4.00
  -1  14   1   18.80    3.20
  -1  14   1   19.20    4.30
   1 -14  -1   21.20    4.10
  -1 -14   1   18.50    4.20
  -1 -14   1   22.40    4.40
   1 -14  -1   23.90    5.10
   1  14   0    1.40    3.00
  -1  14   0    1.60    3.30
   1  14   0    2.40    3.30
  -1  14   0    0.70    2.90
  -1 -14   0    1.20    3.20
  -1 -14   0   -1.40    3.30
   1 -14   0    3.50    3.50
   1 -14   0    1.00    3.10
   1  14   1   -1.60    2.60
  -1  14  -1    3.10    3.70
   1  14   1    0.10    3.30
  -1  14  -1   -5.20    2.70
  -1 -14  -1    4.60    3.50
   1 -14   1    3.10    3.90
  -1 -14  -1    0.40    3.20
   1 -14   1   -0.50    3.20
   1  14   2    9.90    3.20
   1  14   2   21.40    4.90
  -1  14  -2   13.30    3.70
  -1  14  -2   13.70    3.90
  -1 -14  -2   12.00    4.30
  -1 -14  -2   17.80    4.30
   1 -14   2   17.80    4.30
  -1  14  -3   10.60    3.90
  -1  14  -3    9.80    5.60
   1  14   3   10.50    3.20
   1  14   3   14.80    4.30
   1 -14   3   12.90    4.50
  -1 -14  -3   11.60    3.90
  -1 -14  -3    8.70    3.80
   1  14   4    7.00    4.00
   1  14   4    1.80    2.80
  -1  14  -4   -0.40    3.50
  -1 -14  -4    3.80    3.70
   1 -14   4    8.30    4.10
  -1 -14  -4   10.00    3.80
   1  14   5   -2.30    2.60
  -1  14  -5   -6.10    3.50
   1  14   5   -2.00    3.70
  -1 -14  -5   -1.60    3.70
   1 -14   5    6.30    3.60
  -1 -14  -5    4.50    4.10
   1  14   6    3.50    2.90
  -1  14  -6    0.10    4.30
  -1 -14  -6    1.80    3.80
   1 -14   6    3.80    4.20
   1  15  -4   -5.10    4.60
  -1 -15   4    1.90    4.70
   1  15  -3    1.60    3.80
  -1 -15   3    2.90    3.80
  -1  15   2    1.00    3.70
   1  15  -2    1.90    3.60
   1  15  -2    7.40    4.80
  -1  15   2    3.40    3.10
  -1 -15   2    4.70    4.00
   1 -15  -2    1.70    3.60
   1 -15  -2    3.70    3.90
  -1 -15   2    7.50    4.00
  -1  15   1    2.60    3.20
   1  15  -1    0.30    3.40
  -1  15   1    3.40    4.30
   1  15  -1    3.50    4.10
   1 -15  -1   -0.40    3.90
  -1 -15   1    3.90    4.00
  -1 -15   1    3.00    3.90
   1 -15  -1    3.70    4.40
   1  15   0   -1.40    3.10
  -1  15   0    9.40    4.90
  -1  15   0    2.00    3.30
   1  15   0    2.80    4.20
   1 -15   0   -0.50    3.80
  -1 -15   0    3.40    4.50
   1 -15   0    0.70    3.70
  -1 -15   0   -1.40    3.90
  -1  15  -1   -1.70    3.40
   1  15   1   -0.30    2.90
  -1  15  -1    2.50    4.30
   1  15   1   -2.10    4.00
  -1 -15  -1    2.50    3.80
   1 -15   1    1.10    3.60
   1 -15   1   -0.70    3.70
  -1 -15  -1   -0.40    3.90
   1  15   2    0.00    2.90
  -1  15  -2   -4.90    3.30
  -1  15  -2    3.50    4.50
   1  15   2    1.30    3.80
   1 -15   2    2.80    4.40
  -1 -15  -2    0.80    4.00
  -1 -15  -2    2.10    3.70
   1  15   3   -0.20    3.00
  -1  15  -3   -4.80    3.60
   1 -15   3    4.00    4.80
  -1  15  -4   32.80    5.40
   1  15   4   35.70    4.40
   1 -15   4   45.00    5.60
   1  16   0   -2.50    3.40
  -1  16   0   -3.60    3.30
   2   0 -13   -4.80    3.20
  -2   0  13   -1.40    4.00
   2   0 -12   25.40    4.30
  -2   0  12   32.40    5.30
   2   0 -11   -1.50    2.40
  -2   0  11    0.70    3.10
  -2   0  10   -0.90    2.80
   2   0 -10   -0.40    2.50
   2   0  -9   -2.30    2.20
  -2   0   9   -2.50    1.50
  -2   0   9   -0.50    2.50
   2   0  -8  109.79    5.30
   2   0  -8  112.49    5.80
  -2   0   8  106.59    6.00
  -2   0   8  107.79    4.60
  -2   0   7    0.20    0.70
  -2   0   7   -0.20    1.30
   2   0  -7   -2.40    1.70
   2   0  -7   -0.80    1.40
  -2   0   7    1.60    2.00
  -2   0   7   -0.60    1.20
   2   0  -6   11.80    2.10
   2   0  -6   11.80    2.20
  -2   0   6    8.80    2.10
  -2   0   6   12.30    1.60
  -2   0   6   11.20    1.10
  -2   0   6   13.00    1.20
  -2   0   5    2.40    1.70
  -2   0   5    1.40    0.80
  -2   0   5   -1.20    1.10
  -2   0   5    1.00    0.80
   2   0  -5    0.00    1.60
   2   0  -5    0.20    1.50
   2   0  -4  371.76    9.90
   2   0  -4  371.76    9.60
  -2   0   4  367.06    8.90
  -2   0   4  349.47    8.80
  -2   0   4  370.86    9.40
  -2   0   4  376.76    9.90
  -2   0   3    0.20    0.50
   2   0  -3    0.30    1.00
   2   0  -3   -0.40    0.80
  -2   0   3   -0.30    0.50
  -2   0   3    0.30    0.80
   2   0  -2   35.60    1.70
   2   0  -2   33.40    1.80
  -2   0   2   34.00    1.50
   2   0  -2   33.80    1.50
  -2   0   2   34.10    1.60
  -2   0   2   35.30    1.90
   2   0  -2   33.40    1.90
   2   0  -1    3.30    0.60
   2   0  -1    2.80    0.50
   2   0  -1    1.50    0.60
  -2   0   1    1.10    0.50
  -2   0   1    2.40    0.50
  -2   0   1    1.70    0.40
  -2   0   1    2.40    0.60
  -2   0   0    0.20    0.40
  -2   0   0    0.40    0.20
  -2   0   0    0.20    0.20
  -2   0   0    0.50    0.30
   2   0   0    0.00    0.30
   2   0   0    0.10    0.10
   2   0   0   -0.10    0.10
   2   0   0    0.30    0.30
  -2   0  -1   -0.50    0.40
  -2   0  -1    0.30    0.50
   2   0   1    0.40    0.20
  -2   0  -1    0.20    0.50
   2   0   1    0.60    0.60
   2   0   1    0.40    0.40
   2   0   1   -0.60    0.50
  -2   0  -1    0.50    0.20
  -2   0  -2 6665.03  150.18
   2   0   2 6321.37  146.39
   2   0   2 6475.55  148.19
  -2   0  -2 6382.36  147.29
  -2   0  -3    1.00    1.00
   2   0   3   -0.80    0.70
  -2   0  -3   -0.60    0.70
   2   0   3    0.10    0.40
   2   0   3    0.30    0.40
   2   0   3    0.40    1.00
   2   0   4 1373.26   32.50
   2   0   4 1398.86   31.30
   2   0   4 1370.16   31.70
  -2   0  -4 1387.46   31.80
  -2   0  -4 1389.76   32.40
   2   0   4 1384.96   31.30
   2   0   5    0.00    0.70
   2   0   5    0.70    0.70
  -2   0  -5    0.50    1.00
   2   0   5   -1.00    1.60
  -2   0  -5   -1.50    1.30
  -2   0  -6  796.12   20.00
   2   0   6  793.12   18.50
  -2   0  -6  793.02   18.80
   2   0   6  778.52   20.10
   2   0   7    4.70    2.20
   2   0   7   -1.40    0.80
  -2   0  -7    0.60    1.60
  -2   0  -7   -0.60    0.90
  -2   0  -8    5.00    2.10
  -2   0  -8    8.10    1.50
   2   0   8    7.70    1.40
   2   0   8    9.90    2.50
   2   0   9   -1.90    2.40
  -2   0  -9    1.60    2.10
   2   0  10    5.90    3.10
  -2   0 -10    3.80    2.60
   2   0  11    1.10    3.00
  -2   0 -11    0.00    2.90
  -2   0 -12   35.80    4.50
   2   0  12   48.20    5.90
   2   0  13   -3.00    4.90
  -2   0 -13   -4.10    3.40
  -2   1  13    0.40    4.50
   2   1 -13   -3.40    3.30
  -2  -1  13    0.80    6.10
   2  -1 -13   -5.80    3.20
  -2   1  12    1.10    3.20
   2   1 -12   -3.20    2.60
   2  -1 -12   -1.40    3.10
  -2  -1  12    0.40    3.30
   2   1 -11   -1.70    2.40
  -2   1  11   -0.50    3.00
  -2  -1  11   -1.30    2.90
   2  -1 -11    1.60    2.50
   2   1 -10    3.00    2.50
  -2   1  10   -0.10    2.70
   2  -1 -10   -1.90    2.50
  -2  -1  10   -3.10    2.70
  -2   1   9    3.10    2.60
  -2   1   9    2.90    1.70
   2   1  -9    4.00    2.30
  -2  -1   9    1.50    1.80
   2  -1  -9    5.70    2.40
  -2  -1   9    0.40    2.90
   2  -1  -9    3.60    2.70
  -2   1   8    0.40    2.20
   2   1  -8    0.10    1.80
  -2   1   8    0.00    1.00
  -2   1   8   -0.20    1.30
   2  -1  -8    2.20    1.80
   2  -1  -8    2.40    2.30
  -2  -1   8   -0.10    1.50
  -2  -1   8   -1.30    2.10
  -2   1   7   83.29    3.40
   2   1  -7   84.59    4.40
  -2   1   7   88.19    3.80
  -2   1   7   87.29    4.70
   2   1  -7   88.69    4.80
   2  -1  -7   86.79    4.20
  -2  -1   7   84.99    3.80
   2  -1  -7   85.59    3.40
  -2  -1   7   82.79    4.70
   2  -1  -7   87.19    4.70
   2   1  -6   75.69    3.80
  -2   1   6   69.99    3.10
   2   1  -6   69.49    4.10
  -2   1   6   68.79    4.00
  -2   1   6   74.59    3.40
   2  -1  -6   69.29    3.00
  -2  -1   6   69.69    4.10
   2  -1  -6   70.89    3.60
   2  -1  -6   73.59    4.10
  -2  -1   6   72.79    3.50
  -2   1   5    8.30    1.50
  -2   1   5    8.80    1.30
   2   1  -5    7.10    1.70
  -2   1   5    9.90    2.00
   2   1  -5    8.20    2.00
   2  -1  -5    9.30    1.60
   2  -1  -5    7.50    1.90
  -2  -1   5    9.20    2.10
   2  -1  -5    8.10    1.20
  -2  -1   5   10.90    1.60
  -2   1   4  296.17    7.80
  -2   1   4  308.07    8.00
   2   1  -4  302.97    8.30
  -2   1   4  295.87    8.40
   2   1  -4  300.87    8.50
  -2  -1   4  282.37    6.90
  -2  -1   4  289.27    6.90
   2  -1  -4  306.37    8.50
   2  -1  -4  303.57    7.70
   2  -1  -4  303.37    8.10
  -2  -1   4  294.47    8.50
  -2  -1   4  302.47    8.00
  -2   1   3   49.40    2.10
  -2   1   3   41.30    2.00
   2   1  -3   48.20    2.50
  -2   1   3   45.20    2.20
   2   1  -3   45.30    2.40
   2   1  -3   45.70    1.40
   2  -1  -3   44.40    2.40
  -2  -1   3   43.80    1.40
   2  -1  -3   46.80    2.00
  -2  -1   3   48.50    2.70
  -2  -1   3   52.49    2.30
  -2  -1   3   44.80    1.30
   2  -1  -3   47.60    2.20
  -2   1   2  649.83   15.60
   2   1  -2  678.73   15.60
  -2   1   2  666.73   15.60
   2   1  -2  652.93   15.00
  -2   1   2  671.93   15.50
  -2   1   2  673.93   15.30
   2   1  -2  660.33   15.60
   2   1  -2  631.44   15.50
  -2   1   2  667.73   15.60
   2  -1  -2  669.13   15.70
  -2  -1   2  664.33   15.90
   2  -1  -2  672.93   15.60
   2  -1  -2  658.83   15.60
  -2  -1   2  646.94   15.00
   2  -1  -2  656.73   15.50
  -2  -1   2  662.53   15.60
  -2   1   1   15.40    1.10
  -2   1   1   14.30    1.20
  -2   1   1   14.10    1.00
   2   1  -1   13.40    1.00
  -2   1   1   15.40    0.80
   2   1  -1   14.50    1.00
   2   1  -1   14.20    1.10
  -2   1   1   15.80    1.30
   2   1  -1   15.40    1.20
  -2   1   1   13.10    1.30
  -2  -1   1   15.70    1.10
  -2  -1   1   14.30    1.10
  -2  -1   1   13.50    1.00
   2  -1  -1   13.50    0.70
   2  -1  -1   13.90    1.20
   2  -1  -1   14.80    1.20
   2  -1  -1   14.20    1.30
  -2  -1   1   16.80    1.50
   2  -1  -1   12.80    1.20
  -2   1   0   77.29    2.40
  -2   1   0   78.09    2.20
   2   1   0   76.59    2.20
   2   1   0   73.59    2.30
  -2   1   0   78.99    1.90
   2   1   0   78.29    2.30
   2   1   0   72.69    2.00
  -2   1   0   76.29    2.20
  -2  -1   0   71.29    2.30
   2  -1   0   76.09    2.20
  -2  -1   0   78.89    2.20
   2  -1   0   75.39    2.30
   2  -1   0   73.69    2.20
  -2  -1   0   75.59    2.00
  -2  -1   0   75.49    2.30
   2  -1   0   77.99    1.90
   2   1   1   43.20    1.70
  -2   1  -1   44.50    1.70
   2   1   1   41.90    1.80
  -2   1  -1   45.40    1.80
  -2   1  -1   40.70    1.40
   2   1   1   43.80    1.60
   2   1   1   45.40    1.60
   2   1   1   45.90    1.60
   2  -1   1   44.60    1.80
  -2  -1  -1   44.70    2.00
   2  -1   1   43.30    1.50
   2  -1   1   44.10    1.70
  -2  -1  -1   44.70    1.60
  -2  -1  -1   43.30    1.80
  -2  -1  -1   44.80    1.60
   2  -1   1   42.60    1.60
   2   1   2  501.35   12.00
   2   1   2  514.05   12.00
   2   1   2  498.35   11.60
  -2   1  -2  499.25   11.40
  -2   1  -2  504.35   12.00
  -2   1  -2  499.75   11.70
  -2  -1  -2  495.35   12.00
  -2  -1  -2  498.65   11.60
   2  -1   2  489.65   12.10
  -2  -1  -2  495.95   12.00
   2  -1   2  497.45   11.40
   2  -1   2  488.95   11.70
  -2  -1  -2  493.15   11.90
  -2   1  -3  103.09    3.70
  -2   1  -3  104.99    3.10
   2   1   3  109.09    3.00
   2   1   3  109.59    3.70
  -2   1  -3  102.69    2.80
   2  -1   3  103.49    3.10
  -2  -1  -3  107.59    3.70
   2  -1   3  106.09    2.80
   2  -1   3  106.89    3.80
  -2  -1  -3   99.09    2.90
   2   1   4  166.38    5.40
   2   1   4  162.78    4.40
  -2   1  -4  161.28    5.20
  -2   1  -4  157.28    4.40
   2   1   4  158.68    4.30
   2  -1   4  158.28    4.40
  -2  -1  -4  156.18    4.30
   2  -1   4  154.68    4.20
  -2  -1  -4  162.08    5.30
  -2  -1  -4  159.88    4.90
   2  -1   4  162.78    5.50
   2   1   5    0.80    1.00
  -2   1  -5    1.40    0.80
  -2   1  -5   -0.60    1.40
   2   1   5    1.30    0.90
   2   1   5    1.50    1.80
  -2   1  -5    0.50    0.80
  -2  -1  -5   -0.10    1.40
  -2  -1  -5    0.40    1.20
   2  -1   5    1.90    0.80
   2  -1   5   -0.30    1.80
   2  -1   5    1.10    0.90
  -2   1  -6    5.40    0.90
   2   1   6    5.70    1.00
  -2   1  -6    6.30    1.00
   2   1   6    3.40    1.80
  -2   1  -6    3.80    1.60
   2  -1   6    4.50    1.00
   2  -1   6    6.10    2.20
  -2  -1  -6    4.60    1.20
   2  -1   6    4.70    1.00
   2  -1   6    5.20    1.00
  -2  -1  -6    7.00    1.90
  -2   1  -7    0.40    0.80
   2   1   7   -0.60    0.80
  -2   1  -7   -1.30    1.70
   2   1   7   -1.20    1.90
   2  -1   7   -1.40    1.30
   2  -1   7    0.20    0.90
  -2  -1  -7    0.80    1.10
  -2  -1  -7    2.30    1.60
   2  -1   7    0.50    1.80
   2   1   8   23.30    2.20
  -2   1  -8   20.40    2.80
   2   1   8   30.10    3.50
   2  -1   8   24.30    3.60
  -2  -1  -8   25.90    3.10
  -2  -1  -8   22.10    2.40
  -2   1  -9    6.20    2.70
   2   1   9    4.30    2.80
  -2  -1  -9   -0.90    2.40
   2  -1   9    3.90    2.70
   2   1  10   42.80    5.00
  -2   1 -10   34.10    3.90
   2  -1  10   33.20    4.40
  -2  -1 -10   39.30    4.00
   2   1  11   23.90    4.50
  -2   1 -11   19.10    3.60
  -2  -1 -11   17.70    3.60
   2  -1  11   18.40    4.00
   2   1  12    2.60    3.50
  -2   1 -12    0.70    3.20
  -2  -1 -12    2.90    3.30
   2  -1  12    4.90    3.60
   2   1  13    1.40    3.80
  -2   1 -13   -3.80    3.10
  -2  -1 -13   -2.00    3.50
   2   2 -13    1.10    3.80
  -2   2  13    4.20    3.90
   2  -2 -13    2.70    3.50
   2   2 -12   -0.70    3.20
  -2   2  12   -0.30    3.50
  -2  -2  12    1.40    3.40
   2  -2 -12    2.30    3.00
   2   2 -11   11.60    3.40
  -2   2  11   15.20    4.10
   2  -2 -11   12.90    3.20
  -2  -2  11   13.10    3.80
   2   2 -10   -4.00    2.20
  -2   2  10    2.30    3.10
  -2  -2  10   -2.50    2.70
   2  -2 -10   -3.00    2.40
  -2   2   9    0.10    2.70
   2   2  -9    3.20    2.20
  -2   2   9   -0.10    1.60
  -2  -2   9   -1.40    2.50
   2  -2  -9   -0.50    2.20
  -2  -2   9   -1.70    1.70
   2  -2  -9    4.70    3.00
  -2   2   8   39.60    4.10
   2   2  -8   45.70    4.30
  -2   2   8   35.70    3.00
  -2   2   8   43.00    3.10
  -2  -2   8   43.00    4.20
   2  -2  -8   42.20    3.90
   2  -2  -8   39.70    2.90
  -2  -2   8   38.20    3.30
   2  -2  -8   44.90    4.30
   2   2  -7   53.49    3.80
  -2   2   7   51.29    3.10
  -2   2   7   51.19    3.90
  -2   2   7   51.09    3.20
   2  -2  -7   53.89    3.00
  -2  -2   7   51.59    3.30
   2  -2  -7   46.20    3.30
   2  -2  -7   54.29    3.90
  -2  -2   7   48.20    3.90
  -2   2   6   35.80    3.20
  -2   2   6   39.00    2.70
   2   2  -6   43.00    3.30
  -2   2   6   39.70    2.90
   2   2  -6   42.10    3.40
   2  -2  -6   41.30    2.80
   2  -2  -6   38.30    2.60
  -2  -2   6   40.70    3.40
  -2  -2   6   40.50    3.00
   2  -2  -6   44.10    3.60
  -2   2   5  780.32   19.00
  -2   2   5  774.92   19.40
   2   2  -5  768.82   19.30
  -2   2   5  762.02   19.00
   2   2  -5  758.42   19.50
   2  -2  -5  780.62   19.00
  -2  -2   5  780.42   19.00
  -2  -2   5  793.12   19.60
   2  -2  -5  787.92   19.40
   2  -2  -5  764.22   18.80
  -2   2   4   10.90    1.50
   2   2  -4   12.90    1.90
   2   2  -4   14.80    2.10
  -2   2   4   10.00    1.50
  -2  -2   4   11.00    1.60
   2  -2  -4   12.70    1.90
   2  -2  -4    9.90    1.50
  -2  -2   4   13.10    2.10
   2  -2  -4    9.60    1.40
   2  -2  -4    5.80    1.10
  -2   2   3   14.40    1.50
   2   2  -3   14.00    0.90
   2   2  -3   15.00    1.70
   2   2  -3   15.50    1.70
  -2   2   3    9.80    1.30
   2  -2  -3   13.40    1.50
  -2  -2   3   12.70    0.80
   2  -2  -3   11.70    1.30
  -2  -2   3   13.70    1.40
   2  -2  -3   13.20    1.40
  -2  -2   3   13.00    1.70
  -2   2   2 4397.86  100.09
   2   2  -2 4347.17  100.29
   2   2  -2 4408.86   99.29
  -2   2   2 4453.65   98.09
   2   2  -2 4257.27   98.49
  -2  -2   2 4232.38   98.59
  -2  -2   2 4458.45   99.69
   2  -2  -2 4476.35  100.39
   2  -2  -2 4478.65  100.49
   2  -2  -2 4219.68   98.69
  -2  -2   2 4321.87   98.49
  -2   2   1   88.49    2.70
  -2   2   1   92.59    3.30
   2   2  -1   87.69    2.60
  -2   2   1   98.29    3.30
   2   2  -1   91.79    2.90
  -2   2   1   95.59    2.60
   2   2  -1   92.49    3.10
   2   2  -1  102.39    3.60
  -2   2   1   91.99    2.60
  -2   2   1  103.29    4.20
  -2  -2   1   95.69    3.30
  -2  -2   1   93.19    3.40
   2  -2  -1   90.49    2.60
  -2  -2   1   89.09    2.60
   2  -2  -1   95.39    3.20
  -2  -2   1   87.69    2.90
   2  -2  -1   93.29    3.10
   2  -2  -1   99.99    3.60
   2   2   0   47.60    2.10
   2   2   0   46.10    1.30
   2   2   0   50.19    2.20
  -2   2   0   46.40    1.80
   2   2   0   46.20    2.00
  -2   2   0   47.30    1.70
  -2   2   0   47.10    2.00
  -2   2   0   49.50    2.20
  -2   2   0   44.20    2.00
   2  -2   0   44.90    2.20
  -2  -2   0   46.00    1.30
  -2  -2   0   49.20    2.20
   2  -2   0   47.90    1.60
  -2  -2   0   44.20    2.10
  -2  -2   0   44.70    1.90
   2  -2   0   47.00    2.20
  -2   2  -1    1.60    0.70
   2   2   1    1.00    0.90
   2   2   1    0.30    0.80
  -2   2  -1    2.50    0.80
  -2   2  -1    1.70    0.80
  -2   2  -1    0.20    0.70
   2   2   1    1.60    0.50
  -2  -2  -1    1.70    1.00
   2  -2   1    2.10    0.70
   2  -2   1    1.00    0.80
   2  -2   1    0.90    0.70
  -2  -2  -1    1.00    0.50
   2  -2   1    1.60    0.90
  -2  -2  -1    0.50    1.00
  -2  -2  -1    0.70    0.80
  -2   2  -2  667.53   15.70
  -2   2  -2  652.83   15.60
   2   2   2  677.53   15.90
   2   2   2  668.03   15.70
   2   2   2  674.33   15.80
  -2   2  -2  679.93   16.00
   2   2   2  683.33   15.70
   2  -2   2  649.34   15.60
  -2  -2  -2  675.03   16.10
  -2  -2  -2  676.43   15.90
   2  -2   2  662.63   16.00
   2  -2   2  639.24   15.60
  -2  -2  -2  687.03   15.70
   2   2   3  297.17    7.90
   2   2   3  305.37    7.80
  -2   2  -3  290.67    7.30
  -2   2  -3  301.97    8.10
  -2   2  -3  295.87    7.40
   2  -2   3  292.97    8.10
  -2  -2  -3  294.37    7.90
   2  -2   3  285.27    7.30
  -2  -2  -3  296.17    7.50
   2  -2   3  298.37    7.40
  -2  -2  -3  297.47    8.00
   2   2   4   31.90    2.40
  -2   2  -4   31.50    1.80
  -2   2  -4   31.80    1.70
  -2   2  -4   30.60    2.70
   2  -2   4   31.40    1.90
   2  -2   4   31.20    1.60
  -2  -2  -4   33.80    2.00
   2  -2   4   27.30    2.80
  -2  -2  -4   33.90    2.80
   2   2   5   83.69    3.20
  -2   2  -5   75.59    2.60
  -2   2  -5   73.69    3.90
   2   2   5   78.29    3.80
  -2   2  -5   78.79    2.90
  -2  -2  -5   85.79    4.10
   2  -2   5   83.19    3.00
   2  -2   5   79.89    4.50
  -2  -2  -5   84.49    3.70
  -2  -2  -5   81.19    3.10
   2  -2   5   78.49    2.60
   2   2   6   31.20    2.20
   2   2   6   32.10    3.00
  -2   2  -6   29.30    2.80
  -2   2  -6   31.70    1.50
  -2  -2  -6   30.70    2.90
   2  -2   6   28.80    2.10
   2  -2   6   27.00    3.00
   2  -2   6   30.40    1.50
  -2  -2  -6   29.90    2.00
  -2  -2  -6   33.70    2.60
   2   2   7   24.90    3.00
   2   2   7   20.60    2.10
  -2   2  -7   22.30    2.60
  -2   2  -7   20.80    1.20
   2  -2   7   23.50    2.10
   2  -2   7   18.30    2.80
  -2  -2  -7   24.90    2.70
  -2  -2  -7   24.90    2.80
   2   2   8   20.70    1.90
  -2   2  -8   18.40    2.80
   2   2   8   22.10    3.20
  -2  -2  -8   23.50    3.00
  -2  -2  -8   23.00    2.30
   2  -2   8   20.10    3.20
   2   2   9    5.90    2.60
  -2   2  -9    9.00    2.90
   2  -2   9    3.90    2.90
  -2  -2  -9    7.40    2.40
   2   2  10   35.50    4.30
  -2   2 -10   36.00    4.30
  -2  -2 -10   33.00    4.00
   2  -2  10   37.50    4.60
  -2   2 -11    8.70    3.00
   2   2  11    5.40    3.20
   2  -2  11    3.70    3.20
  -2  -2 -11    4.70    3.10
  -2   2 -12   17.10    3.70
   2   2  12   23.20    4.80
   2  -2  12   21.60    4.60
  -2  -2 -12   19.30    3.90
   2   2  13    4.70    3.90
  -2  -2 -13    1.40    3.60
  -2   3  13   11.70    4.70
   2  -3 -13    9.30    3.80
  -2   3  12   17.30    4.10
   2   3 -12   14.90    3.70
   2  -3 -12   21.90    3.90
  -2  -3  12   25.90    5.50
   2   3 -11   16.30    3.50
  -2   3  11   22.00    4.00
   2  -3 -11   17.00    3.50
  -2  -3  11   25.40    4.40
  -2   3  10   12.60    3.30
   2   3 -10   10.60    3.20
  -2  -3  10    8.30    3.90
   2  -3 -10   13.00    2.80
  -2   3   9    5.60    2.70
   2   3  -9    3.90    2.40
  -2   3   9    5.60    1.90
   2  -3  -9    6.40    2.80
  -2  -3   9    3.60    2.90
  -2  -3   9    6.90    2.30
   2  -3  -9    3.80    2.40
   2   3  -8   48.80    4.70
  -2   3   8   51.09    3.70
  -2   3   8   49.70    3.60
  -2   3   8   56.89    4.40
   2  -3  -8   52.79    3.50
   2  -3  -8   48.20    4.40
   2  -3  -8   52.99    4.20
  -2  -3   8   55.19    4.70
  -2  -3   8   51.59    3.90
   2   3  -7   19.10    2.70
  -2   3   7   15.90    2.10
  -2   3   7   18.10    2.80
  -2   3   7   19.00    2.20
  -2  -3   7   20.90    2.30
  -2  -3   7   23.30    3.10
   2  -3  -7   19.00    2.40
   2  -3  -7   25.20    3.00
   2  -3  -7   18.40    2.10
   2   3  -6  805.32   20.70
  -2   3   6  816.02   20.40
  -2   3   6  812.02   20.20
  -2   3   6  824.12   20.70
  -2  -3   6  798.62   20.80
   2  -3  -6  823.52   20.70
   2  -3  -6  811.22   20.10
   2  -3  -6  811.02   20.10
  -2  -3   6  817.32   20.20
  -2   3   5   10.90    2.00
  -2   3   5   10.10    1.80
   2   3  -5   10.00    2.00
   2   3  -5    8.60    2.00
  -2   3   5   11.10    1.70
   2  -3  -5   11.00    1.70
  -2  -3   5   13.20    1.90
   2  -3  -5   12.00    1.70
  -2  -3   5    8.40    2.00
   2  -3  -5   14.70    2.20
   2   3  -4  322.47    9.20
   2   3  -4  306.47    7.50
  -2   3   4  326.07    9.00
   2   3  -4  311.57    9.00
   2   3  -4  313.87    7.50
  -2   3   4  321.07    9.10
   2  -3  -4  324.97    8.90
   2  -3  -4  329.87    8.60
   2  -3  -4  325.17    9.00
   2  -3  -4  333.97    9.00
  -2  -3   4  316.07    9.00
  -2  -3   4  323.87    9.00
  -2   3   3 1240.18   28.50
   2   3  -3 1158.28   28.00
   2   3  -3 1160.98   27.30
  -2   3   3 1186.48   27.70
   2   3  -3 1215.08   28.30
   2  -3  -3 1239.38   28.20
   2  -3  -3 1243.98   28.00
  -2  -3   3 1143.79   27.20
  -2  -3   3 1154.48   28.00
   2  -3  -3 1208.98   28.20
  -2  -3   3 1228.98   28.20
   2   3  -2 1099.09   25.90
  -2   3   2 1125.39   25.80
  -2   3   2 1169.68   26.60
   2   3  -2 1131.19   26.30
   2   3  -2 1083.19   25.70
   2  -3  -2 1145.99   26.30
  -2  -3   2 1135.89   26.40
  -2  -3   2 1054.49   25.70
   2  -3  -2 1140.19   26.40
  -2   3   1   14.90    1.30
  -2   3   1   15.30    1.20
   2   3  -1   17.20    1.20
   2   3  -1   19.20    1.80
  -2   3   1   16.70    1.70
   2   3  -1   16.60    1.60
   2  -3  -1   15.10    1.50
   2  -3  -1   18.50    1.30
  -2  -3   1   15.00    1.40
  -2  -3   1   11.60    1.20
   2  -3  -1   18.30    1.80
   2  -3  -1   13.60    1.20
  -2  -3   1   15.70    1.10
  -2  -3   1   19.70    1.80
  -2   3   0  488.75   11.30
  -2   3   0  484.15   11.90
  -2   3   0  490.55   11.40
   2   3   0  488.95   11.70
   2  -3   0  474.85   11.70
   2  -3   0  468.25   11.70
   2  -3   0  421.86   11.20
  -2  -3   0  474.95   11.80
   2  -3   0  479.15   11.30
  -2  -3   0  487.15   11.90
  -2   3  -1   60.59    2.40
  -2   3  -1   65.69    2.90
   2   3   1   63.79    1.80
   2   3   1   61.79    1.80
  -2   3  -1   66.39    2.60
   2   3   1   68.19    2.80
   2  -3   1   65.09    2.80
  -2  -3  -1   65.19    2.90
  -2  -3  -1   65.39    2.80
   2   3   2   10.20    1.30
  -2   3  -2    7.00    1.00
   2   3   2   10.80    1.10
  -2   3  -2    8.40    1.30
   2   3   2   11.90    1.20
  -2   3  -2    7.50    1.10
  -2  -3  -2   10.20    1.30
   2  -3   2    5.40    1.10
   2  -3   2    8.60    1.20
  -2  -3  -2   10.60    1.50
  -2  -3  -2   10.80    1.40
   2  -3   2    7.50    1.00
   2   3   3   27.20    2.10
   2   3   3   30.90    2.30
  -2   3  -3   31.10    2.00
  -2   3  -3   31.20    1.70
  -2   3  -3   24.70    2.20
  -2  -3  -3   29.60    2.50
  -2  -3  -3   29.80    2.40
   2  -3   3   35.10    2.60
   2  -3   3   29.20    2.10
   2  -3   3   26.60    1.70
  -2   3  -4   19.60    2.10
  -2   3  -4   25.80    1.60
  -2   3  -4   28.70    2.00
   2   3   4   21.10    2.10
   2   3   4   26.30    2.30
   2  -3   4   27.00    2.20
  -2  -3  -4   23.10    2.20
   2  -3   4   25.60    2.60
  -2  -3  -4   19.00    1.90
   2  -3   4   21.90    1.60
  -2  -3  -4   25.00    2.60
   2   3   5  223.38    6.80
  -2   3  -5  204.28    6.90
  -2   3  -5  210.28    5.50
   2  -3   5  202.28    5.40
   2  -3   5  215.08    6.10
  -2  -3  -5  214.28    6.20
  -2  -3  -5  210.68    6.80
  -2  -3  -5  214.98    6.80
   2  -3   5  204.48    7.10
  -2   3  -6    9.40    1.00
   2   3   6    9.80    1.90
   2   3   6    8.90    1.50
  -2   3  -6    9.40    2.00
  -2   3  -6   10.00    1.10
  -2  -3  -6    9.40    1.40
   2  -3   6    6.50    2.10
   2  -3   6    8.70    1.40
   2  -3   6   10.50    1.00
  -2  -3  -6    7.20    1.70
   2   3   7    8.90    1.50
   2   3   7    7.60    2.00
  -2   3  -7    5.80    2.10
   2  -3   7    6.90    2.40
  -2  -3  -7    8.60    2.00
  -2  -3  -7    7.10    1.40
   2  -3   7    7.60    1.50
  -2  -3  -7    5.90    1.80
   2   3   8    1.40    2.20
   2   3   8   -0.40    1.20
  -2   3  -8   -0.60    2.10
   2  -3   8   -3.80    2.20
  -2  -3  -8    1.30    2.00
  -2  -3  -8   -2.60    1.50
  -2   3  -9   23.40    3.40
   2   3   9   34.20    4.10
  -2  -3  -9   23.80    2.70
   2  -3   9   30.30    4.20
  -2  -3  -9   24.00    3.40
  -2   3 -10    2.90    2.70
   2   3  10    6.00    3.30
  -2  -3 -10    5.10    2.50
   2  -3  10    7.00    3.50
   2   3  11    3.10    3.00
  -2   3 -11   -1.90    2.60
  -2  -3 -11    4.40    3.00
   2  -3  11    0.90    3.20
  -2   3 -12   -1.70    2.90
   2   3  12   -1.80    3.60
   2  -3  12    1.50    3.60
  -2  -3 -12   -2.60    2.60
   2   3  13    7.30    4.90
  -2  -3 -13    0.50    3.40
  -2   4  13    1.90    4.60
   2  -4 -13   -2.80    3.20
   2   4 -12    3.10    3.20
  -2   4  12    5.60    3.50
  -2  -4  12    4.90    4.70
   2  -4 -12    8.40    3.40
   2   4 -11    3.60    3.30
  -2   4  11    6.70    3.30
   2  -4 -11    2.00    2.50
  -2  -4  11    7.30    3.90
  -2   4  10   23.50    3.90
   2   4 -10   21.00    3.50
  -2  -4  10   26.80    4.30
   2  -4 -10   22.40    3.40
  -2   4   9    2.30    1.90
   2   4  -9    6.60    3.00
  -2   4   9    3.30    2.80
  -2   4   9    3.80    1.90
   2  -4  -9    6.00    2.50
  -2  -4   9    2.20    3.00
  -2  -4   9    6.10    3.00
   2  -4  -9    2.10    1.80
   2  -4  -9    0.20    2.80
   2   4  -8   -0.80    2.30
  -2   4   8   -3.50    2.10
  -2   4   8   -0.20    1.60
  -2   4   8   -0.40    1.60
   2  -4  -8   -0.60    1.60
  -2  -4   8   -1.60    1.90
  -2  -4   8   -4.20    2.10
   2  -4  -8   -0.30    2.40
   2  -4  -8   -1.60    1.90
  -2   4   7   17.30    2.30
  -2   4   7   14.20    2.20
   2   4  -7   12.70    2.70
  -2   4   7   12.10    2.40
   2  -4  -7    9.10    1.80
   2  -4  -7   15.70    2.30
  -2  -4   7   13.90    2.60
  -2  -4   7   11.30    2.30
   2  -4  -7   17.10    2.60
   2   4  -6   34.80    3.40
  -2   4   6   27.60    2.90
  -2   4   6   27.90    2.90
  -2   4   6   31.10    3.20
   2  -4  -6   31.10    3.00
   2  -4  -6   32.10    2.90
  -2  -4   6   33.70    3.20
   2  -4  -6   30.00    2.90
  -2  -4   6   35.50    3.30
   2  -4  -6   33.80    3.00
  -2   4   5  186.68    6.20
   2   4  -5  188.28    6.80
  -2   4   5  187.28    5.80
  -2   4   5  182.68    6.20
  -2   4   5  174.78    6.60
   2  -4  -5  190.88    6.00
   2  -4  -5  181.68    6.10
   2  -4  -5  195.68    6.50
  -2  -4   5  183.98    6.40
  -2  -4   5  180.38    6.30
   2  -4  -5  192.78    6.30
  -2   4   4  841.32   20.90
   2   4  -4  797.32   19.30
   2   4  -4  817.02   19.40
  -2   4   4  848.32   20.00
   2   4  -4  871.21   20.90
   2  -4  -4  819.42   20.00
  -2  -4   4  843.52   20.50
   2  -4  -4  836.22   20.50
   2  -4  -4  831.52   20.60
  -2  -4   4  823.62   20.60
   2  -4  -4  868.01   20.30
  -2  -4   4  803.52   19.20
   2   4  -3  153.18    4.60
   2   4  -3  165.08    5.60
  -2   4   3  159.28    5.70
  -2   4   3  160.98    4.80
   2  -4  -3  157.98    5.40
   2  -4  -3  154.28    5.50
  -2  -4   3  149.59    4.50
  -2  -4   3  161.28    5.50
  -2   4   2   68.09    3.50
  -2   4   2   65.99    2.60
   2   4  -2   68.99    3.20
  -2  -4   2   64.49    2.80
   2  -4  -2   66.69    2.60
   2  -4  -2   65.99    3.30
   2  -4  -2   62.39    3.30
  -2  -4   2   67.69    2.70
  -2  -4   2   73.89    3.70
   2   4  -1   44.30    2.70
  -2   4   1   50.59    3.00
  -2   4   1   47.10    2.20
  -2   4   1   42.50    1.90
  -2  -4   1   48.80    2.90
   2  -4  -1   43.20    2.70
   2  -4  -1   44.40    1.90
  -2  -4   1   43.90    1.70
  -2  -4   1   43.00    2.60
   2  -4  -1   49.10    2.70
  -2  -4   1   42.70    1.80
  -2   4   0 5096.59  114.39
   2   4   0 5035.70  114.09
  -2   4   0 5091.59  113.79
  -2   4   0 5098.09  114.69
  -2  -4   0 4836.62  114.09
  -2  -4   0 5185.58  113.79
   2  -4   0 5013.00  114.39
   2  -4   0 4995.60  114.09
   2  -4   0 4955.40  113.59
  -2   4  -1 1203.98   28.40
   2   4   1 1240.18   28.60
   2   4   1 1215.58   27.40
  -2   4  -1 1255.97   28.90
  -2  -4  -1 1250.47   28.90
   2  -4   1 1208.68   28.20
   2  -4   1 1212.78   28.60
  -2  -4  -1 1235.28   28.90
   2  -4   1 1195.08   28.70
   2   4   2  246.08    7.00
  -2   4  -2  245.88    7.10
   2   4   2  245.68    6.20
   2   4   2  248.28    6.10
  -2  -4  -2  255.17    7.50
   2  -4   2  242.28    7.10
  -2  -4  -2  246.38    7.30
   2   4   3   59.79    3.00
  -2   4  -3   62.19    3.00
  -2   4  -3   63.69    3.40
   2   4   3   62.99    2.80
  -2  -4  -3   64.29    3.10
  -2  -4  -3   65.69    3.70
  -2  -4  -3   66.79    3.40
   2  -4   3   62.69    3.30
   2  -4   3   59.39    3.40
   2   4   4   15.70    1.80
   2   4   4   19.20    1.90
  -2   4  -4   20.80    2.00
  -2   4  -4   12.80    2.00
  -2  -4  -4   16.90    2.30
   2  -4   4   18.30    1.90
  -2  -4  -4   15.00    1.80
   2  -4   4   16.70    2.20
   2   4   5   19.90    2.00
  -2   4  -5   19.20    2.30
   2   4   5   21.00    2.10
  -2   4  -5   21.00    1.50
  -2   4  -5   24.20    1.90
  -2  -4  -5   24.80    2.40
  -2  -4  -5   19.00    2.10
   2  -4   5   19.50    2.60
   2  -4   5   18.30    1.90
  -2  -4  -5   21.80    2.40
   2   4   6  187.08    6.40
  -2   4  -6  166.68    4.60
   2   4   6  175.28    6.30
  -2   4  -6  190.08    7.00
  -2   4  -6  171.08    4.70
  -2  -4  -6  181.08    6.40
  -2  -4  -6  180.58    6.60
   2  -4   6  161.58    6.60
  -2  -4  -6  180.28    5.90
   2  -4   6  173.08    5.70
   2   4   7   57.69    3.40
   2   4   7   57.29    3.90
   2   4   7   54.99    3.80
  -2   4  -7   54.69    4.20
   2  -4   7   55.89    3.30
  -2  -4  -7   55.19    4.10
   2  -4   7   56.99    4.40
  -2  -4  -7   58.49    3.30
   2   4   8   11.80    1.90
  -2   4  -8   10.40    2.50
   2   4   8   10.40    2.50
  -2  -4  -8    9.70    1.80
   2  -4   8    7.90    2.70
  -2  -4  -8   11.90    2.50
  -2  -4  -8    9.40    2.30
  -2   4  -9    6.80    2.70
   2   4   9    0.90    2.60
   2  -4   9    4.70    2.90
  -2  -4  -9    2.20    2.00
  -2  -4  -9    0.10    2.30
   2   4  10   72.39    5.90
  -2   4 -10   83.99    6.40
   2  -4  10   65.99    6.10
  -2  -4 -10   68.69    5.70
  -2   4 -11   20.20    3.80
   2   4  11   19.30    3.80
  -2  -4 -11   20.90    3.80
   2  -4  11   30.30    5.10
   2   4  12    8.50    2.80
  -2   4 -12    5.80    3.30
   2   4  12    7.30    4.20
  -2  -4 -12    9.30    3.20
   2  -4  12    8.00    4.10
   2   4  13   -2.00    4.20
  -2   5  13    0.00    2.80
  -2   5  13    4.70    6.00
  -2   5  12   -0.40    2.30
   2   5 -12   -6.10    2.80
  -2   5  12    0.50    3.20
   2  -5 -12   -1.50    2.60
  -2  -5  12   -0.90    3.80
  -2   5  11    1.20    2.90
  -2   5  11    3.60    2.40
   2   5 -11    1.70    3.20
   2  -5 -11    2.40    2.70
  -2  -5  11    4.30    3.50
  -2   5  10   61.89    4.70
  -2   5  10   57.19    5.60
   2   5 -10   47.10    4.80
   2  -5 -10   61.49    5.20
  -2  -5  10   54.19    5.50
   2   5  -9    9.00    3.20
  -2   5   9    7.40    2.30
  -2   5   9    9.00    2.30
  -2   5   9   10.70    3.20
  -2   5   9    6.50    2.20
  -2  -5   9   10.30    3.30
   2  -5  -9    9.60    2.30
   2  -5  -9   10.60    2.60
   2  -5  -9    8.20    3.30
  -2   5   8   50.19    3.90
  -2   5   8   51.19    3.80
  -2   5   8   45.70    4.50
   2   5  -8   50.19    4.70
  -2   5   8   46.40    4.30
   2  -5  -8   50.29    4.20
   2  -5  -8   49.40    4.50
  -2  -5   8   46.00    4.70
  -2  -5   8   49.40    4.40
  -2   5   7    0.40    1.40
  -2   5   7   -0.10    1.60
  -2   5   7   -1.30    1.70
  -2   5   7   -0.90    1.90
   2   5  -7   -0.30    2.00
   2  -5  -7    0.70    1.80
  -2  -5   7   -1.40    2.00
   2  -5  -7    0.30    1.80
   2  -5  -7   -0.20    1.60
   2  -5  -7   -5.00    1.90
  -2  -5   7    1.10    2.10
   2   5  -6    3.30    1.90
  -2   5   6    2.40    1.90
  -2   5   6    3.60    1.80
  -2   5   6    0.30    1.60
  -2   5   6    2.70    1.30
   2  -5  -6    1.30    1.50
   2  -5  -6    2.20    1.70
  -2  -5   6    4.80    2.20
  -2  -5   6    3.60    1.90
   2  -5  -6    2.20    1.80
   2  -5  -6    4.70    1.90
  -2   5   5  139.59    6.10
   2   5  -5  150.78    6.00
  -2   5   5  151.98    5.30
   2   5  -5  134.79    4.20
  -2   5   5  149.79    5.10
   2  -5  -5  143.99    5.70
  -2  -5   5  145.39    5.80
  -2  -5   5  154.48    5.80
   2  -5  -5  145.19    5.90
   2  -5  -5  148.09    5.20
  -2   5   4   11.30    1.50
  -2   5   4   10.50    2.10
   2   5  -4    9.60    1.90
   2   5  -4    9.50    1.30
  -2  -5   4   10.60    2.10
  -2  -5   4   10.20    1.20
   2  -5  -4   10.40    1.90
   2  -5  -4   12.90    1.70
   2  -5  -4   10.80    2.00
   2  -5  -4   12.90    1.60
   2   5  -3  112.99    4.70
  -2   5   3  111.19    5.00
  -2   5   3  113.09    4.00
  -2  -5   3  103.49    3.90
   2  -5  -3  108.09    4.60
   2  -5  -3  114.29    4.00
  -2  -5   3  117.09    4.30
   2  -5  -3  114.39    4.80
  -2  -5   3  110.49    4.90
  -2   5   2  208.78    6.10
   2   5  -2  219.98    6.80
  -2   5   2  204.78    7.10
   2  -5  -2  204.88    6.80
   2  -5  -2  204.58    6.80
  -2  -5   2  216.38    7.00
  -2  -5   2  207.68    5.90
  -2  -5   2  206.98    6.30
   2  -5  -2  215.68    5.80
  -2   5   1    1.90    1.60
   2   5  -1    3.20    1.50
  -2   5   1    2.00    1.10
   2  -5  -1    2.60    0.90
   2  -5  -1    1.40    1.50
  -2  -5   1    0.80    1.50
  -2  -5   1    2.80    1.90
  -2  -5   1    1.70    0.80
  -2  -5   1    2.00    0.70
   2  -5  -1    2.40    1.60
   2   5   0   35.30    2.50
  -2   5   0   32.20    2.40
  -2   5   0   35.30    3.00
   2  -5   0   34.20    2.80
  -2  -5   0   32.10    3.10
  -2  -5   0   32.70    2.80
   2  -5   0   27.90    2.60
   2  -5   0   33.30    1.90
   2   5   1    0.90    1.20
  -2   5  -1    0.30    1.10
  -2   5  -1    0.40    1.30
   2  -5   1    1.00    1.30
  -2  -5  -1    0.90    1.50
   2  -5   1    0.70    1.10
  -2  -5  -1    1.90    1.70
   2  -5   1    2.20    1.70
   2   5   2  784.72   18.00
   2   5   2  797.32   18.00
  -2   5  -2  814.02   19.30
   2   5   2  780.92   19.10
   2  -5   2  778.12   19.40
   2  -5   2  732.13   18.80
  -2  -5  -2  793.52   19.70
  -2  -5  -2  783.22   19.50
   2   5   3  323.77    8.30
  -2   5  -3  321.87    9.30
   2   5   3  326.87    9.10
  -2   5  -3  327.47    9.00
   2  -5   3  298.47    8.90
  -2  -5  -3  329.07    9.70
  -2  -5  -3  344.17    9.50
   2  -5   3  324.87    9.20
   2   5   4  125.09    4.30
  -2   5  -4  123.09    5.10
  -2   5  -4  125.39    4.30
   2   5   4  122.69    4.80
  -2  -5  -4  117.39    4.80
   2  -5   4  124.79    5.00
   2  -5   4  114.49    4.70
  -2  -5  -4  120.49    4.90
  -2  -5  -4  122.09    5.20
  -2   5  -5   53.49    3.80
  -2   5  -5   54.59    2.70
   2   5   5   55.99    3.30
   2   5   5   58.39    3.30
  -2  -5  -5   56.49    3.80
   2  -5   5   59.19    3.40
   2  -5   5   53.19    3.50
  -2  -5  -5   53.59    3.30
  -2   5  -6   17.60    1.50
   2   5   6   21.80    2.40
   2   5   6   19.80    2.30
  -2   5  -6   23.80    3.00
  -2  -5  -6   19.00    2.40
  -2  -5  -6   18.80    2.60
   2  -5   6   20.30    2.20
  -2  -5  -6   20.80    2.20
   2  -5   6   24.90    3.10
   2   5   7   10.70    2.30
   2   5   7   10.80    2.20
   2   5   7   12.00    2.00
  -2   5  -7   12.20    2.50
  -2  -5  -7   14.60    2.60
   2  -5   7   11.50    2.00
  -2  -5  -7    8.20    2.30
   2  -5   7   10.80    2.70
  -2  -5  -7   11.20    2.00
   2   5   8  138.29    6.10
  -2   5  -8  117.79    6.60
   2   5   8  132.09    5.40
   2   5   8  129.19    6.10
   2  -5   8  128.79    6.60
  -2  -5  -8  125.49    6.20
  -2  -5  -8   97.39    5.50
  -2  -5  -8  119.79    5.20
   2   5   9    1.60    2.60
  -2   5  -9   -0.30    2.40
   2   5   9    0.20    1.70
  -2  -5  -9    1.70    2.20
   2  -5   9   -1.70    2.70
  -2  -5  -9   -1.70    1.90
   2   5  10    0.50    2.80
   2   5  10   -2.10    2.00
  -2   5 -10   -2.00    2.90
   2  -5  10    3.10    3.20
  -2  -5 -10   -0.40    2.60
   2   5  11   -1.70    2.20
   2   5  11   -0.80    2.60
  -2   5 -11    1.50    2.90
   2  -5  11   -2.20    3.10
  -2  -5 -11    1.30    2.90
  -2   5 -12    4.00    3.40
   2   5  12    7.80    4.00
   2   5  12    7.40    2.70
   2  -5  12    5.30    4.40
  -2  -5 -12    2.20    2.90
   2   6 -12    7.20    4.20
  -2   6  12    4.90    3.40
  -2   6  12    5.80    2.70
  -2  -6  12   10.70    5.20
   2  -6 -12    7.70    3.30
  -2   6  11    8.30    2.50
  -2   6  11    8.20    3.20
   2   6 -11    1.10    3.00
  -2  -6  11    4.30    4.20
   2  -6 -11    3.50    2.80
   2   6 -10    0.40    3.10
  -2   6  10    2.00    2.60
  -2   6  10    5.50    2.20
   2  -6 -10    3.60    2.50
  -2  -6  10    5.80    3.70
   2   6  -9    6.10    3.20
  -2   6   9    5.80    2.40
  -2   6   9    9.10    3.10
  -2   6   9   11.50    2.50
  -2   6   9   10.70    2.30
   2  -6  -9   14.50    3.40
  -2  -6   9    9.10    3.30
   2  -6  -9    8.40    2.50
  -2   6   8   61.79    4.90
   2   6  -8   68.59    5.80
  -2   6   8   62.09    4.40
  -2   6   8   64.29    4.20
  -2   6   8   58.09    5.20
   2  -6  -8   60.79    4.50
  -2  -6   8   62.09    5.60
  -2  -6   8   54.79    5.00
   2  -6  -8   66.39    5.00
   2  -6  -8   65.39    4.50
   2  -6  -8   61.79    5.10
  -2   6   7    9.40    2.10
   2   6  -7    7.60    2.50
  -2   6   7   10.40    2.60
  -2   6   7   11.10    1.90
  -2   6   7    8.60    2.30
  -2  -6   7   11.20    2.70
   2  -6  -7    8.10    2.10
   2  -6  -7    8.90    2.50
   2  -6  -7    8.40    2.50
  -2  -6   7    6.90    2.70
   2  -6  -7   11.70    2.20
  -2   6   6    2.50    1.40
  -2   6   6    3.20    1.80
  -2   6   6    2.10    1.70
  -2   6   6    3.60    2.20
   2   6  -6    0.90    2.00
   2  -6  -6    2.30    1.60
  -2  -6   6    2.50    2.20
   2  -6  -6    6.00    1.90
   2  -6  -6    0.00    0.60
  -2  -6   6    1.40    2.10
   2  -6  -6    1.90    2.00
  -2   6   5  159.88    5.50
  -2   6   5  155.78    5.50
  -2   6   5  156.68    6.60
   2   6  -5  154.38    4.90
   2   6  -5  149.59    6.30
  -2  -6   5  156.28    6.40
   2  -6  -5  157.28    6.30
   2  -6  -5  152.48    5.50
  -2  -6   5  143.59    5.60
   2  -6  -5  159.58    6.20
  -2   6   4    7.50    1.40
   2   6  -4    9.00    1.90
   2   6  -4    6.70    1.40
  -2   6   4    8.90    2.30
  -2  -6   4    7.40    1.80
   2  -6  -4    9.80    2.10
   2  -6  -4    8.70    1.60
   2  -6  -4   10.10    2.20
  -2  -6   4    7.60    1.30
  -2  -6   4   11.80    2.20
  -2   6   3   74.89    4.80
  -2   6   3   85.39    3.50
   2   6  -3   81.49    4.10
  -2  -6   3   80.69    3.50
   2  -6  -3   84.09    3.30
  -2  -6   3   77.19    3.50
   2  -6  -3   81.89    4.50
   2  -6  -3   86.59    4.60
  -2  -6   3   83.09    4.40
   2   6  -2   22.60    2.30
  -2   6   2   27.20    2.30
  -2   6   2   20.80    2.50
   2  -6  -2   19.70    2.40
   2  -6  -2   23.70    2.60
   2  -6  -2   28.90    1.90
  -2  -6   2   28.40    3.00
  -2  -6   2   24.60    2.70
  -2  -6   2   25.10    2.00
  -2   6   1  156.18    5.00
   2   6  -1  146.79    5.40
  -2   6   1  148.09    5.90
   2  -6  -1  151.38    4.40
  -2  -6   1  140.59    4.00
  -2  -6   1  146.99    4.00
  -2  -6   1  152.78    5.60
   2  -6  -1  149.88    5.80
   2  -6  -1  147.69    5.70
  -2  -6   1  162.48    6.30
  -2   6   0  122.39    4.50
   2   6   0  115.19    4.60
  -2   6   0  129.89    5.30
   2  -6   0  113.49    4.80
   2  -6   0  119.09    3.70
  -2  -6   0  113.59    4.90
  -2  -6   0  121.59    5.30
   2  -6   0  116.49    5.10
   2   6   1    4.20    1.60
  -2   6  -1    3.70    1.30
  -2   6  -1    3.50    1.80
   2  -6   1    0.70    1.60
   2  -6   1    3.40    1.70
  -2  -6  -1    4.40    1.80
   2  -6   1    5.40    1.20
  -2  -6  -1    5.30    1.90
   2   6   2  492.95   12.90
   2   6   2  494.75   11.40
   2   6   2  495.45   11.50
  -2   6  -2  498.55   13.00
  -2   6  -2  439.36   12.90
  -2  -6  -2  510.65   13.60
   2  -6   2  483.85   13.20
  -2  -6  -2  503.35   13.60
   2  -6   2  509.05   12.90
   2  -6   2  495.15   12.50
  -2   6  -3    1.50    1.40
  -2   6  -3    6.10    1.80
   2   6   3    3.00    1.40
   2   6   3    3.70    1.00
   2  -6   3    3.80    1.80
  -2  -6  -3    3.40    1.70
   2  -6   3    1.40    1.10
  -2  -6  -3    2.50    1.70
   2   6   4   19.10    1.80
  -2   6  -4   23.90    2.40
  -2   6  -4   21.20    2.60
   2   6   4   15.80    1.90
   2  -6   4   16.90    2.20
  -2  -6  -4   18.20    2.20
  -2  -6  -4   14.40    2.30
   2  -6   4   19.20    2.40
   2   6   5   24.10    2.50
  -2   6  -5   20.10    2.80
  -2   6  -5   28.00    2.60
   2   6   5   30.80    2.60
   2  -6   5   26.00    2.60
  -2  -6  -5   26.50    2.80
  -2  -6  -5   32.20    3.50
   2  -6   5   28.50    3.00
   2   6   6    4.10    1.70
   2   6   6    3.90    1.70
  -2   6  -6    2.40    1.60
  -2   6  -6    4.80    2.30
   2  -6   6    5.50    1.90
  -2  -6  -6    3.40    2.00
  -2  -6  -6    3.10    1.80
   2  -6   6    4.40    2.10
  -2  -6  -6    1.40    0.90
   2   6   7    1.80    1.70
  -2   6  -7    3.00    2.50
   2   6   7    1.30    1.80
  -2  -6  -7    0.90    1.80
   2  -6   7    2.10    1.80
   2  -6   7    0.80    2.20
  -2  -6  -7    0.60    1.90
  -2  -6  -7    0.10    2.20
   2   6   8    4.30    2.00
  -2   6  -8    2.90    2.80
   2   6   8    1.80    1.80
   2   6   8    3.00    2.20
  -2  -6  -8    0.80    1.80
  -2  -6  -8    0.30    2.40
   2  -6   8    2.90    2.60
  -2  -6  -8    3.20    2.30
  -2   6  -9   59.69    5.50
   2   6   9   70.89    5.30
   2   6   9   76.39    5.10
   2  -6   9   64.09    5.60
  -2  -6  -9   65.59    5.30
  -2  -6  -9   72.69    5.50
  -2   6 -10    5.10    2.90
   2   6  10    2.00    2.60
   2   6  10    2.50    2.00
   2  -6  10    4.90    3.30
  -2  -6 -10    0.80    2.50
  -2   6 -11   10.90    3.40
   2   6  11   17.80    3.20
   2   6  11   14.70    4.00
   2  -6  11   18.70    4.70
  -2  -6 -11   16.50    3.40
   2   6  12    0.10    2.20
   2   6  12   -4.20    3.60
  -2  -6 -12   -2.70    2.80
   2  -6  12   -1.80    3.80
  -2   7  12    5.30    2.80
  -2   7  12    4.50    5.20
   2  -7 -12    4.70    3.40
  -2  -7  12    5.80    5.30
  -2   7  11   -2.70    3.20
   2   7 -11   -2.60    3.40
  -2   7  11    0.70    2.40
  -2  -7  11    0.20    4.10
   2  -7 -11   -3.10    2.70
   2   7 -10   11.80    3.50
  -2   7  10   21.70    4.80
  -2   7  10   16.10    2.80
  -2   7  10   25.50    4.10
   2  -7 -10   16.80    3.00
  -2  -7  10   20.20    4.60
  -2   7   9   10.20    2.60
  -2   7   9   11.50    2.40
  -2   7   9    5.20    2.70
  -2   7   9   12.80    3.10
   2   7  -9    4.90    3.00
   2  -7  -9   11.30    3.10
   2  -7  -9   11.40    2.70
   2  -7  -9   10.20    2.90
   2  -7  -9   12.10    2.60
  -2  -7   9   13.20    3.80
  -2   7   8    5.10    2.40
  -2   7   8    8.40    2.60
  -2   7   8    3.80    2.80
  -2   7   8    5.70    1.90
   2   7  -8    3.90    2.60
   2  -7  -8    4.70    2.10
   2  -7  -8    3.40    2.10
   2  -7  -8    7.10    2.70
  -2  -7   8    4.90    2.80
  -2  -7   8    7.20    3.20
   2  -7  -8    6.00    2.50
  -2   7   7  210.88    7.60
  -2   7   7  206.38    8.70
  -2   7   7  219.18    7.40
   2   7  -7  203.48    8.70
  -2   7   7  195.48    7.80
   2  -7  -7  212.48    8.30
   2  -7  -7  193.78    7.60
  -2  -7   7  201.78    8.10
   2  -7  -7  203.28    7.40
  -2  -7   7  198.38    8.20
   2   7  -6   38.60    3.80
  -2   7   6   35.50    3.10
  -2   7   6   29.00    3.50
  -2   7   6   37.90    3.40
   2  -7  -6   37.80    3.40
   2  -7  -6   40.50    4.20
  -2  -7   6   39.00    3.90
   2  -7  -6   29.20    3.10
  -2  -7   6   42.50    4.40
   2   7  -5    3.60    2.30
   2   7  -5    4.70    1.40
  -2   7   5    3.20    2.40
  -2   7   5    4.90    1.50
  -2   7   5    4.40    1.60
   2  -7  -5    7.30    2.30
  -2  -7   5    6.80    1.40
  -2  -7   5    5.10    1.90
   2  -7  -5    6.40    2.40
  -2  -7   5    4.40    2.20
   2  -7  -5    3.60    1.70
   2   7  -4   90.59    4.20
  -2   7   4   87.99    4.00
  -2   7   4   95.29    5.30
   2   7  -4   90.99    4.80
  -2  -7   4   91.69    3.90
   2  -7  -4   91.99    5.00
  -2  -7   4   91.99    5.20
   2  -7  -4   89.49    3.90
  -2  -7   4   92.29    4.10
   2  -7  -4   90.69    4.80
  -2   7   3    6.00    1.40
   2   7  -3    7.70    1.80
  -2   7   3    6.80    2.10
   2  -7  -3    6.20    1.90
   2  -7  -3    6.80    2.20
  -2  -7   3    5.40    1.40
  -2  -7   3    6.20    1.60
   2  -7  -3    9.50    1.40
  -2  -7   3    5.60    2.00
   2   7  -2  231.38    7.70
  -2   7   2  235.38    7.10
  -2   7   2  238.18    8.50
   2  -7  -2  236.08    8.00
   2  -7  -2  232.98    6.40
  -2  -7   2  236.18    7.50
   2  -7  -2  233.18    8.10
  -2  -7   2  240.68    8.10
  -2  -7   2  224.48    6.30
   2   7  -1  179.38    6.30
  -2   7   1  172.38    5.60
  -2   7   1  169.68    6.90
   2  -7  -1  164.78    6.50
  -2  -7   1  181.78    6.80
  -2  -7   1  168.58    4.50
  -2  -7   1  179.38    6.40
   2  -7  -1  168.58    6.60
  -2  -7   1  165.48    4.40
   2  -7  -1  162.98    4.80
  -2   7   0  440.96   12.60
   2   7   0  443.86   11.90
  -2   7   0  433.16   11.60
  -2  -7   0  427.56   12.50
   2  -7   0  434.46   12.50
  -2  -7   0  435.36   12.20
   2  -7   0  445.16   10.70
   2  -7   0  417.46   12.10
  -2   7  -1  590.04   15.90
  -2   7  -1  606.74   15.40
   2   7   1  583.24   15.40
  -2  -7  -1  627.14   16.30
   2  -7   1  614.64   14.50
   2  -7   1  591.54   15.60
  -2  -7  -1  578.34   15.90
   2  -7   1  569.34   15.90
   2   7   2  177.38    4.50
   2   7   2  176.58    4.40
   2   7   2  183.98    6.40
  -2   7  -2  176.38    6.40
  -2   7  -2  195.98    6.80
  -2  -7  -2  195.88    7.10
   2  -7   2  186.58    5.70
  -2  -7  -2  180.38    6.80
   2  -7   2  179.08    6.70
   2  -7   2  180.58    6.40
   2   7   3  197.28    5.30
  -2   7  -3  188.38    6.80
  -2   7  -3  201.78    6.80
   2   7   3  203.58    6.70
  -2  -7  -3  199.98    7.30
  -2  -7  -3  191.88    7.30
   2  -7   3  197.28    6.30
   2  -7   3  190.08    6.90
  -2   7  -4    3.20    1.80
   2   7   4   -1.10    1.20
  -2   7  -4   -0.50    1.40
   2   7   4    2.10    1.10
   2  -7   4    1.60    1.80
  -2  -7  -4    1.70    1.90
  -2  -7  -4   -1.20    1.80
   2   7   5   30.30    2.80
  -2   7  -5   34.50    2.80
  -2   7  -5   18.90    2.70
   2   7   5   32.50    2.70
   2  -7   5   28.00    3.00
  -2  -7  -5   32.00    3.60
  -2  -7  -5   32.50    3.30
   2  -7   5   31.30    3.20
   2   7   6   32.30    3.10
  -2   7  -6   35.10    3.80
   2   7   6   37.10    3.20
   2  -7   6   38.90    4.00
   2  -7   6   36.30    3.70
  -2  -7  -6   36.40    3.90
  -2  -7  -6   35.70    3.80
  -2   7  -7   17.80    3.10
   2   7   7   19.00    2.70
   2   7   7   19.50    2.70
   2  -7   7   18.90    3.50
   2  -7   7   20.20    2.90
  -2  -7  -7   19.30    2.90
  -2  -7  -7   16.70    3.10
  -2   7  -8   14.30    3.20
   2   7   8   16.60    2.60
   2   7   8   18.70    3.00
   2   7   8   19.60    2.80
   2  -7   8   16.00    3.40
  -2  -7  -8   22.20    3.60
  -2  -7  -8   18.80    2.80
  -2  -7  -8   17.90    2.80
  -2   7  -9    3.20    3.20
   2   7   9    0.70    2.50
   2   7   9    1.30    1.90
  -2  -7  -9    5.10    2.40
   2  -7   9    4.00    3.40
  -2  -7  -9    2.30    2.80
   2   7  10   42.50    4.20
  -2   7 -10   29.00    4.30
   2   7  10   38.50    4.60
   2   7  10   32.60    4.30
  -2  -7 -10   29.10    3.90
  -2  -7 -10   34.50    4.20
   2  -7  10   26.90    4.60
   2   7  11    3.20    2.30
  -2   7 -11    3.50    3.80
  -2  -7 -11    0.50    2.50
   2  -7  11   -0.80    3.40
   2   7  12    2.90    2.60
  -2  -7 -12    3.10    3.10
  -2   8  11    0.40    2.30
   2   8 -11   -2.20    3.80
   2  -8 -11   -1.30    2.90
  -2  -8  11    4.10    4.30
  -2   8  10   27.30    4.30
   2   8 -10   37.40    5.20
  -2   8  10   32.50    3.70
   2  -8 -10   35.30    4.40
   2  -8 -10   31.60    3.90
  -2  -8  10   26.40    4.60
  -2   8   9    3.50    2.60
  -2   8   9    4.40    2.20
  -2   8   9    6.60    2.70
  -2   8   9    7.00    3.60
   2   8  -9    1.30    3.40
   2  -8  -9    6.40    2.70
   2  -8  -9    4.20    2.70
  -2  -8   9    2.70    3.50
   2   8  -8    1.70    3.00
  -2   8   8    2.10    2.40
  -2   8   8    2.80    2.90
  -2   8   8   -0.60    2.20
  -2   8   8    2.10    1.70
   2  -8  -8    1.50    2.80
  -2  -8   8    1.50    2.80
   2  -8  -8    0.90    2.40
  -2  -8   8   -2.30    2.80
   2  -8  -8    0.20    2.40
  -2   8   7  130.99    5.90
  -2   8   7  139.79    7.80
   2   8  -7  127.99    7.00
  -2   8   7  135.19    6.90
  -2   8   7  131.99    6.20
  -2  -8   7  145.39    6.80
   2  -8  -7  129.99    6.10
  -2  -8   7  137.39    7.00
   2  -8  -7  144.49    7.50
   2  -8  -7  139.39    6.90
  -2   8   6    4.00    1.90
  -2   8   6    2.10    2.70
   2   8  -6   -2.90    2.30
  -2   8   6   -0.60    1.50
  -2  -8   6   -0.30    2.60
   2  -8  -6    1.60    2.10
   2  -8  -6   -1.10    1.80
  -2  -8   6    1.10    1.80
   2  -8  -6    0.40    2.60
  -2   8   5   12.10    2.00
  -2   8   5   10.70    1.90
   2   8  -5    9.70    2.70
   2   8  -5    8.80    1.80
  -2   8   5    9.90    2.80
  -2  -8   5    8.40    2.60
  -2  -8   5   11.10    1.90
   2  -8  -5   10.30    2.60
   2  -8  -5   10.60    2.00
  -2  -8   5   15.50    2.40
   2  -8  -5   11.80    2.80
  -2   8   4   11.90    1.90
  -2   8   4   12.30    2.70
   2   8  -4    7.70    2.20
   2   8  -4   11.80    2.10
   2  -8  -4   12.90    2.60
   2  -8  -4   11.10    1.80
  -2  -8   4   10.60    2.60
   2  -8  -4    9.90    2.40
  -2  -8   4   11.80    2.00
  -2  -8   4    8.50    1.90
   2   8  -3   21.40    2.50
   2   8  -3   19.50    2.70
  -2   8   3   18.90    3.00
  -2   8   3   18.70    2.10
   2  -8  -3   21.00    2.80
   2  -8  -3   22.30    2.10
   2  -8  -3   18.50    2.70
  -2  -8   3   19.90    2.00
  -2  -8   3   17.20    2.30
  -2  -8   3   17.50    2.80
   2   8  -2   25.80    2.90
  -2   8   2   21.80    3.00
  -2   8   2   25.80    2.40
  -2  -8   2   24.50    2.70
  -2  -8   2   25.00    3.00
   2  -8  -2   26.60    3.00
   2  -8  -2   27.00    2.00
  -2  -8   2   28.70    1.90
   2  -8  -2   20.10    2.70
  -2   8   1   15.40    2.50
  -2   8   1   17.00    2.00
   2   8  -1   24.70    2.60
  -2  -8   1   21.00    1.20
   2  -8  -1   22.90    2.60
   2  -8  -1   18.30    1.70
   2  -8  -1   15.00    2.60
  -2  -8   1   24.10    1.30
  -2  -8   1   24.70    2.70
  -2  -8   1   20.10    2.80
  -2   8   0  160.78    5.70
  -2   8   0  160.08    6.80
   2   8   0  152.68    5.90
   2  -8   0  157.28    6.40
  -2  -8   0  153.58    6.30
   2  -8   0  154.88    6.50
  -2  -8   0  150.28    6.50
   2  -8   0  152.78    4.60
   2   8   1   21.00    2.40
  -2   8  -1   22.70    2.80
  -2   8  -1   20.70    2.30
   2  -8   1   23.80    3.00
  -2  -8  -1   19.60    2.60
  -2  -8  -1   17.90    2.70
   2  -8   1   26.40    2.10
   2  -8   1   19.40    2.50
  -2   8  -2    0.40    1.60
   2   8   2    2.40    1.60
  -2   8  -2    3.40    1.70
   2  -8   2    2.30    2.10
   2  -8   2    4.10    1.40
  -2  -8  -2   -1.30    1.80
  -2  -8  -2    3.20    2.00
   2  -8   2    4.00    1.70
   2   8   3   43.10    3.50
   2   8   3   41.70    2.00
  -2   8  -3   44.50    3.60
   2  -8   3   42.30    4.20
  -2  -8  -3   48.80    4.00
  -2  -8  -3   43.40    4.10
   2  -8   3   42.20    3.10
  -2   8  -4   98.59    5.40
   2   8   4   92.09    3.50
  -2   8  -4   95.49    4.80
   2   8   4   89.69    4.60
   2  -8   4   88.79    4.50
  -2  -8  -4   99.79    5.60
  -2  -8  -4   84.29    5.30
   2  -8   4   90.59    5.00
   2   8   5   11.30    1.80
  -2   8  -5   10.00    2.80
  -2   8  -5    9.20    2.10
   2   8   5    8.80    1.90
  -2  -8  -5   10.60    2.80
  -2  -8  -5   12.20    2.70
   2  -8   5    4.30    2.40
   2   8   6    6.10    2.40
   2   8   6    5.10    1.90
  -2   8  -6    0.20    2.30
  -2  -8  -6    1.20    2.50
  -2  -8  -6    1.70    2.30
   2  -8   6    1.10    2.30
   2  -8   6   -0.20    2.30
   2   8   7   -0.20    1.80
  -2   8  -7   -6.10    2.50
   2  -8   7   -5.20    2.40
  -2  -8  -7   -1.50    2.40
   2  -8   7   -0.40    2.10
  -2  -8  -7   -0.30    2.20
  -2   8  -8   19.60    3.90
   2   8   8   26.10    3.30
   2  -8   8   18.50    3.80
  -2  -8  -8   25.10    4.10
   2   8   9   -1.60    2.70
  -2   8  -9    2.00    2.90
   2   8   9    1.90    2.20
   2  -8   9    1.00    3.10
  -2  -8  -9   -2.00    2.80
  -2   8 -10   -3.80    2.80
   2   8  10   -0.10    2.30
   2   8  10    0.00    3.00
  -2  -8 -10    0.50    2.80
  -2  -8 -10   -2.40    3.20
   2  -8  10   -3.20    3.60
  -2   8 -11   -1.70    4.00
   2   8  11    4.50    2.50
   2  -8  11    2.90    3.80
  -2  -8 -11   -2.40    2.90
  -2  -9  11   -4.30    4.20
  -2   9  10   13.30    3.00
  -2   9  10    9.60    3.70
   2   9 -10    9.30    4.20
  -2  -9  10    9.70    4.20
   2  -9 -10    9.50    3.70
  -2   9   9    0.70    3.00
  -2   9   9    1.30    2.50
  -2   9   9    0.50    2.00
   2   9  -9   -4.60    3.10
   2  -9  -9    2.40    2.70
   2  -9  -9   -1.80    2.90
  -2  -9   9   -1.40    3.20
  -2   9   8    6.40    2.70
  -2   9   8    7.60    3.10
   2   9  -8    0.80    3.30
  -2   9   8    2.90    1.90
  -2  -9   8    5.50    3.30
   2  -9  -8    3.60    2.80
   2  -9  -8    8.20    3.00
  -2  -9   8   -1.10    2.70
  -2   9   7    5.00    2.00
  -2   9   7    3.10    2.80
   2   9  -7    6.30    3.00
   2  -9  -7    8.00    2.60
  -2  -9   7    7.40    3.30
   2  -9  -7    7.30    2.90
  -2  -9   7    1.20    2.00
   2   9  -6   -2.90    2.50
  -2   9   6   -1.60    2.40
  -2   9   6   -1.40    1.50
   2  -9  -6    0.40    2.50
  -2  -9   6   -3.40    2.40
  -2  -9   6   -0.90    2.10
   2  -9  -6    0.70    2.20
   2   9  -5  104.19    6.00
  -2   9   5  103.59    5.00
  -2   9   5  102.69    6.60
  -2  -9   5  102.99    5.10
  -2  -9   5  113.49    6.60
   2  -9  -5  108.69    6.30
   2  -9  -5  107.59    6.40
   2   9  -4   14.90    2.70
  -2   9   4   15.60    2.20
  -2   9   4   21.90    3.70
   2   9  -4   22.30    2.70
   2  -9  -4   18.80    3.40
  -2  -9   4   18.80    2.50
   2  -9  -4   23.60    3.50
  -2  -9   4   20.00    3.30
  -2  -9   4   13.90    2.20
  -2   9   3   -0.30    2.40
   2   9  -3    2.40    2.10
  -2   9   3    1.10    1.50
   2   9  -3    1.20    1.80
   2  -9  -3    0.00    1.40
  -2  -9   3   -2.10    1.80
   2  -9  -3   -1.40    2.30
   2  -9  -3   -0.30    2.40
  -2  -9   3   -1.40    1.30
  -2  -9   3   -3.10    2.20
   2   9  -2    4.30    1.90
   2   9  -2    6.60    2.20
  -2   9   2    6.60    2.50
  -2   9   2    8.60    1.90
   2  -9  -2    3.10    2.30
  -2  -9   2    6.50    2.50
  -2  -9   2    5.50    2.20
   2  -9  -2    6.30    2.30
   2  -9  -2    6.30    1.30
  -2   9   1  278.37   10.10
   2   9  -1  271.07    9.20
  -2   9   1  293.27    8.90
   2  -9  -1  275.27    9.60
   2  -9  -1  279.37    7.40
  -2  -9   1  297.57    9.70
   2  -9  -1  287.47    9.90
  -2  -9   1  287.27    9.90
   2   9   0   38.80    3.50
  -2   9   0   36.00    3.10
  -2   9   0   38.20    4.00
  -2  -9   0   33.30    3.70
   2  -9   0   37.70    3.90
   2  -9   0   30.20    3.40
  -2  -9   0   36.80    3.90
   2  -9   0   33.60    2.10
   2   9   1   39.00    3.70
  -2   9  -1   38.50    3.90
  -2   9  -1   39.70    3.60
   2  -9   1   43.80    4.60
   2  -9   1   40.90    3.80
  -2  -9  -1   44.20    4.20
  -2  -9  -1   40.80    4.20
   2  -9   1   40.40    2.40
   2   9   2   68.59    4.10
  -2   9  -2   75.09    5.00
  -2   9  -2   70.39    4.30
   2  -9   2   66.19    5.10
  -2  -9  -2   64.49    4.90
   2  -9   2   71.09    3.40
  -2  -9  -2   68.69    5.00
   2  -9   2   66.99    4.60
   2   9   3   27.90    2.90
  -2   9  -3   24.70    3.10
   2  -9   3   17.60    3.00
  -2  -9  -3   22.60    3.30
  -2  -9  -3   20.10    3.10
   2  -9   3   25.40    2.50
   2   9   4    3.50    1.60
  -2   9  -4    2.10    2.30
  -2   9  -4    0.30    2.00
   2  -9   4    0.80    2.50
   2  -9   4   -1.70    1.70
  -2  -9  -4    2.50    2.30
  -2  -9  -4    2.50    2.50
  -2   9  -5   15.40    3.20
  -2   9  -5   13.60    2.40
   2   9   5   17.80    2.60
  -2  -9  -5   15.00    3.00
   2  -9   5   12.20    2.70
  -2  -9  -5   16.60    3.60
   2  -9   5   12.90    3.10
  -2   9  -6    8.00    2.80
   2   9   6    6.90    2.00
   2  -9   6    6.00    2.70
  -2  -9  -6    8.30    3.30
  -2  -9  -6    8.20    2.60
   2   9   7    3.00    2.00
  -2   9  -7    1.50    2.70
  -2  -9  -7   -1.30    3.10
   2  -9   7   -2.20    2.60
   2  -9   7    0.90    2.40
  -2  -9  -7    0.90    2.40
  -2   9  -8   -1.30    2.70
   2   9   8   -0.80    1.80
  -2  -9  -8    0.90    2.40
   2  -9   8   -0.70    3.00
  -2  -9  -8   -1.00    3.20
   2   9   9   -1.60    2.10
   2   9   9   -1.60    3.00
  -2   9  -9   -1.60    2.90
   2  -9   9   -4.10    3.20
  -2  -9  -9   -1.90    3.20
   2   9  10    1.10    3.00
  -2   9 -10    5.50    3.80
   2   9  10    1.00    2.40
   2  -9  10   -5.20    3.20
  -2  -9 -10    1.50    3.00
   2   9  11    6.50    3.10
   2  -9  11    5.50    4.20
  -2  10  10    5.00    4.00
   2 -10 -10   -2.30    3.60
  -2  10   9    7.00    3.40
   2  10  -9    1.30    3.20
  -2  10   9    6.80    2.80
  -2  10   9    8.80    3.20
   2 -10  -9   11.70    3.50
   2 -10  -9   11.60    3.50
   2  10  -8    3.20    3.10
  -2  10   8    3.10    2.80
  -2  10   8    4.70    2.30
  -2  10   8    3.80    3.40
   2 -10  -8    2.10    3.30
   2 -10  -8    4.30    3.00
  -2 -10   8    3.70    3.40
   2  10  -7   -1.40    3.10
  -2  10   7    0.00    1.80
  -2  10   7    2.60    3.10
   2 -10  -7    1.40    3.20
  -2 -10   7    3.70    3.20
   2 -10  -7    1.10    2.70
  -2  10   6    3.60    1.90
  -2  10   6    5.70    3.10
   2  10  -6    6.40    2.90
   2 -10  -6    5.30    3.10
   2 -10  -6    7.30    2.80
  -2 -10   6    4.90    3.30
  -2  10   5   12.70    2.20
  -2  10   5   17.00    3.90
   2  10  -5   15.00    3.40
   2 -10  -5   18.60    3.80
  -2 -10   5   15.20    3.60
   2 -10  -5   17.90    3.30
  -2  10   4    9.90    3.20
  -2  10   4    6.30    2.10
   2  10  -4   15.50    3.00
   2  10  -4    8.70    2.40
   2 -10  -4   15.30    3.40
  -2 -10   4    8.10    2.30
   2 -10  -4   11.20    3.10
  -2 -10   4    9.80    3.10
  -2  10   3  135.69    5.90
   2  10  -3  132.39    6.80
  -2  10   3  142.19    7.90
   2 -10  -3  129.89    6.80
  -2 -10   3  140.69    6.40
  -2 -10   3  127.89    7.40
   2 -10  -3  149.39    7.60
  -2  10   2  274.37   10.60
   2  10  -2  278.57    9.70
  -2  10   2  269.07    8.90
   2  10  -2  283.37    9.80
  -2 -10   2  272.07   10.20
   2 -10  -2  280.77   10.20
  -2 -10   2  273.07    9.40
   2 -10  -2  274.07   10.10
   2  10  -1   55.19    4.30
   2  10  -1   58.69    4.80
  -2  10   1   63.99    5.70
  -2  10   1   60.49    4.30
  -2 -10   1   62.69    5.20
   2 -10  -1   62.09    5.40
  -2 -10   1   59.59    4.70
   2 -10  -1   50.69    4.90
  -2  10   0    0.80    2.20
  -2  10   0   -0.40    1.70
   2  10   0   -1.30    1.90
  -2 -10   0   -3.10    2.00
  -2 -10   0    0.30    2.50
   2 -10   0   -1.00    2.50
   2 -10   0    1.60    2.20
  -2  10  -1   35.70    3.90
  -2  10  -1   30.40    3.20
   2  10   1   29.70    3.20
   2 -10   1   36.00    3.80
   2 -10   1   38.10    4.30
  -2 -10  -1   25.40    3.50
  -2 -10  -1   31.60    4.10
  -2  10  -2    0.90    2.00
   2  10   2    1.50    1.90
  -2  10  -2   -0.80    2.30
   2 -10   2   -2.00    2.30
  -2 -10  -2    0.50    2.70
  -2 -10  -2    1.00    2.50
   2 -10   2   -1.60    2.20
  -2  10  -3    1.80    2.10
  -2  10  -3    4.20    2.40
   2  10   3    1.50    1.90
   2 -10   3    1.20    2.70
  -2 -10  -3    5.20    2.90
  -2 -10  -3    4.20    2.60
  -2  10  -4   11.30    2.70
  -2  10  -4    6.90    2.70
   2  10   4    7.30    2.00
   2 -10   4   11.10    2.40
   2 -10   4    8.80    2.80
  -2 -10  -4    7.60    3.30
  -2 -10  -4    9.50    3.00
   2  10   5    0.60    1.90
  -2  10  -5   -2.10    2.30
  -2 -10  -5   -0.80    2.70
  -2 -10  -5    1.50    2.70
   2 -10   5    2.20    2.80
   2 -10   5   -0.70    2.00
   2  10   6    1.40    2.00
  -2  10  -6   -1.40    2.80
  -2 -10  -6    0.40    2.70
  -2 -10  -6   -1.20    2.80
   2 -10   6   -2.20    2.70
   2 -10   6   -2.00    2.40
   2  10   7   43.70    4.10
   2  10   7   30.20    4.50
  -2  10  -7   35.30    4.80
   2 -10   7   40.80    4.80
  -2 -10  -7   35.90    4.70
  -2 -10  -7   36.00    4.20
   2  10   8    1.40    3.10
   2  10   8   -2.30    2.10
  -2  10  -8    1.30    3.30
   2 -10   8   -3.00    3.10
  -2 -10  -8    0.20    2.60
  -2 -10  -8   -3.10    2.80
   2  10   9    7.50    4.10
   2  10   9    9.30    2.70
  -2  10  -9   11.80    3.80
  -2 -10  -9   11.10    4.40
   2 -10   9   10.00    4.10
   2  10  10    0.50    3.80
   2  10  10    4.00    2.40
  -2 -10 -10    2.50    4.20
   2 -10  10   -3.60    3.90
  -2  11   9    4.30    3.20
  -2  11   9    6.10    4.00
   2  11  -9    1.30    3.80
   2 -11  -9    3.90    3.40
   2 -11  -9   -0.90    3.60
  -2  11   8    1.50    3.60
   2  11  -8   -3.40    3.00
  -2  11   8    1.90    2.80
   2 -11  -8    0.90    3.10
   2 -11  -8    1.70    3.60
  -2  11   7   11.40    4.20
  -2  11   7   17.00    2.80
   2  11  -7    5.90    3.30
   2 -11  -7   18.80    4.30
   2 -11  -7   12.90    3.60
  -2 -11   7   14.00    4.00
   2  11  -6    0.00    2.80
  -2  11   6    3.90    3.30
  -2  11   6    5.90    2.20
  -2 -11   6    3.60    3.00
   2 -11  -6    4.50    3.20
   2 -11  -6    4.50    2.90
   2  11  -5   16.30    3.60
  -2  11   5   12.30    2.40
  -2  11   5   19.10    4.20
   2 -11  -5   11.70    3.30
  -2 -11   5   17.10    4.10
   2 -11  -5   13.30    3.90
   2  11  -4    3.80    2.50
   2  11  -4    3.90    2.60
  -2  11   4   10.40    3.30
  -2  11   4    5.90    2.20
  -2 -11   4    5.10    2.40
  -2 -11   4    7.50    3.50
   2 -11  -4    7.30    3.10
   2 -11  -4    8.30    3.50
  -2  11   3    2.10    1.80
  -2  11   3    1.20    3.00
   2  11  -3    1.70    2.30
   2  11  -3    0.00    1.60
   2 -11  -3   -0.60    2.60
  -2 -11   3    1.60    2.40
   2 -11  -3   -0.10    2.90
  -2 -11   3    5.00    3.30
  -2  11   2    5.70    2.90
  -2  11   2    2.80    1.80
   2  11  -2    1.90    2.10
   2  11  -2    7.40    2.90
  -2 -11   2    9.50    2.80
  -2 -11   2    5.20    3.00
   2 -11  -2    4.80    2.70
   2 -11  -2   10.40    3.40
  -2  11   1   15.10    2.60
   2  11  -1   13.40    2.60
   2  11  -1   17.20    3.20
  -2  11   1   16.90    3.70
   2 -11  -1   16.80    3.50
   2 -11  -1   19.90    3.50
  -2 -11   1   13.30    3.40
  -2 -11   1   16.10    3.00
  -2  11   0   35.40    3.60
   2  11   0   47.40    4.80
   2  11   0   32.70    3.40
  -2  11   0   41.60    4.60
   2 -11   0   34.80    4.10
   2 -11   0   39.30    4.40
  -2 -11   0   34.20    4.60
  -2 -11   0   40.10    4.30
  -2  11  -1    2.50    2.50
   2  11   1    1.80    2.10
  -2  11  -1    1.60    2.30
   2  11   1   -0.90    2.50
   2 -11   1   -0.20    2.20
  -2 -11  -1    2.20    2.70
  -2 -11  -1    3.20    2.60
   2 -11   1   -1.60    2.90
  -2  11  -2  271.27   10.40
   2  11   2  268.37    9.50
  -2  11  -2  263.67    9.70
   2 -11   2  254.27   10.10
  -2 -11  -2  264.57   10.30
   2 -11   2  269.67    9.80
   2  11   3  198.18    7.90
  -2  11  -3  210.98    8.80
  -2  11  -3  202.68    8.60
  -2 -11  -3  209.78    9.10
   2 -11   3  211.78    9.20
  -2 -11  -3  207.38    9.20
   2  11   4   11.00    2.60
  -2  11  -4   10.60    2.90
  -2  11  -4    7.20    2.80
  -2 -11  -4   12.00    3.70
   2 -11   4    8.90    3.40
  -2 -11  -4   10.20    3.40
   2  11   5   29.70    3.40
  -2  11  -5   36.50    4.60
  -2 -11  -5   37.20    4.60
   2 -11   5   33.60    4.30
  -2 -11  -5   41.70    5.00
   2  11   6    1.00    2.20
  -2  11  -6   -0.60    3.00
   2  11   6    0.10    3.00
  -2 -11  -6    4.70    3.00
  -2 -11  -6   -1.60    3.00
   2 -11   6    3.80    3.00
   2  11   7   16.40    4.10
   2  11   7   16.60    2.90
  -2  11  -7   12.80    3.60
  -2 -11  -7   18.30    4.10
  -2 -11  -7   12.60    3.20
  -2  11  -8    3.90    3.60
   2  11   8    7.80    3.70
   2  11   8   14.30    3.10
  -2 -11  -8   10.00    3.50
  -2 -11  -8    4.70    3.50
   2  11   9    5.90    2.50
  -2  11  -9   -1.40    3.90
   2  11   9    3.60    4.60
  -2 -11  -9    0.00    4.40
  -2  12   9    0.60    3.30
   2 -12  -9    0.90    3.50
  -2  12   8    5.50    3.30
  -2  12   8   -0.20    3.40
   2  12  -8   -2.90    3.30
   2 -12  -8    4.20    3.60
   2 -12  -8    0.80    3.50
   2  12  -7   -2.80    3.10
  -2  12   7    1.70    3.80
   2 -12  -7    6.40    3.60
   2 -12  -7    8.70    4.10
  -2 -12   7    1.60    3.90
  -2  12   6    7.10    3.50
   2  12  -6   -5.20    3.00
  -2  12   6    7.00    2.50
   2 -12  -6    3.10    3.40
  -2 -12   6    2.70    3.20
   2 -12  -6    0.60    3.20
  -2  12   5    8.50    2.50
  -2  12   5   12.50    4.10
   2  12  -5    9.10    3.50
   2 -12  -5   12.80    3.50
  -2 -12   5    5.90    3.90
   2 -12  -5    8.90    3.80
   2  12  -4    4.20    2.80
  -2  12   4    9.90    3.60
  -2  12   4    2.90    2.10
  -2 -12   4    6.20    3.70
   2 -12  -4    8.20    3.60
   2 -12  -4    3.20    3.10
   2  12  -3    5.90    2.90
  -2  12   3    4.40    2.30
   2  12  -3    2.60    2.90
  -2  12   3    5.40    3.50
  -2 -12   3    3.10    3.50
   2 -12  -3    7.70    3.60
   2 -12  -3    1.60    3.00
  -2 -12   3    2.00    2.70
  -2  12   2   36.00    4.70
   2  12  -2   27.30    3.60
  -2  12   2   31.90    3.40
   2  12  -2   30.30    4.00
   2 -12  -2   37.80    4.50
   2 -12  -2   34.40    4.50
  -2 -12   2   41.10    4.80
  -2 -12   2   31.40    3.80
  -2  12   1   15.20    2.90
   2  12  -1   22.60    4.10
   2  12  -1   14.90    3.10
  -2  12   1   24.30    4.30
  -2 -12   1   19.70    3.90
   2 -12  -1   20.80    3.90
  -2 -12   1   20.90    3.80
   2 -12  -1   13.80    3.60
   2  12   0   -1.00    2.40
  -2  12   0    6.40    2.60
   2  12   0   -1.70    2.60
  -2  12   0    2.40    3.20
   2 -12   0    1.00    3.00
  -2 -12   0   -1.00    2.60
  -2 -12   0   -2.10    2.80
   2 -12   0    2.50    3.00
  -2  12  -1    9.30    2.90
   2  12   1    7.60    2.60
  -2  12  -1   12.10    3.30
   2  12   1   18.80    4.00
   2 -12   1   14.10    3.80
   2 -12   1    6.20    2.80
  -2 -12  -1   20.00    3.80
  -2 -12  -1    8.60    3.40
  -2  12  -2   37.60    3.90
   2  12   2   36.20    4.60
  -2  12  -2   34.20    4.20
   2  12   2   54.49    5.00
  -2 -12  -2   44.70    4.80
   2 -12   2   37.90    4.60
   2 -12   2   44.70    4.70
  -2 -12  -2   41.60    4.80
   2  12   3    0.40    3.30
   2  12   3    2.80    2.30
  -2  12  -3    1.20    2.80
  -2  12  -3   -1.00    2.80
  -2 -12  -3   -0.80    3.30
  -2 -12  -3    6.30    3.60
   2 -12   3    1.00    2.80
  -2  12  -4   32.50    4.00
   2  12   4   40.30    5.10
   2  12   4   38.90    3.90
  -2  12  -4   32.20    5.30
  -2 -12  -4   57.49    6.00
   2 -12   4   40.30    4.60
  -2 -12  -4   35.30    4.60
   2  12   5    4.30    2.50
  -2  12  -5   -0.50    3.20
   2  12   5    7.20    3.50
   2 -12   5    5.20    3.40
  -2 -12  -5    2.30    3.20
  -2 -12  -5    3.20    3.00
  -2  12  -6   -3.90    3.30
   2  12   6    5.40    2.50
   2  12   6   12.10    4.00
  -2 -12  -6    6.20    3.90
  -2 -12  -6    3.80    3.00
   2 -12   6    3.50    3.30
   2  12   7    2.20    2.50
   2  12   7    1.00    3.70
  -2  12  -7   -2.20    3.60
  -2 -12  -7    0.60    2.80
  -2 -12  -7    3.30    4.40
   2  12   8    1.70    4.60
   2  12   8    3.10    2.70
  -2  12  -8   -3.20    3.60
  -2 -12  -8    0.30    3.30
  -2 -12  -8   -3.30    4.50
   2  12   9    0.20    2.40
  -2  13   8    5.30    5.40
   2 -13  -8    3.80    6.00
   2  13  -7    0.90    4.40
  -2 -13   7   -1.40    3.30
   2 -13  -7    1.90    3.70
   2  13  -6   -5.80    2.90
  -2  13   6   -1.90    3.30
   2 -13  -6   -2.90    3.20
  -2 -13   6   -0.30    3.80
   2 -13  -6    0.10    3.10
   2  13  -5   -3.30    3.20
  -2  13   5    0.30    3.30
  -2  13   5   -1.70    3.70
   2 -13  -5    4.20    3.90
  -2 -13   5   -4.70    3.60
   2 -13  -5   -0.70    3.50
  -2  13   4    0.10    3.20
  -2  13   4    3.00    2.40
   2  13  -4    1.10    3.20
  -2 -13   4   -1.80    3.60
   2 -13  -4    6.20    3.40
   2 -13  -4    0.90    3.20
  -2  13   3    5.20    2.60
   2  13  -3   -0.20    2.70
   2  13  -3    6.20    3.30
  -2  13   3   10.70    4.10
   2 -13  -3    7.40    3.80
  -2 -13   3    4.80    3.00
  -2 -13   3    6.10    4.00
   2 -13  -3    4.50    3.30
  -2  13   2    1.30    3.20
   2  13  -2    1.90    3.10
   2  13  -2    0.40    2.60
  -2  13   2    1.70    2.30
  -2 -13   2    0.90    3.00
  -2 -13   2    4.60    3.90
   2 -13  -2    6.40    3.20
   2 -13  -2    7.60    3.40
   2  13  -1    6.10    3.20
   2  13  -1    2.60    2.90
  -2  13   1    7.70    2.80
  -2  13   1    5.90    3.80
  -2 -13   1    4.10    3.00
  -2 -13   1    6.70    3.50
   2 -13  -1    6.60    3.40
   2 -13  -1    2.80    3.40
  -2  13   0    0.20    2.50
  -2  13   0    6.00    3.70
   2  13   0    3.80    3.20
   2  13   0    1.50    2.40
  -2 -13   0    5.70    3.70
   2 -13   0    1.60    3.20
  -2 -13   0   -0.50    2.90
   2 -13   0    4.80    3.30
  -2  13  -1    3.80    3.10
   2  13   1    3.00    3.30
  -2  13  -1    0.90    2.70
   2  13   1    1.50    2.70
   2 -13   1    1.00    2.80
   2 -13   1    2.10    3.10
  -2 -13  -1    2.30    3.00
  -2 -13  -1   -0.20    3.50
  -2  13  -2    8.60    3.40
   2  13   2    8.20    3.80
  -2  13  -2    3.10    3.00
   2  13   2    0.60    2.50
  -2 -13  -2    9.10    3.90
  -2 -13  -2   11.40    4.00
   2 -13   2   12.30    4.00
   2  13   3    1.60    2.60
  -2  13  -3    3.10    3.20
  -2  13  -3   -1.60    2.50
   2  13   3    0.80    3.10
  -2 -13  -3    3.00    3.70
  -2 -13  -3    4.30    3.40
   2 -13   3    1.00    3.50
   2  13   4    5.90    3.50
  -2  13  -4    1.30    3.20
   2  13   4    2.30    2.50
   2 -13   4    5.60    3.80
  -2 -13  -4    2.70    3.30
  -2 -13  -4    1.50    3.40
  -2  13  -5   -4.80    3.20
   2  13   5    1.60    3.80
   2  13   5   -1.70    2.30
  -2 -13  -5   -1.20    3.80
  -2 -13  -5    1.10    3.50
   2 -13   5    2.80    3.10
   2  13   6   -1.00    2.20
   2  13   6   -1.20    3.50
  -2  13  -6   -1.70    3.60
  -2 -13  -6    0.70    3.50
   2 -13   6    3.10    3.60
  -2 -13  -6   -4.40    3.40
  -2  13  -7   -4.10    3.80
   2  13   7    3.80    6.30
   2  13   7    6.50    2.60
  -2 -13  -7    4.20    3.70
  -2 -14   6    1.70    4.50
   2  14  -5    0.00    3.20
  -2  14   5    2.80    5.60
   2 -14  -5    5.70    5.70
   2 -14  -5   12.10    4.60
  -2 -14   5    3.40    4.40
  -2  14   4    7.00    4.60
   2  14  -4    0.90    3.10
   2 -14  -4    9.20    4.40
   2 -14  -4    9.50    4.40
  -2 -14   4    8.80    4.00
  -2  14   3   -0.60    2.60
  -2  14   3    2.80    4.00
   2  14  -3   -1.60    2.90
   2 -14  -3    7.50    4.30
  -2 -14   3    3.90    3.60
   2 -14  -3    2.30    3.90
   2  14  -2   -2.20    3.00
  -2  14   2    3.10    3.50
  -2  14   2   -0.30    2.60
   2  14  -2    3.70    3.70
  -2 -14   2   -0.30    3.30
   2 -14  -2    4.20    3.40
  -2 -14   2   -0.70    3.20
   2 -14  -2    4.70    4.00
   2  14  -1   34.00    4.60
   2  14  -1   37.10    5.30
  -2  14   1   24.90    3.90
  -2  14   1   36.30    5.20
   2 -14  -1   30.50    4.90
  -2 -14   1   41.00    5.80
  -2 -14   1   32.30    4.80
   2 -14  -1   31.80    4.60
  -2  14   0    0.00    2.70
  -2  14   0    4.90    4.10
   2  14   0    6.20    4.10
   2  14   0    3.70    3.10
   2 -14   0    1.00    3.10
  -2 -14   0    1.30    3.50
   2 -14   0    3.60    3.60
  -2 -14   0    4.20    3.70
  -2  14  -1   -3.40    2.90
  -2  14  -1    0.20    3.20
   2  14   1   -1.00    2.80
   2  14   1    3.60    3.90
   2 -14   1    1.40    3.40
   2 -14   1   -0.30    2.90
  -2 -14  -1   -1.40    3.50
  -2 -14  -1    3.80    4.10
  -2  14  -2    7.80    4.00
   2  14   2    5.40    3.80
   2  14   2    3.90    3.00
  -2  14  -2    1.50    3.20
  -2 -14  -2    1.40    3.40
  -2 -14  -2   -0.40    3.90
   2 -14   2    9.00    4.40
   2  14   3    3.40    3.00
   2  14   3    7.40    3.80
  -2  14  -3    0.40    3.40
  -2  14  -3    6.30    3.80
   2 -14   3    7.50    4.40
  -2 -14  -3    9.30    4.40
  -2 -14  -3    6.90    3.80
   2  14   4   12.50    3.20
   2  14   4   21.30    4.80
  -2  14  -4   13.50    4.00
   2 -14   4   21.60    4.40
  -2 -14  -4   14.40    4.10
  -2 -14  -4   22.10    4.70
   2  14   5    6.30    3.10
  -2  14  -5    4.10    4.00
   2  14   5    2.70    4.30
  -2 -14  -5   11.80    4.40
  -2 -14  -5    6.90    4.60
   2 -14   5    9.30    4.30
  -2  14  -6   -2.10    4.10
   2  14   6    2.10    2.80
   2 -14   6    5.00    5.70
  -2 -14  -6    4.70    4.50
  -2 -15   4    7.50    7.10
   2  15  -3   -3.30    3.50
  -2 -15   3   -0.70    3.60
  -2  15   2   10.20    4.40
   2  15  -2    1.20    3.20
   2  15  -2    6.60    4.30
   2 -15  -2    5.50    3.90
  -2 -15   2    8.00    3.90
  -2 -15   2    1.30    3.80
   2 -15  -2    3.00    5.80
  -2  15   1    2.10    3.90
   2  15  -1   -0.50    2.90
   2  15  -1    3.20    3.60
  -2  15   1    3.40    3.30
   2 -15  -1   -3.10    3.20
  -2 -15   1   -0.30    3.30
  -2 -15   1    2.50    3.80
   2 -15  -1    1.70    3.70
  -2  15   0   -2.30    3.10
  -2  15   0    1.70    3.80
   2  15   0   -2.70    2.70
   2  15   0   -0.40    3.40
  -2 -15   0   -0.50    3.40
   2 -15   0   -4.40    3.10
   2 -15   0    0.40    4.30
  -2 -15   0    1.80    4.40
  -2  15  -1    0.60    3.40
   2  15   1    1.40    3.80
   2  15   1    1.10    3.10
  -2  15  -1    1.70    3.70
   2 -15   1    7.70    4.00
  -2 -15  -1    6.80    4.00
  -2 -15  -1   -1.40    3.40
  -2  15  -2   31.60    5.10
  -2  15  -2   32.20    5.60
   2  15   2   49.80    6.90
   2  15   2   35.60    4.80
  -2 -15  -2   38.90    6.20
   2 -15   2   36.70    5.30
  -2 -15  -2   36.00    6.80
   2  15   3   10.90    3.50
  -2  15  -3    5.40    4.00
   2 -15   3   10.50    4.20
  -2  15  -4   -0.10    4.00
   2  15   4    5.00    3.30
   2 -15   4   19.00    5.30
   3   0 -13   -5.60    3.20
  -3   0  13   -1.60    5.70
   3   0 -12    1.20    2.80
  -3   0  12   -2.10    3.20
   3   0 -11   -1.30    2.70
  -3   0  11    0.10    3.00
   3   0 -10   35.20    3.90
  -3   0  10   40.10    4.90
   3   0  -9   -0.50    1.90
   3   0  -9   -2.10    2.40
  -3   0   9   -2.30    2.80
  -3   0   9   -1.00    1.70
   3   0  -8   12.10    2.80
   3   0  -8   10.70    2.20
  -3   0   8   10.30    1.90
  -3   0   8   14.60    2.90
  -3   0   7   -1.50    1.80
   3   0  -7   -0.20    1.80
  -3   0   7   -0.30    1.20
   3   0  -7   -0.70    1.40
  -3   0   7   -0.70    0.70
   3   0  -6   82.99    4.50
   3   0  -6   83.69    3.90
  -3   0   6   74.79    4.50
  -3   0   6   85.09    3.70
  -3   0   6   78.99    2.90
  -3   0   6   78.09    2.90
   3   0  -5   -0.40    1.20
   3   0  -5   -0.70    1.80
  -3   0   5    0.60    0.80
  -3   0   5    1.00    1.90
  -3   0   5    0.10    1.20
  -3   0   5    1.10    0.80
  -3   0   4  113.79    3.40
  -3   0   4  120.99    4.10
  -3   0   4  110.09    3.40
   3   0  -4  114.19    4.40
   3   0  -4  115.09    4.00
   3   0  -3   -0.20    1.00
  -3   0   3    0.50    0.60
  -3   0   3    0.00    0.80
   3   0  -3    0.90    0.60
  -3   0   3   -0.50    0.60
   3   0  -3   -0.10    0.80
  -3   0   2  868.61   20.90
  -3   0   2  908.71   20.60
   3   0  -2  904.71   20.60
  -3   0   2  927.31   20.60
   3   0  -2  875.01   20.90
   3   0  -1    0.30    0.80
   3   0  -1   -0.10    0.60
  -3   0   1   -0.60    0.70
  -3   0   1    0.00    0.40
  -3   0   1    1.50    0.70
   3   0  -1    0.50    0.40
   3   0  -1    0.20    0.60
  -3   0   1    0.00    0.60
  -3   0   0    5.90    0.80
  -3   0   0    4.20    0.70
   3   0   0    3.50    0.70
   3   0   0    4.60    0.60
   3   0   0    5.30    0.70
  -3   0   0    4.00    0.40
   3   0   0    4.60    0.40
  -3   0   0    4.50    0.60
   3   0   1    0.30    0.70
  -3   0  -1    1.30    0.90
   3   0   1    0.60    0.60
   3   0   1    0.20    0.80
   3   0   1    0.90    0.40
  -3   0  -1    0.70    0.50
  -3   0  -1    0.80    0.60
  -3   0  -1    0.30    0.60
   3   0   2 1732.23   39.40
  -3   0  -2 1727.23   39.40
   3   0   2 1734.13   39.60
  -3   0  -3   -1.10    0.90
   3   0   3   -0.30    1.00
   3   0   3    0.50    0.80
  -3   0  -3    0.00    0.80
  -3   0  -4  407.96   10.20
   3   0   4  402.26    9.40
   3   0   4  407.16   11.00
  -3   0  -4  402.86   10.60
   3   0   4  409.46    9.40
   3   0   5   -0.50    0.60
   3   0   5   -0.40    0.60
  -3   0  -5   -0.60    1.50
   3   0   5   -0.50    1.80
  -3   0  -5    0.60    1.10
   3   0   6    1.20    1.70
  -3   0  -6    0.00    1.00
  -3   0  -6    0.80    1.40
   3   0   6    0.60    0.60
   3   0   7    2.40    1.90
   3   0   7    0.90    0.80
   3   0   7   -1.40    0.70
  -3   0  -7    0.10    1.00
  -3   0  -7    0.30    1.50
  -3   0  -8   57.59    4.20
   3   0   8   51.39    4.80
  -3   0  -8   54.49    3.00
   3   0   9   -2.40    2.30
  -3   0  -9   -2.40    2.00
  -3   0 -10   10.60    2.80
   3   0  10    9.40    3.30
   3   0  11   -1.60    2.80
  -3   0 -11    0.30    2.70
  -3   0 -12   10.50    3.80
   3   0  12    9.20    3.80
   3   0  13   -1.90    4.00
  -3   0 -13   -1.80    3.30
  -3   1  13    4.90    4.40
   3   1 -13   -1.30    3.40
   3  -1 -13    8.40    3.80
   3   1 -12   14.30    3.80
  -3   1  12    8.60    4.20
  -3  -1  12    7.70    3.80
   3  -1 -12    1.00    2.70
  -3   1  11    4.50    3.70
   3   1 -11    0.10    2.90
   3  -1 -11    0.80    2.70
  -3  -1  11    2.00    3.20
  -3   1  10    3.40    3.20
   3   1 -10   -2.00    2.60
   3  -1 -10   -2.50    2.10
  -3  -1  10   -2.10    2.90
  -3   1   9    1.20    1.60
  -3   1   9   -4.10    2.70
   3   1  -9   -3.90    2.20
  -3  -1   9    1.10    1.80
   3  -1  -9   -1.90    2.10
  -3  -1   9   -2.00    2.80
   3  -1  -9   -2.60    2.60
  -3   1   8   27.10    2.90
   3   1  -8   22.60    3.40
  -3   1   8   23.00    3.20
   3   1  -8   22.50    2.70
  -3   1   8   28.30    2.30
  -3  -1   8   24.10    2.50
  -3  -1   8   25.70    3.40
   3  -1  -8   27.90    2.90
   3  -1  -8   22.60    3.20
  -3   1   7    3.80    1.10
   3   1  -7    5.10    2.30
   3   1  -7    7.10    1.90
  -3   1   7    4.10    2.00
  -3   1   7    4.10    1.50
  -3  -1   7    5.20    1.60
   3  -1  -7    3.60    1.50
  -3  -1   7    5.50    2.40
   3  -1  -7    3.10    1.90
   3   1  -6   62.79    3.90
  -3   1   6   54.59    3.70
  -3   1   6   58.89    3.20
   3   1  -6   64.69    3.60
  -3   1   6   59.79    2.80
   3  -1  -6   61.79    3.30
   3  -1  -6   60.79    3.80
  -3  -1   6   57.79    1.80
  -3  -1   6   57.39    1.80
  -3  -1   6   63.79    3.40
  -3  -1   6   64.19    3.90
   3   1  -5   11.40    1.90
  -3   1   5   12.20    2.10
   3   1  -5   15.00    2.20
  -3   1   5   12.60    1.70
  -3   1   5   12.40    1.40
  -3  -1   5   12.80    2.20
  -3  -1   5   14.50    1.80
  -3  -1   5   12.80    1.10
   3  -1  -5   12.50    1.60
  -3  -1   5   13.00    1.10
   3  -1  -5   15.20    2.20
  -3   1   4  479.95   12.00
   3   1  -4  485.65   12.20
   3   1  -4  487.55   12.40
  -3   1   4  474.45   11.70
  -3  -1   4  479.75   12.00
  -3  -1   4  449.16   12.30
  -3  -1   4  465.65   11.00
   3  -1  -4  489.05   12.40
   3  -1  -4  466.15   11.80
  -3  -1   4  452.05   10.90
  -3   1   3  994.90   23.30
   3   1  -3  974.40   23.30
   3   1  -3  985.10   23.40
   3   1  -3  999.70   22.60
  -3   1   3 1013.60   23.20
   3  -1  -3  989.70   23.40
  -3  -1   3  987.70   23.30
  -3  -1   3  994.20   22.60
   3  -1  -3  996.30   23.50
   3   1  -2    1.60    0.60
  -3   1   2    1.20    0.80
  -3   1   2    0.50    0.80
  -3   1   2    1.20    0.60
  -3   1   2    1.60    0.90
   3   1  -2    1.60    0.90
   3   1  -2    2.00    0.90
  -3  -1   2    2.10    1.10
   3  -1  -2    1.70    0.90
   3  -1  -2    0.90    0.80
   3  -1  -2    0.30    1.00
   3  -1  -2    0.90    0.60
  -3  -1   2    1.90    0.70
   3   1  -1 1220.48   26.90
  -3   1   1 1199.88   27.10
  -3   1   1 1191.38   27.10
   3   1  -1 1160.58   26.90
  -3   1   1 1242.68   26.50
  -3   1   1 1171.98   27.00
   3   1  -1 1160.08   27.00
  -3   1   1 1171.28   26.90
   3   1  -1 1109.29   26.80
   3  -1  -1 1177.68   27.10
   3  -1  -1 1174.08   27.00
   3  -1  -1 1139.39   26.90
  -3  -1   1 1187.08   26.80
  -3  -1   1 1165.38   26.80
   3  -1  -1 1215.78   27.10
  -3  -1   1 1169.08   26.90
   3  -1  -1 1157.58   26.50
  -3  -1   1 1198.38   27.10
  -3   1   0  270.07    6.80
   3   1   0  265.77    6.70
  -3   1   0  272.07    6.10
  -3   1   0  263.97    6.50
   3   1   0  263.57    6.40
   3   1   0  280.77    6.70
   3   1   0  270.17    6.50
  -3   1   0  266.87    6.60
  -3   1   0  257.67    6.60
  -3  -1   0  268.67    6.80
   3  -1   0  264.17    6.10
   3  -1   0  253.77    6.60
   3  -1   0  265.37    6.60
  -3  -1   0  274.97    6.40
   3  -1   0  260.67    6.70
   3  -1   0  255.47    6.50
  -3  -1   0  274.47    6.70
  -3  -1   0  278.37    6.50
  -3   1  -1  218.88    5.50
  -3   1  -1  228.78    5.70
   3   1   1  237.48    6.10
   3   1   1  228.28    5.80
   3   1   1  227.58    5.80
  -3   1  -1  229.68    5.90
  -3   1  -1  223.58    5.90
   3   1   1  238.58    5.70
   3   1   1  226.88    5.70
   3  -1   1  228.78    6.00
  -3  -1  -1  224.78    5.80
   3  -1   1  226.38    5.70
   3  -1   1  226.88    5.90
  -3  -1  -1  231.78    5.70
   3  -1   1  225.48    5.50
  -3  -1  -1  228.18    6.10
  -3  -1  -1  229.28    5.80
   3   1   2  135.79    3.60
  -3   1  -2  128.59    3.30
  -3   1  -2  131.89    4.00
   3   1   2  146.39    4.10
   3  -1   2  135.39    3.90
   3  -1   2  132.39    3.30
  -3  -1  -2  131.69    4.10
   3  -1   2  130.49    4.20
  -3  -1  -2  134.19    3.50
  -3  -1  -2  134.89    4.00
  -3  -1  -2  132.99    4.20
  -3   1  -3   57.19    1.60
   3   1   3   60.99    2.00
  -3   1  -3   58.79    2.40
  -3   1  -3   59.19    2.70
   3   1   3   59.19    2.70
  -3  -1  -3   55.69    2.80
   3  -1   3   58.79    2.30
   3  -1   3   61.59    2.90
  -3  -1  -3   58.59    1.90
   3  -1   3   57.59    1.60
   3   1   4    0.50    0.70
   3   1   4    1.70    1.30
  -3   1  -4   -0.50    1.40
  -3   1  -4    0.90    0.50
  -3   1  -4    0.80    1.00
   3   1   4   -0.40    0.60
  -3  -1  -4    0.40    1.20
   3  -1   4   -0.10    0.90
   3  -1   4    0.90    0.50
  -3  -1  -4    0.80    0.60
  -3  -1  -4   -1.00    1.10
   3  -1   4    0.00    1.40
   3   1   5   23.40    2.50
   3   1   5   27.00    1.60
  -3   1  -5   22.70    2.30
  -3   1  -5   26.80    2.00
  -3   1  -5   26.20    1.30
   3   1   5   27.40    1.70
  -3  -1  -5   29.90    2.40
   3  -1   5   28.70    1.50
   3  -1   5   26.40    1.30
   3  -1   5   24.50    2.60
  -3  -1  -5   22.20    2.20
   3   1   6  146.99    4.20
   3   1   6  147.79    5.80
   3   1   6  158.18    5.50
  -3   1  -6  146.59    5.80
  -3   1  -6  148.99    4.50
   3  -1   6  141.39    6.10
   3  -1   6  147.59    4.00
   3  -1   6  151.48    4.10
  -3  -1  -6  151.48    5.10
  -3  -1  -6  149.79    5.60
  -3   1  -7    4.20    1.00
   3   1   7    3.90    1.00
   3   1   7    5.60    2.10
  -3   1  -7    6.40    1.90
  -3  -1  -7    4.70    1.80
   3  -1   7    5.80    2.20
  -3  -1  -7    4.80    1.30
   3  -1   7    5.10    1.00
   3   1   8   -1.00    2.00
  -3   1  -8    1.00    1.90
  -3  -1  -8   -0.40    2.10
   3  -1   8   -2.20    2.10
  -3  -1  -8   -1.10    1.30
   3   1   9   16.80    3.50
  -3   1  -9   14.90    3.00
  -3  -1  -9   11.80    2.60
   3  -1   9   17.00    3.40
  -3   1 -10    3.20    2.50
   3   1  10    5.80    3.20
   3  -1  10    7.40    3.20
  -3  -1 -10    3.70    2.60
  -3   1 -11   64.39    6.20
   3   1  11   68.19    6.50
   3  -1  11   67.59    6.20
  -3  -1 -11   72.49    5.70
   3   1  12   -2.20    3.50
  -3   1 -12    1.40    3.00
   3  -1  12   -1.40    3.20
  -3  -1 -12   -3.60    2.80
   3   1  13   10.50    5.50
  -3  -1 -13    9.70    4.90
  -3   2  13   10.90    4.60
   3   2 -13    2.50    3.10
   3  -2 -13    4.40    3.60
  -3   2  12    6.30    3.70
   3   2 -12    1.90    2.90
   3  -2 -12    5.20    2.80
  -3  -2  12    6.50    3.70
  -3   2  11    0.90    2.90
   3   2 -11    0.00    2.80
   3  -2 -11   -2.00    2.50
  -3  -2  11    3.30    3.30
  -3   2  10    2.80    2.90
   3   2 -10    0.70    2.80
   3  -2 -10    2.00    2.50
   3  -2 -10    1.10    2.80
  -3  -2  10    7.10    3.60
  -3   2   9  134.39    5.70
   3   2  -9  136.79    6.50
  -3   2   9  132.39    7.10
  -3  -2   9  141.39    5.90
   3  -2  -9  134.39    6.30
   3  -2  -9  123.29    7.10
  -3  -2   9  132.39    7.00
  -3   2   8   23.50    2.30
  -3   2   8   32.30    3.60
   3   2  -8   28.20    3.50
   3   2  -8   22.50    3.10
  -3   2   8   22.70    2.50
  -3  -2   8   23.10    3.30
   3  -2  -8   19.30    2.50
   3  -2  -8   27.30    3.40
  -3  -2   8   31.90    3.30
   3   2  -7  220.88    7.70
   3   2  -7  211.48    7.90
  -3   2   7  221.98    7.90
  -3   2   7  232.28    7.30
  -3   2   7  222.18    7.00
   3  -2  -7  229.18    7.40
   3  -2  -7  223.18    7.90
  -3  -2   7  226.98    7.30
  -3  -2   7  231.68    8.30
  -3   2   6  133.49    5.40
   3   2  -6  122.49    5.30
  -3   2   6  132.19    4.90
  -3   2   6  133.49    4.80
   3   2  -6  132.29    5.40
  -3  -2   6  127.09    5.70
  -3  -2   6  125.79    4.90
   3  -2  -6  124.39    4.60
   3  -2  -6  128.39    5.30
   3  -2  -6  134.69    5.00
  -3   2   5    5.40    1.30
  -3   2   5    6.20    1.60
   3   2  -5    8.50    1.90
   3   2  -5    6.60    1.90
   3  -2  -5    6.80    1.50
  -3  -2   5    8.40    1.70
   3  -2  -5    5.90    1.40
  -3  -2   5    4.30    1.90
   3  -2  -5    6.10    1.80
  -3   2   4    5.10    1.20
   3   2  -4    5.40    1.60
  -3   2   4    5.80    1.40
   3   2  -4    5.90    1.80
   3   2  -4    5.50    0.50
   3  -2  -4    3.90    1.60
   3  -2  -4    5.10    1.40
  -3  -2   4    7.20    1.60
  -3  -2   4    4.60    1.70
   3  -2  -4    3.10    0.80
   3   2  -3   67.89    3.00
   3   2  -3   66.39    3.00
  -3   2   3   64.29    2.90
  -3   2   3   65.69    2.90
   3   2  -3   64.29    2.10
  -3  -2   3   66.29    3.10
   3  -2  -3   62.29    2.80
  -3  -2   3   62.99    2.10
   3  -2  -3   64.39    2.80
  -3  -2   3   59.59    3.00
   3  -2  -3   64.99    2.90
   3   2  -2  284.87    7.50
   3   2  -2  283.97    7.30
  -3   2   2  289.47    6.90
   3   2  -2  276.37    7.00
  -3   2   2  285.07    7.60
  -3   2   2  292.47    7.70
  -3  -2   2  273.77    7.00
   3  -2  -2  283.17    7.40
   3  -2  -2  292.97    7.60
  -3  -2   2  280.47    7.60
   3  -2  -2  290.87    7.60
   3  -2  -2  281.57    6.90
  -3   2   1   36.50    2.20
   3   2  -1   34.60    1.60
  -3   2   1   35.70    1.30
  -3   2   1   33.90    1.60
   3   2  -1   38.20    2.10
   3   2  -1   36.10    1.90
  -3   2   1   35.70    1.30
  -3  -2   1   36.10    1.50
  -3  -2   1   36.80    2.00
  -3  -2   1   37.30    2.20
   3  -2  -1   35.10    1.80
   3  -2  -1   36.40    2.10
   3  -2  -1   36.20    1.30
  -3   2   0   21.20    1.80
  -3   2   0   20.30    1.60
   3   2   0   21.10    1.50
  -3   2   0   22.70    1.10
   3   2   0   21.20    1.00
   3   2   0   22.00    1.90
   3   2   0   20.70    1.60
  -3   2   0   19.10    1.30
   3  -2   0   19.00    1.10
  -3  -2   0   21.20    1.80
  -3  -2   0   20.90    2.00
  -3  -2   0   20.60    1.00
   3  -2   0   19.60    1.60
   3  -2   0   18.90    1.40
  -3  -2   0   16.80    1.50
   3  -2   0   19.00    1.80
   3   2   1  204.08    5.40
   3   2   1  198.18    4.80
  -3   2  -1  183.08    5.10
   3   2   1  193.38    5.30
  -3   2  -1  194.98    5.10
  -3   2  -1  196.78    5.40
   3  -2   1  186.98    5.30
   3  -2   1  195.28    5.30
  -3  -2  -1  197.08    5.60
   3  -2   1  180.88    5.10
   3  -2   1  188.18    5.00
  -3  -2  -1  199.18    5.40
  -3  -2  -1  196.78    4.80
  -3   2  -2    3.90    0.80
   3   2   2    6.50    1.00
  -3   2  -2    7.30    0.80
  -3   2  -2    5.70    1.10
   3   2   2    5.50    1.10
   3   2   2    7.70    1.00
   3  -2   2    6.40    0.90
  -3  -2  -2    6.50    1.00
   3  -2   2    7.10    0.80
  -3  -2  -2    6.00    1.00
   3  -2   2    6.50    1.20
  -3  -2  -2    5.60    1.20
  -3  -2  -2    6.00    1.10
   3   2   3  122.89    3.70
  -3   2  -3  118.79    3.40
  -3   2  -3  127.39    3.90
   3   2   3  127.49    4.10
  -3   2  -3  125.29    4.30
   3  -2   3  116.59    3.70
  -3  -2  -3  124.59    3.70
  -3  -2  -3  125.59    4.30
  -3  -2  -3  128.19    4.20
   3  -2   3  121.39    3.40
   3  -2   3  119.39    4.30
   3   2   4    7.00    1.60
  -3   2  -4    5.90    1.20
  -3   2  -4    6.90    0.90
  -3   2  -4    6.90    1.70
  -3  -2  -4    7.10    1.50
   3  -2   4    6.90    1.00
   3  -2   4    7.60    1.00
  -3  -2  -4    5.50    1.10
  -3  -2  -4    7.70    1.60
   3  -2   4    8.30    2.00
   3   2   5  225.88    7.00
  -3   2  -5  214.28    5.60
  -3   2  -5  212.18    7.00
   3   2   5  226.18    6.10
  -3   2  -5  220.58    6.00
  -3  -2  -5  220.58    6.90
   3  -2   5  214.38    7.30
   3  -2   5  221.88    5.90
  -3  -2  -5  222.98    6.00
   3  -2   5  213.88    5.70
   3   2   6  264.67    6.90
  -3   2  -6  252.57    6.70
  -3   2  -6  251.47    8.10
   3   2   6  252.97    8.10
  -3   2  -6  245.38    6.50
  -3  -2  -6  262.37    8.00
   3  -2   6  265.57    6.90
  -3  -2  -6  260.77    7.70
  -3  -2  -6  254.07    6.80
   3  -2   6  243.38    8.30
   3  -2   6  248.78    6.60
  -3   2  -7   45.30    2.20
  -3   2  -7   45.30    3.70
   3   2   7   47.80    4.00
   3   2   7   50.39    2.50
  -3  -2  -7   46.10    3.90
  -3  -2  -7   49.40    3.40
   3  -2   7   45.10    4.00
   3  -2   7   52.29    2.40
  -3   2  -8   61.49    4.40
   3   2   8   50.89    4.30
   3   2   8   63.09    3.80
   3  -2   8   51.69    4.60
  -3  -2  -8   54.69    4.50
  -3  -2  -8   50.29    3.60
  -3   2  -9   11.50    2.90
   3   2   9    4.40    2.60
   3  -2   9    7.80    2.90
  -3  -2  -9    3.00    2.50
  -3   2 -10   35.80    4.20
   3   2  10   36.50    4.40
  -3  -2 -10   29.80    3.70
   3  -2  10   33.40    4.40
  -3   2 -11   18.00    3.50
   3   2  11   21.20    4.00
   3  -2  11   32.50    4.70
  -3  -2 -11   26.20    3.70
   3   2  12    4.80    3.40
  -3   2 -12   -0.20    3.40
   3  -2  12    8.10    4.20
  -3  -2 -12   -4.20    2.60
   3   2  13   16.30    5.00
  -3  -2 -13    8.40    5.30
   3   3 -13    4.90    5.20
  -3   3  13    5.60    6.50
   3  -3 -13    6.30    3.60
  -3   3  12   23.80    4.90
   3   3 -12   24.30    4.40
  -3  -3  12   15.60    4.30
   3  -3 -12   18.60    3.70
  -3   3  11   50.89    5.70
   3   3 -11   34.30    4.50
  -3  -3  11   46.20    5.70
   3  -3 -11   46.30    4.40
   3   3 -10   27.80    3.70
  -3   3  10   35.10    4.60
   3  -3 -10   31.70    3.70
   3  -3 -10   36.20    4.80
  -3  -3  10   25.90    4.20
  -3   3   9   26.90    3.70
  -3   3   9   27.00    2.90
   3   3  -9   22.50    3.30
  -3  -3   9   27.40    3.10
   3  -3  -9   20.10    3.50
  -3  -3   9   24.50    4.10
   3  -3  -9   20.40    2.80
   3   3  -8   -0.60    2.20
  -3   3   8    3.20    1.60
  -3   3   8    3.00    1.80
  -3   3   8    5.00    2.60
   3  -3  -8    2.60    1.50
  -3  -3   8    4.50    2.50
   3  -3  -8    5.60    2.70
  -3  -3   8    3.80    2.00
   3  -3  -8    2.60    1.90
  -3   3   7  119.19    5.10
   3   3  -7  119.19    5.70
   3   3  -7  123.09    5.60
  -3   3   7  123.69    5.10
  -3   3   7  123.99    5.60
   3  -3  -7  124.09    5.60
  -3  -3   7  129.89    6.10
  -3  -3   7  121.69    5.20
   3  -3  -7  123.79    5.00
   3  -3  -7  126.39    5.20
   3   3  -6   11.50    2.10
   3   3  -6   12.10    2.40
  -3   3   6    8.50    2.00
  -3   3   6    7.90    1.70
  -3   3   6    7.40    1.60
  -3  -3   6    9.10    2.10
   3  -3  -6    9.00    1.80
  -3  -3   6    9.90    1.80
   3  -3  -6    9.50    2.00
   3  -3  -6    7.00    1.50
   3  -3  -6    9.90    1.70
   3   3  -5   95.99    4.60
  -3   3   5   86.99    4.00
  -3   3   5   82.19    4.00
   3   3  -5   87.29    4.20
   3  -3  -5   79.09    3.50
  -3  -3   5   82.09    4.20
   3  -3  -5   82.09    3.90
  -3  -3   5   88.39    4.20
   3  -3  -5   87.69    4.10
  -3   3   4    0.00    1.30
   3   3  -4    0.90    1.50
   3   3  -4    4.10    1.60
   3   3  -4    2.30    0.70
  -3   3   4   -0.40    1.40
  -3  -3   4   -0.10    1.70
  -3  -3   4    2.10    1.70
   3  -3  -4   -0.30    1.40
   3  -3  -4   -0.80    1.60
   3  -3  -4   -0.20    0.30
   3  -3  -4   -0.50    1.40
  -3  -3   4    0.50    0.60
   3   3  -3    3.80    1.20
   3   3  -3    2.00    0.80
  -3   3   3    1.90    1.40
   3   3  -3    2.90    1.40
  -3   3   3    2.10    1.20
  -3   3   3    3.30    0.90
   3  -3  -3    1.70    0.90
  -3  -3   3    1.20    1.30
   3  -3  -3    1.70    1.40
   3  -3  -3    1.20    1.20
  -3  -3   3    2.40    1.50
  -3  -3   3    3.10    0.80
   3  -3  -3    0.90    1.10
  -3   3   2  449.46   10.60
   3   3  -2  437.76   10.90
  -3   3   2  454.45   11.60
  -3   3   2  442.16   10.60
   3   3  -2  456.55   11.30
   3   3  -2  435.16   10.80
  -3  -3   2  434.76   11.40
   3  -3  -2  456.65   11.40
   3  -3  -2  426.96   10.90
   3  -3  -2  445.86   11.30
  -3  -3   2  437.56   10.80
  -3   3   1  471.65   11.20
   3   3  -1  472.95   11.70
   3   3  -1  460.75   11.10
  -3   3   1  489.85   12.20
  -3  -3   1  472.65   11.70
   3  -3  -1  469.05   11.80
  -3  -3   1  484.05   12.00
  -3  -3   1  460.35   11.10
   3  -3  -1  480.15   11.90
   3  -3  -1  472.25   11.10
   3   3   0  198.08    5.60
  -3   3   0  189.68    5.60
  -3   3   0  204.58    5.90
  -3   3   0  197.28    5.10
   3   3   0  201.18    4.70
   3  -3   0  198.58    5.10
  -3  -3   0  203.58    4.70
   3  -3   0  186.28    5.60
  -3  -3   0  195.08    5.70
  -3  -3   0  206.38    6.00
  -3   3  -1 1279.47   29.10
   3   3   1 1280.77   29.40
  -3   3  -1 1277.77   29.50
   3   3   1 1280.97   28.60
   3  -3   1 1206.98   29.20
  -3  -3  -1 1281.47   28.60
  -3  -3  -1 1291.57   29.70
   3  -3   1 1220.68   29.30
  -3  -3  -1 1293.57   29.60
   3   3   2   15.00    1.30
  -3   3  -2   14.70    1.40
   3   3   2   19.00    1.80
   3   3   2   17.30    1.40
   3  -3   2   17.60    1.70
  -3  -3  -2   16.90    1.60
   3  -3   2   14.20    1.40
  -3  -3  -2   16.50    1.80
  -3  -3  -2   17.40    1.30
  -3  -3  -2   12.70    1.40
  -3   3  -3   37.70    2.80
   3   3   3   37.80    2.30
   3   3   3   35.90    2.30
  -3   3  -3   38.00    2.30
  -3  -3  -3   37.60    2.50
  -3  -3  -3   37.50    2.80
   3  -3   3   36.30    2.10
   3  -3   3   34.00    2.80
  -3  -3  -3   30.80    2.00
  -3   3  -4    1.60    1.20
  -3   3  -4   -0.20    1.60
   3   3   4   -1.10    1.20
   3   3   4   -2.50    1.20
   3  -3   4   -1.50    1.00
  -3  -3  -4    1.20    1.50
   3  -3   4    0.70    1.60
  -3  -3  -4    1.40    1.30
  -3  -3  -4   -0.80    1.10
  -3   3  -5  122.69    3.90
   3   3   5  122.09    4.80
  -3   3  -5  120.69    5.10
  -3  -3  -5  119.59    4.10
   3  -3   5  114.09    3.60
  -3  -3  -5  121.39    5.00
  -3  -3  -5  113.99    4.70
   3  -3   5  119.89    3.90
   3  -3   5  113.09    5.00
   3   3   6  339.57    8.90
  -3   3  -6  329.87    8.30
   3   3   6  330.27    9.80
  -3   3  -6  324.97    9.90
   3  -3   6  333.37    8.50
   3  -3   6  306.77    8.20
   3  -3   6  331.37   10.20
  -3  -3  -6  334.37    9.80
  -3  -3  -6  335.17    8.80
  -3   3  -7    0.60    1.80
   3   3   7    1.10    1.70
   3   3   7    1.90    1.10
   3  -3   7    0.80    1.10
  -3  -3  -7    0.70    1.00
   3  -3   7    0.50    2.20
  -3  -3  -7    1.70    1.80
  -3  -3  -7   -0.90    1.50
  -3   3  -8    6.80    2.30
   3   3   8    9.90    2.70
   3   3   8    4.40    1.40
  -3  -3  -8    6.20    2.10
   3  -3   8    7.50    2.70
  -3  -3  -8    5.80    2.00
  -3   3  -9   69.39    5.20
   3   3   9   68.49    5.60
   3  -3   9   65.69    6.00
  -3  -3  -9   74.29    5.00
  -3  -3  -9   71.69    4.50
   3   3  10   20.50    4.00
  -3   3 -10   17.60    3.30
   3  -3  10   23.00    4.10
  -3  -3 -10   17.70    3.40
   3   3  11    3.70    3.40
  -3   3 -11    6.20    3.10
   3  -3  11    5.70    3.40
  -3  -3 -11    4.40    2.70
  -3   3 -12   -3.10    3.10
   3   3  12    2.90    3.30
  -3  -3 -12   -0.50    3.10
   3  -3  12    1.10    4.00
   3   3  13   17.70    5.40
   3  -4 -13    1.80    3.50
   3   4 -12   -0.40    3.50
  -3   4  12    4.40    3.90
   3  -4 -12   -2.40    2.80
  -3  -4  12    6.40    4.40
   3   4 -11    1.70    2.80
  -3   4  11    2.40    3.40
   3  -4 -11    0.10    2.60
  -3  -4  11   -1.30    3.10
  -3   4  10   -1.90    2.60
   3   4 -10   -3.30    2.70
   3  -4 -10   -0.60    2.40
  -3  -4  10    0.40    3.30
   3  -4 -10   -0.90    2.70
   3   4  -9   37.80    4.00
  -3   4   9   40.50    3.80
  -3   4   9   27.20    3.00
  -3   4   9   36.00    4.10
   3  -4  -9   42.50    4.50
  -3  -4   9   32.90    4.30
   3  -4  -9   39.50    3.80
   3  -4  -9   45.90    4.40
  -3  -4   9   33.70    3.60
  -3   4   8    5.80    2.00
  -3   4   8    8.40    2.10
  -3   4   8    6.90    2.60
   3   4  -8    8.10    2.60
   3  -4  -8   11.30    2.40
   3  -4  -8    6.40    2.70
   3  -4  -8    5.40    1.90
  -3  -4   8    5.80    2.70
  -3  -4   8    6.60    2.40
  -3   4   7   78.49    4.30
  -3   4   7   78.29    4.80
  -3   4   7   78.09    4.40
   3   4  -7   74.09    5.10
   3  -4  -7   83.99    4.30
   3  -4  -7   79.39    4.20
  -3  -4   7   83.29    4.60
  -3  -4   7   78.89    5.10
   3  -4  -7   79.19    4.80
   3  -4  -7   70.09    4.00
  -3   4   6  199.28    6.90
   3   4  -6  194.58    7.30
  -3   4   6  196.58    6.70
  -3   4   6  196.88    7.00
  -3  -4   6  198.48    6.80
  -3  -4   6  186.78    7.10
   3  -4  -6  198.98    7.00
   3  -4  -6  197.88    6.40
   3  -4  -6  190.98    6.50
   3  -4  -6  181.38    6.50
  -3   4   5  140.79    4.70
   3   4  -5  138.29    3.60
   3   4  -5  135.09    5.60
   3   4  -5  134.49    5.30
  -3   4   5  133.49    5.60
   3   4  -5  136.69    3.60
  -3   4   5  136.29    5.30
   3  -4  -5  140.69    5.40
   3  -4  -5  146.99    5.40
  -3  -4   5  147.39    5.50
   3  -4  -5  139.29    5.20
  -3  -4   5  139.69    5.50
  -3   4   4   29.80    2.10
   3   4  -4   32.00    2.00
   3   4  -4   33.50    3.00
  -3   4   4   30.30    2.90
  -3   4   4   30.50    3.00
   3   4  -4   35.30    2.70
  -3  -4   4   32.40    3.00
   3  -4  -4   31.10    2.80
  -3  -4   4   29.00    2.70
   3  -4  -4   34.90    2.90
  -3  -4   4   28.20    1.80
   3  -4  -4   31.90    2.80
   3   4  -3  332.97    9.20
  -3   4   3  328.17    9.60
   3   4  -3  324.97    8.80
  -3   4   3  325.07    8.40
  -3  -4   3  327.27    9.30
   3  -4  -3  322.37    9.20
   3  -4  -3  326.47    8.40
  -3  -4   3  303.97    8.30
   3  -4  -3  332.47    9.40
   3   4  -2    9.80    1.30
   3   4  -2    6.20    1.40
  -3   4   2    8.30    1.70
  -3   4   2    6.80    1.00
  -3  -4   2    9.30    1.30
   3  -4  -2    8.40    1.60
  -3  -4   2    7.80    1.30
   3  -4  -2    7.70    1.60
  -3  -4   2    8.30    1.70
   3   4  -1  455.75   11.40
  -3   4   1  447.86   11.80
   3   4  -1  436.66   10.40
  -3   4   1  447.16   10.80
  -3  -4   1  454.95   11.70
  -3  -4   1  425.76   10.40
   3  -4  -1  449.36   11.50
   3  -4  -1  432.66   10.70
  -3  -4   1  428.76   10.30
   3  -4  -1  442.66   11.50
  -3  -4   1  440.06   11.30
   3   4   0   13.90    1.50
  -3   4   0   11.70    1.70
  -3   4   0   17.10    1.70
  -3  -4   0   11.60    1.80
   3  -4   0   12.00    1.60
  -3  -4   0   11.00    1.60
   3  -4   0   16.00    1.60
   3  -4   0   10.00    1.50
   3   4   1  108.69    2.70
   3   4   1  116.39    4.10
  -3   4  -1  116.99    3.80
   3   4   1  107.99    2.70
  -3   4  -1  109.59    4.20
  -3  -4  -1  114.39    4.40
  -3  -4  -1  118.99    4.30
   3  -4   1  107.99    4.00
   3   4   2  220.38    6.40
   3   4   2  211.28    5.40
   3   4   2  213.18    5.50
  -3   4  -2  210.78    6.30
   3  -4   2  208.98    6.30
  -3  -4  -2  213.48    6.90
   3  -4   2  208.88    6.30
  -3  -4  -2  217.08    6.50
   3   4   3  172.08    5.60
   3   4   3  174.98    5.10
  -3   4  -3  168.58    5.30
  -3   4  -3  178.48    5.90
  -3  -4  -3  173.38    5.60
  -3  -4  -3  173.88    5.60
   3  -4   3  171.38    5.80
  -3  -4  -3  173.38    6.10
   3  -4   3  166.78    5.50
  -3   4  -4   64.39    3.60
   3   4   4   64.49    3.10
  -3   4  -4   64.69    3.10
   3   4   4   65.19    3.50
   3  -4   4   62.89    3.80
   3  -4   4   61.29    3.10
  -3  -4  -4   65.29    3.60
  -3  -4  -4   58.49    3.70
   3   4   5  418.66   11.10
  -3   4  -5  400.86   11.50
   3   4   5  428.16   11.40
  -3   4  -5  407.56   10.30
   3  -4   5  387.46   10.50
   3  -4   5  394.16   11.50
  -3  -4  -5  420.16   11.30
  -3  -4  -5  409.06   10.80
  -3  -4  -5  397.06   11.50
   3   4   6   33.60    3.10
  -3   4  -6   39.40    3.50
   3   4   6   39.20    3.00
  -3   4  -6   33.80    2.10
   3  -4   6   30.60    2.80
   3  -4   6   37.30    2.50
  -3  -4  -6   38.90    2.70
  -3  -4  -6   35.00    3.20
  -3  -4  -6   39.30    3.40
   3  -4   6   37.50    3.50
   3   4   7   22.10    2.40
   3   4   7   27.60    2.60
   3   4   7   23.20    2.80
  -3   4  -7   24.80    3.00
  -3  -4  -7   19.30    2.50
   3  -4   7   27.00    2.50
  -3  -4  -7   19.70    2.00
   3  -4   7   18.20    2.90
  -3  -4  -7   15.20    2.20
   3   4   8    9.90    2.20
  -3   4  -8    6.10    2.40
   3   4   8   11.30    2.70
   3   4   8    8.90    1.80
   3  -4   8    9.00    2.80
  -3  -4  -8    6.70    2.20
  -3  -4  -8    7.70    2.30
  -3  -4  -8    9.20    1.70
   3   4   9    2.30    2.70
  -3   4  -9    0.00    2.60
   3   4   9   -1.40    1.60
   3  -4   9   -3.50    2.50
  -3  -4  -9   -0.10    2.10
  -3  -4  -9   -0.10    1.90
  -3   4 -10    6.40    3.20
   3   4  10   10.80    3.40
  -3  -4 -10    4.50    2.70
   3  -4  10    4.60    3.60
   3   4  11   59.99    6.10
  -3   4 -11   46.50    5.20
   3   4  11   36.90    4.00
  -3  -4 -11   42.30    4.30
   3  -4  11   42.80    5.30
   3   4  12    8.60    3.20
   3   4  12    6.00    3.50
  -3   4 -12    6.50    3.90
   3  -4  12    6.70    4.90
  -3  -4 -12   11.70    3.70
   3   4  13    7.40    4.80
  -3   5  12   -2.10    2.20
  -3   5  12   -1.40    3.60
   3   5 -12   -2.60    3.40
   3  -5 -12   -2.00    2.80
  -3  -5  12   -2.70    3.60
  -3   5  11    0.80    3.30
   3   5 -11    1.20    2.90
  -3   5  11   -0.40    2.10
  -3  -5  11    2.10    3.80
   3  -5 -11   -1.60    2.70
   3   5 -10    6.30    3.30
  -3   5  10    6.50    2.20
  -3   5  10    3.10    2.80
  -3   5  10    6.70    3.20
   3  -5 -10    5.90    2.60
   3  -5 -10    3.60    2.90
  -3  -5  10    7.60    3.80
  -3   5   9   -0.40    1.70
  -3   5   9    2.20    2.80
   3   5  -9    0.60    2.90
  -3   5   9    2.20    2.00
  -3   5   9    1.50    2.10
   3  -5  -9    0.70    2.00
   3  -5  -9    3.00    2.20
  -3  -5   9    0.80    2.40
   3  -5  -9    1.00    2.90
  -3  -5   9    1.40    2.80
  -3   5   8   20.80    3.10
   3   5  -8   19.70    3.40
  -3   5   8   15.50    2.50
  -3   5   8   13.70    2.50
  -3   5   8   18.40    2.30
  -3  -5   8   15.80    3.00
  -3  -5   8   18.10    3.30
   3  -5  -8   16.20    2.50
   3  -5  -8   17.60    2.50
   3  -5  -8   22.30    3.10
   3   5  -7   14.80    2.70
  -3   5   7   19.30    2.70
  -3   5   7   13.40    2.30
  -3   5   7   17.60    2.20
  -3   5   7   18.70    2.80
  -3  -5   7   22.80    2.90
   3  -5  -7   16.00    2.90
  -3  -5   7   19.60    2.90
   3  -5  -7   17.70    2.50
   3  -5  -7   17.30    2.50
   3  -5  -7   21.00    2.50
   3   5  -6    2.40    1.90
  -3   5   6    3.50    1.30
  -3   5   6    2.80    1.60
  -3   5   6    2.20    1.90
  -3   5   6    3.20    1.80
   3  -5  -6    1.80    1.40
  -3  -5   6    2.40    2.10
   3  -5  -6    4.50    1.90
   3  -5  -6    2.00    1.70
  -3  -5   6    2.40    1.90
   3  -5  -6    2.50    1.80
   3   5  -5  159.88    4.70
   3   5  -5  159.98    4.70
  -3   5   5  169.78    6.30
  -3   5   5  173.38    5.60
   3   5  -5  164.08    6.40
  -3   5   5  164.58    6.50
   3  -5  -5  161.88    6.20
  -3  -5   5  180.28    6.30
   3  -5  -5  171.88    6.00
  -3  -5   5  182.38    6.50
   3  -5  -5  174.48    6.30
  -3  -5   5  167.08    4.60
  -3   5   4    4.10    1.90
  -3   5   4    3.10    1.10
   3   5  -4    1.90    1.70
   3  -5  -4    2.50    0.80
  -3  -5   4    2.60    1.00
   3  -5  -4    3.10    1.60
  -3  -5   4    0.40    0.50
  -3  -5   4    5.80    1.80
   3  -5  -4    3.70    1.70
  -3   5   3   34.60    2.20
  -3   5   3   38.20    3.40
   3   5  -3   30.00    2.90
   3  -5  -3   38.10    3.20
  -3  -5   3   38.70    2.50
   3  -5  -3   36.00    3.10
  -3  -5   3   34.20    3.30
   3  -5  -3   31.80    2.40
  -3  -5   3   27.80    2.40
  -3   5   2   62.99    2.80
   3   5  -2   64.09    3.50
  -3   5   2   68.59    4.30
  -3  -5   2   62.89    2.70
   3  -5  -2   61.79    4.00
   3  -5  -2   62.19    3.70
  -3  -5   2   64.69    4.00
   3  -5  -2   64.19    2.80
  -3  -5   2   62.89    3.30
  -3   5   1   84.99    3.20
   3   5  -1   81.09    3.80
  -3   5   1   79.99    4.20
  -3  -5   1   83.09    2.60
  -3  -5   1   82.59    3.80
   3  -5  -1   81.79    4.00
  -3  -5   1   80.09    2.50
   3  -5  -1   83.99    4.10
   3  -5  -1   84.59    3.10
  -3  -5   1   93.49    4.60
  -3   5   0    3.90    1.20
   3   5   0    2.90    1.40
  -3   5   0    3.50    1.60
   3  -5   0    0.90    1.40
   3  -5   0    0.80    1.50
   3  -5   0    2.50    1.10
  -3  -5   0    3.70    1.60
  -3  -5   0    4.80    1.80
  -3   5  -1  111.79    4.80
   3   5   1  116.29    4.30
  -3   5  -1  111.19    4.20
  -3  -5  -1  115.69    4.80
  -3  -5  -1  122.19    5.10
   3  -5   1  115.09    4.80
   3  -5   1  105.79    3.80
   3   5   2    0.10    1.20
  -3   5  -2    1.40    1.40
   3   5   2   -1.00    0.60
  -3   5  -2    0.40    1.20
   3   5   2   -1.00    0.70
  -3  -5  -2    0.00    1.60
   3  -5   2   -0.20    1.40
   3  -5   2   -0.50    0.30
  -3  -5  -2    1.10    1.60
   3   5   3  101.99    4.20
  -3   5  -3  104.29    4.40
   3   5   3  103.59    3.50
  -3   5  -3  108.99    4.20
  -3  -5  -3  106.09    4.80
   3  -5   3   96.59    4.30
   3  -5   3  102.09    4.40
  -3  -5  -3  108.59    4.60
   3   5   4   29.50    2.80
  -3   5  -4   20.10    2.30
  -3   5  -4   26.30    2.40
   3   5   4   27.50    2.30
  -3  -5  -4   30.80    2.80
   3  -5   4   29.00    2.60
   3  -5   4   26.30    2.60
  -3  -5  -4   28.50    2.80
  -3  -5  -4   31.80    3.00
   3   5   5   31.30    2.50
  -3   5  -5   26.90    2.40
   3   5   5   29.50    2.70
  -3   5  -5   21.60    2.50
   3  -5   5   28.60    2.90
  -3  -5  -5   22.20    2.30
   3  -5   5   29.10    2.70
  -3  -5  -5   26.20    2.70
   3   5   6    0.00    1.60
  -3   5  -6    0.70    1.80
  -3   5  -6   -1.00    1.20
   3   5   6    1.10    1.30
   3  -5   6    1.90    1.90
  -3  -5  -6    1.00    1.50
  -3  -5  -6   -1.20    1.60
  -3  -5  -6    1.40    1.40
   3  -5   6    0.50    1.40
   3   5   7    3.30    1.90
  -3   5  -7    2.00    2.00
   3   5   7    6.60    1.80
  -3  -5  -7    1.90    1.80
   3  -5   7    2.40    2.20
   3  -5   7    3.30    1.60
  -3  -5  -7    1.40    1.80
  -3  -5  -7    3.70    1.60
   3   5   8   21.40    2.40
   3   5   8   22.90    3.20
  -3   5  -8   26.30    3.40
   3   5   8   23.00    2.80
  -3  -5  -8   16.60    2.80
   3  -5   8   19.30    3.30
  -3  -5  -8   20.20    2.80
  -3  -5  -8   19.00    2.30
  -3   5  -9   53.39    5.10
   3   5   9   57.79    5.10
   3   5   9   62.59    4.80
  -3  -5  -9   59.19    5.20
   3  -5   9   64.89    6.00
  -3  -5  -9   49.99    4.40
  -3   5 -10    6.20    3.30
   3   5  10    5.40    3.10
   3   5  10    8.10    2.40
   3  -5  10    5.80    3.30
  -3  -5 -10    3.00    2.60
  -3   5 -11    0.10    3.20
   3   5  11    0.70    2.20
   3   5  11    1.50    2.90
  -3  -5 -11    0.00    2.60
   3  -5  11   -4.90    3.40
  -3   5 -12    1.90    3.30
   3   5  12    5.50    3.00
   3   5  12    5.10    4.10
  -3  -5 -12    8.50    3.70
   3  -5  12    8.20    4.10
  -3   6  12   24.20    5.00
   3   6 -12   11.20    4.20
  -3   6  12   21.00    3.40
   3  -6 -12   18.00    3.70
  -3  -6  12   19.80    5.60
  -3   6  11    3.80    3.50
  -3   6  11    4.30    2.20
   3   6 -11   -0.60    3.30
   3  -6 -11    7.60    2.90
  -3  -6  11    3.60    4.20
  -3   6  10    3.50    3.10
  -3   6  10    4.40    3.10
  -3   6  10    3.00    2.00
   3   6 -10    1.70    3.20
   3  -6 -10    3.40    3.10
  -3  -6  10    5.70    3.70
   3  -6 -10    6.50    2.70
  -3   6   9   76.09    5.10
   3   6  -9   79.39    6.50
  -3   6   9   71.99    5.70
  -3   6   9   80.59    5.70
  -3   6   9   79.99    4.70
  -3  -6   9   79.79    6.40
  -3  -6   9   67.19    6.00
   3  -6  -9   81.09    6.00
   3  -6  -9   67.89    4.80
   3  -6  -9   83.89    5.10
  -3   6   8   29.30    3.30
   3   6  -8   35.40    4.20
  -3   6   8   31.80    3.70
  -3   6   8   28.80    3.00
  -3   6   8   28.10    3.50
   3  -6  -8   28.20    3.20
   3  -6  -8   30.60    3.20
   3  -6  -8   26.90    3.60
   3  -6  -8   28.30    3.30
  -3  -6   8   25.40    3.50
  -3  -6   8   38.50    4.40
  -3   6   7    2.20    1.40
  -3   6   7    0.40    2.10
  -3   6   7   -1.60    1.80
   3   6  -7   -1.00    2.10
  -3   6   7    0.50    2.00
  -3  -6   7    0.10    2.20
   3  -6  -7   -1.60    2.00
   3  -6  -7   -1.70    2.10
  -3  -6   7   -0.70    2.40
   3  -6  -7   -1.20    1.70
   3  -6  -7   -0.90    1.90
  -3   6   6   41.00    3.40
  -3   6   6   34.50    2.80
  -3   6   6   31.90    3.50
  -3   6   6   36.90    3.40
   3   6  -6   29.40    3.20
   3  -6  -6   32.40    3.30
  -3  -6   6   38.70    3.50
  -3  -6   6   40.80    4.10
   3  -6  -6   37.60    3.50
   3  -6  -6   27.60    2.50
   3  -6  -6   23.40    2.60
   3   6  -5    0.70    1.60
   3   6  -5   -2.10    1.00
  -3   6   5    0.60    1.10
  -3   6   5   -1.40    1.60
  -3  -6   5    0.60    1.10
   3  -6  -5   -0.40    1.50
  -3  -6   5    0.40    0.90
   3  -6  -5   -1.10    1.10
  -3  -6   5    1.40    1.80
   3  -6  -5    0.00    1.60
   3   6  -4   49.80    3.60
  -3   6   4   45.70    4.20
  -3   6   4   46.40    2.70
   3  -6  -4   42.90    3.70
   3  -6  -4   45.50    2.90
  -3  -6   4   52.49    4.10
  -3  -6   4   47.40    3.10
   3  -6  -4   47.60    3.90
  -3  -6   4   40.90    2.60
  -3   6   3   23.20    2.00
  -3   6   3   17.50    2.50
   3   6  -3   21.30    2.50
   3  -6  -3   24.90    2.30
  -3  -6   3   22.90    2.50
  -3  -6   3   23.10    2.90
  -3  -6   3   27.00    2.30
   3  -6  -3   23.20    2.50
   3  -6  -3   19.20    2.40
  -3   6   2  114.09    5.30
  -3   6   2  121.19    4.20
   3   6  -2  120.49    5.10
  -3  -6   2  115.89    5.30
  -3  -6   2  121.39    3.90
   3  -6  -2  119.29    5.10
   3  -6  -2  124.99    5.20
   3  -6  -2  116.19    4.00
  -3  -6   2  118.89    4.70
  -3   6   1    0.80    1.80
  -3   6   1    1.20    1.10
   3   6  -1    0.00    1.40
   3  -6  -1    0.40    1.70
  -3  -6   1    0.70    0.70
  -3  -6   1   -0.30    1.60
  -3  -6   1   -0.10    0.60
   3  -6  -1    0.90    1.00
   3  -6  -1   -1.70    1.50
  -3  -6   1    1.40    1.90
   3   6   0  198.78    6.50
  -3   6   0  203.78    6.10
  -3   6   0  201.58    7.10
  -3  -6   0  198.78    7.20
   3  -6   0  198.48    7.00
   3  -6   0  195.68    5.60
   3  -6   0  195.58    6.80
  -3  -6   0  201.88    6.90
  -3   6  -1   12.20    1.80
  -3   6  -1    9.00    1.90
   3   6   1   10.70    1.70
  -3  -6  -1   13.10    2.10
   3  -6   1   12.40    1.50
   3  -6   1    8.10    1.70
  -3  -6  -1   15.30    2.50
   3  -6   1   10.70    2.20
   3   6   2    0.10    0.50
  -3   6  -2    1.20    1.50
  -3   6  -2    0.60    1.30
   3   6   2    1.20    1.30
   3   6   2    0.10    0.50
  -3  -6  -2   -0.10    1.60
   3  -6   2    0.70    1.70
   3  -6   2    0.90    1.30
  -3  -6  -2    1.40    1.60
   3   6   3  249.38    7.70
  -3   6  -3  244.28    7.50
  -3   6  -3  245.68    7.80
   3   6   3  246.58    6.40
  -3  -6  -3  243.48    7.80
   3  -6   3  228.98    7.50
  -3  -6  -3  242.28    8.10
   3   6   4   -0.50    1.20
   3   6   4   -1.10    1.00
  -3   6  -4    0.60    1.30
  -3   6  -4   -0.50    1.60
  -3  -6  -4   -0.20    1.60
  -3  -6  -4    0.20    1.50
   3  -6   4   -1.70    1.50
   3  -6   4    0.30    1.40
   3   6   5   32.50    2.70
  -3   6  -5   33.60    3.30
  -3   6  -5   32.90    2.70
   3   6   5   30.30    2.80
  -3  -6  -5   34.10    3.10
   3  -6   5   33.50    3.20
  -3  -6  -5   35.80    3.60
   3  -6   5   29.20    3.10
  -3   6  -6    8.20    2.30
   3   6   6   12.60    2.10
  -3   6  -6   12.40    1.80
   3   6   6   11.20    1.90
   3  -6   6   11.80    2.80
   3  -6   6   11.40    2.10
  -3  -6  -6   13.40    2.70
  -3  -6  -6    8.20    2.00
   3   6   7    2.00    2.00
  -3   6  -7    2.60    2.20
   3   6   7    2.00    1.60
  -3  -6  -7    3.70    1.80
  -3  -6  -7    4.10    2.00
   3  -6   7   -1.30    2.40
   3  -6   7    3.50    1.90
  -3  -6  -7   -0.20    2.30
   3   6   8   15.20    2.80
  -3   6  -8   15.70    3.20
   3   6   8   15.40    2.70
   3   6   8   19.60    2.50
   3  -6   8   12.40    3.50
  -3  -6  -8   13.30    3.00
  -3  -6  -8   20.20    3.00
  -3  -6  -8   16.00    2.40
   3   6   9   28.40    3.70
   3   6   9   33.30    3.50
  -3   6  -9   31.30    4.10
  -3  -6  -9   29.10    3.70
   3  -6   9   38.60    4.90
  -3  -6  -9   27.80    3.40
   3   6  10   68.09    5.40
   3   6  10   73.79    5.90
  -3   6 -10   71.19    6.70
  -3  -6 -10   71.19    5.90
   3  -6  10   74.59    6.90
  -3   6 -11    2.20    3.10
   3   6  11   -0.60    3.20
   3   6  11    2.90    2.40
  -3  -6 -11    1.20    2.80
   3  -6  11   -0.90    3.40
   3   6  12   14.70    3.40
   3   6  12   23.80    4.90
   3  -6  12   23.40    6.10
  -3  -6 -12   24.80    4.30
  -3   7  12    0.50    4.00
  -3  -7  12   -0.70    4.70
  -3   7  11    8.90    2.70
  -3   7  11   10.10    3.90
   3   7 -11    7.00    3.50
   3  -7 -11   11.30    3.20
  -3  -7  11    8.30    4.40
   3   7 -10   -2.10    2.80
  -3   7  10    2.30    3.00
  -3   7  10   -1.00    2.50
  -3   7  10    1.80    2.10
   3  -7 -10   -3.20    2.20
  -3  -7  10    0.60    3.60
   3  -7 -10   -3.20    2.90
  -3   7   9    2.10    2.30
   3   7  -9    1.00    2.80
  -3   7   9    2.40    1.80
  -3   7   9   -0.90    2.30
  -3   7   9    0.80    2.60
   3  -7  -9    0.10    2.70
   3  -7  -9    4.80    2.40
   3  -7  -9    0.60    2.10
   3  -7  -9    0.50    2.20
  -3  -7   9    1.50    3.30
  -3   7   8  100.09    5.70
  -3   7   8   97.19    6.40
  -3   7   8   85.59    5.60
   3   7  -8   88.89    6.20
  -3   7   8   95.59    5.00
   3  -7  -8   97.19    5.20
  -3  -7   8   94.89    6.00
  -3  -7   8   85.19    6.00
   3  -7  -8   91.79    5.60
   3  -7  -8  105.39    6.20
   3  -7  -8   88.39    5.60
  -3   7   7  104.69    5.30
  -3   7   7   91.69    4.70
  -3   7   7   90.09    6.20
   3   7  -7   89.69    6.30
  -3   7   7   92.39    5.60
   3  -7  -7   96.39    6.00
   3  -7  -7   85.39    5.40
  -3  -7   7   94.59    6.00
  -3  -7   7  102.69    5.90
   3   7  -6  133.59    6.50
  -3   7   6  151.58    5.80
  -3   7   6  132.79    5.30
  -3   7   6  139.99    7.10
  -3   7   6  135.79    6.20
   3  -7  -6  129.79    6.00
   3  -7  -6  132.39    5.60
  -3  -7   6  114.69    5.70
   3  -7  -6  138.69    6.70
  -3  -7   6  129.99    6.30
   3   7  -5   -1.10    2.00
  -3   7   5   -0.30    1.10
  -3   7   5   -1.00    1.90
   3   7  -5    0.00    1.20
  -3  -7   5   -0.50    1.20
  -3  -7   5    0.00    2.00
   3  -7  -5    0.10    2.00
   3  -7  -5   -2.00    1.50
  -3  -7   5    1.80    1.90
   3  -7  -5    0.90    1.90
  -3   7   4   15.90    2.70
   3   7  -4   12.40    2.30
   3   7  -4   15.20    1.90
  -3   7   4   14.70    1.80
   3  -7  -4   15.70    2.00
  -3  -7   4   15.60    2.10
  -3  -7   4   11.80    1.70
   3  -7  -4   13.70    2.40
   3  -7  -4   13.00    2.40
  -3  -7   4   13.90    2.50
   3   7  -3    0.10    1.50
  -3   7   3    2.70    1.90
  -3   7   3    2.30    1.20
  -3  -7   3    1.60    1.90
  -3  -7   3    2.20    1.30
   3  -7  -3    3.50    1.80
  -3  -7   3    1.00    1.40
   3  -7  -3    1.70    1.20
   3  -7  -3    3.70    1.80
  -3   7   2   19.50    2.60
   3   7  -2   18.90    2.30
  -3   7   2   23.60    2.20
  -3  -7   2   15.40    2.50
   3  -7  -2   18.10    2.60
   3  -7  -2   18.50    1.90
  -3  -7   2   17.50    2.20
  -3  -7   2   19.20    1.70
   3  -7  -2   18.80    2.50
   3   7  -1  161.98    6.00
  -3   7   1  155.38    6.50
  -3   7   1  164.18    5.30
   3  -7  -1  156.68    6.20
  -3  -7   1  151.38    4.00
  -3  -7   1  155.78    6.00
  -3  -7   1  155.08    6.30
   3  -7  -1  146.49    6.20
   3  -7  -1  147.99    4.60
  -3  -7   1  143.89    3.90
  -3   7   0    7.90    1.50
  -3   7   0    8.70    2.00
   3   7   0    8.00    1.90
   3  -7   0    7.90    2.10
   3  -7   0    5.60    1.80
  -3  -7   0    8.30    2.20
   3  -7   0    8.10    1.30
  -3  -7   0   11.60    2.10
  -3   7  -1   52.99    4.20
  -3   7  -1   55.69    3.40
   3   7   1   63.69    3.80
   3  -7   1   52.29    3.90
  -3  -7  -1   55.99    4.00
   3  -7   1   58.49    2.90
  -3  -7  -1   62.49    4.30
   3  -7   1   59.09    4.20
  -3   7  -2  126.89    5.20
   3   7   2  121.29    5.00
  -3   7  -2  133.39    5.60
   3  -7   2  128.49    4.60
   3  -7   2  127.19    5.40
  -3  -7  -2  130.19    5.60
  -3  -7  -2  133.09    5.70
   3   7   3   21.70    1.30
  -3   7  -3   21.60    2.40
  -3   7  -3   12.50    1.90
   3   7   3   24.00    1.50
   3   7   3   26.90    2.60
  -3  -7  -3   19.50    2.50
   3  -7   3   19.80    2.40
   3  -7   3   18.80    2.20
  -3  -7  -3   23.00    2.80
   3   7   4  113.69    4.90
  -3   7  -4  112.89    4.80
   3   7   4  110.09    3.90
  -3   7  -4  108.89    5.40
   3  -7   4  114.59    5.20
  -3  -7  -4  110.79    5.40
  -3  -7  -4  107.39    5.50
  -3   7  -5  113.99    4.80
   3   7   5  116.39    5.20
   3   7   5  112.69    4.50
  -3   7  -5  113.59    5.90
  -3  -7  -5  118.89    5.50
   3  -7   5  113.59    5.40
  -3  -7  -5  113.89    5.90
   3  -7   5  113.49    5.20
   3   7   6    3.50    1.70
  -3   7  -6    1.10    2.10
   3   7   6    3.50    1.80
   3  -7   6    2.80    2.20
  -3  -7  -6    1.10    2.60
   3  -7   6    3.30    2.00
  -3  -7  -6    4.80    2.10
   3   7   7    7.20    2.10
  -3   7  -7    2.40    2.40
   3   7   7    6.00    2.20
  -3  -7  -7    6.00    2.20
   3  -7   7    6.80    2.20
  -3  -7  -7    3.80    2.50
  -3  -7  -7    4.10    1.70
   3  -7   7    8.50    3.10
   3   7   8   35.80    3.70
  -3   7  -8   22.20    3.50
   3   7   8   34.60    3.50
  -3  -7  -8   40.70    3.80
  -3  -7  -8   31.70    3.30
   3  -7   8   31.50    4.40
  -3  -7  -8   34.90    4.20
   3   7   9   17.40    3.00
   3   7   9   17.20    3.30
  -3   7  -9   21.60    4.10
   3  -7   9   19.10    4.20
  -3  -7  -9   19.00    3.60
  -3  -7  -9   19.00    3.30
   3   7  10   13.30    3.10
  -3   7 -10    4.20    3.10
  -3  -7 -10   16.90    3.40
  -3  -7 -10   15.20    3.50
   3  -7  10   14.90    4.40
  -3   7 -11   -2.80    3.50
   3   7  11    4.90    2.70
  -3  -7 -11    0.90    3.00
   3  -7  11   -0.90    3.90
   3   7  12   10.60    3.50
   3   8 -11    4.60    4.20
  -3  -8  11    5.90    4.50
   3   8 -10    0.50    3.00
  -3   8  10    5.10    2.40
  -3   8  10    5.10    3.70
  -3   8  10    3.40    3.20
  -3  -8  10   11.60    4.30
   3  -8 -10    4.80    3.10
   3  -8 -10    2.40    2.60
  -3   8   9    2.40    2.00
  -3   8   9    3.90    2.60
   3   8  -9    0.10    2.90
  -3   8   9    3.00    2.60
  -3   8   9    5.80    2.90
   3  -8  -9    6.80    2.80
  -3  -8   9    4.80    3.10
   3  -8  -9    1.60    1.60
   3  -8  -9    3.60    2.60
   3   8  -8   16.00    3.70
  -3   8   8    9.50    2.60
  -3   8   8   13.50    3.00
  -3   8   8   12.10    3.20
  -3   8   8   10.40    2.30
   3  -8  -8   12.50    2.80
   3  -8  -8   11.20    2.80
   3  -8  -8   14.10    3.30
  -3  -8   8   12.70    3.40
  -3  -8   8   12.10    3.50
  -3   8   7   10.00    3.20
  -3   8   7    2.10    2.60
  -3   8   7    2.90    2.20
   3   8  -7    4.10    2.70
  -3   8   7    5.20    1.80
  -3  -8   7    8.60    2.80
  -3  -8   7    1.60    2.80
   3  -8  -7    2.10    2.60
   3  -8  -7    9.10    2.50
   3  -8  -7    6.90    2.90
  -3   8   6    2.60    1.60
  -3   8   6    4.10    2.00
  -3   8   6    0.50    2.30
   3   8  -6    1.60    2.60
  -3  -8   6    4.10    2.30
  -3  -8   6    2.90    2.80
   3  -8  -6    3.40    2.40
   3  -8  -6    2.70    2.50
   3  -8  -6    0.60    1.80
   3   8  -5   -0.30    1.50
   3   8  -5   -1.00    2.20
  -3   8   5   -1.50    2.10
  -3   8   5   -0.50    1.30
   3  -8  -5   -0.30    1.60
   3  -8  -5    0.40    2.10
  -3  -8   5   -1.20    1.40
  -3  -8   5   -3.20    1.70
   3  -8  -5    1.50    2.10
  -3  -8   5   -2.40    2.10
  -3   8   4    1.10    1.40
   3   8  -4    0.30    1.70
   3   8  -4    3.10    1.90
  -3   8   4    0.00    2.00
   3  -8  -4    1.70    2.00
  -3  -8   4   -0.20    1.50
   3  -8  -4    3.90    2.10
  -3  -8   4    3.70    2.40
  -3  -8   4    1.60    1.60
   3  -8  -4    4.20    1.50
  -3   8   3  244.58    7.40
   3   8  -3  230.98    8.30
  -3   8   3  239.28    9.00
   3  -8  -3  230.78    8.50
  -3  -8   3  225.38    8.50
  -3  -8   3  242.58    7.80
  -3  -8   3  232.58    6.80
   3  -8  -3  236.98    6.90
   3  -8  -3  229.68    8.40
  -3   8   2    8.10    1.60
  -3   8   2    6.20    2.20
   3   8  -2   11.50    2.30
  -3  -8   2    7.60    2.10
   3  -8  -2   10.80    2.30
  -3  -8   2    9.10    1.20
   3  -8  -2   10.70    1.40
  -3  -8   2    7.40    2.40
   3  -8  -2    6.00    2.10
  -3   8   1    2.20    1.40
  -3   8   1    2.50    1.90
   3   8  -1    3.30    1.60
   3  -8  -1    1.60    1.70
   3  -8  -1   -0.50    1.80
  -3  -8   1    0.40    0.50
  -3  -8   1    1.70    2.10
   3  -8  -1    2.60    1.00
  -3  -8   1    1.40    1.80
   3   8   0    7.80    1.80
  -3   8   0   10.10    1.80
  -3   8   0    7.30    2.10
   3  -8   0    9.40    2.10
  -3  -8   0    6.90    2.30
  -3  -8   0    9.10    2.30
   3  -8   0    8.00    2.40
   3  -8   0   10.00    1.30
  -3   8  -1    0.00    1.40
  -3   8  -1    1.80    1.80
   3   8   1    1.60    1.60
   3  -8   1    0.50    1.80
   3  -8   1   -1.80    1.50
  -3  -8  -1    2.20    1.90
  -3  -8  -1   -0.50    1.70
   3  -8   1   -1.10    1.10
  -3   8  -2    1.90    1.70
  -3   8  -2    3.40    1.60
   3   8   2    1.80    1.50
   3  -8   2    2.40    1.90
  -3  -8  -2    1.60    2.10
  -3  -8  -2    6.10    2.10
   3  -8   2    3.60    1.40
  -3   8  -3  112.29    5.30
   3   8   3  104.39    4.80
   3  -8   3  117.19    5.60
  -3  -8  -3  105.49    5.70
  -3  -8  -3  112.09    5.60
   3  -8   3  105.49    4.70
  -3   8  -4  118.69    5.50
  -3   8  -4  117.89    5.70
   3   8   4  123.19    5.50
   3   8   4  128.99    4.90
   3  -8   4  111.59    5.10
  -3  -8  -4  119.19    6.20
  -3  -8  -4  124.59    6.10
   3  -8   4  122.79    5.90
  -3   8  -5   30.40    3.40
   3   8   5   39.30    3.40
  -3   8  -5   42.50    3.60
  -3  -8  -5   45.50    4.40
   3  -8   5   47.10    4.30
  -3  -8  -5   43.90    4.70
   3   8   6    8.40    2.20
  -3   8  -6    9.40    2.90
   3  -8   6    7.50    2.70
   3  -8   6    6.10    2.40
  -3  -8  -6    8.00    2.30
  -3  -8  -6    6.90    2.80
  -3   8  -7   -0.60    2.70
   3   8   7    1.70    2.00
  -3  -8  -7   -1.10    2.50
  -3  -8  -7    1.10    2.10
   3  -8   7   -1.20    2.40
   3  -8   7   -1.20    2.00
   3   8   8   10.30    2.60
  -3   8  -8    9.90    3.40
  -3  -8  -8   12.80    3.50
   3  -8   8    9.50    3.20
  -3  -8  -8    9.50    2.50
   3   8   9    5.60    2.60
  -3   8  -9   -0.40    2.80
   3  -8   9   -1.30    3.50
  -3  -8  -9    0.80    3.10
   3   8  10    6.90    3.50
   3   8  10    6.30    2.70
  -3   8 -10    2.40    3.20
  -3  -8 -10    5.60    3.50
  -3  -8 -10    2.80    2.90
   3  -8  10    1.80    3.80
  -3   8 -11   -1.30    3.50
   3   8  11    5.40    2.90
   3  -8  11   -3.70    4.10
  -3  -8 -11    2.60    3.30
  -3  -9  11   -2.30    4.10
  -3   9  10    8.90    3.70
   3   9 -10    6.80    3.70
  -3  -9  10    6.20    3.60
   3  -9 -10    8.00    3.70
  -3   9   9    3.60    3.10
  -3   9   9    3.90    2.20
   3   9  -9    1.60    3.10
  -3   9   9    8.70    2.90
  -3  -9   9    4.90    3.50
   3  -9  -9    2.50    3.10
   3  -9  -9    4.80    2.80
  -3   9   8   61.69    4.50
  -3   9   8   58.29    5.40
  -3   9   8   65.59    6.00
   3   9  -8   47.00    5.30
   3  -9  -8   61.69    5.60
  -3  -9   8   63.39    5.90
   3  -9  -8   70.79    5.80
  -3  -9   8   50.19    5.10
   3   9  -7    7.10    3.20
  -3   9   7    7.40    2.00
  -3   9   7    7.30    2.90
  -3   9   7    9.00    3.10
  -3  -9   7    4.10    3.20
  -3  -9   7    3.40    2.60
   3  -9  -7    7.20    3.00
   3  -9  -7    5.00    2.80
  -3   9   6   16.30    3.40
  -3   9   6   12.40    2.10
   3   9  -6   11.70    2.90
   3  -9  -6   13.00    3.10
  -3  -9   6   11.90    3.40
   3  -9  -6   14.50    3.20
  -3  -9   6   17.00    2.90
  -3   9   5    2.70    2.50
  -3   9   5    5.40    1.70
   3   9  -5    1.10    2.30
   3  -9  -5    6.80    2.80
   3  -9  -5    2.30    2.30
   3  -9  -5    6.40    2.70
  -3  -9   5    5.10    2.70
  -3  -9   5    7.00    2.10
   3   9  -4   83.49    5.30
   3   9  -4   93.49    4.90
  -3   9   4   84.99    5.90
  -3   9   4   88.79    4.40
  -3  -9   4   89.99    4.70
   3  -9  -4   80.39    5.30
   3  -9  -4   90.39    4.10
  -3  -9   4   79.29    4.20
  -3  -9   4   85.99    5.70
   3  -9  -4   90.39    6.10
  -3   9   3    4.90    2.40
   3   9  -3    3.80    2.20
   3   9  -3    6.20    2.00
  -3   9   3    4.90    1.60
  -3  -9   3    5.40    2.10
   3  -9  -3    2.90    2.60
   3  -9  -3    5.00    1.40
  -3  -9   3    9.50    3.10
   3  -9  -3    3.40    2.30
   3   9  -2    4.60    1.90
  -3   9   2    4.20    1.50
  -3   9   2    5.40    2.30
  -3  -9   2    3.40    2.10
   3  -9  -2    3.90    1.30
   3  -9  -2    3.50    2.20
   3  -9  -2    5.10    2.30
  -3  -9   2    6.00    2.60
  -3   9   1   26.30    2.60
  -3   9   1   31.60    3.50
   3   9  -1   39.10    3.60
  -3  -9   1   28.10    3.50
   3  -9  -1   27.70    3.40
   3  -9  -1   31.70    2.20
   3  -9  -1   26.90    3.10
  -3  -9   1   37.70    3.80
  -3   9   0   91.29    5.70
  -3   9   0   85.89    4.40
   3   9   0   77.49    4.80
   3  -9   0   86.89    3.40
   3  -9   0   77.99    5.10
   3  -9   0   90.39    5.40
  -3  -9   0   83.99    5.30
  -3  -9   0   86.49    5.40
   3   9   1    5.50    1.80
  -3   9  -1    2.70    1.80
  -3   9  -1    2.60    2.30
   3  -9   1    2.80    2.20
  -3  -9  -1    5.90    2.30
  -3  -9  -1    6.40    2.60
   3  -9   1    3.90    1.30
   3  -9   1    3.50    2.20
  -3   9  -2   17.50    2.60
  -3   9  -2   22.00    3.00
   3   9   2   16.80    2.50
   3  -9   2   17.70    2.80
   3  -9   2   21.70    2.10
  -3  -9  -2   15.20    2.90
  -3  -9  -2   17.50    3.20
  -3   9  -3    0.90    1.90
   3   9   3   -2.20    1.40
  -3   9  -3    1.20    1.50
  -3  -9  -3   -1.60    2.30
   3  -9   3   -0.80    1.50
   3  -9   3    1.20    2.30
  -3  -9  -3   -0.20    2.20
  -3   9  -4   13.50    2.50
   3   9   4   16.50    2.40
  -3   9  -4   12.10    2.60
  -3  -9  -4   11.00    2.70
  -3  -9  -4   11.30    3.00
   3  -9   4   13.80    2.70
   3  -9   4   15.30    2.50
   3   9   5    4.50    2.00
  -3   9  -5    2.70    2.30
  -3   9  -5    3.60    2.00
  -3  -9  -5    1.60    2.60
  -3  -9  -5    3.40    2.60
   3  -9   5    4.00    2.40
   3  -9   5    0.90    2.20
  -3   9  -6   32.70    4.10
   3   9   6   40.50    3.80
  -3  -9  -6   42.00    4.20
   3  -9   6   26.00    3.40
  -3  -9  -6   32.60    4.50
   3  -9   6   44.30    4.60
   3   9   7    1.00    2.00
  -3   9  -7   -1.90    2.70
   3  -9   7   -2.10    2.70
  -3  -9  -7   -3.70    3.00
  -3  -9  -7    3.70    2.60
   3   9   8   -0.10    1.90
  -3   9  -8   -0.10    3.10
  -3  -9  -8   -3.30    2.70
   3  -9   8   -4.10    2.90
  -3  -9  -8   -0.40    2.00
  -3   9  -9   -0.70    2.90
   3   9   9    0.60    2.20
   3  -9   9   -5.30    3.20
  -3  -9  -9    0.20    3.30
   3   9  10    7.70    4.00
   3   9  10    4.10    2.50
  -3   9 -10    1.50    3.70
   3  -9  10   -1.40    4.00
  -3  -9 -10    5.00    3.90
   3   9  11   -0.90    2.70
   3  -9  11   -2.20    4.40
  -3  10  10   -2.70    2.90
   3 -10 -10   -0.60    3.10
  -3  10   9   -0.30    2.60
  -3  10   9    1.90    3.40
   3  10  -9   -1.00    3.20
   3 -10  -9   -1.50    3.20
   3 -10  -9   -1.70    2.80
   3  10  -8   -1.30    2.90
  -3  10   8    4.60    3.40
  -3  10   8    3.50    2.30
  -3  10   8    2.50    2.70
   3 -10  -8    4.80    3.10
   3 -10  -8    4.10    3.30
  -3 -10   8    4.50    3.60
   3  10  -7   38.80    4.70
  -3  10   7   52.49    5.60
  -3  10   7   53.39    4.50
  -3 -10   7   45.60    5.20
   3 -10  -7   52.49    5.30
   3 -10  -7   49.10    4.90
  -3  10   6    1.20    2.80
  -3  10   6    0.90    1.70
   3  10  -6    1.50    2.70
   3 -10  -6   -0.70    2.70
   3 -10  -6   -0.80    2.70
  -3 -10   6   -1.60    2.60
   3  10  -5    8.90    3.00
  -3  10   5   10.00    2.10
  -3  10   5   10.70    3.50
   3 -10  -5   13.90    3.50
  -3 -10   5    7.10    3.50
   3 -10  -5   15.00    3.20
  -3  10   4    3.80    2.80
   3  10  -4    0.70    2.20
  -3  10   4    1.70    1.70
   3  10  -4    3.30    2.30
  -3 -10   4    1.60    2.10
   3 -10  -4    3.70    2.70
   3 -10  -4    4.00    2.60
  -3 -10   4    0.70    3.10
  -3  10   3   81.99    6.40
  -3  10   3   62.89    4.20
   3  10  -3   69.49    5.00
  -3 -10   3   82.89    5.00
   3 -10  -3   62.49    5.30
   3 -10  -3   74.59    6.00
  -3 -10   3   76.29    5.70
  -3  10   2    4.50    2.60
   3  10  -2    2.60    2.30
  -3  10   2    6.30    1.90
   3 -10  -2    1.60    2.40
   3 -10  -2    1.10    2.20
  -3 -10   2   11.10    2.60
   3  10  -1  324.37   11.00
  -3  10   1  349.67   12.10
  -3  10   1  353.76   10.70
   3 -10  -1  347.77   11.60
   3 -10  -1  359.46   12.20
  -3 -10   1  358.26   12.00
  -3 -10   1  370.86   11.50
  -3  10   0    5.20    2.60
  -3  10   0    5.50    2.10
   3  10   0    2.80    2.00
   3 -10   0    5.20    2.40
   3 -10   0    6.40    3.00
  -3 -10   0    6.30    2.70
  -3 -10   0    5.00    2.80
  -3  10  -1   21.60    3.40
   3  10   1   24.30    3.00
  -3  10  -1   18.80    2.80
  -3 -10  -1   18.60    3.20
   3 -10   1   15.40    3.40
  -3 -10  -1   17.10    3.30
   3 -10   1   17.70    2.90
  -3  10  -2    1.10    2.10
  -3  10  -2    1.10    2.10
   3  10   2    0.80    1.90
   3 -10   2   -0.70    2.40
  -3 -10  -2    0.30    2.70
  -3 -10  -2    0.70    2.70
   3  10   3    6.70    2.00
  -3  10  -3    7.60    2.60
  -3  10  -3    5.00    2.50
   3 -10   3    9.20    2.10
  -3 -10  -3   10.30    3.30
   3 -10   3    9.60    3.10
  -3 -10  -3   14.10    3.40
  -3  10  -4    2.00    2.20
  -3  10  -4   -1.20    2.40
   3  10   4   -0.70    1.80
   3 -10   4   -0.30    1.90
   3 -10   4    2.60    2.80
  -3 -10  -4   -2.70    2.60
  -3 -10  -4   -0.90    2.60
  -3  10  -5   -1.50    2.40
   3  10   5    1.50    2.00
  -3 -10  -5   -0.60    2.40
   3 -10   5    1.20    2.30
  -3 -10  -5    3.90    2.90
   3 -10   5    5.10    2.80
   3  10   6   28.40    3.20
  -3  10  -6   32.10    4.40
   3 -10   6   33.70    4.00
  -3 -10  -6   44.10    4.50
  -3 -10  -6   38.00    4.60
   3 -10   6   34.50    3.90
   3  10   7    3.60    2.10
  -3  10  -7    5.70    3.40
  -3 -10  -7    4.00    2.50
   3 -10   7   -2.80    2.20
  -3 -10  -7    0.70    3.00
  -3  10  -8   -4.20    3.10
   3  10   8    2.50    2.40
  -3 -10  -8    1.00    2.70
  -3 -10  -8   -1.90    3.30
   3 -10   8   -6.10    2.80
   3  10   9    6.30    3.80
   3  10   9    3.50    2.30
  -3  10  -9    2.90    3.30
  -3 -10  -9    0.70    3.60
   3 -10   9    1.40    3.50
   3  10  10    6.00    2.60
   3  10  10   -0.90    3.80
  -3 -10 -10    3.30    4.40
   3 -10  10   -3.00    4.00
  -3  11   9    8.60    3.40
  -3  11   9    8.30    3.90
   3 -11  -9    8.50    3.60
   3 -11  -9    5.50    3.60
  -3  11   8    6.40    3.50
  -3  11   8    3.90    2.70
   3  11  -8    0.90    3.80
   3 -11  -8    2.10    3.30
  -3 -11   8    5.30    4.30
   3 -11  -8    6.00    3.30
   3  11  -7   -0.10    3.30
  -3  11   7   -1.40    2.90
  -3 -11   7    1.80    3.00
   3 -11  -7   -0.20    2.60
   3 -11  -7   -1.00    3.00
   3  11  -6    2.40    2.90
  -3  11   6    4.60    2.10
  -3  11   6    1.30    3.30
   3 -11  -6    5.20    3.00
   3 -11  -6    3.60    3.40
  -3 -11   6    2.80    3.40
  -3  11   5    0.80    2.80
  -3  11   5    0.30    1.90
   3  11  -5    0.90    2.90
   3 -11  -5   -0.70    2.90
   3 -11  -5    0.20    2.80
  -3 -11   5    0.70    2.80
   3  11  -4   14.90    3.00
  -3  11   4    9.00    3.30
  -3  11   4   16.70    2.60
   3  11  -4   12.30    3.00
  -3 -11   4    7.50    3.30
   3 -11  -4   13.60    3.40
   3 -11  -4   12.60    3.40
  -3 -11   4   12.30    2.70
   3  11  -3   30.40    3.70
  -3  11   3   42.80    4.70
  -3  11   3   46.30    4.00
  -3 -11   3   44.30    4.70
   3 -11  -3   31.10    4.10
  -3 -11   3   39.80    4.60
   3 -11  -3   37.40    4.70
  -3  11   2    5.20    2.90
   3  11  -2    6.20    2.90
   3  11  -2   -1.40    2.30
  -3  11   2    4.50    2.10
  -3 -11   2    0.30    2.50
  -3 -11   2    2.60    3.20
   3 -11  -2   10.30    3.20
   3 -11  -2    4.80    2.80
   3  11  -1  110.09    6.20
  -3  11   1  109.79    5.70
  -3  11   1  120.89    7.50
  -3 -11   1  115.39    6.90
  -3 -11   1  118.39    6.80
   3 -11  -1  114.19    7.00
   3 -11  -1  110.79    6.80
   3  11   0    8.10    2.60
  -3  11   0   10.60    3.00
  -3  11   0    7.10    2.40
  -3 -11   0    5.80    3.00
  -3 -11   0    4.10    3.00
   3 -11   0    3.50    2.90
   3 -11   0    7.70    2.70
  -3  11  -1   62.59    6.00
  -3  11  -1   58.19    4.70
   3  11   1   59.29    4.90
  -3 -11  -1   60.89    5.50
  -3 -11  -1   58.59    5.50
   3 -11   1   66.29    6.10
   3 -11   1   55.29    5.40
   3  11   2   20.00    2.80
  -3  11  -2   12.20    3.30
  -3  11  -2   14.00    2.70
  -3 -11  -2   19.40    3.60
   3 -11   2   13.40    3.30
  -3  11  -3   -1.10    2.40
   3  11   3    5.40    2.30
   3 -11   3    9.40    3.30
  -3 -11  -3    1.60    2.90
  -3 -11  -3   -0.60    3.00
   3  11   4   20.20    3.10
  -3  11  -4   19.50    3.70
  -3  11  -4   19.90    3.20
   3 -11   4   28.00    4.10
  -3 -11  -4   26.90    4.40
  -3 -11  -4   23.30    3.70
  -3  11  -5   -1.50    2.90
   3  11   5    2.00    2.20
  -3 -11  -5    3.20    3.10
   3 -11   5    0.10    2.50
  -3 -11  -5    3.90    3.20
   3  11   6    4.30    2.10
  -3  11  -6    1.70    2.90
  -3 -11  -6    9.00    3.30
   3 -11   6    9.70    3.30
  -3 -11  -6    8.80    4.00
   3  11   7   13.70    2.70
  -3  11  -7    7.90    3.30
  -3 -11  -7   15.50    4.30
  -3 -11  -7   13.40    3.50
   3  11   8   21.00    4.80
   3  11   8   23.00    3.60
  -3  11  -8   17.50    4.40
  -3 -11  -8   26.00    5.00
  -3 -11  -8   24.50    4.20
  -3  11  -9    3.20    4.30
   3  11   9    5.30    3.60
   3  11   9    5.80    2.60
  -3 -11  -9    8.20    3.90
  -3  12   9    2.30    3.40
   3 -12  -9    3.60    3.70
   3  12  -8   -2.20    3.90
  -3  12   8   -1.00    4.00
  -3  12   8    8.40    3.70
   3 -12  -8    8.10    4.40
   3 -12  -8    5.90    3.70
  -3  12   7    3.10    3.40
   3  12  -7   -0.90    3.20
   3 -12  -7    1.30    3.30
  -3 -12   7    4.60    3.90
   3 -12  -7   -0.50    3.30
   3  12  -6   -2.00    2.80
  -3  12   6    5.90    3.80
   3 -12  -6    0.70    2.90
   3 -12  -6    2.50    3.50
  -3 -12   6    0.30    3.60
  -3  12   5    1.80    2.20
   3  12  -5    2.50    3.20
  -3  12   5   -0.20    3.10
   3 -12  -5    2.20    3.10
   3 -12  -5    2.80    3.30
  -3 -12   5    2.10    3.20
   3  12  -4    4.10    2.90
  -3  12   4    1.80    2.30
  -3  12   4    1.30    3.20
  -3 -12   4    5.30    3.40
   3 -12  -4    3.80    3.20
   3 -12  -4    2.20    3.00
   3  12  -3    0.20    2.50
   3  12  -3    0.70    2.50
  -3  12   3    1.30    2.20
  -3  12   3    1.50    2.90
  -3 -12   3    2.30    2.60
   3 -12  -3   -0.80    2.90
  -3 -12   3    4.80    3.30
   3 -12  -3    1.20    2.90
  -3  12   2   14.50    4.00
   3  12  -2   10.60    2.90
  -3  12   2    9.50    2.60
   3  12  -2   16.60    3.60
  -3 -12   2   12.60    3.20
   3 -12  -2   17.90    3.90
   3 -12  -2   22.70    4.20
  -3 -12   2    7.70    3.40
  -3  12   1   73.49    7.00
  -3  12   1   64.19    4.90
   3  12  -1   76.59    6.60
   3  12  -1   66.09    5.60
   3 -12  -1   65.99    6.00
  -3 -12   1   73.39    6.40
  -3 -12   1   73.29    6.20
   3 -12  -1   72.59    6.60
   3  12   0    0.30    2.20
   3  12   0    0.60    3.10
  -3  12   0    2.20    2.30
  -3  12   0    5.10    3.40
   3 -12   0    2.20    3.00
   3 -12   0    6.00    3.30
  -3 -12   0   -0.70    3.00
  -3 -12   0    4.60    3.00
   3  12   1  107.89    6.40
  -3  12  -1  112.19    7.10
  -3  12  -1  108.19    6.30
   3 -12   1  104.69    6.50
  -3 -12  -1  113.69    7.50
   3 -12   1  104.09    7.40
  -3 -12  -1  108.79    7.10
  -3  12  -2   17.30    3.50
   3  12   2   16.90    2.80
  -3  12  -2   13.80    3.20
  -3 -12  -2   17.60    3.80
   3 -12   2   21.20    3.90
  -3 -12  -2   18.70    3.70
   3  12   3   -0.90    2.20
  -3  12  -3   -0.40    2.70
  -3  12  -3   -2.20    2.30
   3 -12   3    1.50    2.90
  -3 -12  -3   -1.40    3.20
  -3 -12  -3    1.50    3.10
  -3  12  -4    1.10    3.00
   3  12   4    1.90    2.30
  -3  12  -4    0.60    2.80
  -3 -12  -4    4.00    3.30
  -3 -12  -4   -0.50    2.80
   3 -12   4    1.80    2.70
  -3  12  -5   -2.00    3.10
   3  12   5    0.90    2.20
   3 -12   5   -0.40    3.00
  -3 -12  -5    1.80    2.80
  -3 -12  -5   -2.30    3.50
   3  12   6   12.90    3.90
   3  12   6   15.10    3.00
  -3  12  -6    7.40    3.90
  -3 -12  -6    8.40    3.70
   3 -12   6   16.40    4.90
  -3 -12  -6   16.60    4.00
   3  12   7    0.60    2.30
  -3  12  -7   -2.30    3.50
   3  12   7    4.60    3.60
  -3 -12  -7   -1.60    3.50
  -3 -12  -7    0.10    2.90
   3  12   8    2.00    3.40
  -3  12  -8   -2.60    3.60
   3  12   8    1.20    2.60
  -3 -12  -8   -6.00    3.40
  -3 -12  -8    2.00    3.40
  -3  13   7    0.70    5.80
  -3 -13   7    1.90    4.30
   3 -13  -7    4.50    3.90
   3 -13  -7    5.40    6.00
  -3  13   6   -3.70    3.20
   3  13  -6    0.10    3.20
   3 -13  -6   -0.60    3.10
   3 -13  -6   -2.70    3.30
  -3 -13   6   -1.30    4.00
  -3  13   5   -2.50    3.20
   3  13  -5   -5.30    2.70
   3 -13  -5   -0.40    3.50
   3 -13  -5    2.60    3.50
  -3 -13   5   -1.60    3.70
   3  13  -4   10.50    3.70
  -3  13   4   20.50    4.40
   3 -13  -4   19.00    4.10
   3 -13  -4   26.80    4.50
  -3 -13   4   14.40    4.00
   3  13  -3   -2.40    2.90
  -3  13   3    3.30    3.40
   3  13  -3   -1.60    2.90
  -3  13   3    1.20    2.30
   3 -13  -3    2.10    3.20
  -3 -13   3    1.50    3.30
   3 -13  -3    2.80    3.40
  -3 -13   3   -4.10    2.70
   3  13  -2   21.20    4.20
  -3  13   2   22.70    3.30
  -3  13   2   26.60    4.80
   3  13  -2   16.10    3.40
   3 -13  -2   28.00    4.40
  -3 -13   2   24.00    4.50
  -3 -13   2   21.90    4.00
   3 -13  -2   30.60    4.70
   3  13  -1   -3.60    2.50
   3  13  -1    2.50    3.40
  -3  13   1    1.90    2.50
  -3  13   1    2.90    3.60
   3 -13  -1    3.60    3.70
   3 -13  -1    1.00    3.20
  -3 -13   1    1.70    3.80
  -3 -13   1    3.70    3.30
  -3  13   0   25.10    4.60
   3  13   0   14.10    3.30
  -3  13   0   10.70    2.90
   3  13   0   19.70    3.90
  -3 -13   0   20.80    4.10
  -3 -13   0   21.80    4.00
   3 -13   0   15.80    4.00
   3 -13   0   23.50    4.10
   3  13   1   37.40    4.00
   3  13   1   48.20    5.80
  -3  13  -1   39.20    4.40
  -3  13  -1   42.30    4.90
   3 -13   1   47.10    5.50
  -3 -13  -1   44.00    5.10
  -3 -13  -1   46.00    5.40
   3  13   2   62.99    5.30
   3  13   2   59.79    6.60
  -3  13  -2   74.99    6.90
  -3  13  -2   51.69    5.20
  -3 -13  -2   65.99    6.40
  -3 -13  -2   63.89    6.50
   3 -13   2   67.69    6.30
  -3  13  -3   23.30    4.30
  -3  13  -3   19.10    3.90
   3  13   3   20.80    3.30
   3  13   3   30.60    4.70
  -3 -13  -3   33.60    5.10
   3 -13   3   26.00    4.30
  -3 -13  -3   27.40    4.50
   3  13   4   31.70    3.90
  -3  13  -4   27.10    4.50
   3  13   4   38.20    5.30
  -3 -13  -4   35.90    4.90
  -3 -13  -4   33.50    4.90
   3 -13   4   35.20    4.90
   3  13   5    1.10    3.30
  -3  13  -5   -5.50    3.30
   3  13   5    0.30    2.40
  -3 -13  -5    1.70    3.60
  -3 -13  -5   -2.50    3.30
   3 -13   5    2.70    3.60
   3  13   6    1.00    3.90
  -3  13  -6   -7.10    3.50
   3  13   6    2.10    2.60
  -3 -13  -6   -4.50    4.00
   3 -13   6   -2.70    3.70
  -3 -13  -6    0.50    3.50
   3  13   7    3.00    2.80
  -3  13  -7   -1.90    4.10
  -3 -13  -7    3.70    3.70
  -3 -14   6    5.00    5.10
  -3  14   5   -0.80    5.80
   3  14  -5   -3.90    3.50
   3 -14  -5   -4.90    5.50
   3 -14  -5   -2.10    3.30
  -3 -14   5    1.70    4.20
  -3  14   4   -1.10    3.60
   3  14  -4   -4.80    3.20
  -3 -14   4    0.50    3.60
   3 -14  -4   -0.10    3.40
   3 -14  -4   -2.80    3.30
   3  14  -3   -2.70    2.80
  -3  14   3    2.70    3.60
   3 -14  -3    1.60    3.50
   3 -14  -3    5.20    3.60
  -3 -14   3   -2.00    3.30
   3  14  -2   -0.50    2.80
   3  14  -2    0.50    3.60
  -3  14   2    2.30    4.00
  -3 -14   2    0.70    3.40
   3 -14  -2   -0.50    3.50
   3 -14  -2    3.60    3.60
  -3 -14   2    6.70    3.70
   3  14  -1   13.60    3.80
   3  14  -1   10.40    3.20
  -3  14   1   17.30    4.80
  -3  14   1   13.70    3.20
   3 -14  -1   16.00    4.20
  -3 -14   1   13.20    3.60
   3 -14  -1   14.70    4.20
  -3 -14   1   10.10    3.90
   3  14   0    4.80    3.50
  -3  14   0    1.20    3.80
  -3  14   0   -0.90    2.80
   3  14   0    1.30    2.60
  -3 -14   0    3.40    3.50
  -3 -14   0   -0.50    3.10
   3 -14   0    3.90    3.50
   3  14   1   10.20    3.80
  -3  14  -1   -1.80    3.00
  -3  14  -1    3.80    4.00
   3  14   1    2.00    2.90
  -3 -14  -1    8.40    4.30
   3 -14   1   11.00    4.40
  -3 -14  -1    1.40    3.40
  -3  14  -2    3.00    3.30
   3  14   2    9.70    4.40
   3  14   2    3.10    2.70
  -3  14  -2    9.20    4.00
  -3 -14  -2    1.20    3.90
   3 -14   2    8.00    3.70
  -3 -14  -2    6.30    4.20
   3  14   3   25.20    3.90
  -3  14  -3   38.40    5.40
   3  14   3   26.90    5.50
  -3  14  -3   24.30    4.30
  -3 -14  -3   27.90    5.50
   3 -14   3   29.30    5.10
  -3 -14  -3   34.90    5.50
  -3  14  -4   31.80    4.90
   3  14   4   49.30    6.70
   3  14   4   44.50    4.70
   3 -14   4   61.09    6.50
  -3 -14  -4   50.99    6.80
  -3 -14  -4   50.79    5.80
   3  14   5    1.10    2.80
  -3  14  -5   -6.00    3.60
   3 -14   5   -0.30    4.00
  -3 -14  -5    4.30    3.60
  -3  14  -6   -4.50    3.90
   3  14   6    2.20    2.90
  -3 -14  -6    6.50    4.60
   3  15  -3    1.20    3.40
  -3 -15   3    8.40    6.80
  -3  15   2   16.20    5.60
   3  15  -2   16.60    5.00
   3  15  -2   10.50    3.70
   3 -15  -2   17.80    5.30
  -3 -15   2   10.40    4.30
  -3 -15   2   23.80    5.80
   3 -15  -2   30.00    8.50
  -3  15   1    0.00    4.40
   3  15  -1   -2.80    3.10
   3  15  -1   -0.10    3.90
   3 -15  -1    1.00    3.70
  -3 -15   1    2.50    3.70
  -3 -15   1   -4.40    3.70
  -3  15   0    8.00    4.70
   3  15   0    8.60    4.40
   3  15   0    2.60    3.40
   3 -15   0    5.50    4.70
  -3 -15   0    5.00    4.00
  -3 -15   0    3.70    4.10
  -3  15  -1   -3.00    3.30
  -3  15  -1    0.80    4.10
   3  15   1    1.60    4.20
   3  15   1    0.40    3.30
  -3 -15  -1   -1.30    3.60
   3 -15   1    0.80    4.20
  -3 -15  -1   -0.30    4.40
  -3  15  -2    7.70    4.30
  -3  15  -2    2.10    3.70
   3  15   2    0.30    3.70
   3  15   2    1.60    3.10
   3 -15   2   13.90    4.80
  -3 -15  -2    2.60    3.80
  -3 -15  -2    7.10    6.20
   3  15   3   14.10    3.70
  -3  15  -3   11.80    4.40
   3 -15   3   22.20    5.50
   3  15   4    0.60    3.10
  -3  15  -4   -2.80    3.80
   3 -15   4    6.00    4.00
   4   0 -13   -2.70    3.30
   4   0 -12   19.10    3.90
  -4   0  12   18.60    4.50
   4   0 -11   -1.60    2.30
  -4   0  11   -3.00    2.80
   4   0 -10  176.28    7.60
   4   0 -10  181.98    8.50
  -4   0  10  174.78    8.40
   4   0  -9   -2.80    2.70
  -4   0   9   -1.50    1.70
  -4   0   9   -1.30    2.80
   4   0  -9    0.40    2.30
  -4   0   8    0.40    2.30
  -4   0   8    1.90    1.60
   4   0  -8    2.40    2.00
   4   0  -8    0.50    2.10
  -4   0   7    0.50    0.80
  -4   0   7   -1.50    1.30
  -4   0   7    0.00    1.70
   4   0  -7   -2.10    1.50
   4   0  -7    0.40    1.70
  -4   0   6  533.35   12.80
  -4   0   6  528.25   14.40
   4   0  -6  512.85   14.30
  -4   0   6  531.25   13.70
   4   0  -6  518.95   13.70
  -4   0   5   -0.60    1.50
   4   0  -5   -0.40    1.30
  -4   0   5   -1.00    0.90
  -4   0   5    0.70    0.80
   4   0  -5   -3.30    1.60
  -4   0   5    2.20    1.40
  -4   0   4   27.30    2.30
  -4   0   4   18.30    1.70
   4   0  -4   24.50    2.20
   4   0  -4   21.00    1.70
   4   0  -4   20.20    2.20
  -4   0   4   23.80    1.70
   4   0  -3   -0.70    0.70
   4   0  -3    0.20    1.10
   4   0  -3    0.10    0.30
  -4   0   3    0.00    0.70
  -4   0   3   -0.70    1.00
   4   0  -2 2310.87   53.19
   4   0  -2 2368.46   53.29
  -4   0   2 2330.57   53.29
  -4   0   2 2329.17   52.99
  -4   0   2 2399.86   52.79
   4   0  -2 2325.77   52.99
   4   0  -1    2.20    0.90
  -4   0   1    2.30    0.90
   4   0  -1    0.60    0.50
   4   0  -1   -0.30    0.80
  -4   0   1    1.10    0.50
  -4   0   1    1.30    0.80
  -4   0   1    0.60    0.90
   4   0  -1    0.50    0.90
   4   0   0   26.10    1.50
  -4   0   0   26.70    1.40
   4   0   0   29.60    1.80
   4   0   0   25.90    1.10
  -4   0   0   30.70    1.70
   4   0   0   23.00    1.10
   4   0   0   25.70    1.50
  -4   0   0   25.20    1.10
  -4   0   0   30.50    2.00
   4   0   1    2.50    0.90
  -4   0  -1    1.20    1.00
   4   0   1    1.80    1.00
   4   0   1    0.30    0.60
  -4   0  -1    0.30    0.70
  -4   0  -1    0.20    0.80
   4   0   1    0.50    0.50
  -4   0  -1    1.30    0.70
   4   0   2   47.90    2.50
   4   0   2   48.40    1.40
  -4   0  -2   49.40    2.40
  -4   0  -2   49.20    1.50
  -4   0  -2   49.50    2.20
   4   0   3    0.10    1.10
  -4   0  -3   -1.40    0.90
  -4   0  -3    0.30    0.40
  -4   0  -4   79.99    3.30
   4   0   4   78.89    3.80
  -4   0  -4   83.99    3.60
  -4   0  -5   -1.10    1.30
  -4   0  -5    0.00    1.10
   4   0   5    0.40    1.50
   4   0   6  140.49    3.50
  -4   0  -6  138.59    4.70
   4   0   6  136.79    3.50
   4   0   6  132.39    5.60
  -4   0  -6  134.29    5.50
   4   0   7   -0.10    1.80
   4   0   7   -1.80    0.60
  -4   0  -7   -0.20    1.10
  -4   0  -7    0.30    1.60
  -4   0  -8    0.60    1.90
  -4   0  -8   -0.90    1.20
   4   0   8   -0.80    2.10
   4   0   9   -4.90    2.20
  -4   0  -9   -0.20    2.10
   4   0  10  206.38    8.90
  -4   0 -10  193.48    8.30
   4   0  11   -0.20    2.90
  -4   0 -11    1.50    2.70
  -4   0 -12   -3.00    2.80
   4   0  12    2.70    3.80
   4   1 -13    9.00    3.50
  -4   1  13    5.80    6.40
   4  -1 -13   17.50    4.00
  -4   1  12    7.10    3.80
   4   1 -12    4.10    2.90
  -4  -1  12    2.60    4.20
   4  -1 -12    0.50    3.10
   4   1 -11    3.80    2.70
  -4   1  11   10.10    3.50
   4  -1 -11    7.90    2.80
  -4  -1  11   13.70    3.80
  -4   1  10   46.60    4.90
  -4   1  10   55.09    5.40
   4   1 -10   49.40    4.80
   4  -1 -10   45.90    4.90
   4  -1 -10   55.69    5.10
  -4  -1  10   50.19    5.10
   4   1  -9   17.30    3.10
   4   1  -9   14.90    3.30
  -4   1   9   15.00    2.40
  -4   1   9   15.00    3.60
   4  -1  -9   13.90    2.70
  -4  -1   9   13.50    3.30
   4  -1  -9   17.40    3.60
  -4  -1   9   17.20    2.60
  -4   1   8   29.80    2.50
   4   1  -8   32.90    3.90
  -4   1   8   28.00    3.40
   4   1  -8   27.80    3.10
  -4   1   8   30.00    2.80
   4  -1  -8   27.60    3.30
  -4  -1   8   32.40    3.40
   4  -1  -8   27.00    2.90
  -4  -1   8   29.40    3.60
  -4   1   7   10.90    1.50
  -4   1   7   11.90    1.90
   4   1  -7   13.30    2.20
  -4   1   7   12.50    2.70
   4   1  -7   15.20    2.60
  -4  -1   7   10.30    1.00
   4  -1  -7   15.20    2.20
  -4  -1   7   15.00    2.10
  -4  -1   7   16.90    2.70
   4  -1  -7   16.60    2.80
  -4   1   6   -0.80    1.80
  -4   1   6    1.40    1.30
   4   1  -6   -0.80    1.40
   4   1  -6    1.00    1.60
  -4   1   6   -0.40    0.90
   4  -1  -6    2.50    1.90
  -4  -1   6    0.30    1.30
  -4  -1   6   -0.20    0.60
   4  -1  -6   -0.60    1.20
  -4  -1   6   -1.00    0.60
  -4  -1   6   -0.80    1.70
  -4   1   5   35.20    2.30
  -4   1   5   32.30    2.80
   4   1  -5   28.80    2.80
   4   1  -5   36.60    3.00
  -4  -1   5   30.10    1.50
  -4  -1   5   28.20    2.70
  -4  -1   5   36.20    1.70
   4  -1  -5   33.60    3.10
   4  -1  -5   32.90    2.70
  -4  -1   5   37.70    2.90
   4   1  -4  116.19    4.30
   4   1  -4  113.09    4.50
  -4   1   4  117.79    4.50
   4   1  -4  114.19    3.40
  -4   1   4  111.89    4.00
  -4  -1   4  116.89    3.40
   4  -1  -4  109.89    4.50
  -4  -1   4  121.79    4.50
   4   1  -3    1.30    1.10
   4   1  -3    1.90    0.70
  -4   1   3    0.80    0.90
  -4   1   3    0.30    1.00
   4   1  -3    1.00    1.00
   4  -1  -3    1.40    1.10
  -4  -1   3    2.90    0.70
   4  -1  -3    0.90    0.80
  -4  -1   3    3.40    1.20
   4   1  -2   21.60    1.50
  -4   1   2   19.70    1.60
  -4   1   2   18.20    1.10
  -4   1   2   18.80    1.70
   4   1  -2   19.20    1.60
   4   1  -2   17.90    1.80
  -4  -1   2   13.70    1.50
  -4  -1   2   18.70    1.50
   4  -1  -2   14.50    1.40
   4  -1  -2   16.60    1.10
   4   1  -1  146.29    4.10
  -4   1   1  162.88    3.50
  -4   1   1  149.59    4.40
   4   1  -1  135.49    4.00
   4   1  -1  156.58    4.30
  -4   1   1  155.88    4.50
   4  -1  -1  154.78    3.50
   4  -1  -1  146.59    4.20
  -4  -1   1  152.78    4.10
  -4  -1   1  153.28    4.40
   4  -1  -1  147.09    4.40
  -4  -1   1  151.08    4.50
   4  -1  -1  152.68    4.80
  -4  -1   1  144.69    4.10
  -4   1   0   38.80    1.20
   4   1   0   39.30    1.70
   4   1   0   39.50    2.00
  -4   1   0   38.10    1.80
   4   1   0   43.20    2.00
  -4   1   0   33.80    1.70
   4   1   0   40.70    1.70
  -4   1   0   38.20    1.80
  -4   1   0   36.40    2.10
   4  -1   0   38.40    2.00
  -4  -1   0   38.30    1.60
   4  -1   0   38.80    1.20
  -4  -1   0   41.90    2.40
   4  -1   0   34.90    1.70
  -4  -1   0   42.30    2.20
  -4  -1   0   37.90    1.70
   4  -1   0   39.50    2.00
   4  -1   0   39.00    1.90
   4   1   1  192.88    5.10
   4   1   1  207.18    5.20
   4   1   1  191.98    5.10
  -4   1  -1  190.78    4.90
  -4   1  -1  190.38    4.90
  -4   1  -1  196.08    5.50
  -4   1  -1  197.88    5.00
   4   1   1  193.98    5.10
  -4  -1  -1  187.78    5.10
   4  -1   1  188.78    4.90
  -4  -1  -1  201.78    5.10
   4  -1   1  196.98    5.00
  -4  -1  -1  198.18    5.60
   4  -1   1  203.48    5.40
  -4  -1  -1  186.08    5.10
   4  -1   1  185.28    5.30
   4   1   2  127.69    3.40
   4   1   2  136.19    3.90
  -4   1  -2  120.89    3.80
  -4   1  -2  116.99    3.10
  -4   1  -2  118.49    3.10
  -4  -1  -2  129.29    3.40
  -4  -1  -2  125.99    3.80
   4  -1   2  121.69    3.10
  -4  -1  -2  124.99    4.20
   4  -1   2  117.89    4.00
   4   1   3  566.84   13.70
  -4   1  -3  546.85   13.50
   4   1   3  563.54   12.80
  -4   1  -3  546.55   13.30
   4  -1   3  537.05   13.80
  -4  -1  -3  555.34   13.60
  -4  -1  -3  536.55   13.60
  -4  -1  -3  538.05   12.70
  -4   1  -4   13.40    1.80
   4   1   4   14.60    1.30
  -4   1  -4   14.80    1.60
   4   1   4   11.40    1.90
  -4  -1  -4   11.00    1.70
   4  -1   4   13.20    2.00
  -4  -1  -4   15.40    1.20
  -4   1  -5   89.19    4.20
   4   1   5   94.39    2.80
  -4   1  -5   87.39    3.40
   4   1   5   96.09    4.40
   4   1   5   87.59    2.70
  -4  -1  -5   93.69    4.30
  -4  -1  -5   93.19    4.00
   4  -1   5   94.69    4.40
  -4   1  -6   65.59    2.90
  -4   1  -6   62.69    3.70
   4   1   6   60.39    2.20
   4   1   6   52.59    3.70
   4   1   6   60.79    2.20
  -4  -1  -6   62.99    3.30
   4  -1   6   62.69    3.90
  -4  -1  -6   60.39    3.60
   4   1   7   11.20    1.10
  -4   1  -7    7.20    2.00
  -4   1  -7   11.80    1.50
   4   1   7    8.20    2.30
   4  -1   7   11.90    2.40
  -4  -1  -7   11.10    1.80
  -4  -1  -7   12.20    2.10
  -4   1  -8    0.80    1.80
   4   1   8   -1.80    2.10
   4  -1   8   -0.30    2.00
  -4  -1  -8   -0.50    1.40
  -4  -1  -8    0.20    2.10
  -4   1  -9    1.90    2.40
   4   1   9   10.00    3.40
  -4  -1  -9    4.40    2.40
   4  -1   9    5.30    2.70
   4   1  10  101.69    6.80
  -4   1 -10   97.79    6.00
  -4  -1 -10   93.39    5.90
   4  -1  10   82.49    6.20
  -4   1 -11    4.30    3.10
   4   1  11    3.20    3.10
   4  -1  11    5.70    3.70
  -4  -1 -11    1.80    3.00
   4   1  12    3.30    3.50
  -4   1 -12    3.00    3.10
  -4  -1 -12   -0.50    3.10
   4  -1  12    1.10    3.40
   4   1  13    4.10    4.30
   4   2 -13    2.00    3.50
   4  -2 -13    2.00    3.20
   4   2 -12    8.50    3.60
  -4   2  12    9.30    4.10
  -4  -2  12    8.70    4.30
   4  -2 -12    5.10    3.20
  -4   2  11    1.20    3.50
   4   2 -11   -3.90    2.40
  -4  -2  11   -7.00    2.80
   4  -2 -11   -1.50    2.50
   4   2 -10   -1.10    2.30
  -4   2  10    0.00    2.70
  -4   2  10    0.60    2.00
   4  -2 -10   -1.50    2.30
  -4  -2  10    0.50    2.90
   4  -2 -10   -1.80    2.80
   4   2  -9   28.10    3.80
   4   2  -9   29.30    3.60
  -4   2   9   23.90    3.70
  -4   2   9   25.70    2.90
  -4  -2   9   30.70    4.00
  -4  -2   9   24.90    2.90
   4  -2  -9   29.10    3.20
   4  -2  -9   22.60    3.60
   4   2  -8   46.20    4.30
  -4   2   8   41.70    3.10
   4   2  -8   32.70    3.70
  -4   2   8   41.60    4.10
  -4   2   8   41.10    3.50
  -4  -2   8   35.50    3.90
  -4  -2   8   43.00    3.80
   4  -2  -8   43.70    4.20
   4  -2  -8   45.40    3.90
   4   2  -7   23.80    2.90
  -4   2   7   29.20    2.60
  -4   2   7   26.10    3.20
   4   2  -7   26.90    2.90
  -4   2   7   22.40    2.40
  -4  -2   7   30.70    3.10
   4  -2  -7   24.80    2.50
  -4  -2   7   23.80    3.00
   4  -2  -7   26.20    3.20
  -4   2   6   -1.10    1.30
  -4   2   6   -2.00    1.50
  -4   2   6   -0.20    1.10
   4   2  -6    0.00    1.50
   4   2  -6   -0.10    1.60
   4  -2  -6    0.00    1.60
  -4  -2   6   -1.20    1.40
   4  -2  -6   -1.10    1.20
  -4  -2   6   -2.70    1.60
  -4   2   5   80.89    3.70
   4   2  -5   77.09    3.80
   4   2  -5   76.09    4.00
  -4   2   5   73.39    3.60
  -4  -2   5   81.29    3.90
   4  -2  -5   74.79    3.90
  -4  -2   5   74.19    4.10
  -4  -2   5   74.19    2.10
   4   2  -4    6.50    1.70
  -4   2   4    8.00    1.60
   4   2  -4    5.90    1.50
  -4   2   4    5.80    1.40
   4   2  -4    5.80    0.80
  -4  -2   4    6.30    0.80
   4  -2  -4    4.60    1.10
  -4  -2   4    6.70    1.60
  -4  -2   4    1.90    1.60
   4  -2  -4    4.00    1.50
   4  -2  -4    8.20    1.90
  -4   2   3  627.34   15.40
   4   2  -3  616.54   14.50
  -4   2   3  630.64   15.30
   4   2  -3  611.84   15.20
   4   2  -3  590.94   15.10
   4  -2  -3  630.64   15.30
  -4  -2   3  605.34   14.50
  -4  -2   3  631.84   15.40
   4  -2  -3  622.74   14.60
   4  -2  -3  603.64   15.10
  -4   2   2 1206.38   26.80
   4   2  -2 1173.18   27.20
  -4   2   2 1205.38   27.70
  -4   2   2 1221.68   27.80
   4   2  -2 1173.58   27.30
   4   2  -2 1226.58   27.50
   4  -2  -2 1138.99   26.80
   4  -2  -2 1201.88   27.70
   4  -2  -2 1154.68   27.40
  -4  -2   2 1154.58   27.70
  -4  -2   2 1156.98   27.20
  -4   2   1  132.79    4.30
  -4   2   1  133.19    4.30
   4   2  -1  123.49    3.60
   4   2  -1  132.59    4.00
   4   2  -1  133.39    4.00
  -4   2   1  125.29    3.10
  -4   2   1  133.29    3.20
  -4  -2   1  123.89    3.60
   4  -2  -1  134.89    4.10
   4  -2  -1  125.29    3.80
  -4  -2   1  130.09    4.00
  -4  -2   1  132.79    4.30
   4   2   0 1705.13   38.80
  -4   2   0 1706.63   39.60
   4   2   0 1722.53   39.30
  -4   2   0 1757.32   38.70
  -4  -2   0 1736.53   39.50
  -4  -2   0 1795.52   38.90
   4  -2   0 1679.63   39.30
  -4  -2   0 1721.43   39.50
   4  -2   0 1702.73   39.20
   4  -2   0 1701.53   38.70
   4   2   1  233.78    5.70
  -4   2  -1  226.08    5.80
  -4   2  -1  211.58    5.90
  -4   2  -1  224.48    6.30
   4   2   1  229.28    6.10
   4  -2   1  220.28    5.90
  -4  -2  -1  236.98    5.70
   4  -2   1  223.28    5.80
   4  -2   1  230.18    6.20
  -4  -2  -1  236.68    6.20
  -4  -2  -1  228.88    6.40
   4   2   2  696.03   16.00
  -4   2  -2  636.14   15.70
  -4   2  -2  672.13   16.10
   4   2   2  676.03   16.30
   4   2   2  694.63   16.10
   4  -2   2  675.93   15.80
   4  -2   2  666.63   16.40
  -4  -2  -2  690.13   16.10
  -4  -2  -2  692.53   16.60
  -4  -2  -2  682.33   16.20
   4   2   3   -0.70    0.90
  -4   2  -3    0.60    0.60
   4   2   3   -0.60    1.00
  -4   2  -3   -0.70    1.00
  -4   2  -3   -1.70    1.10
   4   2   3   -1.00    0.80
  -4  -2  -3    0.30    1.00
  -4  -2  -3   -0.70    0.70
  -4  -2  -3    0.90    1.20
   4  -2   3   -0.40    0.60
   4  -2   3    1.70    1.30
  -4   2  -4    0.10    1.40
  -4   2  -4    1.70    0.70
   4   2   4   -0.70    1.00
   4   2   4    1.20    1.40
  -4   2  -4   -0.10    1.20
  -4  -2  -4    0.50    1.40
  -4  -2  -4   -0.70    0.80
  -4  -2  -4    1.50    1.40
   4  -2   4    2.30    1.60
   4  -2   4    0.70    0.70
  -4   2  -5   96.19    3.50
  -4   2  -5   91.89    2.70
   4   2   5   93.49    4.20
  -4   2  -5   90.79    4.20
   4  -2   5   95.29    4.50
  -4  -2  -5   97.49    3.20
  -4  -2  -5   91.29    4.10
   4  -2   5   90.59    2.70
  -4   2  -6    5.90    1.10
   4   2   6    7.60    1.10
  -4   2  -6    6.50    1.80
  -4   2  -6    6.60    0.70
   4   2   6    4.50    1.90
  -4  -2  -6    6.90    1.70
  -4  -2  -6    5.20    1.70
   4  -2   6    6.00    0.80
   4  -2   6    8.20    2.10
  -4  -2  -6    7.40    1.00
   4   2   7   84.99    4.70
  -4   2  -7   88.19    5.00
  -4   2  -7   87.09    3.30
   4   2   7   88.19    3.20
   4  -2   7   86.09    2.70
   4  -2   7   84.89    4.90
  -4  -2  -7   86.29    4.60
  -4  -2  -7   90.59    4.30
  -4   2  -8   49.10    4.30
   4   2   8   62.79    4.90
  -4  -2  -8   57.69    4.20
  -4  -2  -8   50.59    3.80
   4  -2   8   54.09    4.60
  -4   2  -9   42.00    4.10
   4   2   9   55.59    4.80
   4  -2   9   39.70    4.40
  -4  -2  -9   52.39    4.90
   4   2  10    5.30    2.90
  -4   2 -10    6.20    2.70
  -4  -2 -10    7.40    2.70
   4  -2  10    4.50    3.00
  -4   2 -11   -3.50    2.50
   4   2  11   -1.30    2.80
   4  -2  11    5.70    3.60
  -4  -2 -11   -0.80    2.90
   4   2  12   10.70    3.80
  -4   2 -12   11.10    3.90
   4  -2  12    9.80    3.90
  -4  -2 -12    7.30    3.40
   4   2  13   10.20    4.60
   4   3 -13    1.10    5.00
   4  -3 -13    1.10    3.20
  -4   3  12    0.80    3.30
   4   3 -12   -0.50    2.90
  -4  -3  12   -0.70    3.30
   4  -3 -12   -1.90    2.50
  -4   3  11   -1.10    2.90
   4   3 -11    0.60    3.00
   4  -3 -11    0.40    3.10
  -4  -3  11   -2.70    3.10
   4  -3 -11   -0.30    2.30
   4   3 -10    4.50    2.60
  -4   3  10    9.10    3.60
  -4   3  10    4.80    2.30
   4  -3 -10    8.90    2.70
  -4  -3  10    8.10    3.80
   4  -3 -10   10.70    3.80
  -4   3   9    6.40    2.00
  -4   3   9    4.00    2.70
   4   3  -9    3.80    2.70
   4  -3  -9    7.60    2.90
  -4  -3   9    3.70    2.80
  -4  -3   9    3.50    2.20
   4  -3  -9    1.20    2.30
  -4   3   8   40.20    3.40
   4   3  -8   34.60    3.90
  -4   3   8   45.70    3.70
  -4   3   8   39.60    4.20
   4   3  -8   41.00    4.00
  -4  -3   8   43.40    4.50
   4  -3  -8   44.50    4.30
   4  -3  -8   35.10    3.20
  -4  -3   8   39.10    3.70
  -4   3   7   -0.10    1.50
  -4   3   7    2.90    1.90
  -4   3   7    1.40    1.40
   4   3  -7    2.90    1.90
   4   3  -7    0.90    1.90
  -4  -3   7    2.70    1.80
  -4  -3   7    1.70    2.00
   4  -3  -7    5.10    1.70
   4  -3  -7    0.80    2.10
  -4   3   6   46.40    3.20
  -4   3   6   46.20    3.10
   4   3  -6   50.19    3.80
   4   3  -6   45.70    3.50
  -4  -3   6   49.70    3.50
   4  -3  -6   48.70    3.80
   4  -3  -6   48.60    3.10
   4  -3  -6   37.50    2.70
  -4  -3   6   39.10    3.50
  -4   3   5  320.37    9.30
   4   3  -5  311.57    9.30
  -4   3   5  314.37    9.20
   4   3  -5  314.07    9.40
  -4  -3   5  303.57    9.30
   4  -3  -5  329.87    9.30
   4  -3  -5  319.47    9.20
  -4  -3   5  323.77    9.40
   4   3  -4  426.16   10.20
   4   3  -4  432.86   11.60
   4   3  -4  435.96   11.50
  -4   3   4  438.86   11.60
  -4   3   4  427.06   11.50
   4  -3  -4  419.86   11.30
  -4  -3   4  425.46   11.60
  -4  -3   4  414.36   10.20
   4  -3  -4  426.26   10.70
  -4  -3   4  422.86   11.50
   4  -3  -4  430.86   11.30
   4  -3  -4  413.46   11.40
  -4   3   3   39.60    3.10
   4   3  -3   38.20    2.60
   4   3  -3   45.10    2.80
   4   3  -3   40.70    2.10
  -4   3   3   38.20    1.90
  -4   3   3   40.90    3.10
   4  -3  -3   41.70    2.90
  -4  -3   3   37.80    2.70
   4  -3  -3   40.90    2.80
   4  -3  -3   42.00    2.10
   4  -3  -3   41.70    2.80
  -4  -3   3   40.20    3.00
  -4  -3   3   39.90    2.10
   4   3  -2  834.72   19.90
  -4   3   2  841.82   20.30
  -4   3   2  842.52   19.20
   4   3  -2  819.62   19.50
  -4   3   2  817.82   19.10
   4  -3  -2  844.42   20.10
  -4  -3   2  829.92   19.60
   4  -3  -2  821.92   19.70
  -4  -3   2  830.92   20.20
   4   3  -1  196.88    5.70
  -4   3   1  200.78    6.10
   4   3  -1  192.98    5.00
  -4   3   1  195.58    4.90
   4  -3  -1  192.68    4.90
  -4  -3   1  189.28    5.00
  -4  -3   1  201.08    5.70
   4  -3  -1  194.08    5.90
  -4  -3   1  202.98    6.00
   4  -3  -1  191.08    5.30
  -4   3   0   35.90    1.60
   4   3   0   34.20    1.30
  -4   3   0   37.80    2.50
   4   3   0   35.70    2.10
  -4  -3   0   38.00    2.70
   4  -3   0   31.20    2.10
  -4  -3   0   35.80    1.30
  -4  -3   0   35.30    2.40
   4  -3   0   35.30    1.50
   4  -3   0   34.10    2.00
  -4   3  -1  117.09    4.30
  -4   3  -1  118.19    3.60
   4   3   1  120.39    4.00
   4   3   1  123.09    3.20
  -4  -3  -1  120.19    4.30
  -4  -3  -1  116.49    3.20
   4  -3   1  114.99    3.90
  -4  -3  -1  122.79    4.20
   4  -3   1  113.49    3.80
  -4   3  -2   30.10    2.20
   4   3   2   33.70    1.70
   4   3   2   30.10    2.10
  -4  -3  -2   33.10    1.70
   4  -3   2   35.20    2.50
   4  -3   2   33.00    2.00
  -4  -3  -2   34.00    2.20
  -4  -3  -2   36.00    2.70
  -4  -3  -2   24.70    1.80
   4   3   3  518.35   12.50
  -4   3  -3  511.05   12.90
  -4   3  -3  503.65   12.70
   4   3   3  510.45   12.90
  -4  -3  -3  508.25   12.60
   4  -3   3  492.35   13.10
  -4  -3  -3  501.15   12.80
  -4  -3  -3  516.15   13.30
   4  -3   3  491.75   12.20
  -4   3  -4  407.46   10.00
  -4   3  -4  399.76   10.30
   4   3   4  410.96   10.60
  -4   3  -4  388.36   10.80
   4   3   4  407.06   10.80
   4  -3   4  391.06    9.90
  -4  -3  -4  410.16   11.20
   4  -3   4  384.76   11.00
  -4  -3  -4  397.76   10.80
  -4  -3  -4  395.66   10.20
  -4   3  -5    8.50    1.20
  -4   3  -5    9.40    2.00
   4   3   5    7.30    1.80
  -4   3  -5    9.10    1.40
   4   3   5    7.50    1.60
  -4  -3  -5    8.80    1.30
  -4  -3  -5    8.40    1.70
  -4  -3  -5    7.90    1.70
   4  -3   5    6.50    1.90
   4  -3   5    9.60    1.10
   4   3   6  177.48    6.30
  -4   3  -6  169.68    6.40
  -4   3  -6  170.18    5.20
  -4   3  -6  183.58    5.30
  -4  -3  -6  174.78    5.30
  -4  -3  -6  175.48    6.50
   4  -3   6  166.78    4.90
   4  -3   6  170.28    6.80
   4   3   7    2.40    1.80
  -4   3  -7    2.50    1.00
   4   3   7    4.70    1.20
  -4   3  -7    2.70    2.00
   4  -3   7    3.50    1.00
   4  -3   7    2.50    2.00
  -4  -3  -7    1.00    1.00
  -4  -3  -7    3.40    1.70
  -4  -3  -7    1.20    1.90
  -4   3  -8   72.79    4.90
   4   3   8   83.49    5.20
  -4  -3  -8   71.59    4.60
   4  -3   8   71.79    5.60
  -4  -3  -8   72.79    4.50
   4   3   9   24.60    3.50
  -4   3  -9   18.30    3.10
  -4  -3  -9   23.10    2.90
   4  -3   9   32.90    4.40
  -4  -3  -9   23.80    3.10
   4   3  10   42.80    4.90
  -4   3 -10   35.30    4.10
  -4  -3 -10   42.90    4.20
   4  -3  10   46.30    5.10
   4   3  11   35.00    4.80
  -4   3 -11   28.50    4.40
   4  -3  11   25.10    4.60
  -4  -3 -11   22.50    3.90
  -4   3 -12    3.70    3.60
   4   3  12    4.90    3.80
   4  -3  12    1.40    3.50
  -4  -3 -12   -0.40    2.80
   4   3  13    8.40    4.70
   4  -4 -13    0.80    3.40
  -4   4  12    2.90    3.40
   4   4 -12   -0.40    3.00
  -4  -4  12    4.80    3.80
   4  -4 -12    4.70    3.20
   4   4 -11   14.60    3.70
  -4   4  11   13.60    4.10
  -4  -4  11   20.10    4.70
   4  -4 -11   15.70    4.20
   4  -4 -11   13.30    3.20
  -4   4  10    0.20    3.10
   4   4 -10    1.40    2.60
  -4   4  10    0.80    2.00
  -4  -4  10    0.00    3.10
   4  -4 -10    1.30    3.30
   4  -4 -10    0.40    2.30
  -4   4   9    5.10    2.10
   4   4  -9    4.60    2.60
  -4   4   9    6.40    2.20
  -4   4   9    7.70    2.90
  -4  -4   9    9.70    3.60
  -4  -4   9    4.60    2.40
   4  -4  -9    4.40    2.20
   4  -4  -9    4.20    2.80
   4   4  -8   20.60    3.10
  -4   4   8   23.40    3.20
  -4   4   8   24.40    2.80
  -4   4   8   20.40    2.80
   4  -4  -8   22.20    3.20
   4  -4  -8   21.50    2.70
  -4  -4   8   24.50    3.60
  -4  -4   8   22.30    3.10
   4   4  -7    4.40    2.30
  -4   4   7    3.40    1.80
  -4   4   7    3.50    1.60
  -4   4   7    3.80    2.00
   4  -4  -7    2.70    1.60
  -4  -4   7    3.30    2.10
   4  -4  -7    3.90    1.70
  -4  -4   7    5.30    2.60
   4  -4  -7    4.20    1.60
   4  -4  -7    2.00    1.90
   4   4  -6   25.90    2.90
   4   4  -6   24.40    2.90
  -4   4   6   24.50    2.60
  -4   4   6   20.30    2.40
  -4  -4   6   18.90    2.40
   4  -4  -6   24.20    2.60
  -4  -4   6   18.90    2.60
   4  -4  -6   24.30    2.80
   4  -4  -6   18.90    2.20
   4   4  -5   18.40    2.30
   4   4  -5   17.70    2.20
   4   4  -5   15.80    1.40
  -4   4   5   17.40    2.30
  -4   4   5   22.10    2.00
  -4   4   5   18.80    2.20
   4  -4  -5   17.30    2.10
   4  -4  -5   15.60    1.70
  -4  -4   5   21.20    2.50
  -4  -4   5   20.70    1.20
  -4  -4   5   19.30    2.40
   4  -4  -5   18.10    2.10
   4  -4  -5   23.40    2.60
  -4   4   4   79.99    4.20
  -4   4   4   80.39    4.10
  -4   4   4   73.69    3.10
   4   4  -4   77.69    3.80
   4   4  -4   83.99    4.30
   4   4  -4   76.59    2.90
  -4  -4   4   71.19    3.80
   4  -4  -4   75.99    4.10
   4  -4  -4   80.29    3.90
  -4  -4   4   72.79    2.80
   4  -4  -4   81.99    3.90
  -4  -4   4   81.09    4.10
   4  -4  -4   80.19    3.30
  -4   4   3   61.19    2.60
  -4   4   3   60.49    4.00
   4   4  -3   67.59    3.20
   4   4  -3   63.29    3.50
  -4  -4   3   62.09    2.90
   4  -4  -3   60.59    3.80
   4  -4  -3   66.29    3.30
  -4  -4   3   67.99    3.80
   4  -4  -3   68.09    3.70
  -4   4   2  229.68    7.20
   4   4  -2  227.28    6.80
   4   4  -2  220.38    6.10
  -4   4   2  223.78    5.90
  -4  -4   2  217.38    6.40
  -4  -4   2  216.68    6.10
  -4  -4   2  221.68    7.20
   4  -4  -2  224.48    6.90
   4  -4  -2  217.48    6.80
  -4   4   1   19.50    2.10
   4   4  -1   18.40    1.30
  -4   4   1   18.30    1.50
   4   4  -1   18.90    1.90
  -4  -4   1   15.30    2.00
   4  -4  -1   17.60    1.90
  -4  -4   1   17.50    1.80
   4  -4  -1   20.30    1.40
  -4  -4   1   20.00    1.20
   4   4   0  511.05   12.80
  -4   4   0  518.95   13.20
   4   4   0  502.55   11.60
  -4   4   0  498.95   12.20
  -4  -4   0  518.95   13.10
  -4  -4   0  509.45   13.10
   4  -4   0  487.45   12.80
  -4   4  -1  635.64   15.40
   4   4   1  643.14   15.70
   4   4   1  634.64   14.50
  -4   4  -1  636.64   16.00
   4  -4   1  635.54   15.50
  -4  -4  -1  629.44   14.60
   4  -4   1  613.14   15.70
  -4  -4  -1  655.73   16.10
  -4  -4  -1  665.33   16.20
   4   4   2   49.60    2.90
  -4   4  -2   43.70    2.60
  -4   4  -2   31.90    2.60
   4   4   2   45.30    1.90
   4   4   2   39.70    1.90
  -4  -4  -2   48.00    2.90
   4  -4   2   43.60    2.70
  -4  -4  -2   47.00    3.40
  -4  -4  -2   44.60    1.90
   4  -4   2   44.30    2.70
  -4   4  -3  405.66   10.90
   4   4   3  420.96   11.20
   4   4   3  425.76   10.50
  -4   4  -3  423.96   11.20
   4  -4   3  393.66   10.70
  -4  -4  -3  421.96   11.10
  -4  -4  -3  422.36   11.60
   4  -4   3  419.56   11.30
  -4   4  -4   41.00    2.70
   4   4   4   35.30    2.60
   4   4   4   32.90    2.70
  -4   4  -4   35.20    3.30
  -4  -4  -4   37.20    2.90
   4  -4   4   36.60    3.40
  -4  -4  -4   39.10    2.60
   4  -4   4   37.20    2.50
  -4  -4  -4   41.40    3.40
   4   4   5    1.00    1.20
   4   4   5   -0.10    1.30
  -4   4  -5   -0.90    1.20
  -4   4  -5    1.00    1.50
  -4  -4  -5   -3.10    1.20
  -4  -4  -5    1.70    1.50
   4  -4   5    0.60    1.00
   4  -4   5    1.60    1.70
  -4  -4  -5    1.90    1.20
  -4   4  -6   90.99    4.90
  -4   4  -6   84.19    3.50
   4   4   6   88.19    4.40
   4   4   6   90.49    4.40
   4  -4   6   83.09    4.70
  -4  -4  -6   88.69    4.40
  -4  -4  -6   85.79    4.70
  -4  -4  -6   84.09    3.70
   4  -4   6   84.49    3.30
   4   4   7   37.50    2.80
  -4   4  -7   26.30    3.00
   4   4   7   40.40    3.70
   4   4   7   37.00    3.70
  -4  -4  -7   38.70    3.80
  -4  -4  -7   39.80    3.90
   4  -4   7   39.20    4.00
   4  -4   7   36.80    2.50
  -4  -4  -7   37.00    2.80
   4   4   8   82.19    5.20
   4   4   8   85.79    4.90
  -4   4  -8   79.69    5.60
  -4  -4  -8   78.59    4.90
   4  -4   8   86.39    5.60
   4   4   9   64.39    4.90
  -4   4  -9   64.79    5.70
   4   4   9   56.99    5.20
   4  -4   9   52.49    5.20
  -4  -4  -9   67.09    5.30
  -4  -4  -9   57.19    4.80
  -4   4 -10    0.50    2.90
   4   4  10    3.70    3.10
   4   4  10    2.70    2.30
  -4  -4 -10    1.70    2.80
   4  -4  10    2.40    3.10
   4   4  11   15.60    3.90
  -4   4 -11   13.50    3.80
   4   4  11   11.60    3.20
   4  -4  11   11.10    4.20
  -4  -4 -11    7.30    3.30
   4   4  12    5.00    3.80
   4   4  12    0.60    2.30
  -4   4 -12   -1.30    3.40
  -4  -4 -12    2.20    3.00
   4  -4  12   -0.90    3.60
   4   4  13    2.20    5.50
   4   5 -12   -2.00    3.10
  -4   5  12   -0.30    2.40
  -4   5  12   -1.10    3.20
   4  -5 -12   -1.40    2.90
  -4  -5  12    1.60    4.40
   4   5 -11   -1.60    3.10
  -4   5  11   -2.40    3.20
  -4   5  11   -0.10    2.10
   4  -5 -11   -1.00    2.60
  -4  -5  11   -2.30    3.20
   4  -5 -11    2.10    3.50
  -4   5  10    0.50    2.30
   4   5 -10   -1.10    2.90
  -4   5  10    3.00    3.20
  -4   5  10    2.00    2.00
   4  -5 -10    2.00    2.50
   4  -5 -10   -0.30    3.20
  -4  -5  10    5.90    3.20
  -4   5   9   -1.40    2.00
   4   5  -9   -1.00    2.40
  -4   5   9    2.30    2.10
  -4   5   9   -0.20    2.70
  -4   5   9   -2.80    1.60
   4  -5  -9    2.70    2.20
  -4  -5   9   -1.60    3.00
   4  -5  -9   -3.50    2.60
  -4  -5   9   -1.90    2.40
  -4   5   8   82.89    5.40
  -4   5   8   92.59    4.70
  -4   5   8   89.89    5.30
  -4   5   8   89.29    5.20
   4   5  -8   89.89    6.10
   4  -5  -8   85.19    4.80
  -4  -5   8   92.39    5.80
  -4  -5   8   87.29    5.60
   4  -5  -8   93.89    5.50
   4   5  -7    8.40    2.50
  -4   5   7    7.50    2.10
  -4   5   7   10.40    2.40
  -4   5   7    7.10    1.70
  -4   5   7    9.50    2.30
  -4  -5   7    9.60    2.50
   4  -5  -7    7.30    2.20
   4  -5  -7    7.10    2.30
   4  -5  -7    3.60    1.40
   4  -5  -7    7.50    2.20
  -4  -5   7    8.20    2.40
   4   5  -6   -1.60    1.70
  -4   5   6    1.00    1.10
  -4   5   6   -0.50    1.40
  -4   5   6    0.40    1.70
   4  -5  -6   -0.60    0.70
  -4  -5   6   -2.10    1.60
   4  -5  -6   -0.50    1.60
  -4  -5   6    0.30    2.00
   4  -5  -6   -1.20    1.80
   4  -5  -6   -0.70    1.50
   4   5  -5   84.79    3.20
  -4   5   5   86.49    3.50
  -4   5   5   80.29    4.50
  -4   5   5   73.09    4.40
   4   5  -5   83.99    4.80
  -4  -5   5   82.59    4.30
   4  -5  -5   84.19    3.50
   4  -5  -5   84.49    4.20
   4  -5  -5   83.39    4.40
  -4  -5   5   77.99    2.80
   4  -5  -5   79.59    4.20
  -4  -5   5   83.29    4.60
  -4   5   4  985.90   23.00
   4   5  -4  985.90   23.50
   4   5  -4  980.40   24.10
  -4   5   4  975.10   24.40
   4  -5  -4  955.50   24.00
  -4  -5   4  966.80   24.10
  -4  -5   4  967.80   22.80
   4  -5  -4  934.91   23.40
   4  -5  -4  966.80   24.00
  -4   5   3    0.60    1.60
  -4   5   3    1.60    0.90
   4   5  -3    0.10    1.30
   4   5  -3    0.60    1.60
  -4  -5   3    1.30    1.30
   4  -5  -3    0.00    0.40
   4  -5  -3    1.40    1.50
   4  -5  -3    1.70    1.80
  -4  -5   3    0.80    1.80
  -4  -5   3    2.10    1.20
   4   5  -2   63.29    3.70
  -4   5   2   58.09    2.60
  -4   5   2   55.49    3.80
   4   5  -2   56.99    2.60
  -4  -5   2   60.09    2.70
  -4  -5   2   61.79    4.30
   4  -5  -2   61.89    3.70
  -4  -5   2   61.89    3.40
   4  -5  -2   59.99    2.80
   4  -5  -2   57.09    3.60
   4   5  -1    1.50    1.40
  -4   5   1    1.10    0.90
  -4   5   1    0.40    1.60
  -4  -5   1    4.00    1.60
  -4  -5   1    0.10    0.80
  -4  -5   1    0.10    1.80
   4  -5  -1    3.00    1.80
   4  -5  -1    0.20    1.10
  -4  -5   1    0.10    0.70
   4  -5  -1    1.50    1.50
  -4   5   0   51.49    3.50
  -4   5   0   50.29    2.60
   4   5   0   48.90    3.00
   4  -5   0   43.60    3.20
  -4  -5   0   54.29    3.70
   4  -5   0   45.60    2.60
  -4  -5   0   52.09    3.50
   4   5   1  221.48    6.90
  -4   5  -1  223.58    7.20
  -4   5  -1  216.98    6.40
  -4  -5  -1  215.98    7.30
  -4  -5  -1  215.88    7.20
   4  -5   1  220.88    7.00
  -4   5  -2  105.19    4.10
   4   5   2   95.29    2.90
   4   5   2   93.89    2.80
   4   5   2   95.29    4.10
  -4   5  -2   97.29    4.40
  -4  -5  -2  102.49    4.80
   4  -5   2  100.49    4.10
  -4  -5  -2   99.19    4.40
   4  -5   2   95.19    4.30
  -4   5  -3   81.29    4.10
   4   5   3   83.49    3.10
   4   5   3   90.99    3.90
  -4   5  -3   88.59    3.90
   4  -5   3   83.79    4.10
  -4  -5  -3   82.49    4.50
  -4  -5  -3   83.29    4.20
   4  -5   3   80.49    3.80
  -4   5  -4   10.50    1.90
   4   5   4   16.10    1.70
  -4   5  -4   14.10    1.80
   4   5   4   11.30    1.80
  -4  -5  -4   12.80    1.90
  -4  -5  -4   11.20    2.10
   4  -5   4   11.80    2.00
   4  -5   4   14.80    1.80
  -4   5  -5  127.59    5.60
   4   5   5  125.39    5.20
  -4   5  -5  124.99    4.70
   4   5   5  130.09    4.80
  -4  -5  -5  130.49    5.80
   4  -5   5  124.49    5.40
  -4  -5  -5  125.49    5.30
   4  -5   5  125.29    4.60
  -4  -5  -5  124.19    4.90
  -4   5  -6   63.59    4.30
   4   5   6   65.19    3.90
   4   5   6   61.59    3.90
  -4   5  -6   63.09    3.30
   4  -5   6   64.69    3.30
  -4  -5  -6   62.49    3.90
  -4  -5  -6   67.59    4.70
   4  -5   6   59.79    4.60
  -4  -5  -6   69.39    3.70
   4   5   7   55.89    4.20
  -4   5  -7   56.09    4.80
   4   5   7   53.99    4.10
   4  -5   7   52.99    4.50
   4  -5   7   52.79    3.40
  -4  -5  -7   61.59    4.80
  -4  -5  -7   57.49    4.40
  -4  -5  -7   48.30    3.30
   4   5   8    0.10    1.60
   4   5   8    2.50    2.00
  -4   5  -8    2.20    2.30
   4   5   8   -0.10    2.20
   4  -5   8    3.00    2.90
  -4  -5  -8   -1.30    2.20
  -4  -5  -8    1.30    2.40
   4   5   9    5.90    2.50
   4   5   9   10.60    2.50
  -4   5  -9    9.40    3.00
  -4  -5  -9    9.60    2.70
   4  -5   9    8.10    3.50
   4   5  10    6.70    2.70
   4   5  10    2.80    2.90
  -4   5 -10   -0.30    3.10
   4  -5  10    2.90    3.60
  -4  -5 -10    8.20    3.10
   4   5  11    2.70    3.20
   4   5  11    0.30    2.50
  -4   5 -11   -2.00    3.10
  -4  -5 -11   -3.00    2.90
   4  -5  11    1.90    3.40
   4   5  12    0.10    4.30
  -4   5 -12    0.80    3.80
   4   5  12    2.90    2.90
  -4  -5 -12    1.80    3.50
   4  -5  12   -2.00    4.20
   4   6 -12    0.90    4.90
  -4   6  12    7.80    3.60
  -4  -6  12    4.60    4.20
   4   6 -11    1.20    3.40
  -4   6  11    3.00    3.40
  -4   6  11   -0.70    2.10
   4  -6 -11    1.80    2.60
   4  -6 -11   -0.50    3.30
  -4  -6  11   -1.10    3.30
  -4   6  10    2.30    2.00
   4   6 -10    3.20    3.00
  -4   6  10   -0.80    2.90
  -4   6  10    1.80    2.30
   4  -6 -10   -1.80    2.20
   4  -6 -10    1.60    3.20
  -4  -6  10   -1.60    3.30
  -4   6   9    2.70    1.90
   4   6  -9    0.90    2.70
  -4   6   9    4.90    2.40
  -4   6   9    3.60    2.50
  -4   6   9    3.00    2.50
  -4  -6   9   -0.60    2.50
   4  -6  -9    2.50    2.20
  -4  -6   9    1.60    3.10
   4  -6  -9    3.60    2.70
  -4   6   8  188.78    8.00
  -4   6   8  186.18    7.70
  -4   6   8  189.08    8.20
   4   6  -8  179.88    8.50
  -4   6   8  195.48    7.00
  -4  -6   8  180.18    7.90
   4  -6  -8  192.88    8.10
  -4  -6   8  202.18    8.50
   4  -6  -8  197.98    7.80
   4  -6  -8  191.48    7.80
  -4   6   7   38.60    3.70
  -4   6   7   23.50    3.10
   4   6  -7   22.30    3.20
  -4   6   7   32.80    3.00
  -4   6   7   34.10    3.50
   4  -6  -7   29.40    3.20
  -4  -6   7   30.50    3.40
   4  -6  -7   36.40    3.70
   4  -6  -7   25.50    3.00
  -4  -6   7   33.00    3.80
  -4   6   6  143.79    5.30
  -4   6   6  138.29    6.20
   4   6  -6  131.79    6.30
  -4   6   6  135.49    6.30
   4  -6  -6  144.29    6.10
  -4  -6   6  127.99    5.70
   4  -6  -6  144.09    5.90
  -4  -6   6  137.29    6.40
   4  -6  -6  133.79    6.10
  -4   6   5  143.19    6.40
  -4   6   5  140.89    4.90
   4   6  -5  129.79    5.90
  -4   6   5  135.79    5.90
  -4  -6   5  139.49    6.00
   4  -6  -5  139.89    6.10
   4  -6  -5  134.79    5.70
  -4  -6   5  132.29    4.40
   4   6  -4  156.28    6.10
  -4   6   4  162.18    6.70
  -4   6   4  154.98    5.10
  -4  -6   4  164.48    6.60
   4  -6  -4  157.28    6.30
  -4  -6   4  154.08    5.50
   4  -6  -4  148.19    5.30
  -4  -6   4  155.08    5.10
   4  -6  -4  157.08    6.10
   4   6  -3   17.70    2.30
  -4   6   3   23.40    2.70
  -4   6   3   21.30    2.10
  -4  -6   3   23.70    2.50
  -4  -6   3   24.20    2.30
   4  -6  -3   22.20    2.50
   4  -6  -3   22.70    2.60
  -4  -6   3   19.20    2.60
   4  -6  -3   24.80    2.30
  -4   6   2   -2.10    1.70
   4   6  -2    2.20    1.50
  -4   6   2   -1.30    0.90
   4  -6  -2   -0.20    1.70
  -4  -6   2    0.80    2.00
   4  -6  -2   -0.30    1.10
  -4  -6   2   -3.20    1.40
  -4  -6   2    0.50    1.00
   4  -6  -2    0.20    1.60
   4   6  -1  102.49    4.40
  -4   6   1   97.19    4.90
  -4   6   1   95.69    3.60
  -4  -6   1   94.59    4.40
   4  -6  -1   94.49    4.50
   4  -6  -1  103.69    4.70
  -4  -6   1   95.39    5.10
  -4  -6   1   94.79    2.70
   4  -6  -1   97.69    3.50
  -4  -6   1   95.89    2.80
  -4   6   0   13.10    2.20
   4   6   0   11.30    1.80
  -4   6   0   15.40    1.60
  -4  -6   0   13.30    2.10
   4  -6   0   15.20    2.20
   4  -6   0   14.60    1.60
  -4  -6   0   13.00    2.30
   4  -6   0   13.10    2.00
  -4   6  -1   -0.40    1.70
   4   6   1    1.40    1.50
  -4   6  -1   -0.10    1.20
  -4  -6  -1   -1.70    1.70
   4  -6   1   -0.70    1.30
   4  -6   1   -0.40    1.50
  -4  -6  -1    0.70    1.60
  -4   6  -2  361.86    9.90
   4   6   2  343.87    8.20
   4   6   2  353.76    8.20
  -4   6  -2  349.57   10.30
   4   6   2  358.26   10.10
  -4  -6  -2  349.57   10.50
   4  -6   2  346.47   10.00
  -4  -6  -2  365.86   10.60
  -4   6  -3    0.60    1.20
   4   6   3   -1.80    1.20
   4   6   3   -1.50    0.80
  -4   6  -3   -1.50    1.30
  -4  -6  -3    0.30    1.60
  -4  -6  -3    0.90    1.60
   4  -6   3    0.30    1.50
   4  -6   3    0.30    1.40
  -4   6  -4   21.40    2.20
   4   6   4   19.20    2.20
   4   6   4   26.60    2.10
  -4   6  -4   17.20    2.40
   4  -6   4   20.40    2.20
   4  -6   4   22.00    2.60
  -4  -6  -4   25.40    2.90
  -4  -6  -4   20.90    2.50
  -4   6  -5  112.99    4.70
  -4   6  -5  112.39    5.30
   4   6   5  116.39    5.00
   4   6   5  117.49    4.60
   4  -6   5  106.59    4.80
  -4  -6  -5  116.79    5.70
   4  -6   5  120.29    5.50
   4   6   6   22.00    2.50
   4   6   6   16.30    2.30
  -4   6  -6   13.30    2.00
  -4   6  -6   14.50    2.80
   4  -6   6   16.40    2.90
  -4  -6  -6   16.20    2.40
  -4  -6  -6   19.90    3.10
   4  -6   6   16.60    2.20
  -4  -6  -6   16.40    2.20
  -4   6  -7   28.90    3.50
   4   6   7   36.20    3.60
   4   6   7   34.90    3.40
   4  -6   7   44.90    4.30
  -4  -6  -7   33.30    3.60
  -4  -6  -7   42.60    3.70
  -4  -6  -7   38.20    3.60
   4  -6   7   35.10    4.00
   4   6   8    2.70    2.30
  -4   6  -8   -2.60    2.20
   4   6   8    1.90    1.90
  -4  -6  -8    0.40    2.10
  -4  -6  -8   -0.20    2.40
  -4  -6  -8   -0.60    1.80
   4  -6   8    4.50    3.10
   4   6   9   13.00    2.60
  -4   6  -9   14.50    3.60
   4   6   9   14.70    3.20
  -4  -6  -9   14.80    3.20
  -4  -6  -9   10.70    2.80
   4  -6   9   13.30    3.60
   4   6  10   20.20    3.30
  -4   6 -10   23.00    4.20
   4   6  10   20.40    3.70
   4  -6  10   18.20    4.10
  -4  -6 -10   24.60    3.70
  -4   6 -11   10.10    3.50
   4   6  11    7.20    3.50
   4   6  11   13.90    3.30
  -4  -6 -11    9.90    3.50
   4  -6  11    7.20    4.30
   4   6  12    1.50    5.20
   4   6  12    3.50    2.90
  -4  -6 -12    3.00    3.50
   4  -6  12    2.30    5.20
  -4   7  12   18.80    4.70
  -4  -7  12   16.20    5.30
   4   7 -11   -0.30    3.50
  -4   7  11    1.00    3.50
  -4  -7  11    1.30    3.70
   4   7 -10    3.10    3.40
  -4   7  10   -0.10    2.00
  -4   7  10   -0.50    3.00
  -4   7  10   -0.70    2.40
   4  -7 -10   -1.00    2.30
  -4  -7  10   -1.70    3.10
   4  -7 -10    0.80    3.30
  -4   7   9   14.60    3.30
  -4   7   9   18.90    3.60
  -4   7   9   13.90    3.00
   4   7  -9   12.80    3.70
  -4   7   9   15.80    2.60
   4  -7  -9   17.80    3.20
  -4  -7   9   14.70    3.50
  -4  -7   9   15.90    3.60
   4  -7  -9   17.60    2.70
   4  -7  -9   17.40    3.10
   4  -7  -9   18.10    3.60
  -4   7   8   17.30    2.90
  -4   7   8   20.10    3.40
  -4   7   8   24.10    3.50
  -4   7   8   21.90    2.60
   4   7  -8   18.10    3.50
  -4  -7   8   26.50    3.90
   4  -7  -8   26.80    3.70
   4  -7  -8   23.40    3.30
  -4  -7   8   21.00    3.60
   4  -7  -8   19.40    3.00
  -4   7   7   66.39    4.00
  -4   7   7   66.39    5.10
  -4   7   7   66.49    4.60
  -4   7   7   60.29    5.50
   4   7  -7   72.89    5.90
  -4  -7   7   66.19    5.40
  -4  -7   7   64.29    5.10
   4  -7  -7   53.49    4.20
   4  -7  -7   63.39    5.00
   4  -7  -7   75.59    5.40
  -4   7   6   23.60    3.20
   4   7  -6   26.60    3.30
  -4   7   6   18.40    2.20
  -4   7   6   26.30    3.30
   4  -7  -6   22.60    3.10
  -4  -7   6   22.00    3.20
   4  -7  -6   21.70    3.00
   4   7  -5   -1.50    2.10
  -4   7   5    2.50    1.30
   4   7  -5    3.80    1.40
  -4   7   5    1.70    2.20
   4  -7  -5    0.90    2.10
  -4  -7   5    0.10    2.10
  -4  -7   5    3.40    1.80
  -4  -7   5    0.30    1.30
   4  -7  -5    3.00    1.80
   4  -7  -5    2.90    2.00
  -4   7   4   65.19    4.60
   4   7  -4   57.29    4.10
  -4   7   4   68.59    3.20
  -4  -7   4   70.59    3.60
  -4  -7   4   57.69    4.50
   4  -7  -4   68.29    3.50
   4  -7  -4   63.39    4.30
   4  -7  -4   63.59    4.30
  -4  -7   4   67.39    3.60
  -4   7   3   51.69    4.40
   4   7  -3   49.50    3.70
  -4   7   3   52.19    2.80
   4  -7  -3   55.19    3.90
   4  -7  -3   50.39    4.20
  -4  -7   3   52.39    3.40
  -4  -7   3   47.20    4.00
  -4  -7   3   53.29    2.80
   4  -7  -3   56.59    3.00
  -4   7   2   53.69    2.80
   4   7  -2   51.79    3.50
  -4   7   2   50.19    4.00
  -4  -7   2   52.79    4.10
  -4  -7   2   46.40    3.30
   4  -7  -2   54.69    2.80
   4  -7  -2   51.69    3.80
  -4  -7   2   51.69    2.30
   4  -7  -2   49.30    3.70
  -4   7   1   56.79    3.10
  -4   7   1   58.09    4.50
   4   7  -1   60.09    3.90
   4  -7  -1   53.69    4.20
  -4  -7   1   63.49    4.00
  -4  -7   1   65.89    4.60
  -4  -7   1   52.29    1.80
   4  -7  -1   51.49    3.80
  -4  -7   1   51.79    1.70
   4  -7  -1   54.29    2.70
  -4   7   0   11.10    2.20
   4   7   0   12.50    2.00
  -4   7   0   12.70    1.70
  -4  -7   0   13.90    2.20
   4  -7   0   10.30    1.50
   4  -7   0    9.80    2.10
  -4  -7   0    8.50    2.40
   4  -7   0    8.20    1.90
  -4   7  -1   14.60    2.50
   4   7   1   17.40    2.10
  -4   7  -1   12.30    1.70
  -4  -7  -1   15.40    2.30
   4  -7   1   19.20    1.90
  -4  -7  -1   14.70    2.40
   4  -7   1   22.40    2.80
   4   7   2    1.80    1.50
  -4   7  -2    1.40    1.70
  -4   7  -2    1.70    1.30
   4  -7   2    0.10    1.30
  -4  -7  -2   -0.80    1.70
   4  -7   2    3.60    1.80
  -4  -7  -2    1.90    1.80
   4   7   3    7.70    0.90
  -4   7  -3    6.00    1.70
   4   7   3    5.30    1.60
   4   7   3    8.30    1.00
   4  -7   3    5.60    1.90
  -4  -7  -3    6.40    2.00
  -4  -7  -3    6.40    1.90
  -4   7  -4    1.20    1.90
   4   7   4    0.30    1.00
  -4   7  -4    0.30    1.50
   4   7   4   -1.40    1.20
   4  -7   4    2.30    1.80
  -4  -7  -4    1.10    1.80
   4  -7   4    1.10    1.80
  -4  -7  -4    1.40    1.90
  -4   7  -5   -0.30    1.90
  -4   7  -5    0.40    1.60
   4   7   5   -0.60    1.20
   4   7   5    0.60    1.60
   4  -7   5    1.00    1.70
  -4  -7  -5    0.50    1.80
  -4  -7  -5    1.80    2.10
   4  -7   5   -0.10    2.00
  -4   7  -6    7.00    2.70
   4   7   6    9.20    2.00
   4   7   6    7.80    1.90
   4  -7   6    5.70    2.40
   4  -7   6    9.80    2.20
  -4  -7  -6    7.70    2.90
   4   7   7   23.60    2.80
  -4   7  -7   21.20    3.60
   4   7   7   17.00    2.60
  -4  -7  -7   16.00    2.70
   4  -7   7   21.00    3.60
  -4  -7  -7   15.80    3.10
  -4  -7  -7   17.70    2.70
   4   7   8   13.20    2.80
   4   7   8   18.10    2.90
  -4   7  -8   17.70    3.40
  -4  -7  -8   18.00    2.80
  -4  -7  -8   16.80    3.10
   4  -7   8   22.80    4.10
  -4  -7  -8   18.60    3.70
   4   7   9    9.30    2.70
   4   7   9   13.00    3.20
  -4   7  -9    6.10    3.40
   4  -7   9   11.00    3.60
  -4  -7  -9   13.60    3.20
  -4  -7  -9   12.30    3.50
   4   7  10   18.90    3.10
  -4   7 -10   18.00    3.80
  -4  -7 -10   16.30    3.20
   4  -7  10   15.10    4.00
  -4  -7 -10   22.00    4.00
   4   7  11    9.40    3.10
  -4   7 -11    2.10    3.60
  -4  -7 -11    2.70    3.20
   4  -7  11    1.30    3.70
   4   8 -11   48.30    6.10
  -4  -8  11   67.79    6.80
   4   8 -10   41.10    5.00
  -4   8  10   55.49    5.70
  -4   8  10   63.59    6.40
  -4   8  10   51.29    5.40
   4  -8 -10   46.60    6.40
  -4  -8  10   50.29    6.00
   4  -8 -10   55.59    5.50
  -4   8   9   -3.10    1.80
  -4   8   9    0.60    2.40
  -4   8   9    0.60    2.70
  -4   8   9   -0.50    2.50
   4   8  -9    2.50    3.00
   4  -8  -9   -1.70    2.50
   4  -8  -9   -1.50    2.30
  -4  -8   9    1.90    3.40
   4  -8  -9    0.10    2.70
  -4   8   8    7.30    2.70
  -4   8   8    5.40    2.80
  -4   8   8    4.50    2.70
  -4   8   8    3.40    1.90
   4   8  -8    4.30    3.00
  -4  -8   8    6.80    2.90
   4  -8  -8    5.30    2.90
  -4  -8   8    2.30    3.00
   4  -8  -8    5.60    2.70
  -4   8   7   -1.10    2.10
  -4   8   7   -0.80    2.50
   4   8  -7    2.40    2.90
  -4   8   7   -0.60    1.60
  -4   8   7    3.20    2.40
   4  -8  -7    2.10    2.30
   4  -8  -7    2.00    2.60
   4  -8  -7    2.40    2.30
  -4  -8   7   -3.50    2.70
  -4  -8   7   -2.10    1.70
  -4   8   6   26.80    2.60
  -4   8   6   24.80    3.30
   4   8  -6   18.20    3.20
  -4   8   6   23.70    3.40
   4  -8  -6   29.60    3.10
  -4  -8   6   27.30    3.90
   4  -8  -6   21.20    3.20
   4  -8  -6   22.90    3.20
  -4  -8   6   25.20    3.20
   4   8  -5    1.80    1.60
   4   8  -5    2.40    2.40
  -4   8   5   -0.40    1.30
  -4   8   5   -3.90    2.20
  -4  -8   5   -2.30    1.40
   4  -8  -5    0.00    2.30
  -4  -8   5   -1.90    2.50
   4  -8  -5   -0.40    2.00
  -4  -8   5    0.40    1.80
   4  -8  -5    1.00    1.70
   4   8  -4   27.90    3.10
  -4   8   4   29.60    3.70
  -4   8   4   32.20    2.70
   4  -8  -4   31.90    3.60
   4  -8  -4   34.00    2.80
   4  -8  -4   27.80    3.30
  -4  -8   4   29.00    3.70
  -4  -8   4   30.80    3.30
  -4  -8   4   30.40    2.90
  -4   8   3    9.70    2.40
  -4   8   3    8.00    1.60
   4   8  -3   12.70    2.50
   4  -8  -3   11.20    1.70
  -4  -8   3    8.80    2.50
   4  -8  -3    8.90    2.30
   4  -8  -3   12.00    2.40
  -4  -8   3   12.60    1.70
  -4  -8   3   10.00    2.00
  -4   8   2    0.20    1.90
  -4   8   2   -0.20    1.20
   4   8  -2   -0.60    1.70
   4  -8  -2   -1.40    1.10
  -4  -8   2   -2.90    1.70
   4  -8  -2   -1.50    1.70
   4  -8  -2   -0.60    1.80
  -4  -8   2   -1.50    2.00
  -4  -8   2   -1.60    0.80
  -4   8   1  204.08    8.00
   4   8  -1  211.08    7.50
  -4   8   1  220.08    6.80
  -4  -8   1  207.78    7.90
   4  -8  -1  203.68    7.60
   4  -8  -1  218.68    8.00
   4  -8  -1  203.38    6.10
  -4  -8   1  208.78    7.40
  -4   8   0  195.38    6.40
   4   8   0  184.48    6.80
  -4   8   0  194.48    7.60
   4  -8   0  194.08    7.10
   4  -8   0  193.38    5.80
  -4  -8   0  198.38    7.60
   4  -8   0  179.68    7.20
  -4  -8   0  187.38    7.20
   4   8   1   57.89    3.80
  -4   8  -1   64.39    4.30
  -4   8  -1   69.09    3.80
  -4  -8  -1   75.39    4.90
   4  -8   1   64.09    3.20
   4  -8   1   64.39    4.30
  -4  -8  -1   64.59    4.50
  -4   8  -2   -0.20    1.40
   4   8   2    1.50    1.60
  -4   8  -2   -1.50    1.80
  -4  -8  -2    0.70    1.90
   4  -8   2   -0.30    1.90
   4  -8   2   -0.20    1.30
  -4  -8  -2   -0.70    1.80
  -4   8  -3    9.10    2.30
   4   8   3    9.30    1.90
   4  -8   3   10.60    2.00
  -4  -8  -3    7.80    2.20
   4  -8   3   10.40    2.20
  -4  -8  -3    7.80    2.60
  -4   8  -4   11.20    2.30
   4   8   4    9.40    2.00
  -4   8  -4   10.80    2.40
   4  -8   4   14.00    2.60
  -4  -8  -4    9.80    2.40
  -4  -8  -4    9.20    2.60
   4   8   5   26.10    2.80
  -4   8  -5   28.90    2.90
  -4   8  -5   33.00    3.70
  -4  -8  -5   29.60    3.20
   4  -8   5   27.00    3.20
  -4  -8  -5   26.20    3.60
   4  -8   5   39.20    3.90
  -4   8  -6   -2.50    2.10
   4   8   6   -0.90    1.80
   4  -8   6    1.50    2.50
  -4  -8  -6   -0.90    2.40
  -4  -8  -6    1.90    2.20
   4  -8   6   -0.20    2.00
  -4   8  -7    7.40    2.80
   4   8   7   11.20    2.60
  -4  -8  -7    8.90    3.40
   4  -8   7    6.50    3.10
   4   8   8   47.10    4.40
  -4   8  -8   39.60    4.70
  -4  -8  -8   51.29    5.40
   4  -8   8   49.20    5.20
  -4  -8  -8   56.79    4.60
   4   8   9   27.60    3.70
  -4   8  -9   26.60    4.50
  -4  -8  -9   26.40    4.40
   4  -8   9   21.80    4.10
  -4   8 -10   -1.70    3.00
   4   8  10   -0.80    2.20
  -4  -8 -10   -1.60    2.60
  -4  -8 -10   -3.00    3.20
   4  -8  10   -3.10    3.70
   4   8  11    1.70    3.00
  -4   8 -11   -1.50    5.00
   4  -8  11    4.00    4.60
  -4  -8 -11    2.10    3.40
  -4  -9  11    1.50    4.70
  -4   9  10   -2.10    3.20
   4   9 -10   -1.80    3.20
  -4   9  10   -1.80    2.60
  -4  -9  10   -5.30    3.70
   4  -9 -10    2.20    2.90
  -4   9   9    5.30    3.10
  -4   9   9    7.60    2.70
   4   9  -9    2.50    3.20
   4  -9  -9    1.90    2.70
  -4  -9   9   11.30    3.80
   4  -9  -9    6.50    2.80
   4   9  -8   16.10    3.70
  -4   9   8   26.00    4.00
  -4   9   8   25.40    3.80
  -4   9   8   26.50    3.10
  -4  -9   8   20.50    4.00
   4  -9  -8   31.90    4.00
   4  -9  -8   24.00    3.80
  -4   9   7   94.09    6.20
  -4   9   7  101.39    6.80
  -4   9   7   93.09    5.00
   4   9  -7   86.49    6.70
  -4  -9   7   85.79    5.90
   4  -9  -7   96.69    6.40
  -4  -9   7   88.29    6.60
   4  -9  -7   90.69    6.30
  -4   9   6    7.80    2.20
  -4   9   6    5.40    3.00
   4   9  -6    5.90    2.70
  -4   9   6    6.70    1.90
   4  -9  -6   11.50    3.00
  -4  -9   6    2.30    3.20
  -4  -9   6    7.70    2.50
   4  -9  -6    7.50    3.10
   4  -9  -6    6.30    2.80
  -4   9   5    0.80    1.50
  -4   9   5   -1.40    2.30
   4   9  -5   -1.00    2.20
   4  -9  -5    1.70    2.40
   4  -9  -5   -2.70    1.70
   4  -9  -5    1.20    2.30
  -4  -9   5   -0.10    3.00
  -4  -9   5    1.50    2.00
   4   9  -4  137.69    6.50
  -4   9   4  123.79    5.20
   4   9  -4  132.49    5.80
  -4   9   4  124.39    6.90
  -4  -9   4  144.39    7.00
  -4  -9   4  126.89    6.60
   4  -9  -4  129.99    6.70
  -4  -9   4  132.39    5.70
   4  -9  -4  131.79    5.10
   4  -9  -4  131.59    6.60
  -4   9   3   28.50    3.50
   4   9  -3   29.90    3.30
  -4   9   3   32.20    3.00
  -4  -9   3   31.00    3.20
   4  -9  -3   30.90    3.50
   4  -9  -3   28.30    3.40
  -4  -9   3   33.00    3.90
   4  -9  -3   32.10    2.80
  -4   9   2   57.89    3.60
  -4   9   2   57.39    5.20
   4   9  -2   52.89    4.10
   4  -9  -2   42.30    4.40
   4  -9  -2   63.59    4.70
  -4  -9   2   48.50    4.40
   4  -9  -2   54.59    3.00
  -4  -9   2   58.29    5.30
   4   9  -1    4.70    2.10
  -4   9   1    7.80    2.80
  -4   9   1    8.20    1.80
  -4  -9   1    6.60    2.80
   4  -9  -1    8.90    2.50
  -4  -9   1    8.20    2.50
   4  -9  -1    8.80    2.50
   4  -9  -1    4.80    1.40
  -4   9   0   97.09    4.60
   4   9   0   96.69    5.00
  -4   9   0   94.19    5.60
  -4  -9   0   89.89    5.60
   4  -9   0   91.69    5.20
   4  -9   0   97.59    5.50
  -4  -9   0  104.49    5.90
   4  -9   0   85.79    3.70
  -4   9  -1   16.10    2.40
  -4   9  -1   16.90    2.80
   4   9   1   15.40    2.30
   4  -9   1   13.10    1.80
  -4  -9  -1   15.70    2.80
  -4  -9  -1   21.50    3.20
   4  -9   1   13.30    2.70
  -4   9  -2   11.50    2.30
   4   9   2   10.10    2.10
  -4   9  -2   13.40    2.70
   4  -9   2    7.30    2.60
  -4  -9  -2   11.90    3.00
   4  -9   2   14.80    2.00
  -4  -9  -2   10.20    2.90
  -4   9  -3    2.80    2.10
   4   9   3    4.20    1.80
  -4   9  -3    3.80    2.20
  -4  -9  -3    1.60    2.30
   4  -9   3    3.40    2.40
   4  -9   3    5.30    1.80
  -4  -9  -3    2.30    2.30
   4   9   4   75.19    4.70
  -4   9  -4   77.89    4.90
  -4   9  -4   71.09    5.30
  -4  -9  -4   77.69    5.70
  -4  -9  -4   73.59    5.60
   4  -9   4   82.69    5.40
   4  -9   4   74.89    4.50
  -4   9  -5  171.38    7.80
  -4   9  -5  159.58    7.00
   4   9   5  171.58    7.10
   4  -9   5  172.78    7.30
  -4  -9  -5  176.78    7.80
  -4  -9  -5  171.28    8.10
   4   9   6    7.30    2.20
  -4   9  -6    9.00    3.20
   4  -9   6    9.40    2.60
  -4  -9  -6    8.90    3.20
   4  -9   6    9.60    2.90
  -4  -9  -6   12.20    2.80
  -4   9  -7   17.30    3.70
   4   9   7   21.60    3.10
   4  -9   7   21.80    3.70
  -4  -9  -7   16.10    3.70
  -4  -9  -7   21.50    3.30
   4   9   8    1.50    2.00
  -4   9  -8   -3.40    3.00
  -4  -9  -8    0.70    1.20
   4  -9   8   -4.10    2.70
  -4  -9  -8   -1.00    3.20
   4   9   9   -0.20    2.10
  -4   9  -9   -3.30    2.70
   4  -9   9   -3.30    3.30
  -4  -9  -9   -1.20    2.90
  -4   9 -10   -3.60    3.60
   4   9  10   -1.60    2.20
   4  -9  10   -4.20    3.80
  -4  -9 -10   -1.50    3.70
   4  -9  11   -2.10    4.50
  -4  10  10   -0.30    3.60
  -4  10  10    1.60    3.00
   4 -10 -10    1.40    3.30
  -4  10   9    3.80    3.70
   4  10  -9    2.00    3.80
  -4  10   9    4.00    2.90
   4 -10  -9   -1.00    3.40
   4 -10  -9    3.00    3.10
  -4  10   8    6.90    3.10
  -4  10   8   12.50    3.90
   4  10  -8    7.20    3.40
   4 -10  -8    9.00    3.60
  -4 -10   8   -0.20    3.60
   4 -10  -8    6.60    3.20
  -4  10   7   15.10    3.90
  -4  10   7    4.60    2.70
  -4  10   7    5.20    2.80
   4  10  -7    2.20    2.90
   4 -10  -7    4.80    2.80
   4 -10  -7   12.10    3.60
  -4 -10   7    8.80    3.20
  -4  10   6    5.80    3.10
  -4  10   6    5.20    2.00
   4  10  -6    7.60    3.30
   4 -10  -6    4.10    2.90
  -4 -10   6    2.80    3.30
   4 -10  -6    3.30    2.70
  -4  10   5   21.30    3.90
   4  10  -5   15.60    3.10
  -4  10   5   16.70    2.30
   4 -10  -5   17.60    3.40
  -4 -10   5   15.10    3.50
   4 -10  -5   18.80    3.80
   4  10  -4    3.30    2.30
   4  10  -4    1.90    2.10
  -4  10   4    0.30    1.60
  -4  10   4   -3.70    2.30
   4 -10  -4    1.30    2.80
  -4 -10   4    0.60    2.00
  -4 -10   4    0.60    2.80
   4 -10  -4    2.30    2.60
   4  10  -3   20.10    3.10
  -4  10   3   20.40    2.50
  -4  10   3   25.00    3.90
  -4 -10   3   24.40    3.10
  -4 -10   3   24.50    3.80
   4 -10  -3   22.40    3.50
   4 -10  -3   32.00    4.00
  -4  10   2  191.68    6.90
  -4  10   2  195.48    8.60
   4  10  -2  180.68    7.50
   4 -10  -2  178.48    8.00
   4 -10  -2  178.78    8.00
  -4 -10   2  169.98    8.10
  -4 -10   2  191.98    7.80
  -4  10   1   26.70    3.60
   4  10  -1   26.40    3.30
  -4  10   1   27.40    2.80
   4 -10  -1   30.30    4.00
  -4 -10   1   30.00    4.10
  -4 -10   1   31.70    3.60
   4 -10  -1   24.30    3.30
  -4  10   0    3.20    1.90
   4  10   0    0.80    1.90
  -4  10   0    0.80    2.40
  -4 -10   0    0.60    2.60
  -4 -10   0    6.80    2.80
   4 -10   0    0.20    2.70
   4 -10   0    3.90    2.40
  -4  10  -1    2.00    1.90
  -4  10  -1   -0.10    2.20
   4  10   1    2.70    1.90
  -4 -10  -1    5.50    2.70
   4 -10   1    3.10    2.40
   4 -10   1    6.60    3.00
  -4 -10  -1    0.50    2.40
  -4  10  -2   26.90    3.20
  -4  10  -2   27.30    3.60
   4  10   2   28.50    3.10
  -4 -10  -2   28.60    3.80
   4 -10   2   35.10    2.90
   4 -10   2   29.10    3.70
  -4 -10  -2   25.90    3.70
  -4  10  -3   14.30    2.90
   4  10   3   13.80    2.60
  -4  10  -3   14.90    2.90
   4 -10   3   15.60    2.30
  -4 -10  -3   12.80    3.20
   4 -10   3   15.20    3.30
  -4 -10  -3   13.40    3.20
  -4  10  -4    2.40    2.30
   4  10   4    2.70    2.10
  -4  10  -4    0.00    2.10
   4 -10   4   -0.50    1.80
   4 -10   4   -1.80    2.60
  -4 -10  -4    0.40    2.70
  -4 -10  -4   -1.10    2.40
   4  10   5  170.58    7.40
  -4  10  -5  167.08    8.20
   4 -10   5  162.48    7.20
  -4 -10  -5  187.78    8.40
   4 -10   5  178.58    7.80
  -4 -10  -5  178.58    9.00
  -4  10  -6    3.40    3.00
   4  10   6    5.00    2.20
  -4 -10  -6    5.30    2.60
   4 -10   6   -2.70    1.60
   4 -10   6    4.10    2.70
  -4 -10  -6    8.60    3.60
   4  10   7   48.80    4.40
  -4  10  -7   28.30    4.30
   4 -10   7   28.90    4.10
  -4 -10  -7   37.50    4.20
  -4 -10  -7   38.40    5.10
  -4  10  -8   -2.50    3.20
   4  10   8    0.40    2.40
  -4 -10  -8    3.80    2.80
   4 -10   8   -7.00    3.10
  -4 -10  -8    0.50    3.50
  -4  10  -9    1.70    3.20
   4  10   9    1.00    2.20
  -4 -10  -9    0.00    3.80
   4 -10   9   -3.70    3.70
   4  10  10   -0.10    3.60
   4  10  10   -1.80    2.30
   4 -10  10   -6.20    3.90
  -4 -10 -10   -1.70    3.90
  -4  11   9   12.70    3.70
  -4  11   9    9.10    4.30
   4 -11  -9   12.40    3.80
   4 -11  -9   13.80    4.40
  -4  11   8    5.70    3.00
   4  11  -8    1.20    3.30
  -4  11   8    3.40    3.80
   4 -11  -8    3.10    2.90
  -4 -11   8    5.50    4.00
   4 -11  -8    4.50    3.80
  -4  11   7   -0.40    2.60
   4  11  -7   -4.10    3.10
  -4  11   7    0.30    3.10
  -4 -11   7   -0.30    3.50
   4 -11  -7    1.20    3.10
   4 -11  -7    2.50    2.90
   4  11  -6   -0.30    2.80
  -4  11   6    9.80    3.80
   4 -11  -6    3.90    3.40
  -4 -11   6    2.70    3.60
   4 -11  -6    6.50    3.40
  -4  11   5   -0.60    1.80
   4  11  -5   -1.00    2.40
  -4  11   5   -0.90    2.80
   4 -11  -5    2.40    2.80
  -4 -11   5   -0.90    3.40
   4 -11  -5   -3.60    2.60
   4  11  -4   -0.90    2.40
  -4  11   4   -0.40    2.80
   4  11  -4    2.90    2.60
  -4  11   4    0.70    1.80
  -4 -11   4   -1.60    2.10
  -4 -11   4    0.50    3.30
   4 -11  -4    0.10    2.80
   4 -11  -4    4.40    3.20
  -4  11   3   19.90    3.80
   4  11  -3   21.20    3.60
  -4  11   3   18.60    2.60
   4 -11  -3   20.40    3.80
   4 -11  -3   21.30    3.70
  -4 -11   3   19.60    3.30
  -4 -11   3   17.60    4.10
  -4  11   2   28.50    3.10
  -4  11   2   29.30    4.20
   4  11  -2   27.80    3.70
  -4 -11   2   29.70    3.80
   4 -11  -2   31.80    4.10
   4 -11  -2   31.60    4.00
  -4 -11   2   24.60    4.00
  -4  11   1    4.90    3.20
  -4  11   1    4.20    2.10
   4  11  -1    5.20    2.50
   4 -11  -1    5.50    3.00
  -4 -11   1    7.40    3.40
   4 -11  -1    2.00    2.80
  -4 -11   1    4.90    2.80
  -4  11   0    9.50    2.40
   4  11   0    9.70    2.50
  -4  11   0    6.90    2.90
   4 -11   0   12.30    3.00
   4 -11   0    9.00    3.10
  -4 -11   0    9.90    3.20
  -4 -11   0   11.10    3.60
  -4  11  -1    0.90    2.20
  -4  11  -1    9.50    3.20
   4  11   1    2.40    2.10
  -4 -11  -1    2.10    2.70
   4 -11   1    1.80    3.00
  -4 -11  -1    1.60    2.70
   4  11   2    1.40    2.30
  -4  11  -2    1.20    2.40
  -4  11  -2   -0.40    2.80
  -4 -11  -2    1.40    2.70
  -4 -11  -2   -2.80    2.60
   4 -11   2   -1.40    2.50
  -4  11  -3   -3.20    2.40
  -4  11  -3   -1.10    2.40
   4  11   3    0.10    1.80
   4 -11   3    0.20    2.90
  -4 -11  -3    2.50    2.80
  -4 -11  -3   -2.90    3.00
  -4  11  -4   18.10    3.50
   4  11   4   21.30    2.90
  -4  11  -4   17.00    3.20
  -4 -11  -4   28.20    4.10
  -4 -11  -4   21.80    3.70
   4 -11   4   24.70    3.90
   4  11   5    6.30    2.30
  -4  11  -5    3.60    2.80
  -4 -11  -5    8.30    3.10
  -4 -11  -5   11.90    3.50
   4 -11   5    9.50    3.10
  -4  11  -6   -4.10    2.50
   4  11   6    1.10    2.00
  -4 -11  -6    6.50    3.20
  -4 -11  -6    3.30    3.30
   4 -11   6    1.80    2.80
   4  11   7    5.60    2.40
  -4  11  -7    1.90    3.10
  -4 -11  -7    1.70    3.10
  -4 -11  -7    3.60    3.50
   4  11   8    3.50    2.60
  -4  11  -8   -5.10    3.00
  -4 -11  -8    0.30    3.40
  -4 -11  -8    2.60    3.60
  -4  11  -9    1.10    4.00
   4  11   9    5.60    2.70
   4  11   9    8.70    4.30
  -4 -11  -9    3.90    4.30
  -4  12   8    1.80    3.30
  -4  12   8   -1.30    4.50
  -4 -12   8    4.10    4.50
   4 -12  -8   -2.90    3.40
   4 -12  -8   -1.40    4.10
  -4  12   7    8.30    3.20
  -4  12   7   11.20    4.40
   4  12  -7    6.10    4.10
  -4 -12   7   10.80    3.90
   4 -12  -7   13.10    4.10
   4 -12  -7   12.60    4.30
   4  12  -6   -1.70    3.00
  -4  12   6    1.30    3.30
   4 -12  -6    8.00    3.50
   4 -12  -6    2.00    3.00
  -4 -12   6    3.30    3.90
  -4  12   5   -0.40    3.10
   4  12  -5    0.10    2.70
  -4 -12   5   -0.90    3.60
   4 -12  -5    2.60    3.10
   4 -12  -5    1.60    2.90
  -4  12   4   29.50    3.90
  -4  12   4   30.40    4.70
   4  12  -4   21.90    4.10
   4 -12  -4   35.70    5.00
  -4 -12   4   29.10    4.80
   4 -12  -4   28.90    4.40
  -4  12   3   24.10    3.00
  -4  12   3   18.90    4.00
   4  12  -3   17.40    3.30
   4  12  -3   16.20    3.30
  -4 -12   3   24.60    3.60
   4 -12  -3   22.10    3.90
  -4 -12   3   20.30    4.60
   4 -12  -3   24.90    4.10
  -4  12   2    3.40    3.40
   4  12  -2   -0.30    2.70
  -4  12   2    0.50    2.10
   4  12  -2    4.70    3.10
   4 -12  -2    4.80    3.30
  -4 -12   2    0.60    2.80
   4 -12  -2    1.00    3.00
  -4 -12   2   -1.10    3.00
   4  12  -1    7.80    2.70
  -4  12   1    7.00    2.50
  -4  12   1    7.30    3.30
  -4 -12   1    5.30    3.20
   4 -12  -1    5.50    3.00
   4 -12  -1    7.20    3.30
  -4 -12   1    6.50    3.60
  -4  12   0   42.70    5.10
  -4  12   0   54.69    4.70
   4  12   0   40.30    4.20
  -4 -12   0   61.19    6.20
   4 -12   0   52.49    5.40
  -4 -12   0   42.00    4.90
  -4  12  -1    7.60    2.70
  -4  12  -1    7.10    3.10
   4  12   1    4.40    2.40
   4 -12   1    8.00    3.30
  -4 -12  -1    6.50    3.10
  -4 -12  -1    6.40    3.30
  -4  12  -2    9.60    3.00
   4  12   2   19.20    3.30
  -4  12  -2   24.40    3.80
  -4 -12  -2   25.10    4.50
   4 -12   2   24.10    3.90
  -4 -12  -2   22.40    4.30
  -4  12  -3    5.30    3.00
  -4  12  -3   10.10    3.40
   4  12   3    3.70    2.50
  -4 -12  -3    6.90    3.70
  -4 -12  -3    3.60    3.10
   4 -12   3   13.70    3.80
   4  12   4    2.60    2.40
  -4  12  -4   -0.10    2.20
  -4  12  -4    0.20    3.00
   4 -12   4    4.00    3.00
  -4 -12  -4    3.50    3.70
  -4 -12  -4    4.80    3.10
   4  12   5    8.90    2.60
  -4  12  -5    5.40    3.40
  -4 -12  -5    8.20    3.60
  -4 -12  -5   15.90    4.00
   4 -12   5   12.70    3.60
   4  12   6    1.90    2.50
  -4  12  -6   -3.00    3.20
  -4 -12  -6   -4.80    3.50
  -4 -12  -6    2.70    3.40
  -4  12  -7   -1.30    3.50
   4  12   7    5.20    2.70
  -4 -12  -7    5.60    3.10
  -4 -12  -7   -1.90    3.90
   4  12   8    3.20    4.10
  -4  12  -8   -0.70    4.10
   4  12   8    6.80    2.70
  -4 -12  -8   -1.90    4.20
   4 -13  -7    2.30    3.90
  -4 -13   7   -0.20    4.10
  -4  13   6    4.30    3.80
   4  13  -6    2.70    3.90
  -4 -13   6    4.40    4.30
   4 -13  -6    4.10    3.50
   4 -13  -6    1.70    3.50
   4  13  -5    0.00    3.00
  -4  13   5   -1.50    3.70
  -4 -13   5   -2.40    3.30
   4 -13  -5   -1.50    2.90
   4 -13  -5   -1.00    3.60
   4  13  -4    5.90    3.10
  -4  13   4   11.70    4.30
   4 -13  -4    8.90    3.90
   4 -13  -4   13.00    4.00
  -4 -13   4    4.60    4.10
   4  13  -3    0.40    3.00
  -4  13   3    3.20    3.30
   4  13  -3    0.30    3.00
  -4 -13   3   -1.00    2.80
   4 -13  -3    6.20    3.90
   4 -13  -3   -0.50    3.10
  -4 -13   3   -2.50    3.70
   4  13  -2   10.50    3.90
  -4  13   2   13.80    3.90
  -4  13   2   11.20    2.90
   4  13  -2    8.40    3.30
  -4 -13   2    8.60    3.80
   4 -13  -2   18.40    4.40
  -4 -13   2    9.00    3.30
   4 -13  -2    8.40    3.40
  -4  13   1    1.40    2.50
  -4  13   1    7.60    3.50
   4  13  -1    3.50    2.60
   4  13  -1    9.30    3.80
   4 -13  -1    4.70    3.10
  -4 -13   1    1.40    3.30
   4 -13  -1    6.40    3.50
  -4 -13   1    0.50    3.30
   4  13   0   74.59    7.10
   4  13   0   47.30    4.80
  -4  13   0   63.09    5.40
  -4  13   0   63.39    6.50
  -4 -13   0   69.69    6.80
  -4 -13   0   68.09    6.50
   4 -13   0   67.19    7.10
   4  13   1    3.80    3.20
  -4  13  -1   11.20    3.70
   4  13   1   -0.30    2.60
  -4  13  -1   -2.40    2.50
  -4 -13  -1   -0.30    2.90
   4 -13   1    2.10    3.20
  -4 -13  -1    1.40    3.10
  -4  13  -2   34.20    4.30
  -4  13  -2   34.40    4.80
   4  13   2   36.00    4.30
  -4 -13  -2   33.30    4.80
   4 -13   2   38.30    4.80
  -4 -13  -2   36.10    5.00
   4  13   3   31.40    4.00
  -4  13  -3   30.90    4.50
  -4  13  -3   31.50    4.40
  -4 -13  -3   26.90    4.50
   4 -13   3   36.50    5.20
  -4 -13  -3   32.10    4.70
   4  13   4    0.00    2.20
  -4  13  -4   -4.40    3.00
   4 -13   4    1.90    3.00
  -4 -13  -4    4.20    3.80
  -4 -13  -4   -0.80    3.40
   4  13   5    2.60    2.70
  -4  13  -5   -1.80    3.40
   4  13   5    4.50    3.50
  -4 -13  -5    0.60    4.00
   4 -13   5    3.20    3.50
  -4 -13  -5    4.00    3.80
  -4  13  -6   -3.30    3.60
   4  13   6    0.00    3.50
   4  13   6   -0.80    2.50
  -4 -13  -6    2.80    3.60
  -4 -13  -6    1.00    3.70
  -4  13  -7   -6.40    3.70
   4  13   7    2.10    2.80
  -4 -13  -7    0.30    3.50
  -4 -14   6    1.70    4.50
   4  14  -5   -2.90    3.60
  -4 -14   5   -4.50    3.60
   4 -14  -5    3.00    4.00
  -4  14   4    2.90    4.30
   4  14  -4    0.40    3.50
   4 -14  -4    5.40    4.20
  -4 -14   4    1.20    4.40
   4 -14  -4    2.40    3.60
  -4  14   3    1.40    4.10
   4  14  -3   -3.00    3.10
   4 -14  -3   -3.90    3.10
   4 -14  -3    2.50    3.50
  -4 -14   3   -3.50    4.10
   4  14  -2    2.10    3.30
  -4  14   2    4.40    3.80
   4  14  -2    8.10    3.90
   4 -14  -2   10.10    3.90
   4 -14  -2    6.00    3.50
  -4 -14   2    9.90    4.40
  -4 -14   2    2.40    3.50
  -4  14   1   -0.80    3.40
   4  14  -1   -2.50    2.80
   4  14  -1    7.40    4.00
  -4 -14   1    6.70    3.80
  -4 -14   1    1.20    3.50
   4 -14  -1    3.10    3.90
   4  14   0   -2.60    2.70
  -4  14   0   -1.50    2.80
  -4  14   0    1.90    3.30
   4  14   0    5.10    3.90
   4 -14   0    1.70    3.40
  -4 -14   0   -2.30    3.50
  -4 -14   0    0.10    3.80
  -4  14  -1    3.80    4.00
  -4  14  -1    3.40    3.10
   4  14   1   -0.20    2.90
   4  14   1    8.90    4.10
  -4 -14  -1    0.00    4.00
   4 -14   1    4.70    3.60
  -4 -14  -1    4.70    3.60
  -4  14  -2   -3.60    2.80
   4  14   2    1.60    3.40
  -4  14  -2    3.40    3.80
   4  14   2    1.20    2.90
   4 -14   2   -1.30    3.20
  -4 -14  -2   -2.60    3.30
  -4 -14  -2   -3.10    3.20
   4  14   3   13.60    4.10
  -4  14  -3   11.70    4.30
  -4  14  -3    4.50    3.40
   4  14   3    8.30    3.10
  -4 -14  -3   15.40    4.60
   4 -14   3    9.70    3.70
  -4 -14  -3    8.10    3.90
   4  14   4    0.90    2.70
  -4  14  -4    0.30    3.10
   4  14   4    6.10    3.70
  -4 -14  -4    7.70    4.00
  -4 -14  -4    4.40    4.10
   4 -14   4    6.90    4.20
  -4  14  -5   -5.10    3.50
   4  14   5    2.00    2.60
   4 -14   5    2.30    4.30
  -4 -14  -5    2.80    3.60
  -4  14  -6   -5.90    3.90
   4  14   6    1.10    2.80
  -4 -14  -6    0.20    3.70
   4  15  -3   -5.20    4.60
   4  15  -2   -5.70    3.30
  -4  15   2   -0.30    4.00
   4  15  -2    1.90    4.00
  -4 -15   2   -1.60    3.80
   4  15  -1    7.60    4.60
   4  15  -1   -1.30    3.30
  -4  15   1    2.10    3.90
  -4 -15   1    2.30    4.10
  -4 -15   1    4.00    4.90
   4 -15  -1    2.40    4.70
   4  15   0   12.50    4.10
   4  15   0   13.40    3.80
  -4  15   0   13.40    4.30
  -4 -15   0   15.50    4.50
  -4 -15   0    9.20    3.90
   4 -15   0   15.40    4.30
  -4  15  -1    2.50    4.50
   4  15   1   -1.40    2.70
   4  15   1    3.80    4.70
  -4 -15  -1    0.00    4.30
  -4 -15  -1    3.40    4.20
   4 -15   1    7.00    3.90
   4  15   2    9.30    3.50
  -4  15  -2   11.00    4.10
   4  15   2    6.60    4.20
  -4  15  -2   -0.10    4.30
  -4 -15  -2    5.40    4.10
   4 -15   2    7.80    3.90
   4  15   3    0.40    3.10
  -4  15  -3   -4.10    3.60
   4 -15   3    2.20    3.70
   4  15   4   -0.20    3.30
  -4  15  -4   -2.50    4.00
   4 -15   4    3.20    4.50
   5   0 -13   -1.60    3.20
   5   0 -12    6.60    3.30
  -5   0  12   11.30    4.30
   5   0 -11   -0.70    3.00
   5   0 -11   -1.80    2.70
  -5   0  11   -2.60    3.20
  -5   0  10   95.89    6.50
   5   0 -10   93.49    6.00
   5   0 -10   89.39    6.40
  -5   0  10   91.09    5.30
   5   0  -9    4.60    2.80
   5   0  -9    0.00    2.30
  -5   0   9    0.90    1.90
  -5   0   9    2.40    2.60
  -5   0   8    7.80    2.10
   5   0  -8   10.20    2.70
   5   0  -8    8.60    2.30
  -5   0   7   -0.80    0.90
   5   0  -7   -0.80    1.50
  -5   0   7    1.90    1.40
  -5   0   7    2.30    1.90
   5   0  -7    0.60    1.80
   5   0  -6  151.28    6.10
   5   0  -6  142.19    5.30
  -5   0   6  151.48    6.10
  -5   0   6  160.38    5.60
  -5   0   6  146.59    4.60
   5   0  -5    0.00    1.20
  -5   0   5   -0.60    1.40
   5   0  -5   -0.50    1.60
  -5   0   5   -0.60    0.90
  -5   0   4   62.79    2.70
  -5   0   4   61.79    3.30
   5   0  -4   58.99    3.40
   5   0  -3    0.00    0.70
  -5   0   3    1.50    1.10
   5   0  -3   -0.10    1.20
  -5   0   3    0.10    0.80
  -5   0   2 1160.58   26.40
  -5   0   2 1151.38   26.00
   5   0  -2 1109.89   26.40
   5   0  -2 1167.08   26.00
  -5   0   2 1098.39   26.60
   5   0  -1   -0.70    0.90
  -5   0   1    0.70    1.00
  -5   0   1    0.80    1.00
  -5   0   1    0.30    0.50
   5   0  -1    0.50    0.50
  -5   0   0   54.69    2.80
   5   0   0   49.99    2.00
  -5   0   0   50.49    2.30
  -5   0   0   48.10    1.70
   5   0   0   49.50    1.70
   5   0   0   49.99    2.10
   5   0   0   50.49    1.70
   5   0   1    0.50    0.60
  -5   0  -1    1.60    0.80
   5   0   1    0.50    0.60
  -5   0  -1    0.20    0.70
  -5   0  -1    2.20    1.10
   5   0   1    1.60    1.00
   5   0   2  384.26    9.90
  -5   0  -2  388.86    9.10
  -5   0  -2  391.96   10.00
  -5   0  -2  387.06    9.60
   5   0   2  386.56    9.10
  -5   0  -3   -0.60    1.00
  -5   0  -3   -0.30    1.00
   5   0   3    1.20    1.30
   5   0   4    4.80    1.80
  -5   0  -4    1.80    1.30
  -5   0  -4    3.60    1.40
   5   0   5    0.40    1.50
  -5   0  -5    0.10    1.40
  -5   0  -5    0.60    1.30
  -5   0  -6  167.78    6.00
   5   0   6  153.58    6.10
  -5   0  -6  157.68    5.40
  -5   0  -7   -1.00    1.60
   5   0   7    0.90    1.80
  -5   0  -7   -0.90    1.20
   5   0   8  150.68    6.80
  -5   0  -8  154.18    6.50
  -5   0  -8  145.59    5.40
   5   0   9   -0.20    2.70
  -5   0  -9   -1.50    2.10
   5   0  10   72.99    5.90
  -5   0 -10   75.29    5.50
  -5   0 -11   -1.70    2.60
   5   0  11   -0.90    3.30
  -5   0 -12   40.80    4.80
   5   0  12   49.50    5.60
   5   1 -13   -0.20    3.50
   5  -1 -13   -0.10    3.20
   5   1 -12    8.90    3.40
  -5   1  12    6.60    4.40
  -5  -1  12    7.30    3.80
   5  -1 -12    2.70    3.10
   5   1 -11    3.10    2.90
  -5   1  11   -4.80    3.30
   5  -1 -11    5.20    3.70
   5  -1 -11    0.30    2.60
  -5  -1  11    4.20    3.30
   5   1 -10   74.29    5.80
   5   1 -10   81.29    6.10
  -5   1  10   76.69    6.00
  -5   1  10   73.49    5.10
  -5  -1  10   77.29    6.10
   5  -1 -10   80.19    6.10
  -5  -1  10   71.69    5.00
   5  -1 -10   82.29    5.60
   5   1  -9   10.40    2.60
  -5   1   9   15.30    2.50
  -5   1   9   11.60    3.10
   5   1  -9   14.00    3.20
   5  -1  -9   15.90    2.80
  -5  -1   9   16.60    3.30
   5  -1  -9   13.40    3.20
  -5  -1   9   16.50    2.60
  -5   1   8    4.10    1.80
   5   1  -8   -1.40    2.20
  -5   1   8    2.50    2.30
   5   1  -8    3.80    2.10
  -5   1   8    0.80    1.30
  -5  -1   8    1.30    2.30
   5  -1  -8    3.10    2.30
  -5  -1   8    2.40    1.80
   5  -1  -8    1.50    1.90
  -5   1   7   34.70    3.50
  -5   1   7   31.70    3.10
   5   1  -7   27.60    3.10
   5   1  -7   23.10    2.60
  -5   1   7   30.80    2.40
   5  -1  -7   29.80    2.70
  -5  -1   7   27.90    1.60
   5  -1  -7   30.40    3.30
  -5  -1   7   27.90    3.20
  -5  -1   7   33.30    3.20
  -5   1   6   33.80    2.70
   5   1  -6   35.30    3.20
   5   1  -6   31.60    3.00
  -5   1   6   31.30    2.40
   5  -1  -6   25.70    2.70
  -5  -1   6   31.50    1.60
  -5  -1   6   31.00    1.80
   5  -1  -6   33.50    2.80
  -5  -1   6   36.60    3.10
  -5  -1   6   31.30    3.20
   5   1  -5    1.20    0.80
  -5   1   5    2.20    1.50
  -5   1   5    0.50    1.10
   5   1  -5    3.60    1.50
   5   1  -5    2.90    1.70
  -5  -1   5    5.10    1.70
   5  -1  -5    1.20    1.70
  -5  -1   5    2.90    0.90
  -5  -1   5    3.50    0.80
   5   1  -4  402.16   10.70
   5   1  -4  416.46   10.20
  -5   1   4  414.86   10.60
  -5   1   4  425.86   11.20
   5   1  -4  406.16   11.10
   5  -1  -4  413.46   10.40
  -5  -1   4  422.26   11.10
  -5  -1   4  415.26   10.20
   5  -1  -4  401.76   11.10
   5   1  -3    1.70    1.20
   5   1  -3    0.60    0.90
  -5   1   3    1.50    1.00
   5   1  -3    1.50    0.80
  -5   1   3    2.30    1.30
   5  -1  -3    1.30    0.80
  -5  -1   3    2.70    1.40
   5  -1  -3    1.20    1.20
  -5  -1   3    1.30    0.90
   5   1  -2  101.79    3.50
  -5   1   2  107.59    3.70
  -5   1   2  104.99    3.80
   5   1  -2   99.69    3.50
  -5   1   2  105.29    2.90
  -5  -1   2  108.89    3.90
   5  -1  -2  105.69    2.90
  -5  -1   2  103.69    3.40
   5  -1  -2  101.29    3.50
  -5   1   1   66.39    2.80
  -5   1   1   72.89    3.00
   5   1  -1   66.69    2.60
  -5   1   1   66.49    1.70
  -5  -1   1   69.69    2.90
   5  -1  -1   69.69    1.70
  -5  -1   1   66.99    2.30
   5  -1  -1   68.29    2.60
  -5  -1   1   67.79    2.80
  -5   1   0  792.02   18.20
  -5   1   0  745.53   17.80
   5   1   0  759.52   17.60
  -5   1   0  712.33   18.00
  -5   1   0  758.82   17.10
   5   1   0  681.63   17.50
  -5  -1   0  780.22   17.90
   5  -1   0  757.52   17.20
  -5  -1   0  786.72   17.60
   5  -1   0  761.02   18.20
  -5  -1   0  774.12   18.10
  -5  -1   0  760.92   17.60
   5  -1   0  784.52   17.90
   5   1   1 1115.99   25.10
   5   1   1 1099.19   25.20
  -5   1  -1 1111.79   25.60
  -5   1  -1 1073.79   25.00
  -5   1  -1 1075.99   25.00
   5   1   1 1085.29   25.20
  -5   1  -1 1074.09   24.90
  -5  -1  -1 1106.89   25.60
   5  -1   1 1110.29   25.40
  -5  -1  -1 1099.19   25.10
   5  -1   1 1079.39   25.00
   5  -1   1 1070.79   24.90
   5   1   2  122.39    3.40
  -5   1  -2  117.99    3.20
  -5   1  -2  124.79    4.20
   5   1   2  118.89    3.90
  -5   1  -2  119.29    3.70
   5   1   2  124.69    3.90
  -5   1  -2  113.59    3.10
   5  -1   2  117.39    4.20
  -5  -1  -2  118.79    4.20
  -5  -1  -2  116.89    3.80
  -5  -1  -2  118.59    3.40
   5   1   3  174.48    5.30
  -5   1  -3  162.48    5.10
   5   1   3  165.48    4.30
  -5  -1  -3  166.28    5.40
  -5  -1  -3  163.48    4.30
   5  -1   3  156.78    5.40
  -5  -1  -3  166.08    5.10
   5   1   4  281.17    6.80
   5   1   4  284.87    8.30
  -5   1  -4  287.17    8.10
  -5   1  -4  282.47    7.90
  -5  -1  -4  271.17    6.70
  -5  -1  -4  283.57    8.20
   5  -1   4  281.27    8.40
  -5   1  -5    4.00    1.60
   5   1   5    6.30    0.80
   5   1   5    7.50    1.80
   5   1   5    6.00    0.70
  -5   1  -5    6.50    1.50
   5  -1   5    8.10    2.10
  -5  -1  -5    5.40    1.60
  -5  -1  -5    7.50    1.60
   5   1   6   66.39    2.10
  -5   1  -6   68.29    3.20
   5   1   6   65.59    4.00
   5   1   6   65.29    2.10
  -5   1  -6   68.99    4.10
  -5  -1  -6   66.79    4.00
   5  -1   6   64.69    4.00
  -5  -1  -6   66.39    3.70
   5   1   7    1.60    0.70
  -5   1  -7    2.10    1.80
   5   1   7    1.80    2.10
  -5   1  -7    2.50    1.30
   5  -1   7    1.20    1.90
  -5  -1  -7    3.20    1.60
  -5  -1  -7   -0.60    1.60
  -5   1  -8    2.30    2.20
   5   1   8    3.20    2.40
  -5  -1  -8    0.50    1.60
  -5  -1  -8    0.90    2.20
   5  -1   8   -0.20    2.20
  -5   1  -9   51.19    4.60
   5   1   9   44.20    4.50
   5  -1   9   46.60    4.80
  -5  -1  -9   35.40    3.70
   5   1  10   72.59    5.80
  -5   1 -10   88.89    5.90
  -5  -1 -10   82.59    6.10
   5  -1  10   84.69    6.70
  -5   1 -11   16.90    3.50
   5   1  11   15.80    3.90
   5  -1  11   18.20    4.00
  -5  -1 -11   24.10    4.10
   5   1  12   -0.90    3.00
  -5   1 -12    1.30    3.50
   5  -1  12    2.40    3.40
  -5  -1 -12   -1.50    3.20
   5   2 -13    1.20    3.10
   5  -2 -13   -2.30    3.20
  -5   2  12    1.40    3.40
   5   2 -12   -1.40    2.60
   5  -2 -12   -4.70    2.70
  -5  -2  12    3.70    3.80
  -5   2  11    3.80    3.20
   5   2 -11   -1.80    2.90
   5  -2 -11   -2.60    2.90
   5  -2 -11   -2.70    2.40
  -5  -2  11   -0.90    3.50
  -5   2  10    2.20    3.30
  -5   2  10    0.00    2.00
   5   2 -10    0.70    2.60
   5  -2 -10   -1.00    3.10
   5  -2 -10   -0.90    2.00
  -5  -2  10   -1.40    3.10
  -5  -2  10    5.10    3.40
  -5   2   9  165.78    6.80
  -5   2   9  162.98    7.70
   5   2  -9  170.48    7.50
   5   2  -9  160.78    8.10
   5  -2  -9  165.58    6.90
  -5  -2   9  166.38    6.90
  -5  -2   9  173.98    8.20
   5  -2  -9  168.18    7.70
  -5   2   8    1.90    1.50
   5   2  -8   -0.40    1.80
   5   2  -8    3.60    2.40
  -5   2   8    4.20    2.60
  -5   2   8    1.40    1.70
   5  -2  -8    2.70    2.60
  -5  -2   8    0.70    1.80
   5  -2  -8    2.10    1.80
  -5  -2   8   -0.40    2.60
  -5   2   7   11.40    1.80
   5   2  -7   14.40    2.60
   5   2  -7   14.20    2.40
  -5   2   7   12.00    1.90
  -5   2   7   16.50    2.80
   5  -2  -7   16.50    2.70
   5  -2  -7   13.00    2.00
  -5  -2   7   15.00    2.30
  -5  -2   7   12.80    2.70
   5   2  -6   16.50    2.60
  -5   2   6   16.60    2.20
   5   2  -6   14.90    2.10
  -5   2   6   13.40    1.80
   5  -2  -6   14.40    2.30
  -5  -2   6   11.60    2.60
  -5  -2   6   14.20    2.00
   5   2  -5  348.67   10.10
   5   2  -5  349.57    9.90
  -5   2   5  363.86   10.00
  -5   2   5  350.96    9.50
   5   2  -5  333.37    8.30
  -5  -2   5  342.37   10.10
  -5  -2   5  358.66   10.00
  -5  -2   5  339.07    8.30
   5  -2  -5  348.67   10.00
   5  -2  -5  305.67    9.00
   5   2  -4   91.89    4.10
  -5   2   4   91.19    3.80
   5   2  -4   90.29    4.20
  -5   2   4   86.39    4.00
   5   2  -4   88.89    3.00
   5  -2  -4   89.49    3.30
   5  -2  -4   97.49    4.30
  -5  -2   4   87.79    3.00
  -5  -2   4   87.19    4.10
  -5   2   3  716.53   17.40
  -5   2   3  705.63   17.40
   5   2  -3  692.83   17.10
  -5   2   3  712.23   16.50
   5   2  -3  710.23   16.60
   5   2  -3  690.03   17.10
   5  -2  -3  702.53   16.40
  -5  -2   3  691.03   16.60
   5  -2  -3  700.23   17.20
  -5  -2   3  713.73   17.40
   5  -2  -3  701.43   17.30
   5   2  -2  123.99    4.00
  -5   2   2  126.29    4.40
   5   2  -2  132.19    4.20
  -5   2   2  131.39    4.60
  -5   2   2  129.09    3.30
   5  -2  -2  131.09    4.40
   5  -2  -2  119.19    3.30
  -5  -2   2  130.89    4.50
  -5  -2   2  129.29    4.10
   5  -2  -2  123.49    4.10
   5   2  -1   30.90    1.70
   5   2  -1   35.70    2.10
  -5   2   1   35.30    2.20
  -5   2   1   34.70    2.40
  -5  -2   1   32.60    2.30
  -5  -2   1   33.30    2.10
  -5  -2   1   35.60    2.10
   5  -2  -1   36.30    2.20
   5  -2  -1   36.00    2.20
  -5   2   0   35.80    1.30
  -5   2   0   36.60    2.20
  -5   2   0   32.50    2.40
   5   2   0   34.00    1.60
   5   2   0   33.90    2.00
   5  -2   0   34.90    2.00
  -5  -2   0   38.10    2.60
   5  -2   0   33.60    2.10
   5  -2   0   34.30    1.30
  -5  -2   0   34.60    1.60
  -5  -2   0   39.00    2.40
  -5   2  -1  132.19    4.40
   5   2   1  131.99    4.00
  -5   2  -1  131.09    3.70
  -5   2  -1  116.99    4.00
   5   2   1  134.19    3.70
  -5  -2  -1  129.39    4.40
  -5  -2  -1  135.39    3.70
   5  -2   1  124.19    3.80
   5  -2   1  120.59    3.60
   5  -2   1  128.29    4.20
  -5  -2  -1  129.29    4.00
  -5   2  -2    1.30    0.70
   5   2   2    3.00    0.90
  -5   2  -2    0.70    0.90
  -5   2  -2    1.60    1.20
   5   2   2    1.00    0.90
  -5  -2  -2    0.70    1.00
  -5  -2  -2    1.90    1.00
  -5  -2  -2   -1.00    1.20
   5  -2   2    1.10    0.70
   5  -2   2    2.00    1.20
   5   2   3  326.57    8.10
   5   2   3  309.97    8.40
   5   2   3  296.67    8.20
  -5   2  -3  313.97    8.40
  -5   2  -3  290.17    7.50
  -5  -2  -3  307.67    8.40
   5  -2   3  318.97    8.90
  -5  -2  -3  319.47    8.90
   5  -2   3  301.27    7.50
  -5  -2  -3  313.77    7.90
  -5   2  -4    2.40    1.60
   5   2   4    2.00    1.40
  -5   2  -4    2.90    1.40
  -5   2  -4    3.60    0.70
   5   2   4    0.20    0.90
   5  -2   4    1.10    0.60
   5  -2   4    3.40    1.90
  -5  -2  -4    4.00    1.70
  -5  -2  -4    1.50    0.90
  -5  -2  -4    1.80    1.70
  -5   2  -5   43.10    3.20
  -5   2  -5   52.49    2.90
   5   2   5   52.99    3.40
   5   2   5   49.50    3.40
  -5  -2  -5   47.70    3.20
   5  -2   5   49.50    3.50
  -5  -2  -5   42.10    3.10
  -5  -2  -5   49.20    2.10
   5   2   6    0.50    0.70
  -5   2  -6    1.90    1.80
  -5   2  -6    2.20    1.10
   5   2   6   -0.20    1.70
  -5  -2  -6    0.00    1.20
   5  -2   6   -0.60    1.70
  -5  -2  -6    0.50    1.50
  -5  -2  -6    1.10    0.70
  -5   2  -7  177.38    5.60
  -5   2  -7  175.28    6.90
   5   2   7  180.18    6.90
   5   2   7  180.28    5.00
  -5  -2  -7  177.68    6.40
  -5  -2  -7  179.48    6.70
   5  -2   7  179.48    7.30
  -5   2  -8   25.90    3.10
   5   2   8   24.40    3.20
  -5  -2  -8   26.60    2.80
   5  -2   8   18.60    3.20
  -5  -2  -8   20.20    2.80
   5   2   9   65.99    5.50
  -5   2  -9   55.59    4.80
   5  -2   9   58.19    5.20
  -5  -2  -9   58.39    4.80
   5   2  10   23.80    3.90
  -5   2 -10   23.10    3.60
  -5  -2 -10   27.10    3.80
   5  -2  10   29.10    4.50
  -5   2 -11   16.20    3.50
   5   2  11   18.80    4.30
  -5  -2 -11   15.60    3.40
   5  -2  11   15.60    3.90
  -5   2 -12   -1.50    3.20
   5   2  12   -0.30    3.60
   5  -2  12   -0.40    3.80
  -5  -2 -12   -0.60    2.80
   5   2  13    8.20    6.30
   5   3 -13   -0.30    3.50
   5  -3 -13   -0.90    3.10
   5   3 -12    9.50    3.80
  -5   3  12   10.60    4.50
  -5  -3  12   15.00    4.80
   5  -3 -12    5.00    3.10
  -5   3  11   33.70    5.20
   5   3 -11   25.10    3.80
  -5  -3  11   26.90    4.70
   5  -3 -11   34.10    5.10
   5  -3 -11   25.00    3.60
   5   3 -10    2.70    2.90
  -5   3  10    3.10    2.20
  -5   3  10    0.50    2.80
   5  -3 -10    0.50    2.20
   5  -3 -10    0.80    2.90
  -5  -3  10    3.10    3.10
  -5   3   9  152.18    6.60
   5   3  -9  151.68    7.10
  -5   3   9  159.98    7.80
   5   3  -9  156.48    7.60
  -5  -3   9  158.18    7.70
   5  -3  -9  149.88    6.60
  -5  -3   9  148.59    6.70
   5  -3  -9  157.88    7.80
  -5   3   8   24.80    2.60
   5   3  -8   22.90    3.40
  -5   3   8   28.30    3.50
   5   3  -8   26.80    3.40
  -5   3   8   27.90    3.00
  -5  -3   8   23.50    2.90
   5  -3  -8   24.90    3.60
   5  -3  -8   24.50    2.70
  -5  -3   8   26.20    3.60
   5   3  -7   26.10    3.10
  -5   3   7   25.10    2.50
  -5   3   7   27.00    3.30
   5   3  -7   26.70    3.10
  -5   3   7   26.30    2.80
   5  -3  -7   28.40    3.40
  -5  -3   7   25.20    2.90
  -5  -3   7   25.20    3.20
  -5   3   6  137.09    5.30
   5   3  -6  142.89    5.80
   5   3  -6  132.19    5.60
  -5   3   6  137.29    5.50
   5  -3  -6  140.09    5.70
  -5  -3   6  133.39    5.40
  -5  -3   6  132.59    5.70
   5   3  -5  101.09    4.50
  -5   3   5   97.69    4.40
   5   3  -5  104.39    4.60
   5   3  -5  101.19    3.00
  -5   3   5  100.89    4.30
   5  -3  -5  108.39    4.80
  -5  -3   5  103.99    3.10
   5  -3  -5  107.49    4.00
   5  -3  -5  105.79    4.50
  -5  -3   5  110.89    4.70
  -5  -3   5  104.09    4.90
   5   3  -4    2.70    1.50
   5   3  -4    2.50    1.50
  -5   3   4    3.80    1.60
  -5   3   4    2.10    1.50
   5   3  -4    1.90    1.00
   5  -3  -4    1.50    1.70
   5  -3  -4    1.30    1.50
  -5  -3   4   -0.20    1.70
  -5  -3   4    3.00    1.00
   5  -3  -4    3.30    1.10
  -5  -3   4    2.20    1.70
  -5   3   3  352.76    9.00
   5   3  -3  371.66    9.80
   5   3  -3  374.06   10.00
  -5   3   3  373.96   10.30
  -5   3   3  373.06   10.20
   5  -3  -3  382.16   10.00
   5  -3  -3  364.66    9.10
  -5  -3   3  370.66   10.40
  -5  -3   3  368.46    9.40
   5  -3  -3  372.76   10.20
  -5   3   2   28.70    2.60
  -5   3   2   24.90    1.30
  -5   3   2   28.30    1.30
  -5   3   2   27.60    2.50
   5   3  -2   26.40    1.90
   5   3  -2   32.70    2.50
   5  -3  -2   27.10    2.40
   5  -3  -2   25.30    2.00
  -5  -3   2   25.80    2.10
  -5  -3   2   32.80    2.70
  -5   3   1 1845.42   40.70
   5   3  -1 1786.52   41.00
  -5   3   1 1876.01   42.10
   5   3  -1 1812.22   41.60
   5  -3  -1 1802.22   40.70
  -5  -3   1 1787.92   41.60
   5  -3  -1 1787.42   41.40
  -5  -3   1 1818.32   41.90
  -5  -3   1 1737.93   40.90
   5  -3  -1 1829.72   41.80
   5   3   0   13.70    1.40
   5   3   0   17.20    1.10
  -5   3   0   14.20    1.70
  -5   3   0   20.00    1.20
   5  -3   0   18.30    1.90
  -5  -3   0   17.00    1.80
  -5  -3   0   14.40    1.60
  -5  -3   0   17.40    1.20
   5  -3   0   19.60    1.90
   5  -3   0   16.10    1.10
   5   3   1  317.47    8.70
  -5   3  -1  324.67    8.20
   5   3   1  336.47    8.00
  -5   3  -1  328.17    9.10
   5  -3   1  322.37    8.60
  -5  -3  -1  336.67    8.10
  -5  -3  -1  337.37    8.90
  -5  -3  -1  333.67    9.10
   5  -3   1  332.87    8.70
   5   3   2  247.98    6.50
   5   3   2  245.98    7.00
  -5   3  -2  253.67    7.20
  -5   3  -2  248.28    6.80
   5  -3   2  244.68    6.60
   5  -3   2  233.08    7.10
  -5  -3  -2  254.97    7.50
  -5   3  -3   17.00    1.80
   5   3   3   18.20    1.80
   5   3   3   21.20    2.20
  -5   3  -3   19.10    2.00
   5  -3   3   20.90    1.90
  -5  -3  -3   19.70    1.80
  -5  -3  -3   18.50    2.20
  -5  -3  -3   18.00    1.90
   5  -3   3   24.40    2.60
   5   3   4   75.49    3.50
   5   3   4   73.49    3.50
  -5   3  -4   73.79    3.60
  -5   3  -4   68.29    3.60
  -5   3  -4   63.99    2.70
  -5  -3  -4   69.79    4.20
   5  -3   4   72.29    3.90
   5  -3   4   70.69    2.70
  -5  -3  -4   72.69    3.60
  -5  -3  -4   71.79    3.10
  -5   3  -5    0.10    0.80
   5   3   5    1.30    1.50
   5   3   5   -0.60    1.20
  -5   3  -5   -1.30    1.20
  -5   3  -5    1.60    1.60
   5  -3   5    1.20    0.80
  -5  -3  -5    1.10    1.40
  -5  -3  -5    3.30    1.50
   5  -3   5    1.30    1.80
  -5  -3  -5    0.70    1.00
  -5   3  -6  117.09    5.40
  -5   3  -6  112.19    3.40
   5   3   6  113.89    4.90
  -5   3  -6  122.09    4.30
  -5  -3  -6  118.39    5.20
  -5  -3  -6  123.79    5.30
   5  -3   6  114.99    3.40
   5  -3   6  111.79    5.40
  -5  -3  -6  114.09    3.90
  -5   3  -7    8.70    2.40
   5   3   7    8.40    2.30
   5   3   7    5.00    1.20
  -5   3  -7    3.70    1.30
  -5  -3  -7    4.00    2.10
  -5  -3  -7    5.20    1.20
  -5  -3  -7    0.30    1.00
   5  -3   7    4.10    2.20
   5   3   8   16.40    3.00
  -5   3  -8   21.00    3.10
   5  -3   8   21.50    3.60
  -5  -3  -8   15.20    2.50
  -5  -3  -8   19.90    2.80
   5   3   9   65.79    5.10
  -5   3  -9   65.09    5.20
   5  -3   9   83.99    6.20
  -5  -3  -9   59.79    4.70
  -5  -3  -9   68.89    5.40
   5   3  10   -0.30    2.90
  -5   3 -10   -1.90    2.40
   5  -3  10    2.20    3.30
  -5  -3 -10   -2.00    2.30
   5   3  11    7.90    3.60
  -5   3 -11    6.70    3.30
   5  -3  11    0.90    3.20
  -5  -3 -11    1.50    2.70
  -5   3 -12   22.50    4.10
   5   3  12   33.50    5.10
   5  -3  12   39.20    5.90
  -5  -3 -12   30.80    4.60
   5   3  13    1.30    6.10
  -5   4  12    0.20    3.80
   5   4 -12   -2.00    3.30
   5  -4 -12   -1.50    2.90
  -5  -4  12    0.90    3.50
  -5   4  11   -3.90    2.80
   5   4 -11   -5.20    2.40
   5  -4 -11    1.20    3.10
  -5  -4  11   -1.50    3.30
   5  -4 -11   -0.30    2.60
  -5   4  10   58.69    4.70
  -5   4  10   59.09    5.50
   5   4 -10   56.09    5.40
   5  -4 -10   57.59    4.80
  -5  -4  10   63.39    6.20
   5  -4 -10   59.39    5.60
  -5   4   9   23.30    2.80
  -5   4   9   41.20    4.20
  -5   4   9   27.60    3.90
   5   4  -9   28.70    3.70
  -5  -4   9   30.30    4.10
  -5  -4   9   29.50    3.60
   5  -4  -9   33.40    4.00
   5  -4  -9   23.70    2.90
  -5   4   8    8.90    2.40
  -5   4   8    9.40    2.10
   5   4  -8   13.70    3.00
  -5   4   8   13.00    3.00
   5   4  -8    5.50    2.40
   5  -4  -8    9.90    3.00
   5  -4  -8    5.40    1.80
  -5  -4   8    3.80    2.60
  -5  -4   8    4.50    2.50
   5   4  -7   54.89    4.60
  -5   4   7   53.39    3.90
  -5   4   7   49.80    4.00
   5   4  -7   53.09    4.60
  -5   4   7   50.19    4.00
  -5  -4   7   52.89    4.20
   5  -4  -7   54.89    4.10
  -5  -4   7   49.40    4.60
   5   4  -6    6.10    2.10
  -5   4   6    2.20    1.70
  -5   4   6    5.10    1.70
   5   4  -6    7.10    2.20
   5  -4  -6    4.30    1.70
  -5  -4   6    1.60    2.10
  -5  -4   6    4.50    2.10
   5  -4  -6    3.40    2.10
   5  -4  -6    4.90    1.40
  -5   4   5  115.59    5.20
  -5   4   5  115.79    4.10
   5   4  -5  113.79    4.90
   5   4  -5  114.09    3.50
  -5   4   5  111.29    4.90
   5   4  -5  109.59    5.00
   5  -4  -5  115.89    4.20
  -5  -4   5  111.99    5.00
  -5  -4   5  108.29    5.00
   5  -4  -5  114.49    4.80
  -5  -4   5  113.09    3.40
   5  -4  -5  114.19    4.70
  -5   4   4  190.68    6.80
   5   4  -4  187.68    6.50
   5   4  -4  190.28    6.20
  -5   4   4  191.28    6.60
  -5   4   4  191.38    5.50
  -5  -4   4  189.08    5.40
  -5  -4   4  192.78    6.70
  -5  -4   4  184.08    6.30
   5  -4  -4  186.18    6.50
   5  -4  -4  198.38    6.40
   5  -4  -4  195.58    5.50
   5   4  -3  468.25   12.40
  -5   4   3  462.65   12.70
  -5   4   3  461.65   11.30
   5   4  -3  457.75   11.90
  -5   4   3  483.15   12.90
   5  -4  -3  488.75   12.60
  -5  -4   3  452.15   11.70
   5  -4  -3  454.85   12.00
  -5  -4   3  453.15   12.60
   5   4  -2  162.38    5.40
   5   4  -2  153.88    4.70
  -5   4   2  158.58    5.80
  -5   4   2  152.98    4.30
  -5   4   2  153.38    4.30
   5  -4  -2  158.28    5.10
   5  -4  -2  157.18    5.60
  -5  -4   2  162.88    5.80
  -5  -4   2  156.28    5.20
  -5   4   1   15.80    2.10
   5   4  -1   16.00    1.40
  -5   4   1   16.40    1.30
   5   4  -1   17.90    1.90
  -5  -4   1   16.10    2.30
   5  -4  -1   14.50    1.60
   5  -4  -1   15.00    1.30
   5  -4  -1   14.90    1.90
  -5  -4   1   15.50    1.90
  -5  -4   1   17.30    1.30
  -5   4   0    8.90    1.00
   5   4   0    9.50    1.60
  -5   4   0    6.30    1.80
   5   4   0    8.20    0.80
   5  -4   0    9.60    1.00
  -5  -4   0    8.50    0.80
   5  -4   0    9.00    1.30
   5  -4   0    7.40    1.60
  -5  -4   0    6.40    1.60
  -5  -4   0    8.20    1.80
   5   4   1   53.69    2.90
  -5   4  -1   58.19    2.60
   5   4   1   56.59    1.90
  -5   4  -1   55.79    3.60
   5  -4   1   54.29    2.90
   5  -4   1   55.69    3.00
  -5  -4  -1   62.39    3.90
  -5  -4  -1   57.79    2.00
  -5  -4  -1   64.59    3.70
  -5   4  -2   41.10    2.70
   5   4   2   42.60    2.00
  -5   4  -2   47.20    3.30
   5   4   2   42.70    2.80
  -5  -4  -2   43.40    2.10
  -5  -4  -2   46.90    3.50
   5  -4   2   43.90    2.90
  -5  -4  -2   45.00    3.20
   5  -4   2   43.30    2.80
  -5   4  -3   28.70    2.80
   5   4   3   18.20    2.00
   5   4   3   21.70    2.00
  -5   4  -3   19.30    2.00
   5  -4   3   19.70    1.80
  -5  -4  -3   22.10    2.50
   5  -4   3   25.40    2.60
  -5  -4  -3   20.50    2.00
  -5   4  -4  240.58    7.20
   5   4   4  240.68    7.00
   5   4   4  238.98    7.40
  -5   4  -4  242.88    7.50
  -5  -4  -4  237.98    7.40
  -5  -4  -4  248.88    7.90
   5  -4   4  239.18    7.80
   5  -4   4  229.68    6.60
  -5  -4  -4  241.28    7.00
   5   4   5  306.47    8.80
  -5   4  -5  308.47    8.50
   5   4   5  297.07    9.00
  -5   4  -5  292.47    9.10
   5  -4   5  292.37    9.40
   5  -4   5  295.47    7.90
  -5  -4  -5  303.97    8.40
  -5  -4  -5  291.17    8.90
  -5  -4  -5  312.67    9.50
  -5   4  -6   29.70    2.50
   5   4   6   24.90    2.50
  -5   4  -6   19.30    2.50
   5   4   6   23.30    2.50
  -5  -4  -6   24.50    2.30
  -5  -4  -6   22.20    2.50
  -5  -4  -6   24.10    2.90
   5  -4   6   26.20    2.00
   5  -4   6   22.40    2.90
   5   4   7   26.60    2.80
   5   4   7   27.30    3.10
  -5   4  -7   27.50    3.20
  -5  -4  -7   23.80    2.80
  -5  -4  -7   18.00    2.70
   5  -4   7   21.40    3.30
  -5  -4  -7   26.10    2.50
   5   4   8  123.79    6.10
  -5   4  -8  109.99    6.40
   5   4   8  127.79    6.10
  -5  -4  -8  121.49    6.20
   5  -4   8  113.19    6.40
   5   4   9    0.70    2.30
   5   4   9   -1.70    1.80
  -5   4  -9    0.60    2.70
  -5  -4  -9    0.50    2.30
   5  -4   9   -0.10    2.70
  -5  -4  -9   -1.80    2.10
   5   4  10    7.30    2.50
  -5   4 -10    6.40    3.20
   5   4  10   12.30    3.40
  -5  -4 -10    9.60    2.80
   5  -4  10    7.20    3.40
   5   4  11    1.30    3.10
   5   4  11   -0.30    2.10
  -5   4 -11   -3.90    3.00
  -5  -4 -11   -0.90    2.60
   5  -4  11   -2.60    3.10
   5   4  12   -1.10    2.60
   5   4  12    1.70    3.70
  -5   4 -12   -4.10    3.20
   5  -4  12    1.00    4.20
  -5  -4 -12   -2.80    3.10
   5   4  13   21.40    7.00
  -5   5  12    6.20    4.10
   5   5 -12    0.20    3.50
  -5  -5  12    2.70    4.50
  -5   5  11    2.30    2.20
  -5   5  11    5.30    3.40
   5   5 -11    3.90    3.10
   5  -5 -11    3.20    2.70
   5  -5 -11    8.50    3.50
  -5  -5  11    2.80    3.40
   5   5 -10    0.00    2.60
  -5   5  10   -0.50    1.70
  -5   5  10   -1.30    2.30
  -5   5  10    1.00    3.20
  -5  -5  10    0.70    3.40
   5  -5 -10    0.70    2.20
   5  -5 -10   -1.10    3.20
   5   5  -9    5.70    2.80
  -5   5   9    3.10    1.90
  -5   5   9    4.40    2.70
  -5   5   9    2.50    2.10
  -5   5   9    3.70    2.40
  -5  -5   9   -0.90    2.70
   5  -5  -9    4.10    2.20
  -5  -5   9    0.90    2.80
   5  -5  -9    2.40    2.60
   5   5  -8  227.88    8.80
  -5   5   8  226.28    8.40
  -5   5   8  215.98    8.40
  -5   5   8  221.18    7.60
  -5   5   8  214.88    8.30
  -5  -5   8  215.08    8.60
  -5  -5   8  224.18    9.10
   5  -5  -8  225.58    8.60
   5   5  -7  107.69    5.80
  -5   5   7  106.39    5.60
  -5   5   7  104.19    4.50
  -5   5   7  115.99    5.30
  -5   5   7  105.19    5.20
   5  -5  -7   94.39    4.40
  -5  -5   7   99.89    5.50
  -5  -5   7  102.29    5.70
   5  -5  -7  107.79    5.20
   5  -5  -7  100.79    5.30
  -5   5   6   79.49    4.50
   5   5  -6   73.69    4.60
   5   5  -6   74.39    4.70
  -5   5   6   82.39    4.90
  -5   5   6   84.09    3.60
  -5  -5   6   77.89    4.90
   5  -5  -6   81.59    4.40
  -5  -5   6   83.99    4.90
   5  -5  -6   89.59    4.80
   5  -5  -6   83.39    3.80
   5  -5  -6   75.19    4.60
  -5   5   5   13.60    1.50
  -5   5   5   14.80    2.40
   5   5  -5   15.40    2.50
   5   5  -5   21.20    2.50
  -5   5   5   15.50    2.40
  -5  -5   5   17.60    2.40
   5  -5  -5   19.10    2.50
   5  -5  -5   13.80    2.10
   5  -5  -5   17.20    1.70
  -5  -5   5   18.60    1.80
  -5  -5   5   17.70    2.50
   5  -5  -5   18.00    2.50
   5   5  -4   41.10    3.30
  -5   5   4   45.10    2.40
   5   5  -4   42.00    3.00
  -5   5   4   35.30    3.20
  -5   5   4   35.30    3.40
  -5  -5   4   43.70    3.60
  -5  -5   4   34.70    2.50
   5  -5  -4   41.20    3.00
   5  -5  -4   44.30    3.30
   5  -5  -4   40.20    3.20
  -5   5   3    7.30    1.90
   5   5  -3    9.10    1.80
   5   5  -3    8.70    1.50
  -5   5   3    6.80    1.10
   5  -5  -3   10.80    1.90
  -5  -5   3    8.60    2.10
   5  -5  -3    5.90    1.50
  -5  -5   3    8.80    1.60
  -5  -5   3    7.00    1.50
   5  -5  -3    8.50    1.90
   5   5  -2   20.90    2.30
   5   5  -2   15.50    1.50
  -5   5   2   14.10    1.30
  -5   5   2   12.10    2.10
  -5  -5   2   16.50    2.40
  -5  -5   2   13.50    1.90
   5  -5  -2   15.00    2.10
  -5  -5   2   15.20    1.60
   5   5  -1  785.72   19.30
   5   5  -1  774.82   18.00
  -5   5   1  798.42   18.30
  -5   5   1  801.62   19.90
  -5  -5   1  796.72   19.40
  -5  -5   1  770.22   19.60
  -5  -5   1  750.32   17.90
  -5  -5   1  754.62   18.00
   5  -5  -1  753.62   19.40
  -5   5   0   83.29    3.20
  -5   5   0   83.69    4.30
   5   5   0   82.29    4.00
   5   5   0   81.69    2.20
  -5  -5   0   86.29    4.40
  -5  -5   0   81.29    4.20
   5  -5   0   76.59    4.20
  -5  -5   0   80.79    2.20
  -5   5  -1    0.50    1.10
  -5   5  -1    1.10    1.50
   5   5   1    3.20    1.40
   5   5   1    0.10    0.40
  -5  -5  -1   -1.60    1.70
  -5  -5  -1    0.50    0.50
   5  -5   1    0.30    1.30
  -5  -5  -1    3.30    1.80
   5  -5   1    0.80    1.60
   5   5   2  224.48    5.70
  -5   5  -2  242.68    6.90
  -5   5  -2  228.78    7.40
   5   5   2  221.18    5.70
   5   5   2  227.58    7.00
  -5  -5  -2  235.28    7.40
  -5  -5  -2  228.48    7.60
  -5  -5  -2  225.78    5.80
   5  -5   2  225.88    7.00
   5  -5   2  215.98    6.80
   5   5   3    3.40    1.50
  -5   5  -3    0.50    1.00
  -5   5  -3    3.20    1.60
   5   5   3    2.40    1.00
   5  -5   3    3.50    1.60
   5  -5   3    3.70    1.40
  -5  -5  -3    3.20    1.80
  -5  -5  -3    4.40    1.70
   5   5   4  116.19    4.10
  -5   5  -4  109.69    4.50
   5   5   4  114.79    4.70
  -5   5  -4  113.39    5.00
  -5  -5  -4  112.29    5.50
   5  -5   4  113.59    4.30
  -5  -5  -4  108.19    4.60
   5  -5   4  110.09    5.10
  -5   5  -5   -1.90    1.70
   5   5   5   -0.70    1.30
   5   5   5    1.50    1.40
  -5   5  -5   -1.00    1.40
  -5  -5  -5    0.90    1.40
   5  -5   5    1.50    1.90
  -5  -5  -5    0.10    1.80
  -5  -5  -5   -0.60    1.30
   5  -5   5    1.10    1.20
   5   5   6   29.70    2.80
  -5   5  -6   29.40    2.90
  -5   5  -6   29.80    3.30
   5   5   6   24.10    2.60
  -5  -5  -6   20.50    2.80
  -5  -5  -6   26.90    2.80
  -5  -5  -6   25.10    2.70
   5  -5   6   26.50    3.40
   5  -5   6   29.20    2.50
   5   5   7    3.80    1.70
   5   5   7    2.70    1.90
  -5   5  -7    1.10    2.10
  -5  -5  -7    0.80    2.10
  -5  -5  -7    0.90    1.80
   5  -5   7    4.30    2.70
  -5  -5  -7    1.90    1.50
   5   5   8    3.50    2.20
  -5   5  -8    3.50    2.50
   5   5   8    2.80    1.90
  -5  -5  -8   -0.40    2.50
   5  -5   8   -0.40    2.80
  -5  -5  -8    0.00    2.10
  -5   5  -9   -1.30    2.80
   5   5   9    0.30    2.10
   5   5   9   -1.30    2.40
  -5  -5  -9   -0.90    1.10
   5  -5   9    0.90    2.90
  -5  -5  -9    1.40    2.70
   5   5  10   31.20    3.60
   5   5  10   30.10    3.90
  -5   5 -10   30.10    4.50
   5  -5  10   26.40    4.40
  -5  -5 -10   26.50    3.60
   5   5  11   12.00    3.00
   5   5  11   14.70    3.90
  -5   5 -11   13.10    4.00
   5  -5  11   18.80    4.70
  -5  -5 -11   11.40    3.40
  -5   5 -12   -3.90    3.80
   5   5  12    1.50    2.50
   5   5  12   -3.00    3.40
  -5  -5 -12   -2.40    2.90
   5  -5  12    0.60    3.90
   5   6 -12   -1.90    4.90
  -5   6  12    2.40    4.00
  -5  -6  12    1.00    3.90
  -5   6  11    6.30    3.70
   5   6 -11    6.50    3.40
  -5  -6  11    7.40    4.20
   5  -6 -11    9.10    4.00
  -5   6  10    7.90    2.70
   5   6 -10    8.00    3.50
  -5   6  10    5.00    3.30
  -5   6  10    5.40    2.20
  -5  -6  10    2.90    3.60
   5  -6 -10    7.10    3.50
   5  -6 -10    4.00    2.30
   5   6  -9    3.40    2.90
  -5   6   9   -2.20    2.10
  -5   6   9   -2.10    2.10
  -5   6   9    0.50    1.70
  -5   6   9   -2.40    2.30
  -5  -6   9   -3.10    2.80
   5  -6  -9   -0.90    1.00
  -5  -6   9   -1.10    2.70
   5  -6  -9   -1.30    2.50
  -5   6   8  241.58    9.00
  -5   6   8  223.78    7.90
  -5   6   8  236.78    9.00
   5   6  -8  226.78    9.30
  -5   6   8  222.58    9.10
  -5  -6   8  234.48    9.30
  -5  -6   8  229.68    9.20
   5  -6  -8  238.08    9.00
   5  -6  -8  240.58    8.80
  -5   6   7   30.20    3.50
   5   6  -7   26.10    3.40
  -5   6   7   26.70    3.20
  -5   6   7   23.30    2.40
   5  -6  -7   27.80    3.20
  -5  -6   7   26.30    3.60
  -5  -6   7   23.10    3.50
   5  -6  -7   25.10    3.10
   5  -6  -7   20.70    2.90
   5  -6  -7   23.40    2.50
  -5   6   6    5.70    1.40
  -5   6   6    4.80    2.00
   5   6  -6    4.50    2.20
  -5   6   6    4.10    2.00
  -5  -6   6    9.20    2.70
   5  -6  -6    4.10    2.00
   5  -6  -6    5.10    2.10
   5  -6  -6    4.70    1.50
  -5  -6   6    8.60    2.50
   5  -6  -6    4.90    2.00
  -5   6   5    0.10    1.10
  -5   6   5   -1.10    1.90
   5   6  -5    1.90    1.80
  -5   6   5   -0.60    1.50
   5  -6  -5    0.30    1.60
  -5  -6   5    0.30    0.60
  -5  -6   5    3.00    2.20
  -5  -6   5   -0.30    1.00
   5  -6  -5   -0.40    1.80
   5  -6  -5    0.90    1.70
  -5   6   4   99.99    5.40
   5   6  -4   88.79    4.60
  -5   6   4   91.19    3.50
   5  -6  -4   88.69    4.70
  -5  -6   4   90.99    5.20
  -5  -6   4  101.39    4.30
  -5  -6   4   87.89    3.80
   5  -6  -4   91.59    5.00
  -5   6   3   72.39    3.00
  -5   6   3   68.39    4.40
   5   6  -3   69.29    3.90
  -5  -6   3   69.19    3.50
   5  -6  -3   55.59    3.00
  -5  -6   3   74.19    3.20
   5  -6  -3   67.29    4.00
   5  -6  -3   64.89    4.00
  -5  -6   3   66.79    4.30
  -5   6   2    7.70    1.20
   5   6  -2    7.40    1.70
  -5   6   2    5.70    1.90
  -5  -6   2    6.40    2.40
  -5  -6   2    6.70    1.70
   5  -6  -2   11.10    2.10
   5  -6  -2   10.10    1.50
  -5  -6   2    8.10    1.20
   5  -6  -2    6.50    1.90
  -5   6   1   55.19    2.70
   5   6  -1   57.39    3.40
  -5   6   1   51.09    3.80
   5  -6  -1   55.79    2.90
  -5  -6   1   51.39    3.80
  -5  -6   1   49.60    1.90
  -5  -6   1   49.00    1.80
  -5  -6   1   50.99    3.90
   5  -6  -1   52.09    3.60
  -5   6   0   69.19    3.00
  -5   6   0   68.79    4.10
   5   6   0   64.19    3.60
  -5  -6   0   71.09    4.10
   5  -6   0   64.89    3.20
   5  -6   0   64.29    3.80
  -5  -6   0   65.99    4.20
   5   6   1   65.49    3.60
  -5   6  -1   70.19    3.40
  -5   6  -1   70.39    4.00
  -5  -6  -1   66.39    4.40
  -5  -6  -1   74.09    4.30
   5  -6   1   65.49    3.80
   5   6   2    8.70    1.70
   5   6   2    7.70    0.70
   5   6   2    9.10    0.70
  -5   6  -2    5.20    1.90
  -5   6  -2    7.10    1.60
   5  -6   2    7.70    1.90
  -5  -6  -2    8.60    2.00
  -5  -6  -2   10.10    2.20
   5  -6   2    4.40    1.40
   5   6   3   32.00    3.00
  -5   6  -3   28.40    2.60
   5   6   3   28.80    1.80
  -5  -6  -3   29.00    2.90
   5  -6   3   29.50    3.00
  -5  -6  -3   27.50    2.90
   5  -6   3   29.60    2.90
  -5   6  -4   -0.30    1.70
   5   6   4    2.00    1.10
  -5   6  -4    0.90    1.50
   5   6   4    2.50    1.40
  -5  -6  -4    0.60    1.50
  -5  -6  -4    0.60    1.70
   5  -6   4    0.30    1.60
   5  -6   4    0.40    1.40
  -5   6  -5   15.40    2.10
   5   6   5   17.60    2.00
  -5   6  -5   14.50    2.30
   5   6   5   13.60    2.10
  -5  -6  -5   21.30    3.00
   5  -6   5   13.30    2.40
   5  -6   5   15.40    2.00
   5   6   6  107.49    4.70
   5   6   6  101.19    5.20
  -5   6  -6   97.69    4.70
  -5   6  -6  101.59    5.40
   5  -6   6  104.39    5.80
  -5  -6  -6  102.29    4.80
  -5  -6  -6  107.59    5.40
   5  -6   6  103.39    4.40
  -5  -6  -6  110.39    5.80
   5   6   7   19.80    2.70
  -5   6  -7   18.00    3.20
   5   6   7   18.70    2.70
  -5  -6  -7   13.90    2.90
   5  -6   7   10.10    3.00
  -5  -6  -7   18.00    2.40
  -5  -6  -7   16.50    2.70
   5   6   8   48.90    4.30
  -5   6  -8   36.30    4.10
   5   6   8   57.99    4.70
  -5  -6  -8   47.80    4.80
  -5  -6  -8   47.70    4.30
   5  -6   8   63.99    5.90
   5   6   9    1.30    2.20
   5   6   9    2.00    2.60
  -5   6  -9    1.40    2.90
  -5  -6  -9    2.10    2.60
   5  -6   9    2.80    3.10
  -5  -6  -9    2.40    2.80
  -5   6 -10   85.49    6.50
   5   6  10   93.09    6.40
   5   6  10   96.09    6.00
  -5  -6 -10   91.09    6.00
   5  -6  10   85.39    7.30
   5   6  11   -0.20    3.20
  -5   6 -11   -2.00    2.90
   5   6  11    2.70    2.40
  -5  -6 -11   -0.90    2.70
   5  -6  11    0.20    3.60
   5   6  12    4.10    4.30
  -5  -6 -12   -1.00    4.60
  -5   7  12    2.00    3.50
   5   7 -11   14.60    4.20
  -5   7  11   21.40    4.50
  -5  -7  11   25.50    5.40
   5  -7 -11   23.70    4.80
   5   7 -10   49.60    5.30
  -5   7  10   69.49    5.70
  -5   7  10   47.40    5.30
   5  -7 -10   61.39    6.20
  -5  -7  10   67.89    6.80
  -5   7   9   41.70    4.30
  -5   7   9   50.09    4.90
   5   7  -9   40.00    4.80
  -5   7   9   39.70    4.40
  -5   7   9   34.20    3.30
   5  -7  -9   49.10    4.80
   5  -7  -9   39.40    4.10
  -5  -7   9   38.00    4.60
  -5  -7   9   39.80    4.90
  -5   7   8   30.50    3.70
  -5   7   8   41.70    4.20
  -5   7   8   38.20    3.50
   5   7  -8   32.50    4.30
  -5   7   8   28.80    3.70
  -5  -7   8   37.30    4.40
   5  -7  -8   36.90    3.60
   5  -7  -8   31.20    3.50
  -5  -7   8   29.40    4.00
   5  -7  -8   42.70    4.30
   5  -7  -8   33.90    3.80
  -5   7   7  196.98    8.10
  -5   7   7  211.38    7.80
  -5   7   7  200.68    7.00
   5   7  -7  199.38    8.50
  -5   7   7  200.68    8.60
   5  -7  -7  218.88    8.30
   5  -7  -7  202.98    8.00
  -5  -7   7  202.48    8.10
   5  -7  -7  204.18    7.90
  -5  -7   7  191.98    8.60
  -5   7   6   55.49    5.20
  -5   7   6   64.79    4.60
   5   7  -6   50.79    4.70
  -5   7   6   59.39    3.40
   5  -7  -6   61.09    5.10
   5  -7  -6   52.39    4.40
  -5  -7   6   56.19    5.30
  -5   7   5   10.80    2.40
  -5   7   5   13.20    2.70
   5   7  -5   12.50    2.70
  -5   7   5   12.80    1.70
   5  -7  -5   15.20    2.60
  -5  -7   5   13.90    2.30
  -5  -7   5   10.10    2.70
   5  -7  -5    9.80    1.90
  -5  -7   5   11.00    1.70
   5  -7  -5    8.30    2.30
  -5   7   4  140.79    6.60
   5   7  -4  137.39    6.10
  -5   7   4  145.69    5.00
   5  -7  -4  137.59    6.10
   5  -7  -4  138.79    6.20
  -5  -7   4  150.28    5.40
  -5  -7   4  140.39    6.70
   5  -7  -4  146.89    5.30
  -5  -7   4  145.09    5.30
   5   7  -3    0.10    1.60
  -5   7   3   -0.50    0.90
  -5   7   3   -2.90    1.60
  -5  -7   3    0.10    1.50
   5  -7  -3   -1.80    1.50
  -5  -7   3   -0.70    1.90
   5  -7  -3   -1.00    1.60
  -5  -7   3   -1.20    1.10
   5  -7  -3   -1.20    1.20
  -5   7   2   53.39    2.80
  -5   7   2   50.49    4.10
   5   7  -2   58.19    3.90
  -5  -7   2   52.29    4.10
   5  -7  -2   54.99    2.90
  -5  -7   2   50.89    3.70
   5  -7  -2   55.19    3.90
  -5  -7   2   50.39    2.40
   5  -7  -2   52.09    3.80
  -5   7   1  370.56   11.30
  -5   7   1  382.36    9.80
   5   7  -1  370.16   10.70
   5  -7  -1  354.06   10.80
  -5  -7   1  369.86   11.30
  -5  -7   1  371.96   10.90
  -5  -7   1  359.86    8.60
   5  -7  -1  371.26   11.10
   5  -7  -1  369.86    9.70
  -5  -7   1  348.97    8.50
  -5   7   0  240.48    8.30
  -5   7   0  236.38    7.10
   5   7   0  230.78    7.70
  -5  -7   0  252.57    8.30
   5  -7   0  237.28    6.90
  -5  -7   0  238.48    8.40
   5  -7   0  237.78    8.00
  -5   7  -1  110.39    4.50
   5   7   1  115.49    5.00
  -5   7  -1  104.49    5.40
  -5  -7  -1  114.29    5.40
   5  -7   1  117.29    4.30
  -5  -7  -1  112.49    5.30
   5  -7   1  112.59    5.30
   5   7   2  105.19    4.70
  -5   7  -2  108.99    4.60
  -5   7  -2  111.19    5.30
   5  -7   2  114.69    5.20
   5  -7   2   91.19    4.20
  -5  -7  -2  107.59    5.60
  -5  -7  -2  107.49    5.20
   5   7   3   12.00    1.10
  -5   7  -3   10.10    2.00
   5   7   3   12.00    1.90
   5   7   3   14.40    1.10
  -5  -7  -3   10.40    2.20
   5  -7   3    5.50    1.50
  -5  -7  -3   14.00    2.40
   5  -7   3   14.20    2.30
  -5   7  -4   53.29    4.10
   5   7   4   48.70    2.60
   5   7   4   57.09    3.70
  -5   7  -4   56.69    3.90
  -5  -7  -4   56.89    4.20
   5  -7   4   56.99    3.80
   5  -7   4   47.60    3.90
  -5  -7  -4   52.69    4.40
   5   7   5   30.90    2.60
   5   7   5   24.40    2.70
  -5   7  -5   23.30    2.60
  -5   7  -5   28.10    3.10
  -5  -7  -5   25.50    3.00
   5  -7   5   33.60    3.40
   5  -7   5   24.60    3.20
  -5  -7  -5   25.20    3.30
   5   7   6   49.99    3.90
  -5   7  -6   53.79    5.20
  -5   7  -6   49.60    4.50
   5   7   6   55.89    3.60
  -5  -7  -6   54.29    5.40
   5  -7   6   60.89    3.90
   5  -7   6   50.99    4.50
   5   7   7    1.40    2.10
  -5   7  -7   -0.40    2.20
   5   7   7    0.40    1.90
   5  -7   7    0.60    2.80
  -5  -7  -7   -1.20    2.40
  -5  -7  -7   -0.90    1.80
   5   7   8    2.40    2.30
  -5   7  -8   11.30    3.30
   5   7   8    3.90    2.10
  -5  -7  -8    2.50    2.30
   5  -7   8    3.80    3.20
  -5  -7  -8    0.50    2.90
  -5   7  -9    6.60    3.10
   5   7   9    6.40    2.30
  -5  -7  -9    5.00    2.60
   5  -7   9    2.90    3.50
  -5  -7  -9    2.30    3.00
  -5   7 -10    1.80    2.90
   5   7  10    0.90    2.20
  -5  -7 -10   -0.40    2.80
  -5  -7 -10    0.10    2.90
   5  -7  10    0.40    3.90
   5   7  11    1.70    2.40
  -5   7 -11    0.50    3.60
  -5  -7 -11    2.80    2.90
   5  -7  11   -0.80    4.20
  -5  -8  11   50.59    6.70
  -5   8  10   11.70    3.40
  -5   8  10   10.60    4.60
  -5   8  10    9.80    3.70
   5   8 -10   11.00    4.00
  -5  -8  10    8.00    4.20
   5  -8 -10   12.50    3.90
  -5   8   9   -0.10    3.20
   5   8  -9   -5.40    3.10
  -5   8   9    1.50    2.60
  -5   8   9   -0.70    2.50
  -5  -8   9   -1.60    3.20
  -5  -8   9    2.00    3.00
   5  -8  -9    0.20    2.60
   5  -8  -9    1.00    3.20
  -5   8   8    3.60    2.60
   5   8  -8    5.70    3.00
  -5   8   8    3.70    2.60
  -5   8   8    3.20    2.70
  -5   8   8    1.30    1.80
   5  -8  -8    2.40    2.40
   5  -8  -8    0.90    2.00
   5  -8  -8    6.90    2.80
  -5  -8   8    0.80    2.90
  -5  -8   8    3.50    3.30
  -5   8   7    6.80    2.70
  -5   8   7    5.40    2.70
  -5   8   7    3.80    1.70
   5   8  -7    2.70    2.90
  -5   8   7    6.20    2.40
   5  -8  -7    0.90    1.50
  -5  -8   7    4.00    3.20
   5  -8  -7    4.40    2.50
   5  -8  -7    3.30    2.70
  -5  -8   7    0.30    1.20
  -5   8   6  124.49    6.90
  -5   8   6  131.29    6.80
   5   8  -6  124.89    6.60
  -5   8   6  122.19    5.10
   5  -8  -6  130.19    6.70
   5  -8  -6  122.79    5.70
   5  -8  -6  129.89    6.60
  -5  -8   6  115.39    6.60
  -5  -8   6  130.79    5.90
  -5   8   5   82.69    5.80
   5   8  -5   79.89    5.30
  -5   8   5   84.99    4.10
   5  -8  -5   93.19    5.60
  -5  -8   5   85.99    4.70
   5  -8  -5   88.99    4.60
  -5  -8   5   73.89    6.00
  -5  -8   5   85.59    4.20
   5  -8  -5   83.09    5.60
  -5   8   4   48.60    3.10
  -5   8   4   45.70    4.60
   5   8  -4   40.50    3.80
  -5  -8   4   54.99    3.40
   5  -8  -4   46.20    4.60
   5  -8  -4   48.00    4.40
   5  -8  -4   51.19    3.40
  -5  -8   4   43.20    4.60
  -5  -8   4   47.50    3.70
  -5   8   3   91.29    4.00
  -5   8   3   91.69    5.60
   5   8  -3   87.59    4.90
  -5  -8   3   90.39    5.40
  -5  -8   3   88.69    4.70
  -5  -8   3   84.39    3.70
   5  -8  -3   91.39    5.20
   5  -8  -3   94.19    5.30
   5  -8  -3   91.89    3.90
  -5   8   2    0.30    1.90
  -5   8   2    1.30    1.30
   5   8  -2    2.30    1.70
  -5  -8   2    2.30    2.20
   5  -8  -2    1.60    1.30
   5  -8  -2    1.20    1.90
   5  -8  -2    1.50    1.90
  -5  -8   2    1.60    1.00
  -5  -8   2    1.90    1.80
  -5   8   1  121.19    6.00
  -5   8   1  121.69    4.70
   5   8  -1  114.29    5.30
  -5  -8   1  121.19    5.70
   5  -8  -1  121.09    4.30
  -5  -8   1  115.69    5.90
   5  -8  -1  117.19    5.60
   5  -8  -1  112.99    5.60
  -5   8   0    1.10    2.10
  -5   8   0    1.70    1.40
   5   8   0    1.60    1.80
   5  -8   0    1.30    1.20
  -5  -8   0    1.70    2.10
   5  -8   0    1.90    2.10
  -5  -8   0    3.50    2.10
  -5   8  -1  136.89    6.30
  -5   8  -1  130.89    5.20
   5   8   1  129.99    5.70
  -5  -8  -1  132.79    6.20
  -5  -8  -1  131.69    6.10
   5  -8   1  137.59    6.20
   5  -8   1  134.69    4.80
  -5   8  -2    0.80    1.90
  -5   8  -2   -1.30    1.40
   5   8   2   -1.10    1.40
  -5  -8  -2   -1.80    2.10
   5  -8   2    0.20    1.50
  -5  -8  -2   -0.80    1.80
   5  -8   2    1.40    2.00
  -5   8  -3   -0.60    1.70
  -5   8  -3   -2.30    1.70
   5   8   3    0.70    1.50
  -5  -8  -3   -1.10    1.90
  -5  -8  -3   -1.70    2.30
   5  -8   3   -1.00    1.90
   5  -8   3   -1.60    1.50
  -5   8  -4   34.30    3.40
   5   8   4   40.40    3.40
  -5   8  -4   37.70    4.00
  -5  -8  -4   34.40    3.70
  -5  -8  -4   35.80    3.80
   5  -8   4   37.30    3.90
  -5   8  -5    0.50    2.00
  -5   8  -5    0.00    2.00
   5   8   5   -1.30    1.50
  -5  -8  -5    0.70    2.40
   5  -8   5   -1.10    2.20
   5  -8   5    1.20    2.00
  -5  -8  -5    2.00    2.30
  -5   8  -6    9.30    3.00
   5   8   6   11.60    2.40
   5  -8   6    3.60    2.80
   5  -8   6    7.70    2.30
  -5  -8  -6    7.40    2.40
  -5  -8  -6    2.50    2.70
  -5   8  -7   43.90    4.50
   5   8   7   54.79    4.70
   5  -8   7   57.59    5.60
  -5  -8  -7   59.89    6.00
  -5   8  -8   21.40    3.60
   5   8   8   23.50    3.20
  -5  -8  -8   19.10    3.90
   5  -8   8   19.00    4.10
   5   8   9   -0.10    2.10
  -5   8  -9    2.60    3.40
   5  -8   9   -1.80    3.40
  -5  -8  -9    1.70    2.90
   5   8  10    8.20    3.00
  -5   8 -10   10.60    3.60
  -5  -8 -10   11.00    3.50
   5  -8  10    7.40    3.70
   5   8  11   10.40    3.30
  -5   8 -11   16.10    6.30
   5  -8  11    6.30    4.10
  -5  -8 -11   11.00    3.80
   5   9 -10   24.40    5.00
  -5   9  10   19.10    3.60
  -5   9  10   22.00    4.50
  -5  -9  10   27.00    6.50
   5  -9 -10   24.20    3.70
  -5   9   9   -1.70    2.70
   5   9  -9   -2.90    3.30
  -5   9   9   -0.40    2.30
   5  -9  -9   -1.70    2.40
  -5  -9   9   -3.00    3.90
  -5  -9   9   -1.00    3.40
  -5   9   8    0.00    2.60
  -5   9   8    0.30    2.30
   5   9  -8    3.90    3.00
   5  -9  -8   -0.50    2.30
  -5  -9   8   -4.80    3.10
  -5  -9   8   -1.70    1.30
   5  -9  -8   -0.10    2.50
   5   9  -7   10.90    3.20
  -5   9   7   10.50    2.90
  -5   9   7    8.20    3.10
  -5   9   7   14.10    3.20
  -5   9   7   14.30    2.50
   5  -9  -7    9.00    3.10
  -5  -9   7    8.80    3.60
  -5  -9   7   11.90    3.10
   5  -9  -7   11.00    2.90
  -5   9   6   12.90    2.90
  -5   9   6    6.20    3.10
  -5   9   6   13.50    2.10
   5   9  -6   10.40    2.90
   5  -9  -6   10.30    3.20
  -5  -9   6   10.80    3.20
   5  -9  -6   11.50    2.60
  -5  -9   6    7.90    2.70
   5  -9  -6   15.30    3.10
   5   9  -5   42.30    4.30
  -5   9   5   44.00    3.30
  -5   9   5   37.80    4.40
   5  -9  -5   50.89    3.80
   5  -9  -5   49.40    4.90
   5  -9  -5   47.00    4.50
  -5  -9   5   39.30    4.70
  -5   9   4  188.58    8.60
   5   9  -4  188.98    7.80
  -5   9   4  181.58    6.50
   5  -9  -4  196.78    6.60
  -5  -9   4  199.08    7.30
   5  -9  -4  195.68    8.20
  -5  -9   4  176.28    8.40
   5  -9  -4  180.98    7.80
   5   9  -3   14.10    2.60
  -5   9   3   13.60    2.00
  -5   9   3   13.60    3.00
   5  -9  -3   14.90    2.00
   5  -9  -3   14.10    2.90
  -5  -9   3   18.20    3.30
   5  -9  -3   12.10    2.80
  -5  -9   3   13.80    2.50
   5   9  -2   10.80    2.50
  -5   9   2    6.90    2.60
  -5   9   2    7.50    1.70
   5  -9  -2    7.60    2.50
   5  -9  -2   10.10    1.70
  -5  -9   2   10.00    2.50
   5  -9  -2    7.20    2.40
  -5  -9   2    7.00    2.70
  -5   9   1  139.29    6.90
  -5   9   1  138.49    5.50
   5   9  -1  135.19    6.10
   5  -9  -1  142.99    6.90
   5  -9  -1  137.79    6.40
  -5  -9   1  138.29    6.30
   5  -9  -1  141.49    4.90
  -5  -9   1  134.09    6.70
  -5   9   0   -0.20    2.30
  -5   9   0   -0.30    1.50
   5   9   0    2.80    1.80
   5  -9   0    0.10    1.20
  -5  -9   0    2.70    2.10
  -5  -9   0   -0.80    2.20
   5  -9   0   -2.00    2.20
  -5   9  -1    4.50    2.50
   5   9   1    4.40    1.80
  -5   9  -1    5.80    1.90
   5  -9   1    6.50    2.60
   5  -9   1    4.70    1.60
  -5  -9  -1    2.40    2.40
  -5  -9  -1   -0.40    2.10
   5   9   2    4.00    2.00
  -5   9  -2    5.00    2.10
  -5   9  -2    5.40    2.30
   5  -9   2    7.20    1.80
   5  -9   2    4.80    2.30
  -5  -9  -2    5.40    2.70
  -5  -9  -2    3.10    2.40
  -5   9  -3   10.10    2.60
[truncated: 784,467 more chars]
