# Supplementary material for: Facile access to nitroarenes and nitroheteroarenes using N-nitrosaccharin
Source: Nat Commun. 2019 Jul 30;10:3410. doi: 10.1038/s41467-019-11419-y (PMC6667458; doi:10.1038/s41467-019-11419-y)
Supplement: Supplementary file 7 — Supplementary Data 4 [file 41467_2019_11419_MOESM7_ESM.cif]

data_dk_k_4_0m
_audit_creation_date              2018-09-08
_audit_creation_method
;
Olex2 1.2
(compiled 2017.08.10 svn.r3458 for OlexSys, GUI svn.r5381)
;
_shelx_SHELXL_version_number      '2014/7'
_publ_contact_author_address      ?
_publ_contact_author_email        ?
_publ_contact_author_id_orcid     ?
_publ_contact_author_name         ''
_publ_contact_author_phone        ?
_publ_section_acknowledgements
;
X-Ray services provided by SMoCC - The Small Molecule Crystallography
Center of ETH Zurich. 
;
_publ_section_references
;
Dolomanov, O.V., Bourhis, L.J., Gildea, R.J, Howard, J.A.K. & Puschmann, H.
 (2009), J. Appl. Cryst. 42, 339-341.

Sheldrick, G.M. (2015). Acta Cryst. A71, 3-8.

Sheldrick, G.M. (2015). Acta Cryst. C71, 3-8.
;
_chemical_name_common             ?
_chemical_name_systematic         ?
_chemical_formula_moiety          'C16 H15 N O2'
_chemical_formula_sum             'C16 H15 N O2'
_chemical_formula_weight          253.29
_chemical_absolute_configuration  ?
_chemical_melting_point           ?
loop_
  _atom_type_symbol
  _atom_type_description
  _atom_type_scat_dispersion_real
  _atom_type_scat_dispersion_imag
  _atom_type_scat_source
 'C' 'C' 0.0033 0.0016 'International Tables Vol C Tables 4.2.6.8 and 6.1.1.4'
 'H' 'H' 0.0000 0.0000 'International Tables Vol C Tables 4.2.6.8 and 6.1.1.4'
 'N' 'N' 0.0061 0.0033 'International Tables Vol C Tables 4.2.6.8 and 6.1.1.4'
 'O' 'O' 0.0106 0.0060 'International Tables Vol C Tables 4.2.6.8 and 6.1.1.4'

_shelx_space_group_comment
;
The symmetry employed for this shelxl refinement is uniquely defined
by the following loop, which should always be used as a source of
symmetry information in preference to the above space-group names.
They are only intended as comments.
;
_space_group_crystal_system       'monoclinic'
_space_group_IT_number            9
_space_group_name_H-M_alt         'C 1 c 1'
_space_group_name_Hall            'C -2yc'
loop_
  _space_group_symop_operation_xyz
 'x, y, z'
 'x, -y, z+1/2'
 'x+1/2, y+1/2, z'
 'x+1/2, -y+1/2, z+1/2'

_cell_length_a                    14.308(3)
_cell_length_b                    7.3956(16)
_cell_length_c                    11.575(2)
_cell_angle_alpha                 90
_cell_angle_beta                  91.230(3)
_cell_angle_gamma                 90
_cell_volume                      1224.6(4)
_cell_formula_units_Z             4
_cell_measurement_reflns_used     2421
_cell_measurement_temperature     100(2)
_cell_measurement_theta_max       29.66
_cell_measurement_theta_min       2.85
_shelx_estimated_absorpt_T_max    0.984
_shelx_estimated_absorpt_T_min    0.963
_exptl_absorpt_coefficient_mu     0.091
_exptl_absorpt_correction_T_max   0.8622
_exptl_absorpt_correction_T_min   0.7681
_exptl_absorpt_correction_type    multi-scan
_exptl_absorpt_process_details
'SADABS-2016/2 (Bruker,2016/2) was used for absorption correction. wR2(int) was 0.0767 before and 0.0446 after correction. The Ratio of minimum to maximum transmission is 0.8909. The \l/2 correction factor is Not present.'
_exptl_absorpt_special_details    ?
_exptl_crystal_colour             colourless
_exptl_crystal_density_diffrn     1.374
_exptl_crystal_density_meas       ?
_exptl_crystal_density_method     ?
_exptl_crystal_description        prism
_exptl_crystal_F_000              536
_exptl_crystal_size_max           0.42
_exptl_crystal_size_mid           0.28
_exptl_crystal_size_min           0.18
_exptl_transmission_factor_max    ?
_exptl_transmission_factor_min    ?
_diffrn_reflns_av_R_equivalents   0.0263
_diffrn_reflns_av_unetI/netI      0.0353
_diffrn_reflns_Laue_measured_fraction_full 1.000
_diffrn_reflns_Laue_measured_fraction_max 1.000
_diffrn_reflns_limit_h_max        18
_diffrn_reflns_limit_h_min        -17
_diffrn_reflns_limit_k_max        9
_diffrn_reflns_limit_k_min        -9
_diffrn_reflns_limit_l_max        14
_diffrn_reflns_limit_l_min        -14
_diffrn_reflns_number             6274
_diffrn_reflns_point_group_measured_fraction_full 1.000
_diffrn_reflns_point_group_measured_fraction_max 1.000
_diffrn_reflns_theta_full         25.242
_diffrn_reflns_theta_max          26.989
_diffrn_reflns_theta_min          2.848
_diffrn_ambient_temperature       100(2)
_diffrn_detector                  'Bruker Photon 100 area detector'
_diffrn_detector_area_resol_mean  10.24
_diffrn_detector_type             'CMOS area detector'
_diffrn_measured_fraction_theta_full 1.000
_diffrn_measured_fraction_theta_max 1.000
_diffrn_measurement_device        'kappa-stage diffractometer'
_diffrn_measurement_device_type   'Bruker APEX-II CCD'
_diffrn_measurement_method        '\w and \f scans'
_diffrn_radiation_monochromator   'focusing graphite'
_diffrn_radiation_probe           x-ray
_diffrn_radiation_type            MoK\a
_diffrn_radiation_wavelength      0.71073
_diffrn_source                    'sealed tube'
_diffrn_standards_number          0
_reflns_Friedel_coverage          0.997
_reflns_Friedel_fraction_full     1.000
_reflns_Friedel_fraction_max      1.000
_reflns_number_gt                 2154
_reflns_number_total              2612
_reflns_special_details
;
 Reflections were merged by SHELXL according to the crystal
 class for the calculation of statistics and refinement.
 
 _reflns_Friedel_fraction is defined as the number of unique
 Friedel pairs measured divided by the number that would be
 possible theoretically, ignoring centric projections and
 systematic absences.
;
_reflns_threshold_expression      'I > 2\s(I)'
_computing_cell_refinement        'SAINT v8.37A (Bruker, 2015)'
_computing_data_collection        'Bruker APEX2'
_computing_data_reduction         'SAINT v8.37A (Bruker, 2015)'
_computing_molecular_graphics     'Olex2 (Dolomanov et al., 2009)'
_computing_publication_material   'Olex2 (Dolomanov et al., 2009)'
_computing_structure_refinement   'XL (Sheldrick, 2008)'
_computing_structure_solution     'XS (Sheldrick, 2008)'
_refine_diff_density_max          0.418
_refine_diff_density_min          -0.231
_refine_diff_density_rms          0.061
_refine_ls_abs_structure_details
;
 Refined as an inversion twin.
;
_refine_ls_abs_structure_Flack    -0.5(7)
_refine_ls_extinction_coef        .
_refine_ls_extinction_method      none
_refine_ls_goodness_of_fit_ref    1.056
_refine_ls_hydrogen_treatment     constr
_refine_ls_matrix_type            full
_refine_ls_number_parameters      173
_refine_ls_number_reflns          2612
_refine_ls_number_restraints      2
_refine_ls_R_factor_all           0.0659
_refine_ls_R_factor_gt            0.0504
_refine_ls_restrained_S_all       1.055
_refine_ls_shift/su_max           0.000
_refine_ls_shift/su_mean          0.000
_refine_ls_structure_factor_coef  Fsqd
_refine_ls_weighting_details
'w=1/[\s^2^(Fo^2^)+(0.0904P)^2^+0.5188P] where P=(Fo^2^+2Fc^2^)/3'
_refine_ls_weighting_scheme       calc
_refine_ls_wR_factor_gt           0.1308
_refine_ls_wR_factor_ref          0.1450
_refine_special_details
;
 Refined as a 2-component inversion twin.
;
_olex2_refinement_description
;
1. Twinned data refinement
 Scales: 0(3)
 1(3)
2. Fixed Uiso
 At 1.2 times of:
  All C(H) groups, All C(H,H) groups
3.a Secondary CH2 refined with riding coordinates:
 C13(H13A,H13B), C14(H14A,H14B), C15(H15A,H15B), C16(H16A,H16B)
3.b Aromatic/amide H refined with riding coordinates:
 C3(H3), C5(H5), C6(H6), C8(H8), C9(H9), C11(H11), C12(H12)
;
_atom_sites_solution_hydrogens    geom
_atom_sites_solution_primary      dual
_atom_sites_solution_secondary    ?
loop_
  _atom_site_label
  _atom_site_type_symbol
  _atom_site_fract_x
  _atom_site_fract_y
  _atom_site_fract_z
  _atom_site_U_iso_or_equiv
  _atom_site_adp_type
  _atom_site_occupancy
  _atom_site_site_symmetry_order
  _atom_site_calc_flag
  _atom_site_refinement_flags_posn
  _atom_site_refinement_flags_adp
  _atom_site_refinement_flags_occupancy
  _atom_site_disorder_assembly
  _atom_site_disorder_group
 O1 O 0.7018(2) 0.6725(4) 0.3147(3) 0.0397(8) Uani 1 1 d . . . . .
 O2 O 0.7097(2) 0.6303(5) 0.5002(3) 0.0459(8) Uani 1 1 d . . . . .
 N N 0.6717(2) 0.6951(4) 0.4127(3) 0.0315(8) Uani 1 1 d . . . . .
 C1 C 0.5716(3) 0.9048(5) 0.5230(3) 0.0215(9) Uani 1 1 d . . . . .
 C2 C 0.5871(3) 0.8034(6) 0.4240(3) 0.0224(9) Uani 1 1 d . . . . .
 C3 C 0.5189(3) 0.7747(5) 0.3391(3) 0.0216(9) Uani 1 1 d . . . . .
 H3 H 0.5323 0.7032 0.2733 0.026 Uiso 1 1 calc R . . . .
 C4 C 0.4311(3) 0.8506(5) 0.3506(3) 0.0216(8) Uani 1 1 d . . . . .
 C5 C 0.4221(3) 0.9851(5) 0.4336(3) 0.0236(9) Uani 1 1 d . . . . .
 H5 H 0.3679 1.0594 0.4330 0.028 Uiso 1 1 calc R . . . .
 C6 C 0.4915(3) 1.0115(5) 0.5172(3) 0.0218(9) Uani 1 1 d . . . . .
 H6 H 0.4842 1.1054 0.5724 0.026 Uiso 1 1 calc R . . . .
 C7 C 0.4913(3) 0.6381(5) 0.6538(3) 0.0243(9) Uani 1 1 d . . . . .
 C8 C 0.4964(3) 0.5062(5) 0.5676(3) 0.0245(10) Uani 1 1 d . . . . .
 H8 H 0.5496 0.4296 0.5655 0.029 Uiso 1 1 calc R . . . .
 C9 C 0.4253(3) 0.4849(5) 0.4851(4) 0.0248(10) Uani 1 1 d . . . . .
 H9 H 0.4306 0.3949 0.4270 0.030 Uiso 1 1 calc R . . . .
 C10 C 0.3466(3) 0.5945(6) 0.4870(3) 0.0247(9) Uani 1 1 d . . . . .
 C11 C 0.3323(3) 0.6973(6) 0.5873(3) 0.0240(9) Uani 1 1 d . . . . .
 H11 H 0.2734 0.7527 0.5993 0.029 Uiso 1 1 calc R . . . .
 C12 C 0.4041(3) 0.7180(6) 0.6690(3) 0.0228(9) Uani 1 1 d . . . . .
 H12 H 0.3937 0.7878 0.7363 0.027 Uiso 1 1 calc R . . . .
 C13 C 0.6199(3) 0.8810(6) 0.6394(4) 0.0275(9) Uani 1 1 d . . . . .
 H13A H 0.6122 0.9927 0.6853 0.033 Uiso 1 1 calc R . . . .
 H13B H 0.6876 0.8624 0.6281 0.033 Uiso 1 1 calc R . . . .
 C14 C 0.5794(3) 0.7148(7) 0.7089(4) 0.0319(10) Uani 1 1 d . . . . .
 H14A H 0.6274 0.6186 0.7138 0.038 Uiso 1 1 calc R . . . .
 H14B H 0.5660 0.7540 0.7886 0.038 Uiso 1 1 calc R . . . .
 C15 C 0.3464(3) 0.7654(6) 0.2928(4) 0.0268(9) Uani 1 1 d . . . . .
 H15A H 0.3664 0.6959 0.2245 0.032 Uiso 1 1 calc R . . . .
 H15B H 0.3036 0.8621 0.2653 0.032 Uiso 1 1 calc R . . . .
 C16 C 0.2916(3) 0.6344(7) 0.3767(4) 0.0328(10) Uani 1 1 d . . . . .
 H16A H 0.2312 0.6908 0.3964 0.039 Uiso 1 1 calc R . . . .
 H16B H 0.2778 0.5193 0.3360 0.039 Uiso 1 1 calc R . . . .

loop_
  _atom_site_aniso_label
  _atom_site_aniso_U_11
  _atom_site_aniso_U_22
  _atom_site_aniso_U_33
  _atom_site_aniso_U_23
  _atom_site_aniso_U_13
  _atom_site_aniso_U_12
 O1 0.0382(17) 0.0439(17) 0.0376(17) -0.0073(14) 0.0126(14) 0.0022(14)
 O2 0.0338(17) 0.060(2) 0.0434(18) 0.0039(17) 0.0007(14) 0.0169(16)
 N 0.0305(18) 0.0304(17) 0.0338(19) -0.0016(15) 0.0032(15) -0.0001(15)
 C1 0.021(2) 0.025(2) 0.0185(19) 0.0016(16) 0.0000(16) -0.0055(15)
 C2 0.023(2) 0.023(2) 0.021(2) 0.0010(17) 0.0012(16) 0.0015(16)
 C3 0.028(2) 0.0197(19) 0.0171(19) 0.0022(15) 0.0029(17) -0.0016(15)
 C4 0.029(2) 0.0213(18) 0.0140(19) 0.0043(15) -0.0051(15) 0.0025(16)
 C5 0.027(2) 0.021(2) 0.023(2) 0.0047(16) -0.0004(17) 0.0043(15)
 C6 0.032(2) 0.0159(19) 0.017(2) -0.0009(15) 0.0031(17) 0.0014(15)
 C7 0.029(2) 0.026(2) 0.018(2) 0.0075(16) 0.0000(16) 0.0003(16)
 C8 0.031(2) 0.021(2) 0.022(2) 0.0068(16) 0.0063(18) 0.0052(16)
 C9 0.034(3) 0.019(2) 0.022(2) 0.0002(16) 0.0062(19) -0.0053(16)
 C10 0.029(2) 0.026(2) 0.019(2) 0.0014(16) 0.0025(17) -0.0109(16)
 C11 0.025(2) 0.026(2) 0.021(2) -0.0008(17) 0.0033(16) -0.0032(17)
 C12 0.028(2) 0.025(2) 0.0156(18) 0.0014(16) 0.0031(16) -0.0044(15)
 C13 0.024(2) 0.033(2) 0.025(2) -0.0028(17) -0.0060(16) -0.0018(17)
 C14 0.029(2) 0.042(3) 0.025(2) 0.006(2) -0.0064(18) 0.0011(19)
 C15 0.027(2) 0.033(2) 0.020(2) 0.0023(17) -0.0058(16) 0.0013(17)
 C16 0.029(2) 0.044(3) 0.025(2) 0.0013(19) -0.0030(17) -0.0125(19)

_geom_special_details
;
 All esds (except the esd in the dihedral angle between two l.s. planes)
 are estimated using the full covariance matrix.  The cell esds are taken
 into account individually in the estimation of esds in distances, angles
 and torsion angles; correlations between esds in cell parameters are only
 used when they are defined by crystal symmetry.  An approximate (isotropic)
 treatment of cell esds is used for estimating esds involving l.s. planes.
;
loop_
  _geom_bond_atom_site_label_1
  _geom_bond_atom_site_label_2
  _geom_bond_distance
  _geom_bond_site_symmetry_2
  _geom_bond_publ_flag
 O1 N 1.234(4) . ?
 O2 N 1.236(5) . ?
 N C2 1.460(5) . ?
 C1 C2 1.391(5) . ?
 C1 C6 1.393(5) . ?
 C1 C13 1.511(5) . ?
 C2 C3 1.386(6) . ?
 C3 H3 0.9500 . ?
 C3 C4 1.384(6) . ?
 C4 C5 1.391(6) . ?
 C4 C15 1.510(6) . ?
 C5 H5 0.9500 . ?
 C5 C6 1.385(5) . ?
 C6 H6 0.9500 . ?
 C7 C8 1.398(6) . ?
 C7 C12 1.395(6) . ?
 C7 C14 1.510(6) . ?
 C8 H8 0.9500 . ?
 C8 C9 1.390(6) . ?
 C9 H9 0.9500 . ?
 C9 C10 1.388(6) . ?
 C10 C11 1.406(6) . ?
 C10 C16 1.515(6) . ?
 C11 H11 0.9500 . ?
 C11 C12 1.390(6) . ?
 C12 H12 0.9500 . ?
 C13 H13A 0.9900 . ?
 C13 H13B 0.9900 . ?
 C13 C14 1.585(7) . ?
 C14 H14A 0.9900 . ?
 C14 H14B 0.9900 . ?
 C15 H15A 0.9900 . ?
 C15 H15B 0.9900 . ?
 C15 C16 1.591(6) . ?
 C16 H16A 0.9900 . ?
 C16 H16B 0.9900 . ?

loop_
  _geom_angle_atom_site_label_1
  _geom_angle_atom_site_label_2
  _geom_angle_atom_site_label_3
  _geom_angle
  _geom_angle_site_symmetry_1
  _geom_angle_site_symmetry_3
  _geom_angle_publ_flag
 O1 N O2 123.0(4) . . ?
 O1 N C2 117.6(3) . . ?
 O2 N C2 119.4(3) . . ?
 C2 C1 C6 114.3(3) . . ?
 C2 C1 C13 126.5(4) . . ?
 C6 C1 C13 117.9(4) . . ?
 C1 C2 N 121.1(4) . . ?
 C3 C2 N 115.2(3) . . ?
 C3 C2 C1 123.0(4) . . ?
 C2 C3 H3 120.1 . . ?
 C4 C3 C2 119.7(4) . . ?
 C4 C3 H3 120.1 . . ?
 C3 C4 C5 117.0(4) . . ?
 C3 C4 C15 120.6(4) . . ?
 C5 C4 C15 121.3(4) . . ?
 C4 C5 H5 119.7 . . ?
 C6 C5 C4 120.5(4) . . ?
 C6 C5 H5 119.7 . . ?
 C1 C6 H6 119.0 . . ?
 C5 C6 C1 122.0(3) . . ?
 C5 C6 H6 119.0 . . ?
 C8 C7 C14 120.5(4) . . ?
 C12 C7 C8 116.4(4) . . ?
 C12 C7 C14 121.9(4) . . ?
 C7 C8 H8 119.3 . . ?
 C9 C8 C7 121.4(4) . . ?
 C9 C8 H8 119.3 . . ?
 C8 C9 H9 119.8 . . ?
 C10 C9 C8 120.3(4) . . ?
 C10 C9 H9 119.8 . . ?
 C9 C10 C11 117.5(4) . . ?
 C9 C10 C16 120.5(4) . . ?
 C11 C10 C16 120.6(4) . . ?
 C10 C11 H11 119.9 . . ?
 C12 C11 C10 120.1(4) . . ?
 C12 C11 H11 119.9 . . ?
 C7 C12 H12 119.4 . . ?
 C11 C12 C7 121.2(4) . . ?
 C11 C12 H12 119.4 . . ?
 C1 C13 H13A 109.2 . . ?
 C1 C13 H13B 109.2 . . ?
 C1 C13 C14 112.2(3) . . ?
 H13A C13 H13B 107.9 . . ?
 C14 C13 H13A 109.2 . . ?
 C14 C13 H13B 109.2 . . ?
 C7 C14 C13 112.8(3) . . ?
 C7 C14 H14A 109.0 . . ?
 C7 C14 H14B 109.0 . . ?
 C13 C14 H14A 109.0 . . ?
 C13 C14 H14B 109.0 . . ?
 H14A C14 H14B 107.8 . . ?
 C4 C15 H15A 109.1 . . ?
 C4 C15 H15B 109.1 . . ?
 C4 C15 C16 112.7(3) . . ?
 H15A C15 H15B 107.8 . . ?
 C16 C15 H15A 109.1 . . ?
 C16 C15 H15B 109.1 . . ?
 C10 C16 C15 112.3(3) . . ?
 C10 C16 H16A 109.1 . . ?
 C10 C16 H16B 109.1 . . ?
 C15 C16 H16A 109.1 . . ?
 C15 C16 H16B 109.1 . . ?
 H16A C16 H16B 107.9 . . ?

_shelx_res_file
;
    dk_k_4_0m.res created by SHELXL-2014/7

TITL dk_k_4_0m_b.res in Cc
REM Old TITL DK_K_4_0m in C2/c
REM SHELXT solution in Cc
REM R1 0.111, Rweak 0.006, Alpha 0.002, Orientation as input
REM Flack x = -0.369 ( 0.669 ) from Parsons' quotients
REM Formula found by SHELXT: C16 N O2
CELL 0.71073 14.3078 7.3956 11.5753 90 91.23 90
ZERR 4 0.003 0.0016 0.0024 0 0.003 0
LATT -7
SYMM +X,-Y,0.5+Z
SFAC C H N O
UNIT 64 60 4 8

L.S. 15
PLAN  20
SIZE 0.42 0.28 0.18
TEMP -173.15
BOND $H
LIST 6
fmap 2
acta
TWIN -1 0 0 0 -1 0 0 0 -1 2
OMIT -5 54
REM <olex2.extras>
REM <HklSrc "%.\\DK_K_4_0m.hkl">
REM </olex2.extras>

WGHT    0.090400    0.518800
BASF   1.08856
FVAR       0.75427
O1    4    0.701849    0.672538    0.314653    11.00000    0.03816    0.04394 =
         0.03760   -0.00726    0.01260    0.00223
O2    4    0.709746    0.630260    0.500164    11.00000    0.03383    0.06044 =
         0.04343    0.00388    0.00067    0.01691
N     3    0.671683    0.695082    0.412708    11.00000    0.03047    0.03038 =
         0.03382   -0.00158    0.00320   -0.00010
C1    1    0.571614    0.904754    0.523001    11.00000    0.02142    0.02472 =
         0.01846    0.00163    0.00000   -0.00554
C2    1    0.587070    0.803397    0.423952    11.00000    0.02265    0.02326 =
         0.02136    0.00098    0.00120    0.00149
C3    1    0.518865    0.774701    0.339121    11.00000    0.02825    0.01973 =
         0.01706    0.00221    0.00288   -0.00159
AFIX  43
H3    2    0.532274    0.703197    0.273341    11.00000   -1.20000
AFIX   0
C4    1    0.431128    0.850621    0.350601    11.00000    0.02944    0.02127 =
         0.01400    0.00434   -0.00509    0.00247
C5    1    0.422106    0.985123    0.433630    11.00000    0.02703    0.02055 =
         0.02331    0.00469   -0.00040    0.00433
AFIX  43
H5    2    0.367942    1.059444    0.432986    11.00000   -1.20000
AFIX   0
C6    1    0.491489    1.011539    0.517250    11.00000    0.03231    0.01592 =
         0.01740   -0.00093    0.00314    0.00137
AFIX  43
H6    2    0.484180    1.105389    0.572361    11.00000   -1.20000
AFIX   0
C7    1    0.491319    0.638132    0.653844    11.00000    0.02914    0.02551 =
         0.01823    0.00748   -0.00001    0.00026
C8    1    0.496409    0.506250    0.567637    11.00000    0.03074    0.02097 =
         0.02195    0.00680    0.00628    0.00519
AFIX  43
H8    2    0.549623    0.429599    0.565456    11.00000   -1.20000
AFIX   0
C9    1    0.425296    0.484893    0.485080    11.00000    0.03409    0.01874 =
         0.02180    0.00025    0.00615   -0.00529
AFIX  43
H9    2    0.430586    0.394874    0.427038    11.00000   -1.20000
AFIX   0
C10   1    0.346567    0.594493    0.487033    11.00000    0.02890    0.02583 =
         0.01939    0.00139    0.00250   -0.01085
C11   1    0.332265    0.697280    0.587296    11.00000    0.02490    0.02574 =
         0.02136   -0.00075    0.00332   -0.00316
AFIX  43
H11   2    0.273362    0.752710    0.599258    11.00000   -1.20000
AFIX   0
C12   1    0.404130    0.717974    0.668963    11.00000    0.02768    0.02518 =
         0.01558    0.00142    0.00310   -0.00440
AFIX  43
H12   2    0.393651    0.787817    0.736336    11.00000   -1.20000
AFIX   0
C13   1    0.619870    0.881025    0.639377    11.00000    0.02383    0.03301 =
         0.02548   -0.00282   -0.00596   -0.00179
AFIX  23
H13A  2    0.612181    0.992723    0.685342    11.00000   -1.20000
H13B  2    0.687587    0.862444    0.628098    11.00000   -1.20000
AFIX   0
C14   1    0.579406    0.714809    0.708855    11.00000    0.02856    0.04217 =
         0.02469    0.00608   -0.00637    0.00109
AFIX  23
H14A  2    0.627423    0.618571    0.713751    11.00000   -1.20000
H14B  2    0.565970    0.754030    0.788569    11.00000   -1.20000
AFIX   0
C15   1    0.346385    0.765355    0.292785    11.00000    0.02707    0.03293 =
         0.02000    0.00228   -0.00579    0.00133
AFIX  23
H15A  2    0.366443    0.695884    0.224540    11.00000   -1.20000
H15B  2    0.303556    0.862051    0.265251    11.00000   -1.20000
AFIX   0
C16   1    0.291556    0.634373    0.376724    11.00000    0.02864    0.04432 =
         0.02518    0.00133   -0.00302   -0.01249
AFIX  23
H16A  2    0.231209    0.690800    0.396423    11.00000   -1.20000
H16B  2    0.277838    0.519348    0.336029    11.00000   -1.20000
AFIX   0
HKLF 4

REM  dk_k_4_0m_b.res in Cc
REM R1 =  0.0504 for    2154 Fo > 4sig(Fo)  and  0.0659 for all    2612 data
REM    173 parameters refined using      2 restraints

END

WGHT      0.0901      0.5272

REM Highest difference peak  0.418,  deepest hole -0.231,  1-sigma level  0.061
Q1    1   0.6018  0.4614  0.5481  11.00000  0.05    0.42
Q2    1   0.6792  0.5114  0.5929  11.00000  0.05    0.31
Q3    1   0.6208  0.3895  0.4693  11.00000  0.05    0.31
Q4    1   0.5983  0.8964  0.5783  11.00000  0.05    0.29
Q5    1   0.3205  1.0334  0.4513  11.00000  0.05    0.28
Q6    1   0.3837  0.5347  0.4936  11.00000  0.05    0.24
Q7    1   0.5397  0.9555  0.5125  11.00000  0.05    0.24
Q8    1   0.5606  0.8033  0.3765  11.00000  0.05    0.24
Q9    1   0.5302  0.6526  0.2821  11.00000  0.05    0.23
Q10   1   0.6649  0.4574  0.6380  11.00000  0.05    0.22
Q11   1   0.3975  0.8132  0.3156  11.00000  0.05    0.22
Q12   1   0.4582  0.5029  0.5222  11.00000  0.05    0.22
Q13   1   0.4566  0.7970  0.3624  11.00000  0.05    0.22
Q14   1   0.4538  0.9768  0.4855  11.00000  0.05    0.21
Q15   1   0.5940  0.8766  0.4578  11.00000  0.05    0.19
Q16   1   0.4382  0.4849  0.4562  11.00000  0.05    0.19
Q17   1   0.3275  0.5999  0.4302  11.00000  0.05    0.18
Q18   1   0.3042  0.4370  0.3500  11.00000  0.05    0.18
Q19   1   0.4538  1.0783  0.6032  11.00000  0.05    0.18
Q20   1   0.4613  0.6672  0.6627  11.00000  0.05    0.17
;
_shelx_res_checksum               94873
_shelx_hkl_file
;
   2   0   0 2532.35   46.30
  -2   0   0 2480.25   45.30
   2   0   0 2504.75   44.90
  -2   0   0 2566.44   44.70
   4   0   0  259.07    7.50
   4   0   0  251.37    6.20
  -4   0   0  253.07    6.60
  -6   0   0  306.87    8.60
   6   0   0  314.27    8.40
   6   0   0  294.97    9.90
   8   0   0 1059.19   21.90
   8   0   0 1044.10   24.20
  -8   0   0 1064.39   22.70
  10   0   0  863.81   22.30
 -10   0   0  865.71   20.40
  10   0   0  859.01   19.30
  12   0   0  793.52   19.20
 -12   0   0  796.82   20.40
  12   0   0  789.22   22.70
  14   0   0  800.02   25.10
  16   0   0    2.30    6.70
  18   0   0   -0.10    7.60
   1  -1   0   88.49    3.30
  -1  -1   0   90.99    3.50
  -1  -1   0   88.69    3.00
  -1   1   0   85.09    3.00
  -1   1   0   88.99    2.90
   1   1   0   80.39    3.20
   1   1   0   74.89    2.40
   1   1   0   96.19    3.20
   3  -1   0 1505.05   28.00
   3  -1   0 1480.25   27.20
  -3  -1   0 1504.95   28.60
   3  -1   0 1475.15   28.40
   3   1   0 1456.55   27.00
   3   1   0 1448.85   28.10
   5  -1   0 2462.65   46.40
   5  -1   0 2493.05   47.50
  -5  -1   0 2546.05   47.40
   5   1   0 2519.35   47.40
   5   1   0 2447.66   45.40
  -5   1   0 2541.75   45.80
   7  -1   0   82.89    7.10
  -7  -1   0  101.59    7.10
  -7   1   0   85.29    4.90
   7   1   0   79.39    6.70
   7   1   0   85.69    4.50
  -9  -1   0   66.89    6.00
   9  -1   0   46.50    5.70
   9   1   0   55.99    4.70
   9   1   0   50.79    5.60
  -9   1   0   55.19    4.40
  11  -1   0   26.70    4.50
  11  -1   0   21.40    5.60
 -11  -1   0   31.80    5.90
  11   1   0   21.40    3.80
 -11   1   0   19.60    4.20
  11   1   0   25.00    5.40
 -13  -1   0    0.00    5.20
  13  -1   0    8.10    4.60
  13  -1   0    3.40    5.60
  13   1   0   10.40    5.70
  15  -1   0    3.80    6.50
  15   1   0    3.80    6.30
  17  -1   0   15.90    7.90
  17   1   0   13.80    7.80
  19  -1   0   52.19   11.50
  19   1   0   60.39   11.30
   0  -2   0 1438.86   27.90
   0  -2   0 1432.86   27.40
   0   2   0 1406.16   26.90
  -2  -2   0 1834.82   35.40
  -2  -2   0 1826.82   33.90
   2  -2   0 1869.91   34.80
  -2   2   0 1785.02   34.10
   2   2   0 1788.12   33.50
   2   2   0 1809.32   34.20
  -4  -2   0 1123.89   24.30
   4  -2   0 1106.99   22.30
   4  -2   0 1167.78   24.00
   4  -2   0 1165.48   23.60
  -4   2   0 1153.98   23.20
   4   2   0 1120.39   23.30
   4   2   0 1108.59   21.90
   6  -2   0  732.83   16.10
   6  -2   0  763.52   17.80
   6  -2   0  748.03   18.50
  -6  -2   0  770.02   18.90
  -6   2   0  765.82   16.00
  -6   2   0  737.23   17.40
   6   2   0  779.52   18.30
   6   2   0  749.33   15.80
  -8  -2   0  197.38    9.70
   8  -2   0  197.08    8.40
   8  -2   0  194.58    9.30
   8   2   0  195.28    9.00
  -8   2   0  193.78    6.70
   8   2   0  194.28    6.60
  10  -2   0   13.60    4.50
  10  -2   0   10.10    4.70
 -10  -2   0   17.10    5.00
 -10   2   0   13.60    3.30
  10   2   0   11.20    3.00
  10   2   0   10.90    4.60
 -12  -2   0   24.40    6.90
  12  -2   0   17.50    6.70
  12   2   0   26.60    6.10
 -14  -2   0  120.49   10.00
  14  -2   0  152.18   12.60
  14  -2   0  155.58   10.20
  14   2   0  136.39   11.90
  16  -2   0  319.37   17.30
  16   2   0  346.97   18.30
 -16   2   0  354.46   15.80
  18  -2   0   44.70    9.80
 -18   2   0   42.30    8.30
  18   2   0   45.30    9.50
   1  -3   0  184.78    7.30
  -1  -3   0  186.38    8.10
   1  -3   0  192.28    8.00
  -1  -3   0  186.18    7.40
   1   3   0  179.88    6.30
   1   3   0  178.58    6.50
  -1   3   0  195.18    6.60
   3  -3   0 1287.87   27.70
  -3  -3   0 1344.97   28.90
   3   3   0 1329.27   26.00
   3   3   0 1336.67   27.10
  -3   3   0 1306.87   26.70
  -5  -3   0 1458.65   31.50
   5  -3   0 1423.26   30.20
   5  -3   0 1417.56   28.60
   5  -3   0 1418.56   30.30
  -5   3   0 1442.46   29.40
   5   3   0 1425.26   28.00
   5   3   0 1415.46   29.80
   7  -3   0   87.29    7.10
   7  -3   0   86.89    5.20
   7  -3   0   84.39    7.10
  -7  -3   0   82.29    7.50
  -7   3   0   82.89    6.10
   7   3   0   79.29    4.80
   7   3   0   87.99    7.30
  -9  -3   0  123.09    9.10
   9  -3   0  126.69    8.40
   9  -3   0  122.19    9.00
   9   3   0  136.69    9.50
  -9   3   0  132.69    7.90
  -9   3   0  132.29    6.00
   9   3   0  127.09    6.00
  11  -3   0   22.30    6.30
 -11  -3   0   36.50    7.80
  11  -3   0   33.30    6.50
  11   3   0   31.20    6.70
 -11   3   0   29.90    5.30
 -13  -3   0  130.49   10.70
  13  -3   0  121.19   11.50
  13  -3   0  133.79    9.90
  13   3   0  108.39   10.90
 -13   3   0  125.49    9.70
  15  -3   0   13.50    7.30
 -15  -3   0   13.20    7.50
  15  -3   0   15.60    5.90
 -15   3   0   24.40    6.60
  15   3   0   14.50    6.90
  17  -3   0   10.80    8.60
  17   3   0    8.30    8.20
 -17   3   0    5.50    7.10
   0  -4   0   33.70    5.10
   0  -4   0   42.40    5.60
   0   4   0   43.50    4.30
   0   4   0   40.90    4.10
   2  -4   0 1366.46   29.50
   2  -4   0 1374.96   29.80
  -2  -4   0 1379.06   30.80
  -2  -4   0 1375.46   28.90
  -2   4   0 1399.06   28.60
   2   4   0 1398.46   28.20
   2   4   0 1397.06   28.80
   4  -4   0    3.60    3.20
   4  -4   0    2.80    4.10
  -4  -4   0    1.10    4.30
   4   4   0   -0.40    2.40
   4   4   0    1.10    3.30
  -4   4   0    1.40    2.90
   6  -4   0   17.40    3.80
   6  -4   0   16.90    5.30
  -6  -4   0   16.50    5.40
   6   4   0   16.20    3.00
   6   4   0   17.20    4.10
  -6   4   0   15.60    3.90
   8  -4   0  180.28    7.60
   8  -4   0  190.28   10.50
  -8  -4   0  171.88   10.80
   8  -4   0  186.38   10.40
   8   4   0  179.28    7.30
  -8   4   0  162.68    8.80
   8   4   0  177.48    9.70
  10  -4   0    0.90    5.30
 -10  -4   0    0.50    6.20
  10  -4   0    3.10    5.20
  10   4   0    1.80    4.60
 -10   4   0    8.90    4.40
  10   4   0    0.70    3.20
 -12  -4   0  399.66   18.10
  12  -4   0  387.86   15.60
  12  -4   0  403.06   17.10
  12   4   0  412.56   16.90
 -12   4   0  391.26   15.10
 -14  -4   0    9.80    7.30
  14  -4   0   16.70    7.10
  14  -4   0   -7.10    6.00
 -14   4   0    8.10    5.70
  14   4   0   -3.20    6.00
  16  -4   0   19.00    8.10
 -16  -4   0   15.00    8.00
 -16   4   0    7.80    6.30
  16   4   0    7.70    7.30
  18   4   0   -6.20    7.80
   1  -5   0  150.98    8.60
  -1  -5   0  161.08    8.90
   1  -5   0  154.98    9.20
  -1  -5   0  156.98    9.20
   1   5   0  160.08    7.50
  -1   5   0  163.48    7.80
  -1   5   0  161.28    7.70
   1   5   0  168.88    8.10
   3  -5   0   72.69    7.10
  -3  -5   0   93.39    8.60
   3  -5   0   90.69    7.50
  -3   5   0   97.69    6.40
   3   5   0  101.09    7.50
   3   5   0   95.79    6.50
   5  -5   0   74.29    7.90
   5  -5   0   76.39    6.90
  -5  -5   0   72.49    7.70
   5   5   0   86.69    7.30
   5   5   0   80.09    5.60
  -5   5   0   81.09    7.20
   7  -5   0   76.39    8.10
  -7  -5   0   73.69    9.20
   7  -5   0   86.79    6.90
   7   5   0   83.99    8.20
  -7   5   0   82.99    8.00
   7   5   0   87.59    6.50
   9  -5   0   27.40    6.80
  -9  -5   0   36.80    8.20
   9   5   0   28.40    5.90
  -9   5   0   30.30    5.50
   9   5   0   38.30    4.70
 -11  -5   0   48.20    9.20
  11  -5   0   57.29    9.00
  11   5   0   53.19    7.70
 -11   5   0   49.40    6.80
 -13  -5   0   24.60    8.30
  13  -5   0   25.70    7.40
  13   5   0   27.20    8.10
 -13   5   0   32.40    6.80
 -15  -5   0    0.70    7.50
  15  -5   0    2.70    7.80
  15  -5   0   -1.20    7.20
 -15   5   0   -0.60    6.00
  15   5   0    2.50    7.00
 -17  -5   0   61.19   11.70
  17   5   0   60.69   10.50
 -17   5   0   78.79   11.40
   0  -6   0  337.97   14.60
   0  -6   0  329.07   13.70
   0   6   0  325.57   11.90
   0   6   0  349.37   12.60
   2  -6   0   41.20    6.90
  -2  -6   0   49.20    7.00
  -2  -6   0   53.79    8.20
   2  -6   0   39.50    6.60
  -2   6   0   39.60    5.40
   2   6   0   36.30    5.10
   2   6   0   40.30    5.50
  -2   6   0   33.70    4.80
   4  -6   0  683.13   21.10
  -4  -6   0  663.73   21.90
   4   6   0  726.03   18.70
  -4   6   0  679.53   18.80
   4   6   0  734.73   19.70
   6  -6   0   53.79    8.00
  -6  -6   0   56.69    9.10
   6  -6   0   61.59    7.00
   6   6   0   65.29    7.10
  -6   6   0   63.79    7.00
  -8  -6   0   29.30    8.30
   8  -6   0    9.20    6.60
  -8   6   0   21.70    5.20
   8   6   0   21.40    4.70
   8   6   0   25.20    6.50
  10  -6   0  173.58   12.70
 -10  -6   0  160.88   14.80
  10   6   0  151.88   11.60
 -10   6   0  148.09   10.70
 -12  -6   0   22.00    9.80
  12  -6   0   39.00    8.20
 -12   6   0   30.10    6.70
  12   6   0   49.40    8.70
 -14  -6   0   45.40   10.60
  14  -6   0   44.50    9.90
 -14   6   0   28.10    7.50
  14   6   0   25.90    7.90
  16  -6   0   57.39   10.40
 -16  -6   0   71.29   13.60
  16   6   0   69.49   11.80
  -1  -7   0   21.80    8.10
   1  -7   0    5.90    6.30
  -1  -7   0    2.10    5.80
   1  -7   0   13.90    6.60
   1   7   0    6.90    4.80
   1   7   0   13.70    4.80
  -1   7   0   16.10    5.10
  -1   7   0   10.10    5.00
   3  -7   0  121.69   11.00
   3  -7   0  124.09   11.50
  -3  -7   0  110.99   11.50
  -3   7   0  107.69    8.60
  -3   7   0  129.59    9.30
   3   7   0  124.19    8.70
   3   7   0  115.29   10.20
   5  -7   0  148.59   10.10
  -5  -7   0  192.68   13.80
   5  -7   0  216.18   13.50
   5   7   0  204.18   10.80
  -5   7   0  206.08   11.20
  -5   7   0  221.28   11.60
   5   7   0  210.38   11.80
  -7  -7   0    6.30    8.00
   7  -7   0    4.10    6.90
   7   7   0    1.10    5.70
  -7   7   0    4.80    4.80
   7   7   0   -0.80    2.10
  -9  -7   0   95.89   12.10
   9  -7   0   84.59   10.30
  -9   7   0  103.39   10.00
   9   7   0   71.89    8.50
  11  -7   0   11.90    7.70
 -11  -7   0    3.20    8.50
 -11   7   0   -0.60    5.60
  11   7   0    8.40    7.60
 -13  -7   0   -0.50    8.80
  13  -7   0    5.80    7.90
 -13   7   0    2.40    7.00
  13   7   0   -2.20    8.00
  15   7   0   11.30   10.10
   0  -8   0  129.79   12.20
   0  -8   0  144.99   12.60
   0   8   0  145.29   10.40
   0   8   0  127.19   11.10
  -2  -8   0  176.78   13.80
   2  -8   0  200.48   14.10
   2  -8   0  164.78   13.40
   2   8   0  177.48   12.40
  -2   8   0  161.38   11.60
   2   8   0  173.18   10.90
  -2   8   0  170.18   11.30
   4  -8   0   75.29    9.50
   4  -8   0   54.19    9.20
  -4  -8   0   78.69   11.20
  -4   8   0   65.59    7.50
   4   8   0   75.49    7.90
   4   8   0   63.09    8.60
  -4   8   0   84.39    8.70
   6  -8   0   45.40    9.20
  -6  -8   0   40.00   10.20
   6   8   0   40.40    6.90
  -6   8   0   31.60    6.20
  -6   8   0   47.90    7.50
   6   8   0   29.00    6.90
   8  -8   0   35.30    8.90
  -8  -8   0   47.90   10.80
   8   8   0   40.90    8.60
  -8   8   0   44.60    7.40
  -8   8   0   58.69    8.30
  10  -8   0   52.89   10.00
 -10  -8   0   66.59   11.90
 -10   8   0   61.09    9.40
  10   8   0   40.20   13.20
  12  -8   0   -0.90    9.20
 -12   8   0   -6.70    7.40
  -1  -9   0   29.30   10.30
   1  -9   0   32.70   10.20
   1  -9   0   20.40    8.40
   1   9   0    4.90   11.40
  -1   9   0    8.40    6.70
  -1   9   0   29.00    7.30
   1   9   0   26.70    6.90
   3  -9   0   14.20    8.30
   3  -9   0   27.50    9.50
  -3  -9   0   41.60   10.70
  -3   9   0   34.70    7.60
   3   9   0   27.60    7.10
  -3   9   0   25.90    6.70
  -5  -9   0    9.30    9.20
   5  -9   0    3.80    7.90
  -5   9   0   13.60    6.80
   5   9   0   11.50    6.40
  -5   9   0    6.60    5.70
   7  -9   0    3.80    8.20
  -7  -9   0    5.10    9.40
  -7   9   0    1.60    5.90
  -7   9   0    8.60    6.70
  -9   9   0   -0.80    6.20
   0 -10   0  121.19   14.40
   0  10   0  159.08   13.20
  -2 -10   0   33.90   11.10
   2 -10   0   14.70    9.50
   2  10   0   14.30    7.50
  -2  10   0   20.00    7.80
   4  10   0   17.80    8.30
  18   0  -1  -10.00    7.80
  16   0  -1   -6.00    6.10
  14   0  -1   -0.90    4.10
  14   0  -1   -1.20    5.70
  12   0  -1   -2.70    4.70
  12   0  -1   -1.20    3.70
 -12   0   1   -0.90    3.90
 -10   0   1    0.50    3.10
  10   0  -1   -3.50    3.60
  10   0  -1    1.10    3.00
  -8   0   1    3.80    2.90
   8   0  -1   -1.10    0.80
   8   0  -1    1.60    3.50
   6   0  -1    3.70    2.70
  -6   0   1    8.30    2.70
   6   0  -1    2.70    3.20
   4   0  -1   20.20    3.00
   2   0  -1    2.70    1.10
  -2   0   1    3.10    1.20
   2   0  -1    3.90    1.60
   0   0  -1    4.70    0.50
   0   0   1    6.50    1.00
   0   0  -1    4.20    0.80
  -2   0  -1    2.10    0.90
  -2   0  -1   -0.60    1.70
   2   0   1    1.50    1.60
   2   0   1    0.50    0.80
  -4   0  -1    3.40    2.20
   4   0   1    3.80    1.40
   4   0   1   -0.40    2.30
   6   0   1    3.00    2.10
   6   0   1   -1.10    3.10
  -6   0  -1    1.70    3.00
   8   0   1   -1.50    2.30
  -8   0  -1   -3.10    2.70
   8   0   1   -1.70    3.40
  10   0   1    3.00    4.00
  10   0   1    3.30    2.70
 -10   0  -1    0.60    3.50
 -12   0  -1   -1.40    4.80
  12   0   1   -9.30    4.60
  12   0   1    1.20    3.50
  14   0   1    0.00    5.90
 -14   0  -1   -2.10    5.50
  16   0   1   -3.90    6.40
  18   0   1   -5.20    7.00
  19  -1  -1   -4.50    7.90
  19   1  -1    0.20    7.80
 -19   1   1    2.40    6.80
  17  -1  -1    3.00    7.90
  17   1  -1   -4.60    6.70
  15  -1  -1    9.00    9.40
  15  -1  -1    8.60    6.50
  15   1  -1    7.60    6.30
 -13  -1   1   16.10    5.40
  13  -1  -1   18.50    4.70
  13  -1  -1   27.00    6.70
  13   1  -1   24.30    4.80
  13   1  -1   26.60    6.40
  11  -1  -1   12.50    5.30
  11  -1  -1    4.60    3.10
 -11  -1   1    7.10    4.30
  11   1  -1   17.70    4.90
 -11   1   1    2.40    3.30
  11   1  -1    8.60    3.60
  -9  -1   1  388.06   11.90
   9  -1  -1  379.26   11.70
   9  -1  -1  362.56   12.80
   9   1  -1  377.16   10.80
  -9   1   1  378.16   10.00
   9   1  -1  369.96   12.60
  -7  -1   1  621.54   15.70
   7  -1  -1  645.04   16.70
   7  -1  -1  632.74   15.40
   7   1  -1  635.04   14.50
  -7   1   1  626.74   13.50
   7   1  -1  646.24   16.20
   5  -1  -1 2804.12   51.39
  -5  -1   1 2759.82   51.49
   5  -1  -1 2750.72   51.99
   5   1  -1 2736.43   51.49
  -5   1   1 2721.43   49.20
   3  -1  -1 1173.88   22.90
  -3  -1   1 1184.68   23.10
   3  -1  -1 1173.08   23.20
   3  -1  -1 1140.79   21.00
   3   1  -1 1194.28   22.60
  -3   1   1 1157.78   22.70
  -3   1   1 1180.58   21.00
   3   1  -1 1161.58   22.20
  -1  -1   1 6773.12  122.49
  -1  -1   1 6322.37  118.29
   1  -1  -1 6742.73  118.19
   1  -1  -1 6646.13  120.39
   1   1  -1 6510.85  118.39
  -1   1   1 6542.25  120.09
  -1   1   1 6746.73  122.29
   1   1  -1 6587.84  120.09
  -1  -1  -1 6516.85  114.39
  -1  -1  -1 6346.77  117.99
   1  -1   1 6588.44  114.89
   1  -1   1 6464.15  118.39
   1   1   1 6117.79  114.59
  -1   1  -1 6225.48  115.19
  -1   1  -1 6203.18  114.59
  -1   1  -1 6355.26  114.29
   1   1   1 6414.56  117.29
  -3  -1  -1 3958.70   70.79
  -3  -1  -1 3818.62   68.99
   3  -1   1 3895.71   70.19
   3  -1   1 3669.53   69.89
   3  -1   1 3997.80   69.69
   3   1   1 3843.82   69.29
   3   1   1 3933.41   69.39
   3   1   1 4008.10   70.59
   5  -1   1  937.61   20.30
  -5  -1  -1  945.41   20.40
  -5   1  -1  918.31   19.20
   5   1   1  937.01   20.40
   5   1   1  932.91   17.50
  -7  -1  -1   24.10    4.50
   7  -1   1   15.40    4.10
   7  -1   1   23.90    3.60
   7   1   1   11.20    4.00
   7   1   1   14.90    2.30
  -7   1  -1   13.50    3.30
   9  -1   1   13.50    4.30
   9  -1   1   15.90    3.30
  -9  -1  -1   14.40    4.60
   9   1   1   13.00    4.10
   9   1   1   15.10    2.50
  -9   1  -1   10.20    3.30
  11  -1   1  734.33   21.20
  11  -1   1  770.12   18.40
 -11  -1  -1  773.52   20.80
  11   1   1  736.73   21.20
  11   1   1  727.73   16.60
 -11   1  -1  726.03   18.70
  13  -1   1  486.05   18.10
  13  -1   1  486.95   14.70
 -13  -1  -1  468.35   16.90
  13   1   1  468.75   17.70
 -13   1  -1  453.35   14.90
 -15  -1  -1   -9.50    5.20
  15  -1   1    2.10    6.30
  15   1   1    2.50    6.10
  17  -1   1   91.49   11.20
  17   1   1  112.99   11.80
  19  -1   1   -6.50    9.00
  19   1   1   -6.20    8.00
  18  -2  -1   -6.80    7.50
  18   2  -1    6.90    8.50
 -18   2   1    0.60    6.40
  16  -2  -1   44.70    8.80
  16   2  -1   36.50    8.20
  14  -2  -1   97.89   10.60
  14  -2  -1  120.29   10.10
 -14  -2   1   95.09    9.90
  14   2  -1  128.69   11.40
 -14   2   1  107.99   10.30
  12  -2  -1  286.37   13.70
 -12  -2   1  296.87   13.10
  12  -2  -1  285.77   12.60
 -12   2   1  272.67   11.80
  12   2  -1  291.37   10.50
  12   2  -1  297.87   13.50
  10  -2  -1  114.89    8.80
 -10  -2   1   84.19    7.40
  10  -2  -1  100.09    8.40
 -10   2   1   91.39    7.00
  10   2  -1  103.19    8.90
  10   2  -1   93.39    6.00
 -10   2   1   91.69    4.90
   8  -2  -1  131.19    8.10
  -8  -2   1  148.39    7.90
   8  -2  -1  151.08    7.80
  -8   2   1  144.79    5.00
   8   2  -1  145.29    6.20
  -8   2   1  132.09    7.10
   8   2  -1  135.19    7.70
  -6  -2   1 1776.32   35.70
   6  -2  -1 1721.33   35.50
   6  -2  -1 1730.93   34.80
   6  -2  -1 1652.73   31.90
  -6   2   1 1704.53   34.50
  -6   2   1 1724.73   31.90
   6   2  -1 1748.13   34.70
   4  -2  -1  856.61   19.30
   4  -2  -1  896.41   19.10
   4  -2  -1  854.21   16.80
  -4  -2   1  869.21   19.60
   4   2  -1  841.22   17.60
  -4   2   1  862.81   18.50
   4   2  -1  843.72   18.10
   2  -2  -1 9890.21  179.28
   2  -2  -1 9999.00  175.88
  -2  -2   1 9982.80  176.88
  -2   2   1 9730.63  178.58
   2   2  -1 9616.34  176.88
   2   2  -1 9873.71  179.98
   0  -2  -1  783.72   16.60
   0  -2  -1  780.42   16.20
   0  -2   1  804.82   16.50
   0  -2   1  760.42   16.90
   0   2  -1  799.32   16.00
   0   2   1  775.22   16.20
   0   2  -1  796.32   15.30
   2  -2   1  743.33   16.20
  -2  -2  -1  751.62   15.20
  -2  -2  -1  751.42   16.90
   2  -2   1  770.02   16.30
   2   2   1  740.73   16.20
   2   2   1  752.72   14.80
  -2   2  -1  744.53   15.20
  -4  -2  -1  445.06   12.50
   4  -2   1  428.96   11.30
   4  -2   1  424.46   11.30
   4   2   1  430.96   11.60
  -4   2  -1  420.76   10.50
   4   2   1  430.06    9.20
   6  -2   1 2280.97   45.70
   6  -2   1 2322.97   44.40
  -6  -2  -1 2329.07   46.50
   6  -2   1 2386.86   45.00
  -6   2  -1 2344.27   44.20
   6   2   1 2385.16   46.10
   6   2   1 2260.57   42.40
  -8  -2  -1   59.49    6.50
   8  -2   1   61.09    6.00
   8  -2   1   63.09    5.50
  -8   2  -1   66.09    4.70
   8   2   1   60.09    3.70
   8   2   1   54.69    5.70
 -10  -2  -1   30.70    6.10
  10  -2   1   36.30    6.40
  10   2   1   29.90    3.20
 -10   2  -1   41.60    4.80
  10   2   1   33.40    5.60
  12  -2   1  221.28   10.40
 -12  -2  -1  196.88   12.50
  12  -2   1  197.58   12.30
  12   2   1  213.68   13.10
 -12   2  -1  207.58    9.10
 -14  -2  -1    3.90    5.90
  14  -2   1   14.50    7.20
  14   2   1    9.50    6.90
 -16  -2  -1   58.39    9.50
  16  -2   1   67.09   10.40
  16   2   1   56.19    9.30
  18  -2   1   56.19   10.30
  18   2   1   42.80    9.70
 -18   2  -1   50.69    8.60
  19   3  -1    3.80   10.60
  17  -3  -1   -6.50    6.80
  17   3  -1    3.00    7.10
 -17   3   1   -3.20    6.00
 -15  -3   1   43.40    8.50
  15  -3  -1   70.09    8.90
  15  -3  -1   64.39    9.30
  15   3  -1   53.59    9.20
 -15   3   1   52.29    7.80
 -13  -3   1   26.30    7.20
  13  -3  -1   36.60    7.50
  13  -3  -1   40.00    6.90
  13   3  -1   30.20    7.80
 -13   3   1   24.80    5.80
  11  -3  -1   32.10    6.60
 -11  -3   1   37.50    7.10
  11  -3  -1   38.00    6.40
  11   3  -1   37.10    6.70
  11   3  -1   39.30    4.80
 -11   3   1   30.40    5.30
   9  -3  -1   42.80    6.10
  -9  -3   1   38.80    6.50
   9  -3  -1   50.29    6.20
   9   3  -1   46.80    5.70
  -9   3   1   44.70    3.70
  -9   3   1   39.20    5.00
   9   3  -1   43.10    4.30
   7  -3  -1  742.73   19.50
   7  -3  -1  728.33   19.00
   7  -3  -1  730.23   15.80
  -7  -3   1  748.23   19.90
   7   3  -1  740.63   16.80
  -7   3   1  738.03   18.40
   7   3  -1  768.02   18.60
   5  -3  -1   71.59    4.30
  -5  -3   1   67.59    7.00
   5  -3  -1   74.59    7.00
  -5   3   1   72.39    5.70
   5   3  -1   69.39    5.90
   5   3  -1   75.49    4.90
   3  -3  -1   23.40    4.70
   3  -3  -1   16.90    3.30
  -3  -3   1   14.10    4.90
  -3   3   1   26.80    3.60
   3   3  -1   14.40    3.20
   3   3  -1   21.00    3.20
   1  -3  -1  196.98    7.30
  -1  -3   1  207.88    8.20
   1  -3  -1  204.08    8.10
  -1  -3   1  202.88    7.90
   1   3  -1  195.88    6.80
   1   3  -1  191.88    6.40
  -1   3   1  194.68    7.50
   1  -3   1  354.36   10.80
  -1  -3  -1  351.16   10.40
   1  -3   1  360.16   10.80
  -1  -3  -1  352.06   11.10
  -1   3  -1  359.06    9.10
  -1   3  -1  358.56    9.70
   1   3   1  360.96   10.10
  -3  -3  -1  206.28    9.50
   3  -3   1  210.88    9.00
   3  -3   1  200.98    8.00
  -3  -3  -1  207.58    7.50
   3   3   1  220.68    8.30
  -3   3  -1  200.98    7.20
   3   3   1  201.58    6.30
   5  -3   1  292.07   10.40
  -5  -3  -1  319.27   11.90
   5  -3   1  320.67    9.80
   5  -3   1  312.77   11.20
  -5   3  -1  305.57    9.50
   5   3   1  324.07   10.80
   5   3   1  304.77    8.10
   7  -3   1  266.87    9.10
   7  -3   1  260.67   10.50
   7  -3   1  268.67   10.10
  -7  -3  -1  263.47   11.40
  -7   3  -1  272.47    9.60
   7   3   1  258.77    7.30
   7   3   1  272.17   10.50
  -9  -3  -1   52.09    7.20
   9  -3   1   38.10    5.40
   9  -3   1   43.00    6.00
   9  -3   1   49.40    5.20
  -9   3  -1   36.90    4.80
   9   3   1   49.90    4.20
   9   3   1   42.30    6.30
  -9   3  -1   52.19    4.90
  11  -3   1  212.68   13.10
  11  -3   1  204.48   10.60
 -11  -3  -1  222.38   12.40
 -11   3  -1  223.18    9.10
 -11   3  -1  236.78   11.30
  11   3   1  224.58   12.20
 -13  -3  -1   32.20    7.70
  13  -3   1    8.00    4.20
  13  -3   1   31.00    7.20
 -13   3  -1   26.10    5.60
  13   3   1   26.90    6.90
 -15  -3  -1  132.49   12.90
  15  -3   1  138.69   13.10
  15   3   1  138.79   12.90
 -15   3  -1  144.09   11.10
  17  -3   1   -2.50    8.20
 -17  -3  -1    5.00    8.20
 -17   3  -1    6.90    7.10
  17   3   1   -7.10    6.90
  18   4  -1   15.20    9.40
 -16  -4   1   16.60    8.80
  16  -4  -1    9.80    7.10
  16  -4  -1   13.40    7.90
  16   4  -1    7.60    7.30
 -16   4   1   13.60    6.70
 -14  -4   1   24.50    7.60
  14  -4  -1   23.10    6.80
  14  -4  -1   15.70    7.30
 -14   4   1   25.00    6.50
  14   4  -1   20.10    6.90
  12  -4  -1  185.18   13.80
 -12  -4   1  184.48   12.40
  12  -4  -1  179.98   11.90
  12   4  -1  180.28   12.90
 -12   4   1  183.28   11.80
 -10  -4   1   15.30    6.60
  10  -4  -1   12.70    5.90
  10  -4  -1   14.60    5.70
  10   4  -1   14.50    4.00
  10   4  -1   20.30    5.30
 -10   4   1   15.60    4.80
   8  -4  -1  253.57   11.90
   8  -4  -1  252.97    8.40
  -8  -4   1  258.77   12.60
   8   4  -1  276.47    9.50
   8   4  -1  269.67   11.10
  -8   4   1  263.27   10.80
  -6  -4   1  152.88    9.60
   6  -4  -1  160.98    6.60
   6  -4  -1  155.38    9.10
  -6   4   1  161.78    8.00
   6   4  -1  156.68    8.20
   6   4  -1  136.49    6.20
  -4  -4   1  223.88   10.50
   4  -4  -1  225.88   10.00
   4  -4  -1  229.88    8.30
   4   4  -1  233.68    8.70
  -4   4   1  231.18    8.80
   4   4  -1  227.58    8.00
   2  -4  -1  543.85   15.40
  -2  -4   1  577.44   16.40
  -2   4   1  552.24   14.50
   2   4  -1  554.24   13.80
   2   4  -1  562.44   14.00
   0  -4   1  369.76   12.30
   0  -4  -1  375.36   11.70
   0  -4   1  363.16   11.90
   0  -4  -1  361.16   12.20
   0   4   1  347.37   10.80
   0   4  -1  359.36   10.70
   0   4  -1  368.86   10.20
  -2  -4  -1  517.55   15.40
  -2  -4  -1  518.45   13.60
   2  -4   1  497.85   14.30
   2  -4   1  491.75   14.60
   2   4   1  499.95   13.80
  -2   4  -1  524.45   12.80
   2   4   1  522.45   12.70
  -2   4  -1  488.45   13.40
   4  -4   1  791.12   19.20
   4  -4   1  784.82   19.80
  -4  -4  -1  803.02   21.10
  -4   4  -1  786.12   18.20
   4   4   1  787.62   19.40
   4   4   1  775.92   17.20
  -6  -4  -1   24.30    5.90
   6  -4   1   34.40    4.80
   6  -4   1   18.90    4.90
   6   4   1   24.20    3.10
   6   4   1   29.70    4.70
  -6   4  -1   26.70    3.90
   8  -4   1  129.59    7.40
   8  -4   1  123.19   10.10
   8  -4   1  129.29    9.40
  -8  -4  -1  141.59   10.50
  -8   4  -1  137.39    8.60
   8   4   1  130.09    6.00
   8   4   1  127.19    9.00
  10  -4   1   14.90    5.60
 -10  -4  -1    1.60    6.30
  10  -4   1    9.50    5.70
  10  -4   1   21.00    4.80
 -10   4  -1    7.60    4.30
  10   4   1   19.10    5.90
 -10   4  -1   19.70    4.10
  12  -4   1   25.50    7.00
  12  -4   1   23.10    6.40
 -12  -4  -1   20.20    7.70
 -12   4  -1   18.10    5.60
  12   4   1   21.30    6.80
  14  -4   1   16.60    7.80
 -14  -4  -1    5.90    8.10
  14  -4   1   17.00    6.80
 -14   4  -1   14.80    6.70
  14   4   1   12.60    6.60
  16  -4   1    6.30    7.20
 -16  -4  -1   20.40    8.70
  16   4   1    7.20    7.60
 -16   4  -1   14.90    7.50
  18   4   1   -1.50    8.60
 -17  -5   1   32.60   10.20
  17  -5  -1   36.30   11.30
  17   5  -1   22.10    9.80
  15  -5  -1    9.60    7.30
 -15  -5   1   14.20    8.50
 -15   5   1    5.30    6.20
  15   5  -1    0.20    7.50
  13  -5  -1    2.60    7.30
 -13  -5   1   26.20    9.20
  13   5  -1    2.60    6.60
 -13   5   1    7.00    5.70
  11  -5  -1   15.80    6.90
 -11  -5   1    9.10    8.10
  11   5  -1   27.40    6.90
 -11   5   1   13.30    5.30
  -9  -5   1   23.50    7.70
   9  -5  -1   15.70    6.40
   9   5  -1   25.30    4.70
  -9   5   1   16.00    5.10
   9   5  -1   30.60    6.00
  -7  -5   1  683.53   21.90
   7  -5  -1  707.13   20.80
   7  -5  -1  712.13   17.60
  -7   5   1  688.23   19.10
   7   5  -1  700.13   19.10
   5  -5  -1  305.87   12.90
  -5  -5   1  301.87   13.60
   5  -5  -1  302.27   10.70
  -5   5   1  298.17   11.30
   5   5  -1  305.07   11.50
   5   5  -1  299.07   10.60
  -3  -5   1  130.59    9.30
   3  -5  -1  124.99    9.00
  -3   5   1  135.39    7.50
   3   5  -1  119.19    6.90
   3   5  -1  119.99    7.30
   1  -5  -1   61.89    6.40
  -1  -5   1   55.69    6.10
  -1  -5   1   59.49    7.00
   1  -5  -1   55.69    6.30
   1   5  -1   70.49    5.90
   1   5  -1   75.59    5.80
  -1   5   1   71.69    6.00
   1  -5   1  137.89    9.00
  -1  -5  -1  151.58    8.60
  -1  -5  -1  150.88    9.00
   1  -5   1  145.29    9.40
  -1   5  -1  144.99    7.10
   1   5   1  146.89    7.10
   1   5   1  143.99    7.80
  -1   5  -1  150.08    7.50
  -3  -5  -1   80.89    8.30
   3  -5   1   80.79    7.80
  -3  -5  -1   90.59    7.70
   3  -5   1   94.19    8.40
   3   5   1   83.09    6.00
  -3   5  -1   96.89    6.50
  -3   5  -1   82.49    6.40
   3   5   1   85.89    7.80
  -5  -5  -1   19.20    6.50
   5  -5   1   18.60    5.70
   5   5   1   24.90    3.80
  -5   5  -1   27.20    4.40
   5   5   1   25.00    5.30
   7  -5   1  206.08    9.90
  -7  -5  -1  198.68   12.30
   7  -5   1  212.78   11.80
   7   5   1  204.58    8.10
  -7   5  -1  197.38   10.00
   7   5   1  205.68   11.80
   9  -5   1   24.00    6.60
  -9  -5  -1   26.90    7.70
   9  -5   1   23.20    5.20
   9   5   1   14.20    5.50
  -9   5  -1   14.80    5.10
  11  -5   1    5.10    6.00
 -11  -5  -1   13.20    8.20
  11   5   1    9.30    6.10
 -11   5  -1    7.70    4.90
 -13  -5  -1   -4.80    7.20
  13  -5   1    0.80    6.30
  13  -5   1    0.30    6.60
  13   5   1    0.00    6.40
 -13   5  -1    3.60    5.20
  15  -5   1   43.60    8.50
  15  -5   1   51.39    9.70
 -15  -5  -1   74.79   12.30
 -15   5  -1   53.49    8.40
  15   5   1   76.39   11.00
 -17  -5  -1    6.40    9.10
  17  -5   1    5.60    9.30
  17   5   1    8.20    8.60
 -17   5  -1    8.80    7.40
 -16  -6   1   91.49   14.00
  16  -6  -1   72.49   11.10
  16   6  -1   64.39   10.50
  14  -6  -1   18.90    8.80
 -14  -6   1   31.30    9.70
 -14   6   1   28.80    7.60
  14   6  -1   28.50    8.70
 -12  -6   1   48.10   10.10
  12  -6  -1   42.70    8.60
 -12   6   1   33.30    7.20
  12   6  -1   31.10    7.10
  10  -6  -1   36.90    8.00
 -10  -6   1   36.20    9.00
 -10   6   1   37.90    6.70
  10   6  -1   27.10    6.40
   8  -6  -1    8.10    6.40
  -8  -6   1    3.70    7.00
   8   6  -1    8.50    5.10
  -8   6   1    0.40    4.50
   6  -6  -1   40.00    6.00
   6  -6  -1   34.70    7.20
  -6  -6   1   31.60    8.20
   6   6  -1   32.80    6.10
  -6   6   1   32.80    6.10
   6   6  -1   28.80    5.30
   4  -6  -1   77.29    8.00
  -4  -6   1   76.19    9.60
   4  -6  -1   69.69    8.20
   4   6  -1   73.49    6.80
  -4   6   1   75.09    7.50
   4   6  -1   75.39    7.00
   2  -6  -1   -0.20    5.00
   2  -6  -1   -6.80    5.10
  -2  -6   1   -5.10    5.20
   2   6  -1   -0.40    3.70
   2   6  -1    4.60    3.90
  -2   6   1   -0.30    3.60
   0  -6  -1  162.18   11.10
   0  -6   1  156.08   10.50
   0  -6   1  157.48   10.50
   0  -6  -1  160.48   10.40
   0   6  -1  160.68    8.80
   0   6  -1  174.18    8.90
   0   6   1  158.88    8.60
   0   6   1  161.58    9.20
  -2  -6  -1   23.80    6.60
  -2  -6  -1   18.20    5.50
   2  -6   1   21.00    6.10
   2  -6   1   14.90    6.70
   2   6   1   29.20    5.60
   2   6   1   27.30    4.60
  -2   6  -1   27.00    5.40
  -2   6  -1   25.00    4.50
  -4  -6  -1  408.66   17.30
   4  -6   1  403.26   14.70
   4  -6   1  376.06   15.70
  -4   6  -1  400.16   13.80
   4   6   1  415.26   13.00
   4   6   1  395.76   14.60
  -4   6  -1  405.26   13.50
  -6  -6  -1   69.39    9.70
   6  -6   1   42.90    7.70
   6  -6   1   55.69    7.00
   6   6   1   55.49    5.70
   6   6   1   64.29    7.50
  -6   6  -1   61.99    6.20
  -8  -6  -1   18.20    7.60
   8  -6   1   12.70    5.90
   8  -6   1   10.80    6.50
  -8   6  -1   11.80    5.00
   8   6   1    4.40    5.40
  10  -6   1   42.00    8.30
 -10  -6  -1   49.30    9.90
 -10   6  -1   45.70    6.70
  10   6   1   57.09    8.70
 -12  -6  -1    3.00    8.00
  12  -6   1   10.90    8.00
 -12   6  -1    4.70    5.40
  12   6   1    6.50    6.60
 -14  -6  -1   27.00   10.00
  14  -6   1   21.90    8.10
  14   6   1   13.40    8.80
 -14   6  -1   29.20    7.30
 -16  -6  -1   27.10   12.90
 -16   6  -1   12.60    8.20
  16   6   1   12.30    8.80
 -13  -7   1   -3.80    8.60
  13  -7  -1   12.10    8.00
 -13   7   1   -2.10    6.30
  11  -7  -1    5.90    7.30
 -11  -7   1    3.20    8.50
 -11   7   1   13.90    7.00
  11   7  -1    2.40    6.90
  -9  -7   1   23.20    8.80
   9  -7  -1    9.80    7.40
  -9   7   1   14.60    6.40
   9   7  -1   23.70    6.90
  -7  -7   1   16.50    8.10
   7  -7  -1   31.40    8.00
   7   7  -1   19.20    5.70
  -7   7   1   28.90    6.60
   7   7  -1   18.90    6.10
  -5  -7   1   77.49   10.50
   5  -7  -1   79.39    8.50
   5  -7  -1   73.99    9.30
   5   7  -1   75.39    7.70
   5   7  -1   72.69    7.80
  -5   7   1   96.59    8.90
  -3  -7   1   17.80    7.80
   3  -7  -1   24.80    7.00
   3  -7  -1   24.20    7.00
   3   7  -1   11.90    5.10
   3   7  -1   24.40    5.40
  -3   7   1   18.20    5.50
  -1  -7   1  186.98   12.30
   1  -7  -1  214.18   12.30
  -1  -7   1  208.58   13.30
   1  -7  -1  208.98   12.80
   1   7  -1  203.18   10.10
   1   7  -1  223.98   11.00
  -1   7   1  224.48   12.10
  -1   7   1  199.88   10.50
   1  -7   1   20.20    7.90
   1  -7   1    8.70    6.40
  -1  -7  -1   12.10    6.80
  -1  -7  -1   15.90    7.10
  -1   7  -1   23.30    5.50
   1   7   1    8.80    5.00
  -1   7  -1   10.10    4.70
   1   7   1   15.90    5.30
   3  -7   1    1.00    6.30
   3  -7   1   -1.10    5.70
  -3  -7  -1    7.90    6.90
  -3  -7  -1    6.70    5.70
   3   7   1    8.20    4.30
  -3   7  -1    3.80    3.80
  -3   7  -1    9.80    5.00
   3   7   1    6.40    5.70
   5  -7   1   46.90    7.50
  -5  -7  -1   36.50    8.80
   5  -7   1   43.40    8.20
  -5   7  -1   39.80    5.70
   5   7   1   51.39    6.20
   5   7   1   41.00    7.10
  -5   7  -1   42.60    6.70
   7  -7   1   73.79    9.50
  -7  -7  -1   86.79   11.50
  -7   7  -1   67.39    7.20
   7   7   1   65.29    8.40
  -7   7  -1   88.29    8.60
   9  -7   1    8.80    7.20
  -9  -7  -1    9.10    8.40
  -9   7  -1   12.70    5.40
   9   7   1   16.90    7.30
  11  -7   1    4.70    7.50
 -11  -7  -1    4.60    8.60
 -11   7  -1    7.70    5.80
  11   7   1   -2.50    6.40
  13  -7   1   21.20    8.70
 -13  -7  -1   19.10   10.10
  13   7   1   18.80    8.30
 -13   7  -1   34.90    8.40
  15  -7   1   24.90   15.50
  15   7   1   13.60   11.40
 -12   8   1   20.40    7.80
  10  -8  -1   37.30   10.40
 -10  -8   1   45.00   11.40
 -10   8   1   40.70    7.80
   8  -8  -1   30.30    8.90
  -8  -8   1   39.80   10.40
  -8   8   1   43.20    8.20
   6  -8  -1    5.00    7.50
  -6  -8   1   10.30    8.70
  -6   8   1    1.90    5.80
   6   8  -1   10.50    5.40
   4  -8  -1   47.50    8.80
  -4  -8   1   49.00   10.20
  -4   8   1   50.99    7.50
   4   8  -1   55.69    7.80
  -4   8   1   39.20    6.70
   4   8  -1   26.30    8.60
   2  -8  -1   66.99    9.50
  -2  -8   1   81.99   11.30
   2  -8  -1   95.89   11.00
   2   8  -1   74.99    8.20
   2   8  -1  118.19    9.80
  -2   8   1   80.29    8.70
  -2   8   1   93.49    8.90
   0  -8   1   20.50    8.30
   0  -8  -1   23.80    7.90
   0  -8  -1   19.10    7.50
   0  -8   1   24.40    7.50
   0   8  -1    8.20    5.40
   0   8  -1   23.50    6.20
   0   8   1   23.00    6.20
   0   8   1   30.00    6.20
   2  -8   1  199.48   14.60
  -2  -8  -1  223.98   13.50
   2  -8   1  206.58   14.10
  -2  -8  -1  213.58   14.50
   2   8   1  205.68   12.70
   2   8   1  212.58   11.40
  -2   8  -1  195.28   11.70
  -2   8  -1  208.18   12.20
   4  -8   1  330.47   15.60
  -4  -8  -1  298.07   17.00
   4  -8   1  305.37   16.40
  -4   8  -1  285.17   14.00
  -4   8  -1  298.17   13.70
   4   8   1  297.77   15.00
   4   8   1  299.97   13.50
  -6  -8  -1   73.29   11.30
   6  -8   1   48.40    9.30
  -6   8  -1   64.49    8.20
  -6   8  -1   62.59    7.50
   6   8   1   66.09    9.60
   8  -8   1   21.60    8.40
  -8  -8  -1   40.20   10.50
   8   8   1   37.20    8.70
  -8   8  -1   30.70    7.10
  -8   8  -1   55.89    8.10
 -10  -8  -1  105.49   14.50
  10  -8   1   87.89   11.50
 -10   8  -1   90.49    9.50
 -10   8  -1   85.79    9.70
  10   8   1   85.69   11.10
  12  -8   1   13.00    9.90
  12   8   1   11.90    9.50
 -12   8  -1   23.50    7.80
 -12   8  -1   15.00    7.30
  -9   9   1    7.60    7.60
  -7  -9   1    4.30    9.20
   7  -9  -1   -2.00    7.80
  -7   9   1    9.00    6.40
  -7   9   1   20.00    7.20
   5  -9  -1   30.90    9.90
  -5  -9   1   49.50   11.40
  -5   9   1   39.30    8.10
  -5   9   1   40.60    8.00
  -3  -9   1   61.69   11.40
   3  -9  -1   50.59    9.70
  -3   9   1   40.20    7.60
   3   9  -1   45.90    7.80
  -3   9   1   58.39    8.60
  -1  -9   1   22.50    9.30
   1  -9  -1    2.20    7.30
   1  -9  -1    6.40    8.50
  -1   9   1   -3.20    5.70
  -1   9   1   15.10    7.10
   1   9  -1    8.20    6.90
  -1  -9  -1   94.89   10.90
   1  -9   1  105.39   11.50
   1  -9   1  133.49   13.40
  -1  -9  -1  109.49   12.60
   1   9   1  129.89   10.80
   1   9   1   86.09   10.40
  -1   9  -1  125.99   11.40
   3  -9   1    1.20    7.70
  -3  -9  -1    4.70    8.40
   3  -9   1    7.50    7.80
  -3   9  -1   15.70    6.70
   3   9   1    7.60    6.40
   3   9   1  -12.80    7.00
  -5  -9  -1   18.40   10.40
   5  -9   1   11.80    8.60
  -5   9  -1   17.40    7.00
   5   9   1   10.30    8.10
  -7  -9  -1   33.20   11.40
   7  -9   1   11.10    8.30
   7   9   1    8.90    9.90
  -7   9  -1   27.80    7.70
   4  10  -1    5.00    8.10
   2 -10  -1   -2.60    9.90
  -2 -10   1    5.50   10.00
   2  10  -1    5.80    8.30
  -2  10   1   -2.60    7.40
   0 -10  -1   54.59   10.70
   0 -10   1   63.79   13.20
   0 -10  -1   55.19   12.40
   0  10   1   43.80    8.50
   0  10  -1   57.39    9.20
  -2 -10  -1   33.00   10.90
   2 -10   1   23.80   11.40
   2  10   1   32.90    8.50
  -2  10  -1   18.00   11.30
  -4 -10  -1   38.00   17.30
  18   0  -2  155.98   14.80
  16   0  -2  144.49   14.20
  14   0  -2   17.00    6.60
  14   0  -2   27.20    5.80
  12   0  -2   94.89    9.50
 -12   0   2   82.29    6.40
  10   0  -2   21.40    4.10
  10   0  -2   35.00    5.40
 -10   0   2   21.80    3.60
   8   0  -2 2889.11   55.89
   8   0  -2 2866.61   54.69
  -8   0   2 2862.21   53.29
   6   0  -2  317.57    9.90
  -6   0   2  303.77    8.20
   6   0  -2  315.17   10.60
  -4   0   2 1169.98   21.90
   4   0  -2 1155.18   23.30
   4   0  -2 1175.98   23.30
   2   0  -2 2342.87   42.30
   2   0  -2 2343.67   43.00
   2   0  -2 2379.96   42.60
  -2   0   2 2343.37   42.20
   0   0   2 3333.37   60.09
   0   0  -2 3322.27   60.19
   0   0  -2 3348.76   58.89
   0   0  -2 3160.68   60.19
   2   0   2  778.42   15.40
  -2   0  -2  774.32   16.00
   2   0   2  754.42   16.00
  -2   0  -2  768.22   14.10
   2   0   2  758.82   14.10
   4   0   2  512.65   10.10
  -4   0  -2  533.15   12.60
  -4   0  -2  518.15   10.20
   4   0   2  535.05   12.60
   6   0   2  307.77   10.20
   6   0   2  289.27    7.10
  -6   0  -2  287.27    9.60
  -8   0  -2  548.85   14.80
   8   0   2  502.35   11.60
   8   0   2  531.75   15.30
  10   0   2   47.90    6.00
  10   0   2   42.70    3.70
 -10   0  -2   52.09    5.80
  12   0   2  920.01   25.50
 -12   0  -2  948.01   24.40
 -14   0  -2  676.93   20.80
  14   0   2  645.84   22.80
  16   0   2    0.50    6.50
  18   0   2   -1.70    7.20
  19  -1  -2   -3.60    8.00
  19   1  -2    2.50    7.90
 -19   1   2    6.80    7.10
  17  -1  -2   16.80    7.80
  17   1  -2   18.60    8.60
 -17   1   2   15.30    6.40
  15  -1  -2    0.20    6.30
  15  -1  -2   -3.50    2.50
  15   1  -2   10.30    6.30
  13  -1  -2   88.09    8.10
  13  -1  -2   90.99    9.20
 -13  -1   2   86.99    8.20
  13   1  -2  109.89   10.30
  13   1  -2  109.19    8.40
  11  -1  -2   44.40    5.60
  11  -1  -2   48.20    6.70
 -11  -1   2   46.70    5.70
  11   1  -2   58.89    7.10
   9  -1  -2   49.10    5.20
   9  -1  -2   61.89    6.10
  -9  -1   2   56.59    5.50
  -9   1   2   58.69    3.70
   9   1  -2   49.20    5.30
   9   1  -2   33.10    4.00
   7  -1  -2   74.39    6.60
  -7  -1   2   74.39    5.80
   7  -1  -2   58.39    5.70
   7   1  -2   56.19    5.20
  -7   1   2   59.79    3.20
  -7   1   2   67.99    5.40
   7   1  -2   71.19    5.80
   5  -1  -2  175.28    7.30
   5  -1  -2  169.38    7.40
  -5  -1   2  183.28    6.90
   5   1  -2  170.98    6.30
  -5   1   2  169.78    6.50
   5   1  -2  184.48    6.60
   3  -1  -2 5649.63  102.09
   3  -1  -2 5708.83  101.99
  -3  -1   2 5684.03  101.79
   3   1  -2 5801.12  103.99
   3   1  -2 5656.73  104.59
  -3   1   2 5651.23  101.59
   1  -1  -2 1494.95   27.50
   1  -1  -2 1441.66   26.70
  -1  -1   2 1492.75   28.00
  -1  -1   2 1408.06   25.80
   1   1  -2 1451.85   27.30
   1   1  -2 1444.36   25.80
  -1   1   2 1466.25   27.40
  -1  -1  -2  381.16    9.10
   1  -1   2  381.96    7.80
   1  -1   2  375.16    9.40
  -1  -1  -2  377.36    8.00
  -1   1  -2  366.06    8.30
  -1   1  -2  362.26    7.60
   1   1   2  394.46    9.10
  -3  -1  -2  147.69    6.00
   3  -1   2  148.69    5.20
   3  -1   2  144.69    5.80
   3   1   2  146.59    5.80
   3   1   2  132.49    2.80
  -3   1  -2  146.69    4.40
   3   1   2  134.39    2.80
   5  -1   2   44.00    4.50
   5  -1   2   45.50    4.10
   5  -1   2   39.80    4.30
  -5  -1  -2   39.20    4.60
  -5   1  -2   38.20    4.10
   5   1   2   43.20    4.30
   7  -1   2   26.10    3.30
  -7  -1  -2   24.00    4.80
   7  -1   2   25.60    4.30
   7   1   2   22.60    4.40
   7   1   2   26.60    1.90
  -7   1  -2   32.10    4.50
   9  -1   2   44.20    5.50
   9  -1   2   32.30    3.80
  -9  -1  -2   42.10    5.70
  -9   1  -2   44.40    5.10
   9   1   2   47.80    5.60
   9   1   2   36.90    3.00
  11  -1   2  643.44   19.50
  11  -1   2  642.14   15.90
 -11  -1  -2  672.43   19.50
  11   1   2  594.14   19.10
 -11   1  -2  606.54   17.30
  13  -1   2  190.38   13.50
 -13  -1  -2  197.98   12.40
  13   1   2  179.28   12.40
 -13   1  -2  200.98   10.50
 -15  -1  -2    1.80    6.90
  15  -1   2    8.10    6.80
  15   1   2   12.30    6.80
  17  -1   2   -4.80    6.70
  17   1   2    2.10    7.30
  19  -1   2   68.59   15.80
  19   1   2   64.39   12.70
  18  -2  -2    6.50    8.80
 -18   2   2    0.30    7.40
  18   2  -2   -1.40    7.20
  16  -2  -2   17.10    7.00
  16  -2  -2   19.60    7.50
  16   2  -2   21.30    7.30
 -16   2   2   11.40    6.10
  14  -2  -2  540.35   20.00
  14  -2  -2  558.34   18.60
 -14  -2   2  512.65   17.60
  14   2  -2  526.25   19.20
 -14   2   2  537.55   18.10
  12  -2  -2  340.97   14.90
 -12  -2   2  347.57   13.70
  12  -2  -2  342.27   13.50
  12   2  -2  342.17   12.10
  12   2  -2  358.86   14.40
 -12   2   2  350.86   13.40
 -10  -2   2   -4.10    4.30
  10  -2  -2    1.30    4.70
  10  -2  -2    2.00    4.40
  10   2  -2   -0.10    4.20
 -10   2   2    0.00    3.40
  10   2  -2   -3.90    2.90
   8  -2  -2   72.39    6.90
  -8  -2   2   89.19    7.10
   8  -2  -2   63.19    5.90
   8   2  -2   73.99    6.70
  -8   2   2   69.09    2.80
  -8   2   2   74.09    6.00
   6  -2  -2  193.08    8.90
   6  -2  -2  191.88    8.60
  -6  -2   2  190.88    9.10
  -6   2   2  184.08    7.80
  -6   2   2  175.08    4.00
  -6   2   2  176.58    4.00
   6   2  -2  189.58    7.40
   6   2  -2  188.28    7.40
   4  -2  -2  793.82   18.40
   4  -2  -2  807.02   15.20
  -4  -2   2  821.12   18.80
  -4   2   2  807.92   17.90
   4   2  -2  820.92   17.10
  -4   2   2  778.12   15.10
   4   2  -2  801.52   17.30
   2  -2  -2 8745.03  160.68
   2  -2  -2 8853.51  156.18
  -2  -2   2 8973.30  156.98
   2   2  -2 8810.42  156.88
  -2   2   2 8559.84  159.48
   2   2  -2 8781.42  161.78
   0  -2  -2 6920.31  127.19
   0  -2   2 6894.51  123.99
   0  -2  -2 7127.09  122.89
   0   2  -2 6844.92  122.79
   0   2  -2 6780.52  125.89
   0   2   2 6893.41  123.29
   2  -2   2  423.46   11.30
   2  -2   2  418.76   10.60
  -2  -2  -2  420.86    9.30
  -2  -2  -2  412.96   11.30
   2  -2   2  413.46    9.60
   2   2   2  412.66   10.80
  -2   2  -2  409.56    9.10
  -2   2  -2  401.76    9.90
  -4  -2  -2  140.99    7.70
   4  -2   2  126.79    6.50
   4  -2   2  143.79    6.70
   4  -2   2  128.79    6.40
   4   2   2  132.39    3.70
   4   2   2  124.09    6.90
  -6  -2  -2 1176.28   27.00
   6  -2   2 1156.98   25.20
   6  -2   2 1192.98   24.80
   6  -2   2 1242.28   26.20
   6   2   2 1202.28   26.50
   6   2   2 1141.29   21.80
  -6   2  -2 1203.78   25.20
  -8  -2  -2   39.50    6.00
   8  -2   2   27.90    4.80
   8   2   2   34.00    2.60
  -8   2  -2   39.00    4.30
   8   2   2   33.60    5.00
  10  -2   2  188.48   10.70
 -10  -2  -2  201.78   11.10
  10  -2   2  204.58    9.00
  10   2   2  177.98   10.50
 -10   2  -2  213.88    9.00
  12  -2   2   19.60    6.10
 -12  -2  -2    1.00    6.90
  12  -2   2   15.30    4.80
 -12   2  -2    5.50    4.40
  12   2   2    3.40    5.50
 -14  -2  -2   75.99   10.20
  14  -2   2   72.09    9.10
  14   2   2   81.79    9.50
 -16  -2  -2   -3.10    7.50
  16  -2   2    4.90    7.00
  16   2   2   -2.80    6.90
  18  -2   2    9.30    8.00
  18   2   2    4.10    8.60
  19   3  -2   17.80    9.50
  17  -3  -2   16.10    8.20
  17   3  -2   -4.20    6.70
 -17   3   2   13.90    6.90
  15  -3  -2   14.00    7.30
  15  -3  -2    6.60    6.00
 -15  -3   2    8.00    6.90
 -15   3   2    9.10    6.10
  15   3  -2   -0.10    6.60
 -13  -3   2  124.79   10.90
  13  -3  -2  117.69   10.30
  13  -3  -2  124.59   11.80
  13   3  -2  123.09   10.80
 -13   3   2  127.29   10.10
  11  -3  -2    8.70    5.50
 -11  -3   2    4.80    6.30
  11  -3  -2   16.70    6.40
  11   3  -2   -0.10    3.90
  11   3  -2   -2.30    4.30
 -11   3   2    7.20    4.30
   9  -3  -2   75.29    7.30
  -9  -3   2   82.99    8.10
   9  -3  -2   94.39    8.60
  -9   3   2   84.29    7.20
   9   3  -2   91.59    8.00
   7  -3  -2   31.90    2.70
  -7  -3   2   33.50    5.70
   7  -3  -2   34.20    5.30
   7   3  -2   32.60    4.10
  -7   3   2   26.20    4.10
   7   3  -2   34.20    4.60
  -7   3   2   34.10    2.40
  -5  -3   2 1097.79   25.60
   5  -3  -2 1083.49   24.90
   5  -3  -2 1104.49   21.60
   5   3  -2 1128.79   23.50
   5   3  -2 1110.69   23.30
  -5   3   2 1092.89   24.20
   3  -3  -2 1077.49   24.00
  -3  -3   2 1119.99   25.00
   3  -3  -2 1048.80   21.90
   3   3  -2 1090.99   22.00
  -3   3   2 1082.79   23.40
   3   3  -2 1098.09   22.90
   1  -3  -2 1040.70   22.20
  -1  -3   2 1028.20   23.20
  -1   3   2 1017.00   21.90
   1   3  -2 1007.10   21.40
   1   3  -2  992.40   19.90
  -1  -3  -2  223.98    8.80
  -1  -3  -2  201.48    7.60
   1  -3   2  219.58    8.90
   1  -3   2  196.58    8.70
  -1   3  -2  214.48    6.30
  -1   3  -2  209.18    7.60
   1   3   2  206.18    8.10
   3  -3   2  172.28    8.00
   3  -3   2  161.58    8.20
  -3  -3  -2  174.98    6.90
  -3  -3  -2  177.28    9.10
  -3   3  -2  154.18    6.80
   3   3   2  175.68    8.10
   3   3   2  168.98    5.80
  -3   3  -2  179.98    6.30
   5  -3   2  259.17   10.30
   5  -3   2  259.67    9.50
   5  -3   2  278.97    9.90
  -5  -3  -2  259.07   11.10
  -5   3  -2  256.57    8.60
   5   3   2  261.07   10.20
   5   3   2  254.17    6.80
   7  -3   2  420.86   12.70
   7  -3   2  398.16   12.90
  -7  -3  -2  414.46   14.60
  -7   3  -2  400.36   11.80
   7   3   2  379.66    9.20
   7   3   2  411.06   13.40
  -7   3  -2  429.06   11.90
   9  -3   2    9.30    4.70
  -9  -3  -2    2.30    5.50
   9  -3   2    3.30    5.00
   9  -3   2    8.80    4.40
  -9   3  -2    5.80    3.80
  -9   3  -2    5.50    3.50
   9   3   2   13.30    4.60
 -11  -3  -2  118.19   11.90
  11  -3   2  123.49   10.60
 -11   3  -2  130.09    8.70
  11   3   2  133.69   10.70
 -11   3  -2  135.39    8.20
 -13  -3  -2   41.90    8.50
  13  -3   2   37.90    6.10
  13  -3   2   31.60    7.20
  13   3   2   26.60    7.00
 -13   3  -2   31.30    5.90
 -15  -3  -2  138.79   12.50
  15  -3   2  120.09   11.90
  15   3   2  100.29   10.70
 -15   3  -2  125.19   11.60
 -17  -3  -2    6.40    8.10
  17  -3   2    7.70    8.70
  17   3   2    2.80    7.80
 -17   3  -2   10.80    7.40
  18   4  -2   68.29   11.40
  16  -4  -2  185.38   14.80
  16  -4  -2  183.28   15.30
  16   4  -2  166.58   15.10
 -16   4   2  193.18   13.30
  14  -4  -2   13.40    7.60
  14  -4  -2    9.10    6.90
 -14  -4   2   18.10    7.90
  14   4  -2    6.20    6.00
 -14   4   2   16.60    6.10
 -12  -4   2    1.00    6.90
  12  -4  -2    8.20    6.10
  12  -4  -2   -6.70    5.70
  12   4  -2   -1.90    5.90
  12   4  -2    1.90    5.00
 -12   4   2   -0.30    4.70
 -10  -4   2    9.30    6.90
  10  -4  -2    7.00    5.70
  10   4  -2    8.70    5.10
  10   4  -2    7.90    3.90
 -10   4   2    4.40    4.40
   8  -4  -2  471.05   16.00
  -8  -4   2  450.95   16.90
   8   4  -2  474.55   13.50
  -8   4   2  445.56   14.50
   8   4  -2  470.95   14.40
  -6  -4   2  183.98   10.40
   6  -4  -2  187.88   10.10
   6  -4  -2  196.28    6.80
  -6   4   2  207.08    9.20
   6   4  -2  208.38    8.20
   6   4  -2  208.08    8.70
   4  -4  -2  743.63   16.80
  -4  -4   2  702.53   19.80
   4  -4  -2  707.93   19.00
  -4   4   2  721.43   18.30
   4   4  -2  755.82   17.10
   4   4  -2  746.23   17.70
  -2  -4   2   56.29    6.50
   2  -4  -2   59.39    5.20
   2  -4  -2   49.30    5.60
   2   4  -2   50.29    4.60
   2   4  -2   60.19    4.50
  -2   4   2   60.79    5.60
   0  -4   2    3.60    4.30
   0  -4   2    7.60    4.20
   0  -4  -2   11.30    4.00
   0  -4  -2    5.20    3.80
   0   4  -2    8.80    3.20
   0   4   2    6.50    3.40
   0   4  -2    9.30    2.40
   2  -4   2 1383.46   30.00
  -2  -4  -2 1411.86   28.70
  -2  -4  -2 1380.76   30.80
   2  -4   2 1328.27   30.20
  -2   4  -2 1364.76   28.90
  -2   4  -2 1411.56   27.80
   2   4   2 1410.86   30.00
  -4  -4  -2  448.76   14.80
   4  -4   2  426.26   13.20
   4  -4   2  433.86   13.60
  -4  -4  -2  423.66   11.50
   4   4   2  428.96   13.50
   4   4   2  428.86   10.80
  -4   4  -2  424.96   12.30
  -4   4  -2  431.76   11.70
  -6  -4  -2  550.84   17.80
   6  -4   2  579.24   16.60
   6  -4   2  492.15   15.30
   6   4   2  595.64   17.00
   6   4   2  576.34   13.10
  -6   4  -2  593.64   15.10
   8  -4   2   15.10    4.90
  -8  -4  -2   16.30    6.30
   8  -4   2   16.40    4.70
   8  -4   2   12.80    5.10
  -8   4  -2   13.20    3.90
   8   4   2   15.00    2.70
   8   4   2   18.40    5.20
  10  -4   2  212.98   10.50
  10  -4   2  187.98   12.60
 -10  -4  -2  198.88   12.90
  10  -4   2  180.58   11.60
  10   4   2  211.08   13.00
 -10   4  -2  225.58   11.20
 -10   4  -2  217.48    9.80
  12  -4   2   75.99    8.80
  12  -4   2   59.79    7.30
 -12  -4  -2   76.99   10.30
 -12   4  -2   78.39    8.10
  12   4   2   69.99    8.70
 -14  -4  -2   -3.10    8.00
  14  -4   2   -6.70    7.00
  14  -4   2    1.40    5.70
  14   4   2   -4.00    6.20
 -14   4  -2    0.00    5.90
 -16  -4  -2  185.18   16.20
  16  -4   2  183.68   15.30
  16   4   2  196.08   15.50
 -16   4  -2  183.78   13.40
 -18  -4  -2   51.09   12.10
  17  -5  -2  109.79   12.10
  17   5  -2   79.49   12.00
  15  -5  -2   -2.40    7.00
 -15  -5   2    5.50    8.70
  15   5  -2    4.60    7.40
 -15   5   2   -0.50    6.80
  13  -5  -2    0.70    6.50
 -13  -5   2   -1.70    7.00
  13   5  -2    7.30    6.50
 -13   5   2    2.00    5.60
 -11  -5   2   88.29   10.50
  11  -5  -2   71.29    9.20
 -11   5   2   98.39    9.30
  11   5  -2   97.79    9.60
  11   5  -2   87.59    8.10
  -9  -5   2    5.90    6.90
   9  -5  -2   24.50    6.90
  -9   5   2    9.30    4.80
   9   5  -2   12.90    5.30
   7  -5  -2   33.50    6.70
  -7  -5   2   46.30    8.10
   7   5  -2   37.80    5.30
   7   5  -2   53.19    6.00
  -7   5   2   39.30    5.60
   5  -5  -2  167.38    7.70
  -5  -5   2  155.18   10.80
   5  -5  -2  152.58   10.30
  -5   5   2  162.48    9.00
   5   5  -2  162.48    8.70
   5   5  -2  157.08    8.30
  -3  -5   2  152.28    9.90
   3  -5  -2  159.38    8.10
   3  -5  -2  149.79    9.60
  -3   5   2  141.69    8.20
   3   5  -2  154.58    7.90
   3   5  -2  146.99    7.60
   1  -5  -2  799.12   20.30
   1  -5  -2  765.82   19.90
  -1  -5   2  756.62   21.30
  -1   5   2  777.12   19.60
   1   5  -2  783.52   18.00
   1   5  -2  765.02   19.10
   1  -5   2  421.36   14.10
  -1  -5  -2  412.46   14.20
  -1  -5  -2  418.56   13.70
   1  -5   2  406.86   14.20
  -1   5  -2  410.46   12.70
   1   5   2  419.16   13.40
  -1   5  -2  405.96   11.40
  -3  -5  -2   30.70    6.20
  -3  -5  -2   34.50    5.20
   3  -5   2   24.80    5.40
   3  -5   2   25.80    5.50
  -3   5  -2   26.30    3.80
   3   5   2   20.40    4.80
  -3   5  -2   30.20    4.50
  -5  -5  -2  257.07   12.90
   5  -5   2  286.67   12.00
   5  -5   2  285.87   12.60
   5   5   2  260.47   12.60
   5   5   2  277.67    9.20
  -5   5  -2  278.47   10.80
  -5   5  -2  292.17   10.30
   7  -5   2  188.18   11.40
  -7  -5  -2  159.78   11.70
   7   5   2  183.68   11.00
   7   5   2  174.08    7.30
  -7   5  -2  184.78    9.40
   9  -5   2  219.88   11.30
  -9  -5  -2  214.58   13.70
   9  -5   2  197.58   12.10
   9   5   2  220.88   13.40
  -9   5  -2  231.28   11.10
  11  -5   2   34.10    7.30
 -11  -5  -2   36.10    9.00
  11  -5   2   26.00    7.00
  11   5   2   26.50    7.00
 -11   5  -2   27.40    6.20
  13  -5   2   46.70    8.50
 -13  -5  -2   65.49   10.60
  13  -5   2   51.19    8.00
 -13   5  -2   70.69    8.10
  13   5   2   43.20    8.50
  15  -5   2    8.50    8.50
 -15  -5  -2    5.80    9.60
 -15   5  -2   10.90    7.20
  15   5   2    3.20    8.30
  17  -5   2   -5.20   12.10
 -17  -5  -2    1.40    9.10
 -17   5  -2    1.10    8.20
  17   5   2    7.30   14.20
  16  -6  -2   27.30    9.50
 -16  -6   2   15.60   10.40
  14  -6  -2    4.00    8.40
 -14  -6   2   -3.00    8.00
 -14   6   2   -4.10    6.00
  12  -6  -2    5.30    7.20
 -12  -6   2   20.10    8.60
 -12   6   2   23.70    6.70
  12   6  -2   15.70    6.40
 -10  -6   2   58.19   10.60
  10  -6  -2   41.60    8.30
  10   6  -2   36.80    6.60
 -10   6   2   42.80    7.10
  -8  -6   2   50.79    9.30
   8  -6  -2   55.09    8.90
   8   6  -2   65.39    7.20
   8   6  -2   60.59    7.10
  -8   6   2   66.49    7.50
  -6  -6   2  430.16   18.20
   6  -6  -2  463.95   17.50
   6   6  -2  450.95   15.20
   6   6  -2  471.95   14.90
  -6   6   2  455.45   16.30
   4  -6  -2  367.36   15.10
   4  -6  -2  365.36   13.20
  -4  -6   2  332.57   15.60
  -4   6   2  375.86   13.60
   4   6  -2  354.76   12.50
   4   6  -2  342.47   12.70
   2  -6  -2  181.98   10.10
  -2  -6   2  172.38   11.60
   2  -6  -2  181.98   11.20
  -2   6   2  188.98    9.90
   2   6  -2  184.88    8.80
   2   6  -2  187.18   10.00
   0  -6  -2  101.19    8.90
   0  -6  -2  106.39    9.50
   0  -6   2   90.89    9.50
   0  -6   2  119.39    9.80
   0   6  -2  110.29    7.10
   0   6   2  111.69    8.60
   0   6  -2  118.09    8.00
  -2  -6  -2  145.69   10.60
   2  -6   2  136.39   10.60
  -2  -6  -2  171.78   10.90
   2  -6   2  141.69   10.20
   2   6   2  147.59    8.40
  -2   6  -2  143.59    8.80
  -2   6  -2  147.39    7.80
   2   6   2  149.59    9.70
  -4  -6  -2   40.50    5.80
  -4  -6  -2   35.10    8.00
   4  -6   2   54.39    7.70
   4  -6   2   48.00    7.70
  -4   6  -2   40.10    5.70
   4   6   2   37.90    6.30
  -4   6  -2   39.70    5.00
   6  -6   2  133.09   11.20
  -6  -6  -2  119.89   11.50
   6  -6   2  122.79    9.30
   6   6   2  132.19    7.50
   6   6   2  150.58   11.00
  -6   6  -2  122.99    8.80
  -6   6  -2  125.89    8.70
  -8  -6  -2  353.26   17.60
   8  -6   2  353.26   15.90
   8  -6   2  379.36   14.80
   8   6   2  353.26   15.80
  -8   6  -2  363.06   13.80
  -8   6  -2  349.47   13.90
 -10  -6  -2   15.40    8.10
  10  -6   2   14.00    7.70
  10   6   2   22.70    7.70
 -10   6  -2   17.90    5.20
 -12  -6  -2   98.99   12.30
  12  -6   2   71.39    9.50
  12   6   2   84.89   10.10
 -12   6  -2   94.69    9.20
  14  -6   2    6.50    8.10
 -14  -6  -2    5.80    8.80
  14   6   2    0.30    8.40
 -14   6  -2   17.00    7.20
 -16   6  -2   24.90    8.10
  16   6   2   24.70   15.50
 -13  -7   2   16.30    9.60
  13  -7  -2   11.70    8.40
 -13   7   2   28.30    8.10
 -11  -7   2   13.50    9.20
  11  -7  -2    8.50    7.80
 -11   7   2    7.90    7.20
   9  -7  -2   15.40    7.50
  -9  -7   2   -2.50    7.70
   9   7  -2    9.60    5.80
  -9   7   2   11.20    6.60
  -7  -7   2  146.59   13.40
   7  -7  -2  144.69   12.80
   7   7  -2  149.49   10.80
  -7   7   2  147.69   10.90
  -5  -7   2  329.57   17.00
   5  -7  -2  329.57   15.90
   5   7  -2  320.97   13.40
   5   7  -2  341.97   13.60
  -5   7   2  359.56   14.40
  -3  -7   2  100.79   11.90
   3  -7  -2   85.29    9.40
   3   7  -2   80.99    7.90
   3   7  -2   77.79    7.20
  -3   7   2  103.59    9.30
   1  -7  -2   42.60    7.90
   1  -7  -2   37.20    7.50
  -1  -7   2   44.70    8.70
   1   7  -2   33.00    5.40
  -1   7   2   50.09    7.30
  -1   7   2   50.19    6.30
   1   7  -2   46.30    6.40
  -1  -7  -2   24.40    7.10
  -1  -7  -2   19.10    7.10
   1  -7   2   10.90    6.60
   1  -7   2   18.10    7.30
   1   7   2   17.70    6.20
  -1   7  -2   11.60    5.20
  -1   7  -2   14.00    4.50
   1   7   2   24.00    5.70
  -3  -7  -2  189.48   12.00
  -3  -7  -2  192.78   13.10
   3  -7   2  171.88   12.40
   3  -7   2  182.28   12.20
   3   7   2  207.18   10.30
   3   7   2  190.18   12.00
  -3   7  -2  179.48    9.60
  -3   7  -2  193.98   10.80
   5  -7   2   -3.80    6.20
   5  -7   2   -2.50    6.30
  -5  -7  -2   -3.90    6.80
  -5   7  -2    4.20    4.10
  -5   7  -2    8.30    5.30
   5   7   2    2.80    5.80
   5   7   2    1.70    2.60
  -7  -7  -2  185.98   14.50
   7  -7   2  199.48   13.60
  -7   7  -2  195.88   11.60
  -7   7  -2  196.98   11.10
   7   7   2  183.28   13.10
   9  -7   2   10.00    7.40
  -9  -7  -2   31.50    9.70
  -9   7  -2   15.30    6.00
   9   7   2   14.00    6.70
  -9   7  -2   21.10    6.00
 -11  -7  -2    7.60    8.80
  11  -7   2   10.60    8.10
 -11   7  -2    6.30    6.30
  11   7   2    6.80    7.10
 -11   7  -2    0.00    5.90
 -13  -7  -2    9.20    9.70
  13  -7   2    1.80    8.20
 -13   7  -2    4.70    6.50
  13   7   2    1.20    7.70
 -13   7  -2    2.90    6.30
  15  -7   2   94.69   18.60
 -15   7  -2  163.18   14.90
 -12   8   2    7.40    7.80
  10  -8  -2    5.80    8.10
 -10  -8   2    7.50    9.20
 -10   8   2    5.90    6.40
   8  -8  -2   40.00    9.20
  -8  -8   2   43.50   10.70
  -8   8   2   44.10    7.90
   8   8  -2   25.50    7.10
  -6  -8   2   14.30    8.90
   6  -8  -2    9.20    8.30
   6   8  -2   18.70    6.60
  -6   8   2   13.40    6.00
  -4  -8   2   78.99   11.70
   4  -8  -2   95.09   10.70
   4   8  -2   93.59    9.10
  -4   8   2  103.69    9.80
  -2  -8   2  262.87   16.30
   2  -8  -2  286.77   15.10
   2  -8  -2  266.97   15.20
  -2   8   2  275.87   14.90
   2   8  -2  265.67   13.40
  -2   8   2  275.47   13.10
   0  -8   2   35.50    9.20
   0  -8  -2   35.10    8.20
   0  -8  -2   45.50    8.80
   0   8   2   46.60    7.60
   0   8  -2   49.00    7.40
   0   8   2   46.80    6.90
  -2  -8  -2   51.99    9.00
  -2  -8  -2   60.29   10.10
   2  -8   2   27.60    8.10
   2  -8   2   56.99   10.40
   2   8   2   48.20    8.70
  -2   8  -2   57.79    7.80
   2   8   2   58.39    7.50
  -4  -8  -2  107.09   12.40
   4  -8   2  152.48   13.20
   4  -8   2  124.09   12.80
   4   8   2  114.29    9.60
   4   8   2  110.09   11.00
  -4   8  -2  119.39   10.60
  -6  -8  -2   31.60    9.30
   6  -8   2   19.20    7.90
   6  -8   2   24.30    8.00
   6   8   2   14.40    7.20
  -6   8  -2   25.90    6.90
   8  -8   2   38.80    9.20
  -8  -8  -2   51.39   11.00
   8   8   2   45.40    9.70
  -8   8  -2   39.60    7.70
  10  -8   2  199.48   15.70
 -10  -8  -2  194.78   17.00
 -10   8  -2  214.68   13.50
  10   8   2  206.68   16.70
  12  -8   2   -0.20    9.60
 -12   8  -2   11.20    7.90
  12   8   2   -9.20    8.70
  -9   9   2    3.10    6.90
   7  -9  -2   70.99   11.90
  -7  -9   2   57.79   13.40
   7   9  -2   47.10    9.00
  -7   9   2   65.89    9.80
  -5  -9   2   69.09   12.20
   5  -9  -2   59.39   10.30
  -5   9   2   64.29    8.80
  -5   9   2   73.09    9.70
   5   9  -2   52.49    8.60
   3  -9  -2   49.20   10.50
  -3  -9   2   63.49   11.80
   3   9  -2   51.79    8.30
  -3   9   2   50.99    8.40
  -3   9   2   67.19    9.30
   1  -9  -2   23.10    8.60
   1  -9  -2   24.90    8.60
  -1  -9   2   23.30    9.60
  -1   9   2   28.30    6.90
   1   9  -2   26.30    7.30
  -1   9   2    6.50    6.80
  -1  -9  -2    8.10    7.60
   1  -9   2   13.50    8.70
  -1  -9  -2   18.10    8.60
  -1   9  -2    5.10    6.30
   1   9   2    7.10    6.20
   1   9   2   -3.20    6.60
  -3  -9  -2    2.10    9.20
   3  -9   2    1.80    8.80
   3  -9   2    6.70    8.80
  -3   9  -2    2.90    7.00
   3   9   2   10.90    6.60
   3   9   2  -15.50    7.10
  -5  -9  -2   34.10   10.10
   5  -9   2   21.70    9.00
   5   9   2   30.20    9.40
  -5   9  -2   33.90    7.80
   7  -9   2    2.00    9.50
  -7  -9  -2   11.30   10.40
  -7   9  -2    1.90    7.40
   7   9   2  -12.80    6.80
   9   9   2    4.20    8.10
  -6  10   2    6.00   11.90
  -4  10   2   -9.40    6.70
   4  10  -2    3.40    7.60
   2 -10  -2    3.80    9.00
  -2 -10   2   19.00   12.80
  -2  10   2   -6.90    7.90
  -2  10   2   15.10    7.50
   2  10  -2   15.30    8.10
   0 -10   2  125.79   15.10
   0 -10  -2  111.29   15.00
   0 -10  -2  139.99   14.20
   0  10  -2  114.09   11.60
   0  10   2  105.59   12.30
   0  10   2  149.79   14.00
  -2 -10  -2   59.59   12.00
   2 -10   2   69.79   12.70
   2  10   2   52.79    9.30
   2  10   2   28.00   10.60
  18   0  -3    3.50    8.40
  16   0  -3   -4.80    6.90
  14   0  -3   -6.00    6.20
  14   0  -3    1.10    5.20
  12   0  -3   -2.40    4.60
  12   0  -3    2.30    4.30
  10   0  -3   -0.20    3.90
  10   0  -3   -3.00    3.60
 -10   0   3   -1.30    2.70
   8   0  -3    3.00    3.20
   8   0  -3    3.20    3.40
  -8   0   3   -3.40    2.20
   6   0  -3    3.20    3.20
  -6   0   3   -0.70    2.40
   6   0  -3   -0.10    3.20
  -4   0   3    0.60    1.60
   4   0  -3    1.90    2.60
  -4   0   3    0.70    1.90
   4   0  -3    0.20    2.30
   2   0  -3    2.60    2.40
  -2   0   3    1.60    2.00
  -2   0   3    0.60    1.30
   0   0  -3   -0.90    1.70
   0   0   3    0.10    2.40
   0   0  -3   -1.90    2.00
   0   0   3    3.90    1.40
  -2   0  -3   -2.80    2.40
   2   0   3   -3.80    2.70
   2   0   3    1.50    1.30
  -2   0  -3   -1.30    1.20
  -4   0  -3    2.10    3.00
  -4   0  -3    1.10    1.10
   4   0   3   -2.60    2.30
  -6   0  -3    2.40    1.30
   6   0   3    1.80    1.70
  -6   0  -3    2.30    3.60
   6   0   3    1.10    3.40
   8   0   3    1.70    1.70
   8   0   3    0.80    3.20
  -8   0  -3    2.40    3.50
  10   0   3    0.10    2.10
  10   0   3    1.00    4.50
 -10   0  -3    0.20    4.30
 -12   0  -3    3.40    5.50
  12   0   3    0.40    5.20
  14   0   3   -0.70    5.60
 -14   0  -3   -2.90    5.20
 -16   0  -3   -4.00    9.80
  16   0   3   -4.10    7.20
  18   0   3   -3.10    7.30
  19  -1  -3   -4.40    7.70
 -19   1   3    5.60    7.10
  19   1  -3   -1.80    7.90
  17  -1  -3   46.20    9.10
  17   1  -3   42.00    9.30
 -17   1   3   44.00    7.70
  15  -1  -3   40.20    7.90
  15  -1  -3   33.60    7.30
  15   1  -3   36.10    6.40
  15   1  -3   33.90    7.50
 -15   1   3   50.09    7.00
  13  -1  -3  135.99   12.00
  13  -1  -3  134.89    9.70
 -13   1   3  148.49    9.40
  13   1  -3  102.59    7.60
  13   1  -3  161.98   12.10
  11  -1  -3   25.30    6.10
  11  -1  -3   18.20    5.10
 -11  -1   3   17.40    4.40
 -11   1   3   16.10    4.20
  11   1  -3   26.40    5.90
  11   1  -3   20.50    4.70
   9  -1  -3  146.39    8.30
   9  -1  -3  143.49    8.60
  -9  -1   3  151.48    7.10
   9   1  -3  159.58    8.80
  -9   1   3  144.89    4.40
   9   1  -3  153.58    7.60
  -9   1   3  139.09    7.40
  -7  -1   3  662.93   16.10
   7  -1  -3  699.33   17.60
   7  -1  -3  701.63   17.20
  -7   1   3  675.93   16.40
   7   1  -3  694.43   16.60
  -7   1   3  633.34   12.30
   7   1  -3  702.93   16.80
  -5  -1   3  164.18    6.90
   5  -1  -3  140.89    7.60
   5  -1  -3  150.28    7.50
   5   1  -3  160.38    6.80
   5   1  -3  145.09    6.40
  -5   1   3  128.59    6.30
   3  -1  -3  731.13   14.00
   3  -1  -3  723.23   14.00
   3  -1  -3  768.52   16.60
  -3  -1   3  755.62   16.20
   3   1  -3  764.32   14.90
  -3   1   3  741.43   15.90
   3   1  -3  733.93   16.10
  -1  -1   3 6796.42  122.49
  -1  -1   3 7063.39  125.89
  -1  -1   3 6981.90  122.49
   1  -1  -3 7033.20  127.99
   1  -1  -3 6974.90  125.29
   1   1  -3 7027.80  127.99
  -1   1   3 6824.92  123.39
   1  -1   3 1110.09   23.00
  -1  -1  -3 1130.29   21.20
  -1  -1  -3 1115.29   22.60
   1  -1   3 1111.29   20.60
  -1   1  -3 1090.09   20.50
  -1   1  -3 1113.79   21.60
   1   1   3 1131.89   22.30
   3  -1   3  226.78    8.00
  -3  -1  -3  233.48    4.90
  -3  -1  -3  227.98    8.00
   3   1   3  226.98    7.90
  -3   1  -3  223.58    6.00
   3   1   3  215.78    4.70
  -3   1  -3  223.88    7.60
   5  -1   3 1128.99   22.30
  -5  -1  -3 1136.39   25.00
   5  -1   3 1142.49   24.00
   5  -1   3 1125.89   24.50
   5   1   3 1112.19   24.40
  -5   1  -3 1136.39   24.30
  -5   1  -3 1097.49   21.70
  -7  -1  -3  196.08    9.10
   7  -1   3  182.78    8.60
   7  -1   3  194.88    6.60
   7   1   3  176.88    8.80
  -7   1  -3  181.68    8.10
   9  -1   3  226.98    7.60
  -9  -1  -3  226.98   10.90
   9  -1   3  230.48   10.40
  -9   1  -3  226.78    9.40
   9   1   3  226.48   10.50
  11  -1   3  751.32   22.10
  11  -1   3  752.82   17.60
 -11  -1  -3  743.83   21.60
  11   1   3  803.12   22.60
 -11   1  -3  733.53   20.50
 -13  -1  -3  173.98   12.50
  13  -1   3  164.08   12.10
 -13   1  -3  171.88   10.50
  13   1   3  180.08   13.40
 -15  -1  -3   11.30    7.20
  15  -1   3   19.70    7.40
 -15   1  -3   11.40    6.50
  15   1   3   19.80    7.20
  17  -1   3   -4.60    6.80
  17   1   3   -6.50    6.80
  18  -2  -3    8.60    8.00
  18   2  -3   11.20    7.90
 -18   2   3    7.60    6.80
  16  -2  -3   12.60    7.00
  16  -2  -3    0.50    6.90
  16   2  -3    5.90    6.50
 -16   2   3   -3.50    5.50
  14  -2  -3    7.20    6.40
  14  -2  -3    3.20    6.10
 -14   2   3   11.80    5.50
  14   2  -3   18.40    6.20
  14   2  -3   12.20    5.50
  12  -2  -3   27.60    6.50
 -12  -2   3   34.00    6.30
  12  -2  -3   38.70    7.00
 -12   2   3   37.80    5.80
  12   2  -3   48.10    7.00
 -10  -2   3  259.77   11.00
  10  -2  -3  247.68   11.30
  10  -2  -3  243.28   11.80
  10   2  -3  246.18   10.40
  10   2  -3  259.67   11.40
 -10   2   3  240.38   10.50
   8  -2  -3   56.39    6.00
  -8  -2   3   59.19    5.90
   8  -2  -3   46.30    5.70
  -8   2   3   59.79    5.90
   8   2  -3   58.39    5.40
   8   2  -3   51.19    5.10
  -6  -2   3  143.39    8.10
   6  -2  -3  166.58    8.40
   6  -2  -3  152.48    8.20
  -6   2   3  143.09    7.10
   6   2  -3  150.88    6.70
   6   2  -3  152.78    7.40
   4  -2  -3  835.82   19.30
   4  -2  -3  837.42   15.30
  -4  -2   3  818.32   19.30
   4   2  -3  810.32   17.00
  -4   2   3  834.92   18.60
   4   2  -3  833.22   18.40
  -4   2   3  797.42   15.20
  -2  -2   3 1480.75   27.10
   2  -2  -3 1505.25   28.00
   2  -2  -3 1486.15   29.60
  -2  -2   3 1466.15   30.20
   2   2  -3 1447.06   29.10
  -2   2   3 1490.65   29.40
   2   2  -3 1449.55   26.80
   0  -2  -3   17.90    2.80
   0  -2  -3   22.80    3.20
   0  -2   3   22.90    4.00
   0   2  -3   17.20    1.40
   0   2   3   26.10    3.20
   0   2  -3   19.20    1.70
   0   2  -3   21.70    3.00
  -2  -2  -3   62.69    4.00
   2  -2   3   58.19    5.70
   2  -2   3   65.39    3.80
  -2  -2  -3   67.79    5.50
  -2   2  -3   60.69    4.20
  -2   2  -3   65.29    3.10
   2   2   3   69.79    5.30
  -4  -2  -3   63.19    3.30
  -4  -2  -3   68.49    6.90
   4  -2   3   62.79    5.40
   4  -2   3   67.79    6.30
   4   2   3   60.39    2.50
  -4   2  -3   61.19    4.30
   4   2   3   70.69    6.30
   6  -2   3    1.50    3.20
  -6  -2  -3    8.50    4.40
   6  -2   3    1.00    1.10
   6  -2   3    2.80    3.70
  -6   2  -3    4.10    2.60
   6   2   3    2.40    3.50
  -6   2  -3   -2.40    2.90
   8  -2   3  247.68    8.90
   8  -2   3  235.38   10.10
  -8  -2  -3  233.68   11.00
   8  -2   3  238.18    9.70
  -8   2  -3  237.08    9.10
   8   2   3  242.28   10.70
  10  -2   3  638.74   19.20
  10  -2   3  648.84   16.70
 -10  -2  -3  657.03   20.00
 -10   2  -3  655.93   17.90
  10   2   3  617.04   19.40
  12  -2   3  306.07   14.60
 -12  -2  -3  303.87   14.80
  12  -2   3  311.07   11.40
  12   2   3  319.57   14.80
 -12   2  -3  303.47   12.40
  14  -2   3   -5.30    6.10
 -14  -2  -3   -3.10    6.80
 -14   2  -3    4.70    5.50
  14   2   3    2.00    6.20
 -16  -2  -3   19.00    8.50
  16  -2   3   27.20    8.20
  16   2   3   19.80    8.00
  18  -2   3   69.89   10.90
  18   2   3   92.39   12.70
  19   3  -3   32.90    9.50
  17  -3  -3  115.39   11.90
  17  -3  -3  100.69   12.30
 -17   3   3  134.09   13.40
  17   3  -3   93.29   10.70
  15  -3  -3   14.00    6.60
  15  -3  -3    7.20    7.80
  15   3  -3   10.40    7.10
 -15   3   3   11.90    6.70
  13  -3  -3  107.59   10.30
  13  -3  -3   95.59    9.90
 -13  -3   3  107.79   10.40
  13   3  -3  118.99   11.10
 -13   3   3  113.89    9.80
  13   3  -3  113.79    8.30
 -11  -3   3   31.60    7.00
  11  -3  -3   22.00    6.30
  11  -3  -3   30.70    6.80
 -11   3   3   33.80    5.70
  11   3  -3   31.70    5.60
  -9  -3   3  269.67   11.90
   9  -3  -3  282.97   12.70
   9  -3  -3  303.17   13.30
  -9   3   3  271.37   11.10
   9   3  -3  287.17   11.30
   9   3  -3  296.47   11.00
  -7  -3   3  293.27   11.60
   7  -3  -3  280.67   11.40
   7   3  -3  292.37    9.80
   7   3  -3  285.57    9.80
  -7   3   3  278.37   10.50
   5  -3  -3 1527.95   32.70
   5  -3  -3 1545.65   28.60
  -5  -3   3 1565.34   33.60
   5   3  -3 1553.94   30.50
   5   3  -3 1494.55   31.40
  -5   3   3 1519.15   32.10
   3  -3  -3  152.18    5.90
   3  -3  -3  167.18    8.40
  -3  -3   3  161.58    8.70
  -3   3   3  157.08    7.40
   3   3  -3  164.08    5.60
   3   3  -3  168.48    7.20
  -1  -3   3 2010.30   40.30
   1  -3  -3 1975.00   38.70
   1  -3  -3 1838.62   38.00
   1   3  -3 1963.00   35.90
  -1   3   3 2034.60   39.10
   1   3  -3 1948.41   38.30
  -1  -3  -3  122.69    7.30
  -1  -3  -3  110.39    6.60
   1  -3   3  112.29    7.70
  -1   3  -3  110.39    6.00
   1   3   3  112.49    6.80
  -1   3  -3  113.39    4.20
  -3  -3  -3  638.84   14.30
   3  -3   3  641.44   16.10
  -3  -3  -3  656.23   17.50
   3  -3   3  615.44   16.70
  -3   3  -3  625.94   14.00
  -3   3  -3  633.04   15.20
   3   3   3  664.33   16.80
   5  -3   3  302.37   10.80
   5  -3   3  297.37   10.80
  -5  -3  -3  299.87   11.80
   5   3   3  299.37    7.10
  -5   3  -3  290.57    9.50
  -5   3  -3  303.77    9.00
   5   3   3  296.07   11.10
   7  -3   3   88.59    7.30
   7  -3   3   76.69    7.20
   7  -3   3   87.99    7.50
  -7  -3  -3   78.39    8.10
  -7   3  -3   86.79    6.00
   7   3   3   84.69    7.40
  -7   3  -3   85.09    6.40
   7   3   3   75.09    3.10
   9  -3   3   41.50    4.90
   9  -3   3   42.10    6.00
  -9  -3  -3   40.20    7.40
   9   3   3   45.00    6.30
  -9   3  -3   48.90    5.60
  11  -3   3  212.08   10.40
 -11  -3  -3  182.08   12.70
  11  -3   3  188.38   12.00
  11   3   3  188.18   12.20
 -11   3  -3  194.08    9.90
 -13  -3  -3   23.50    9.10
  13  -3   3   25.40    7.10
 -13   3  -3   26.10    6.70
  13   3   3   27.20    7.20
 -15  -3  -3   85.79   11.40
  15  -3   3  100.29   11.10
  15   3   3   92.79   10.50
 -17  -3  -3  192.78   15.60
  17  -3   3  240.28   18.00
 -17   3  -3  235.48   15.50
  17   3   3  224.68   16.80
  18   4  -3    0.70   10.80
  16  -4  -3   77.69   10.10
 -16   4   3   89.39   10.30
  16   4  -3   59.49    9.40
 -14  -4   3   36.10    7.90
  14  -4  -3   33.40    8.70
  14   4  -3   22.70    6.90
 -14   4   3   25.00    6.70
  12  -4  -3   -2.60    6.60
 -12  -4   3    3.50    6.90
  12   4  -3    1.60    5.40
  12   4  -3   -4.70    3.50
 -12   4   3    6.10    5.00
 -10  -4   3   33.50    7.30
  10  -4  -3   38.30    7.40
  10   4  -3   34.10    5.20
  10   4  -3   38.50    5.90
 -10   4   3   30.80    5.70
  -8  -4   3  281.77   13.10
   8  -4  -3  255.57   12.60
   8   4  -3  282.87   11.00
   8   4  -3  281.87   11.00
  -8   4   3  268.97   11.90
   6  -4  -3   13.20    2.60
  -6  -4   3    9.70    5.40
   6  -4  -3   14.40    5.00
   6   4  -3   15.20    3.90
  -6   4   3   11.70    4.00
   6   4  -3    9.50    3.30
   4  -4  -3  441.36   14.20
  -4  -4   3  433.76   14.80
   4  -4  -3  436.26   11.40
   4   4  -3  434.76   12.80
  -4   4   3  433.26   13.30
   4   4  -3  447.16   11.40
   2  -4  -3   66.69    5.50
   2  -4  -3   53.69    5.80
  -2  -4   3   67.59    7.10
   2   4  -3   74.39    4.30
   2   4  -3   76.29    5.70
  -2   4   3   57.39    5.70
   0  -4   3  118.89    8.20
   0  -4  -3  126.09    7.20
   0  -4  -3  123.39    7.20
   0   4  -3  131.49    6.90
   0   4   3  123.09    7.30
   0   4  -3  121.89    4.90
  -2  -4  -3  110.39    6.70
   2  -4   3  119.39    8.50
   2  -4   3  118.49    7.70
  -2  -4  -3  118.09    8.00
   2   4   3  103.49    7.90
  -2   4  -3  111.29    5.10
  -2   4  -3  120.99    6.60
  -4  -4  -3  126.69    6.50
   4  -4   3  131.99    8.50
   4  -4   3  129.79    8.20
  -4  -4  -3  118.29    8.80
   4   4   3  133.49    5.50
  -4   4  -3  123.29    6.80
   4   4   3  145.59    8.50
  -4   4  -3  134.39    6.00
  -6  -4  -3  150.48   10.10
   6  -4   3  146.29    8.60
   6  -4   3  136.89    8.90
   6   4   3  139.09    5.30
  -6   4  -3  138.09    6.70
   6   4   3  138.69    9.20
  -6   4  -3  141.49    7.40
   8  -4   3  125.89    9.10
  -8  -4  -3  114.89   10.70
   8  -4   3  118.39    8.80
   8  -4   3  119.19    8.90
  -8   4  -3  109.59    7.30
   8   4   3  106.49    9.40
  -8   4  -3   96.09    7.20
  10  -4   3  201.78   11.00
 -10  -4  -3  188.58   14.10
  10  -4   3  199.08   10.60
  10  -4   3  215.18   13.00
 -10   4  -3  200.48   10.10
  10   4   3  218.58   13.50
 -10   4  -3  200.18   10.00
  12  -4   3    0.30    6.30
  12  -4   3    6.90    5.80
 -12  -4  -3   -3.10    7.00
 -12   4  -3    2.70    5.20
  12   4   3   -1.20    5.40
 -12   4  -3    5.50    6.90
  14  -4   3   31.70    8.50
 -14  -4  -3   24.50    8.90
  14   4   3   20.50    7.60
 -14   4  -3   31.10    7.10
  16  -4   3   14.80    8.00
 -16  -4  -3   25.80    9.80
 -16   4  -3   12.60    6.70
  16   4   3   16.60    8.10
 -18  -4  -3    4.20   10.70
  17  -5  -3   12.00    9.50
 -15  -5   3   35.60   10.30
  15  -5  -3   26.50    8.30
 -15   5   3   41.90    8.00
  13  -5  -3   11.30    7.10
 -13  -5   3    8.60    7.60
  13   5  -3    1.70    5.90
 -13   5   3    1.70    6.40
  11  -5  -3   -1.70    6.20
 -11  -5   3    2.40    7.10
  11   5  -3   -3.80    4.90
  11   5  -3   -4.70    3.20
 -11   5   3   -4.40    4.90
  -9  -5   3   -0.70    6.60
   9  -5  -3   -3.10    5.70
   9   5  -3   -3.10    4.20
  -9   5   3   -0.50    4.50
   9   5  -3    1.90    4.50
  -7  -5   3   23.10    7.10
   7  -5  -3   13.70    6.10
   7   5  -3   24.70    4.80
   7   5  -3   19.60    4.80
  -7   5   3   24.30    5.20
   5  -5  -3  147.39   10.20
   5  -5  -3  155.08    7.50
  -5  -5   3  133.59   10.60
  -5   5   3  141.69    9.50
   5   5  -3  160.98    7.50
   5   5  -3  150.58    8.40
   3  -5  -3   24.00    5.60
   3  -5  -3   21.00    4.40
  -3  -5   3   17.70    6.10
   3   5  -3   19.20    3.50
   3   5  -3   15.10    4.10
  -3   5   3   17.70    4.20
  -1  -5   3   36.70    6.60
   1  -5  -3   30.00    5.10
   1  -5  -3   33.40    5.50
   1   5  -3   30.00    4.60
  -1   5   3   37.20    5.00
   1   5  -3   35.70    3.60
  -1  -5  -3   70.89    7.70
   1  -5   3   69.29    7.10
   1  -5   3   65.69    7.50
  -1  -5  -3   56.69    6.10
  -1   5  -3   67.79    6.30
  -1   5  -3   64.19    4.80
   1   5   3   58.59    6.00
   3  -5   3    9.80    5.10
  -3  -5  -3   -2.00    4.80
   3  -5   3    7.00    5.10
  -3  -5  -3    3.00    4.00
   3   5   3    6.90    2.80
  -3   5  -3    5.70    3.60
   3   5   3   10.60    4.50
  -3   5  -3    3.30    2.60
   5  -5   3   54.39    7.10
  -5  -5  -3   45.50    7.70
   5  -5   3   54.79    7.50
  -5  -5  -3   48.10    5.20
   5   5   3   50.29    4.30
   5   5   3   51.89    6.70
  -5   5  -3   55.89    5.60
  -5   5  -3   35.30    5.10
   7  -5   3   25.70    6.50
  -7  -5  -3   16.60    7.30
   7  -5   3   20.00    6.40
  -7   5  -3   11.10    4.00
   7   5   3   21.80    6.40
  -7   5  -3   11.40    4.60
   9  -5   3   12.20    6.00
  -9  -5  -3    5.90    7.10
   9  -5   3    0.40    2.70
  -9   5  -3    4.30    4.30
  -9   5  -3    4.70    4.60
   9   5   3   16.40    6.70
  11  -5   3   10.40    6.70
 -11  -5  -3   14.10    8.10
  11  -5   3   12.80    6.30
 -11   5  -3   16.40    5.20
  11   5   3   16.70    6.70
 -11   5  -3   12.40    5.00
 -13  -5  -3   35.20    9.70
  13  -5   3   36.40    8.00
  13  -5   3   24.10    7.30
  13   5   3   26.30    8.20
 -13   5  -3   39.30    6.30
 -13   5  -3   31.10    6.40
  15  -5   3   62.39   10.60
 -15  -5  -3   65.99   11.80
  15   5   3   74.49   11.50
 -15   5  -3   67.49    9.20
 -17  -5  -3   18.70   11.70
  17  -5   3    6.90   14.00
 -17   5  -3   12.30    8.10
 -16  -6   3   14.80    9.90
 -14  -6   3    0.30    9.20
  14  -6  -3    8.60    7.60
 -14   6   3   10.30    6.90
  12  -6  -3    6.90    7.40
 -12  -6   3   10.40    8.90
 -12   6   3    9.40    7.10
  10  -6  -3  154.48   13.00
 -10  -6   3  169.98   13.90
 -10   6   3  180.08   11.90
  10   6  -3  183.28   11.00
   8  -6  -3   34.60    7.70
  -8  -6   3   31.60    8.60
  -8   6   3   33.10    7.00
   8   6  -3   34.60    6.40
   6  -6  -3   98.09   10.10
  -6  -6   3  107.99   11.20
   6   6  -3  101.19    8.20
   6   6  -3   90.69    8.30
  -6   6   3   94.39    8.90
   4  -6  -3  598.24   19.50
   4  -6  -3  600.74   17.20
  -4  -6   3  570.74   21.00
   4   6  -3  582.54   16.10
  -4   6   3  565.44   17.80
   4   6  -3  593.54   17.50
   2  -6  -3    9.50    5.60
  -2  -6   3    8.60    6.40
   2  -6  -3    4.60    3.20
  -2   6   3    9.50    4.60
   2   6  -3   12.90    4.80
   2   6  -3    5.10    3.50
   0  -6   3  118.29   10.30
   0  -6  -3  129.79    9.80
   0  -6  -3  127.19    9.40
   0   6   3  131.49    9.40
   0   6  -3  132.39    8.60
   0   6  -3  121.19    7.20
   2  -6   3   59.39    7.90
  -2  -6  -3   91.59    8.50
  -2  -6  -3   86.89    9.30
   2  -6   3   90.49    9.50
  -2   6  -3   86.89    7.80
   2   6   3   88.79    9.00
  -2   6  -3   87.29    6.30
   2   6   3  102.49    6.90
  -4  -6  -3  123.49    9.10
  -4  -6  -3  124.69   10.90
   4  -6   3  136.19   11.00
   4  -6   3  141.29   10.80
  -4   6  -3  110.79    7.30
   4   6   3  112.59   10.20
  -4   6  -3  119.89    8.50
   4   6   3  118.99    7.20
   6  -6   3  349.67   15.30
  -6  -6  -3  361.46   16.70
   6  -6   3  360.16   15.30
  -6   6  -3  362.16   12.50
  -6   6  -3  322.27   13.10
   6   6   3  358.36   15.50
   8  -6   3  120.19   10.00
  -8  -6  -3  118.19   12.70
   8  -6   3   95.39    9.70
  -8   6  -3  121.19    8.30
  -8   6  -3  121.69    9.50
   8   6   3  125.49   11.50
  10  -6   3   45.80    8.50
 -10  -6  -3   43.00    9.80
  10   6   3   38.40    7.70
 -10   6  -3   54.69    7.20
 -10   6  -3   43.10    6.50
  12  -6   3    5.50    7.00
 -12  -6  -3   -6.80    8.70
 -12   6  -3    7.60    5.30
 -12   6  -3    1.60    5.20
  12   6   3    8.60    7.20
  14  -6   3   27.60    8.70
 -14  -6  -3   37.10   10.90
  14   6   3   40.90   10.50
 -14   6  -3   41.10    7.70
 -14   6  -3   21.90    6.60
 -16   6  -3    5.00    8.50
  13  -7  -3   71.79   11.00
 -13  -7   3   71.29   12.40
 -13   7   3   59.89    9.70
  11  -7  -3   -1.60    7.20
 -11  -7   3   -5.20    7.90
 -11   7   3   -4.60    6.80
   9  -7  -3   58.29   10.10
  -9  -7   3   69.09   11.40
   9   7  -3   75.19    8.10
  -9   7   3   81.89    9.70
   7  -7  -3   44.20    8.30
  -7  -7   3   41.10    9.60
  -7   7   3   55.99    7.70
   7   7  -3   53.69    7.20
   5  -7  -3   63.79    9.60
  -5  -7   3   41.70    9.30
   5   7  -3   55.39    7.20
  -5   7   3   53.89    7.70
   3  -7  -3    5.80    6.20
  -3  -7   3   19.10    8.20
   3  -7  -3   17.50    5.40
  -3   7   3    6.60    5.70
   3   7  -3   18.40    5.60
   1  -7  -3   98.99    9.50
   1  -7  -3   67.29    8.80
  -1  -7   3   94.89   10.80
  -1   7   3   84.59    8.50
   1   7  -3   95.59    8.90
  -1  -7  -3   56.09    8.30
  -1  -7  -3   66.69    9.30
   1  -7   3   62.49    9.60
   1   7   3   49.20    6.40
  -1   7  -3   52.99    6.90
   1   7   3   56.39    7.60
   3  -7   3   49.10    8.80
  -3  -7  -3   45.40    7.30
   3  -7   3   38.00    7.80
  -3  -7  -3   50.89    9.10
   3   7   3   49.40    5.90
  -3   7  -3   38.30    8.20
   3   7   3   40.70    7.30
  -3   7  -3   46.70    6.80
   5  -7   3   52.69    8.60
   5  -7   3   65.89    9.60
  -5  -7  -3   55.89    9.80
   5   7   3   68.79    6.90
  -5   7  -3   55.89    7.30
   5   7   3   55.09    8.40
  -5   7  -3   58.79    6.60
  -7  -7  -3   67.79   10.90
   7  -7   3   59.29    9.30
   7  -7   3   72.69    9.70
   7   7   3   63.79    9.60
  -7   7  -3   65.29    7.90
  -7   7  -3   56.19    6.70
  -9  -7  -3   57.69   11.60
   9  -7   3   32.60    8.60
  -9   7  -3   37.50    6.50
  -9   7  -3   52.69    7.70
   9   7   3   49.80    8.80
 -11  -7  -3   34.40   10.40
  11  -7   3   26.60    9.40
 -11   7  -3   28.20    6.40
 -11   7  -3   33.80    8.00
  11   7   3   14.50    7.70
 -13  -7  -3    5.80   10.70
  13  -7   3   -3.40    9.00
 -13   7  -3    0.50    6.90
 -13   7  -3    0.80    7.30
  13   7   3   -3.00    7.90
 -10  -8   3   17.90   10.00
  10  -8  -3    8.30    8.30
 -10   8   3   15.10    8.00
   8  -8  -3   11.50    8.00
  -8  -8   3    8.00    9.40
   8   8  -3   14.40    6.60
  -8   8   3   13.00    6.80
   6  -8  -3   67.29   10.10
  -6  -8   3   65.39   11.30
   6   8  -3   61.69    8.30
  -6   8   3   62.29    8.70
   4  -8  -3   30.10    8.20
  -4  -8   3   35.00    9.90
  -4   8   3   28.30    6.80
   4   8  -3   14.50    6.20
   2  -8  -3    4.10    4.60
   2  -8  -3    0.60    7.40
  -2  -8   3   -0.90    7.70
   2   8  -3   15.20    6.90
  -2   8   3    6.00    5.80
   0  -8   3   72.59   11.10
   0  -8  -3   46.50    8.70
   0  -8  -3   58.49    8.70
   0   8   3   49.10    8.00
   0   8  -3   56.99    8.00
   0   8   3   63.79    7.50
   2  -8   3   57.89   10.80
  -2  -8  -3   45.30    9.10
  -2  -8  -3   48.60    8.40
  -2   8  -3   51.89    7.80
   2   8   3   51.19    6.90
   2   8   3   49.90    9.20
   4  -8   3   11.90    8.20
   4  -8   3   10.00    7.40
  -4  -8  -3    7.20    7.70
   4   8   3   -7.10    6.20
   4   8   3    2.90    4.00
  -4   8  -3   11.40    6.20
   6  -8   3  118.99   12.00
  -6  -8  -3  152.48   14.20
   6  -8   3  156.88   13.70
  -6   8  -3  157.58   11.80
   6   8   3  149.09   15.00
   8  -8   3    2.40    7.80
  -8  -8  -3    8.40    8.70
  -8   8  -3   16.00    6.80
   8   8   3    8.60    7.60
 -10  -8  -3   21.80   10.30
  10  -8   3   35.20   10.30
  10   8   3   13.10    8.00
 -10   8  -3   39.20    8.80
  12  -8   3   33.30   16.50
 -12   8  -3   20.20   12.20
  12   8   3    6.40    9.80
   7  -9  -3   -0.90    8.30
  -7  -9   3    6.00    9.90
   7   9  -3   -3.60    6.70
  -7   9   3    5.70    6.80
   5  -9  -3    1.00    7.90
  -5  -9   3    8.80    9.70
   5   9  -3    5.40    6.90
  -5   9   3    0.90    6.40
   3  -9  -3   17.50    8.50
  -3  -9   3    4.80    8.90
  -3   9   3   -2.50    6.30
   3   9  -3    4.80    6.70
  -3   9   3   -4.20    5.40
   1  -9  -3   14.90    9.10
  -1  -9   3   23.40    9.80
  -1   9   3   27.80    7.30
   1   9  -3   14.40    7.30
  -1   9   3    5.40    7.10
   1  -9   3  237.08   16.70
  -1  -9  -3  253.17   16.60
  -1   9  -3  283.87   16.10
   1   9   3  246.28   16.00
  -3  -9  -3   28.40    9.40
  -3  -9  -3   17.10   12.60
   3  -9   3   27.80    9.50
   3   9   3   23.40    8.70
  -3   9  -3   13.60    6.90
   5  -9   3    2.00    8.00
   5  -9   3    0.80    7.80
  -5  -9  -3   -2.90    8.30
  -5   9  -3   -4.60    6.20
   5   9   3  -10.30    7.20
  -7  -9  -3   36.20   10.90
   7  -9   3   32.10   10.80
   7   9   3   24.60    9.00
  -7   9  -3   35.30    9.00
   9   9   3   13.40    9.10
  -4  10   3   -6.50    7.50
   2 -10  -3    4.60    9.20
  -2  10   3   -7.40    8.40
  -2  10   3    6.70    6.90
   0 -10  -3   -3.90    8.60
   0 -10   3   -6.90   10.80
   0  10   3    7.20    6.80
   0  10   3  -22.00    8.40
   2 -10   3   84.59   14.00
  -2 -10  -3   71.89   12.60
   2  10   3   73.39   12.70
   4 -10   3   43.50   18.80
   4  10   3   37.70   11.30
 -18   0   4   61.89    9.20
  18   0  -4   57.79   10.70
 -16   0   4   35.50    7.10
  16   0  -4   43.20    8.90
  16   0  -4   40.60    7.80
  14   0  -4  131.69   11.00
  14   0  -4  123.09   11.10
 -14   0   4  131.79    9.50
  12   0  -4   55.09    7.10
  12   0  -4   50.99    7.10
  10   0  -4    0.80    4.50
 -10   0   4   -0.10    2.70
  10   0  -4   -0.60    4.40
   8   0  -4 1157.68   25.90
   8   0  -4 1178.58   26.10
  -8   0   4 1087.89   22.70
  -8   0   4 1148.19   24.80
   6   0  -4  163.78    7.30
  -6   0   4  159.48    5.70
  -6   0   4  163.08    6.80
   6   0  -4  171.08    8.00
   4   0  -4 1585.04   31.00
   4   0  -4 1606.44   31.90
  -4   0   4 1562.04   30.00
  -2   0   4   68.89    4.30
   2   0  -4   61.89    4.80
  -2   0   4   66.49    3.40
   0   0  -4   18.30    2.50
   0   0  -4   17.50    3.00
   0   0   4   17.60    2.10
   0   0   4   17.40    3.30
  -2   0  -4  246.18    8.40
   2   0   4  244.88    8.70
  -2   0  -4  253.27    6.40
  -4   0  -4 2606.84   47.60
  -4   0  -4 2740.23   51.59
   4   0   4 2619.04   50.19
   6   0   4 4951.70   92.29
  -6   0  -4 5050.49   88.19
  -6   0  -4 4985.70   93.09
  -8   0  -4  506.35   10.10
  -8   0  -4  502.25   15.20
   8   0   4  494.45   15.00
 -10   0  -4  324.97   12.90
  10   0   4  329.87   13.30
 -12   0  -4  155.78   10.30
  12   0   4  146.69   11.30
  14   0   4  280.77   15.00
 -14   0  -4  236.28   13.10
 -16   0  -4  184.28   14.00
  16   0   4  208.08   15.10
  18   0   4    0.00    8.00
 -19  -1   4   11.90    6.80
  19  -1  -4   13.00   12.50
  19   1  -4   -6.50    7.30
 -19   1   4   14.40   10.10
  17  -1  -4    6.90    7.20
  17  -1  -4   13.40    8.20
 -17   1   4   23.90    7.30
  17   1  -4    5.50    7.70
  15  -1  -4    0.40    5.50
  15  -1  -4    0.80    6.20
 -15   1   4    1.60    5.20
  15   1  -4   -6.60    5.50
  15   1  -4   -5.00    5.30
  13  -1  -4   22.10    6.30
  13  -1  -4   19.00    6.50
  13   1  -4   14.90    5.90
  13   1  -4   15.00    5.90
 -13   1   4   15.50    5.00
 -11  -1   4  391.16   12.50
  11  -1  -4  407.86   15.10
  11  -1  -4  399.16   14.60
  11   1  -4  440.86   15.30
  11   1  -4  419.36   14.00
 -11   1   4  384.36   13.50
   9  -1  -4   17.70    4.70
   9  -1  -4   10.30    4.20
  -9  -1   4   18.70    4.00
  -9   1   4   12.10    4.00
   9   1  -4   15.90    4.20
   9   1  -4   12.90    3.80
   7  -1  -4  105.89    7.30
   7  -1  -4  100.29    7.00
  -7  -1   4  100.49    5.90
  -7   1   4  100.39    6.10
   7   1  -4  103.89    6.70
   7   1  -4  102.39    6.40
   5  -1  -4  450.95    9.10
   5  -1  -4  460.05    9.10
  -5  -1   4  476.75   12.40
   5  -1  -4  468.55   13.30
  -5   1   4  459.45   12.00
   5   1  -4  474.55   11.60
   5   1  -4  476.25   12.90
   3  -1  -4  804.42   16.00
  -3  -1   4  800.92   17.90
  -3  -1   4  819.62   15.80
   3  -1  -4  829.02   18.40
   3   1  -4  832.42   18.20
  -3   1   4  789.22   17.30
   3   1  -4  796.52   16.10
   1  -1  -4  150.58    6.30
  -1  -1   4  183.18    4.00
  -1  -1   4  182.38    4.10
  -1  -1   4  187.38    7.10
   1   1  -4  172.58    6.30
   1   1  -4  178.08    3.80
  -1   1   4  147.19    6.00
   1  -1   4  120.19    6.60
   1  -1   4  128.69    4.20
  -1  -1  -4  141.69    6.50
  -1  -1  -4  150.18    5.30
   1   1   4  147.09    5.80
  -1   1  -4  128.59    5.40
  -3  -1  -4 1198.98   26.20
  -3  -1  -4 1216.68   22.80
   3  -1   4 1227.28   26.50
   3  -1   4 1233.38   24.30
  -3   1  -4 1237.38   23.80
  -3   1  -4 1236.78   26.10
   3   1   4 1218.18   25.50
   5  -1   4  445.36   12.10
   5  -1   4  433.26   13.30
  -5  -1  -4  451.45   13.60
  -5   1  -4  423.36   12.90
   5   1   4  467.25   13.40
  -5   1  -4  438.76   10.20
   7  -1   4   73.09    6.30
   7  -1   4   76.89    4.50
  -7  -1  -4   73.09    6.80
  -7   1  -4   78.49    6.30
  -7   1  -4   79.29    3.90
   7   1   4   79.39    6.70
   9  -1   4  125.59    8.60
  -9  -1  -4  136.89    9.00
   9  -1   4  136.49    6.10
  -9   1  -4  139.99    5.30
  -9   1  -4  147.59    8.80
   9   1   4  141.69    9.20
 -11  -1  -4  839.42   23.50
  11  -1   4  769.62   22.60
  11   1   4  808.52   23.20
 -11   1  -4  820.22   22.50
  13  -1   4    2.40    5.60
 -13  -1  -4    4.50    6.90
 -13   1  -4    2.80    5.30
  13   1   4   -0.60    6.30
 -15  -1  -4  -10.80    6.10
  15  -1   4   -4.00    6.10
 -15   1  -4   -2.40    5.80
  15   1   4   -3.10    6.20
  17  -1   4   -2.90    7.10
 -17  -1  -4  -23.50    8.20
  17   1   4    2.20    7.40
  18  -2  -4    5.50    8.90
  18   2  -4    3.60    7.40
 -18   2   4   19.60    8.10
  16  -2  -4   -3.30    6.80
  16  -2  -4   17.50    7.70
 -16   2   4   15.90    6.50
  16   2  -4    4.90    6.90
  14  -2  -4   57.89    8.70
  14  -2  -4   45.30    8.20
  14   2  -4   44.70    7.40
 -14   2   4   45.40    6.90
  14   2  -4   47.00    7.30
 -12  -2   4   48.30    6.90
  12  -2  -4   39.80    6.80
  12  -2  -4   52.69    8.10
  12   2  -4   46.60    6.80
  12   2  -4   42.80    6.30
 -12   2   4   47.20    6.50
 -10  -2   4  474.65   14.90
  10  -2  -4  481.25   16.40
  10  -2  -4  449.06   15.90
  10   2  -4  481.25   14.80
  10   2  -4  468.25   14.70
 -10   2   4  479.75   15.00
   8  -2  -4    4.50    4.00
  -8  -2   4    8.20    4.40
   8  -2  -4    8.30    4.50
   8   2  -4   18.60    4.10
   8   2  -4   14.30    3.50
  -8   2   4    5.10    3.40
   6  -2  -4   22.00    4.60
  -6  -2   4   23.70    4.70
   6   2  -4   22.80    3.20
   6   2  -4   17.30    3.80
  -6   2   4   31.00    4.00
   4  -2  -4  335.47   11.30
  -4  -2   4  320.67   11.30
   4  -2  -4  326.67    7.30
   4   2  -4  322.87    8.20
   4   2  -4  331.67   10.30
  -4   2   4  325.97   10.20
  -2  -2   4 2732.73   52.09
   2  -2  -4 2737.63   51.29
   2  -2  -4 2688.23   49.70
  -2  -2   4 2622.44   47.30
  -2   2   4 2699.03   50.99
   2   2  -4 2725.63   50.99
   2   2  -4 2665.23   47.40
   0  -2  -4 1098.49   24.00
   0  -2   4 1178.98   25.50
   0  -2  -4 1181.58   23.90
   0   2   4 1189.18   24.50
   0   2  -4 1159.48   23.90
  -2  -2  -4  236.18    7.20
   2  -2   4  241.78    6.70
  -2  -2  -4  239.08    9.20
   2  -2   4  235.28    9.70
   2   2   4  252.87    9.10
  -2   2  -4  239.68    7.70
   4  -2   4   18.90    4.90
  -4  -2  -4   24.40    5.10
   4  -2   4   22.20    3.40
  -4  -2  -4   18.60    2.00
   4   2   4   16.30    4.10
  -4   2  -4   12.20    2.80
   6  -2   4  178.48    7.20
   6  -2   4  181.68    8.80
  -6  -2  -4  163.18    9.10
   6  -2   4  156.58    7.30
  -6   2  -4  168.38    6.40
   6   2   4  178.68    8.80
  -6   2  -4  181.28    8.20
   8  -2   4  198.68    8.00
  -8  -2  -4  195.08   10.50
   8  -2   4  189.28    9.50
   8  -2   4  188.48    9.40
   8   2   4  206.88   10.10
  -8   2  -4  201.18    7.10
  -8   2  -4  190.28    8.90
  10  -2   4  922.51   24.20
 -10  -2  -4  932.61   25.50
  10  -2   4  928.41   21.10
 -10   2  -4  853.71   22.90
  10   2   4  911.51   24.90
 -12  -2  -4  428.86   17.90
  12  -2   4  461.85   17.50
 -12   2  -4  485.15   16.40
  12   2   4  466.55   18.00
 -14  -2  -4   23.60    8.60
  14  -2   4   17.80    6.90
 -14   2  -4   23.80    6.40
  14   2   4   27.10    7.50
  16  -2   4   -3.50    7.60
 -16  -2  -4   -9.60    8.70
  16   2   4   -4.00    6.90
  18  -2   4   -9.20    7.90
 -18  -2  -4  -12.80   10.00
  18   2   4   -7.90    7.80
  17  -3  -4    8.40    8.00
  17  -3  -4   10.90    7.70
  17   3  -4    4.90    6.90
 -17   3   4   15.40    6.90
  15  -3  -4   80.59    9.50
  15  -3  -4  101.29   11.00
  15   3  -4   82.19    8.90
 -15   3   4  106.69   10.70
  13  -3  -4   56.89    9.20
  13  -3  -4   65.19    9.20
 -13  -3   4   57.09    8.00
  13   3  -4   63.39    7.60
  13   3  -4   62.49    7.50
 -13   3   4   55.79    7.30
 -11  -3   4  165.28   11.10
  11  -3  -4  171.68   11.30
  11   3  -4  161.78   10.20
  11   3  -4  147.09   10.00
 -11   3   4  157.68    9.90
   9  -3  -4   48.10    6.80
  -9  -3   4   52.59    7.50
   9   3  -4   43.30    5.60
  -9   3   4   33.90    5.40
   9   3  -4   47.00    5.30
   7  -3  -4   21.90    5.30
  -7  -3   4   26.10    5.80
   7   3  -4   21.50    4.30
   7   3  -4   24.20    3.80
  -7   3   4   20.10    4.20
   5  -3  -4  158.58    8.70
  -5  -3   4  153.88    8.70
   5  -3  -4  156.38    4.50
   5   3  -4  151.68    8.00
   5   3  -4  142.59    5.70
  -5   3   4  162.58    7.70
   3  -3  -4  514.55   14.60
  -3  -3   4  509.45   15.30
   3  -3  -4  511.45   12.20
   3   3  -4  517.75   11.00
  -3   3   4  524.25   14.30
   3   3  -4  533.35   14.00
  -1  -3   4 2124.79   43.30
  -1  -3   4 2100.99   37.70
   1  -3  -4 2180.38   41.40
   1  -3  -4 2179.28   41.90
   1   3  -4 2110.79   41.50
   1   3  -4 2097.69   37.80
  -1   3   4 2105.19   42.00
   1   3  -4 2048.70   37.90
  -1  -3  -4   35.40    4.00
  -1  -3  -4   42.10    5.20
   1  -3   4   38.00    5.70
  -1   3  -4   35.40    2.60
  -1   3  -4   33.10    4.10
   1   3   4   32.30    4.40
  -3  -3  -4  192.78    9.40
   3  -3   4  183.88    6.70
   3  -3   4  188.18    9.20
  -3  -3  -4  188.28    6.70
   3   3   4  186.48    8.90
  -3   3  -4  187.98    7.50
  -3   3  -4  187.58    5.90
  -5  -3  -4  151.78    9.40
   5  -3   4  163.78    8.40
  -5  -3  -4  157.98    5.20
   5  -3   4  161.88    7.40
   5  -3   4  164.58    8.80
   5   3   4  154.58    4.60
  -5   3  -4  163.98    6.40
   5   3   4  162.88    9.40
  -5   3  -4  163.48    7.20
   7  -3   4  171.98    8.80
  -7  -3  -4  161.58   10.40
   7  -3   4  186.98    9.10
   7  -3   4  163.68    9.20
  -7   3  -4  178.98    7.80
   7   3   4  170.38   10.00
  -7   3  -4  163.58    8.50
  -9  -3  -4  289.17   14.20
   9  -3   4  281.37   12.00
   9  -3   4  286.47   12.30
  -9   3  -4  282.97   11.50
  -9   3  -4  281.97   10.10
   9   3   4  262.97   12.90
  11  -3   4   65.89    6.60
 -11  -3  -4   64.69    9.60
  11  -3   4   69.89    8.40
  11   3   4   65.49    8.30
 -11   3  -4   84.79    6.80
 -11   3  -4   68.59    7.30
  13  -3   4  152.98   12.40
 -13  -3  -4  124.99   12.80
  13   3   4  145.39   12.70
 -13   3  -4  142.99   10.00
  15  -3   4   -0.80    6.50
 -15  -3  -4    0.10    8.20
  15   3   4    5.90    7.30
  17  -3   4   14.00    8.30
 -17  -3  -4    6.00    9.60
 -17   3  -4   17.80    6.90
  17   3   4   21.80    8.90
  18  -4  -4   59.79   11.60
  16  -4  -4  155.08   13.90
 -16   4   4  163.58   13.10
  14  -4  -4    0.50    6.60
 -14  -4   4   14.30    7.10
 -14   4   4    0.00    6.20
  14   4  -4    7.40    6.20
 -12  -4   4   -1.30    6.20
  12  -4  -4    8.20    6.50
  12   4  -4    5.00    5.20
  12   4  -4    1.40    5.30
 -12   4   4   16.50    5.70
  10  -4  -4   16.20    6.60
 -10  -4   4   17.60    7.50
  10   4  -4   14.30    4.70
 -10   4   4   12.20    5.10
  10   4  -4    4.80    5.00
   8  -4  -4  229.18   12.50
  -8  -4   4  253.37   12.70
  -8   4   4  242.48   11.20
   8   4  -4  266.07   10.00
   8   4  -4  266.37   11.40
  -6  -4   4 2413.26   51.49
   6  -4  -4 2441.16   50.69
   6   4  -4 2495.95   49.30
  -6   4   4 2415.66   49.80
   6   4  -4 2464.15   47.00
   4  -4  -4  652.73   14.90
  -4  -4   4  632.94   18.70
   4  -4  -4  620.84   17.90
   4   4  -4  646.84   16.90
   4   4  -4  610.34   14.10
  -4   4   4  622.74   17.10
   2  -4  -4  346.47   12.00
  -2  -4   4  364.96   13.30
   2  -4  -4  347.27   10.80
   2   4  -4  332.77    8.40
   2   4  -4  360.16   11.50
  -2   4   4  322.87   11.50
   0  -4   4  118.19    8.30
   0  -4  -4  122.19    7.30
   0  -4  -4  125.69    7.30
   0   4   4  126.69    7.70
   0   4  -4  122.79    6.90
   0   4  -4  128.39    4.50
  -2  -4  -4  226.98    8.60
  -2  -4  -4  202.98    9.90
   2  -4   4  203.88   10.00
  -2   4  -4  217.88    8.70
  -2   4  -4  219.78    6.60
   2   4   4  210.58    9.80
   4  -4   4  253.07   11.10
   4  -4   4  236.48   10.90
  -4  -4  -4  260.37    8.50
  -4  -4  -4  229.88   11.40
  -4   4  -4  250.97    7.80
  -4   4  -4  237.88    9.60
   4   4   4  242.08   11.50
  -6  -4  -4   61.29    8.10
   6  -4   4   78.09    7.10
   6  -4   4   65.49    6.80
   6  -4   4   79.09    8.40
  -6   4  -4   82.19    6.50
   6   4   4   81.19    7.50
  -6   4  -4   70.09    5.60
   6   4   4   76.09    3.90
   8  -4   4  694.03   19.90
  -8  -4  -4  684.83   22.40
   8  -4   4  691.63   19.50
   8  -4   4  709.63   20.50
   8   4   4  697.43   21.30
  -8   4  -4  698.03   18.40
  -8   4  -4  713.53   19.60
  -8   4  -4  733.73   18.40
  10  -4   4    8.00    6.10
 -10  -4  -4   15.00    8.60
  10  -4   4   11.10    5.80
  10  -4   4   15.00    6.20
  10   4   4    3.80    5.30
 -10   4  -4   17.50    4.80
 -10   4  -4   16.20    5.30
 -10   4  -4   13.10    4.80
  12  -4   4    0.00    3.10
  12  -4   4    6.10    5.90
 -12  -4  -4   -7.80    7.20
  12   4   4   -2.80    5.90
 -12   4  -4   -3.00    4.70
 -12   4  -4    6.70    4.70
 -12   4  -4    2.00    4.80
  14  -4   4   50.69    8.60
 -14  -4  -4   72.69   11.60
 -14   4  -4   60.69    8.30
  14   4   4   52.79   10.30
  16  -4   4  168.58   15.00
 -16  -4  -4  123.69   14.50
 -16   4  -4  182.58   13.20
  17  -5  -4   13.90   14.00
  15  -5  -4   23.00    9.30
 -15  -5   4   30.90   10.50
 -15   5   4   32.40    8.00
  13  -5  -4   11.50    7.20
 -13  -5   4    1.60    7.20
 -13   5   4   -1.00    5.80
  11  -5  -4   81.09    9.80
 -11  -5   4  109.69   11.50
  11   5  -4  111.89    9.20
 -11   5   4  103.59   10.00
   9  -5  -4   39.30    7.80
  -9  -5   4   56.19    9.30
  -9   5   4   46.10    6.70
   9   5  -4   55.89    6.70
   7  -5  -4  670.43   21.20
  -7  -5   4  691.03   22.20
   7   5  -4  709.63   19.80
   7   5  -4  698.83   18.00
  -7   5   4  658.13   19.90
  -5  -5   4   22.00    6.90
   5  -5  -4   16.60    6.00
  -5   5   4   17.00    4.80
   5   5  -4   28.40    5.10
   5   5  -4   31.20    4.00
  -3  -5   4  300.17   13.70
   3  -5  -4  300.07   12.80
   3  -5  -4  317.97   10.90
  -3   5   4  314.17   12.30
   3   5  -4  293.17    9.00
   3   5  -4  299.27   11.60
  -1  -5   4   30.10    5.70
   1  -5  -4   24.80    5.30
   1   5  -4   31.70    4.90
   1   5  -4   25.20    3.00
  -1   5   4   25.90    4.90
  -1  -5  -4   29.70    5.00
   1  -5   4   33.50    6.50
  -1  -5  -4   38.00    6.60
   1   5   4   24.60    5.10
  -1   5  -4   29.10    3.10
  -1   5  -4   24.60    4.50
  -3  -5  -4  229.48    9.80
  -3  -5  -4  230.38   12.00
   3  -5   4  213.48   11.20
   3  -5   4  220.58   11.40
   3   5   4  226.08   11.50
  -3   5  -4  233.18   10.00
  -3   5  -4  228.38    8.00
   5  -5   4  182.78   11.70
  -5  -5  -4  165.88    8.30
  -5  -5  -4  167.38   11.60
   5  -5   4  181.48   10.90
   5   5   4  173.48    7.00
  -5   5  -4  178.38    7.70
   5   5   4  189.08   11.30
  -5   5  -4  180.68    9.80
  -7  -5  -4   34.90    8.50
   7  -5   4   20.80    7.00
   7  -5   4   45.20    7.80
   7   5   4   32.60    6.80
  -7   5  -4   40.60    6.20
  -7   5  -4   39.90    4.90
   9  -5   4   28.60    6.80
   9  -5   4   26.80    6.50
   9  -5   4   38.90    7.30
  -9  -5  -4   24.70    8.60
  -9   5  -4   24.40    4.90
  -9   5  -4   29.20    5.50
  -9   5  -4   32.90    5.60
   9   5   4   33.30    7.10
  11  -5   4   19.30    7.50
  11  -5   4   13.60    6.20
 -11  -5  -4   21.70    8.80
 -11   5  -4   31.10    6.20
 -11   5  -4   20.30    6.00
 -11   5  -4   19.50    5.10
  11   5   4   26.20    7.50
  13  -5   4  148.99   14.10
  13  -5   4  126.79   11.70
 -13  -5  -4  114.29   13.70
 -13   5  -4  153.18   10.70
 -13   5  -4  145.09   11.70
  13   5   4  153.28   14.20
  15  -5   4  109.99   11.70
 -15  -5  -4   98.79   13.80
 -15   5  -4  145.99   12.20
  15   5   4   89.29   11.60
 -14  -6   4   35.70   10.20
  14  -6  -4   58.49   10.40
 -14   6   4   54.69   10.00
  12  -6  -4   29.10    8.50
 -12  -6   4   27.60    9.10
 -12   6   4   17.80    6.90
 -10  -6   4   42.00    9.40
  10  -6  -4   54.79    9.70
  10   6  -4   43.20    7.30
 -10   6   4   40.20    8.10
   8  -6  -4    1.80    6.40
  -8  -6   4   13.40    7.80
   8   6  -4    6.20    5.30
  -8   6   4    7.20    5.60
   6  -6  -4   67.79    8.70
  -6  -6   4   70.79   10.10
   6   6  -4   92.09    8.50
  -6   6   4   65.49    7.40
  -4  -6   4  137.59   11.80
   4  -6  -4  159.38   11.60
  -4   6   4  147.59   10.00
   4   6  -4  160.68    9.80
   2  -6  -4   34.80    6.70
  -2  -6   4   44.60    8.50
   2  -6  -4   31.20    5.60
  -2   6   4   37.50    6.10
   2   6  -4   23.20    5.30
   0  -6  -4   30.00    6.50
   0  -6  -4   22.80    6.70
   0  -6   4   28.00    7.50
   0   6   4   32.60    6.10
   0   6  -4   23.00    5.30
  -2  -6  -4   33.20    7.90
  -2  -6  -4   31.10    6.20
   2  -6   4   48.00    8.20
   2   6   4   40.20    6.60
  -2   6  -4   37.70    5.90
  -2   6  -4   37.30    6.60
   4  -6   4  139.79   11.70
  -4  -6  -4  139.59   12.50
  -4  -6  -4  111.09    9.00
   4  -6   4  129.39   10.90
  -4   6  -4  124.59    7.00
  -4   6  -4  118.49    8.90
   4   6   4  133.09   10.90
   4   6   4  150.68    7.60
  -6  -6  -4    8.30    7.20
   6  -6   4   17.80    6.80
   6  -6   4   16.20    6.80
   6   6   4   14.80    6.40
  -6   6  -4   12.60    5.30
  -6   6  -4    8.40    3.80
  -8  -6  -4  161.28   13.50
   8  -6   4  161.38   12.40
   8  -6   4  175.48   12.60
  -8   6  -4  161.18    9.50
   8   6   4  187.88   14.40
  -8   6  -4  179.68   10.70
 -10  -6  -4  119.59   13.10
  10  -6   4  138.59   12.30
  10   6   4   93.09   10.40
 -10   6  -4  137.39    9.30
 -10   6  -4  140.69   10.10
 -10   6  -4  122.69   10.00
 -12  -6  -4   22.00    9.70
  12  -6   4   44.20    9.50
  12   6   4   35.20    8.60
 -12   6  -4   46.40    8.00
 -12   6  -4   45.00    7.40
 -14  -6  -4    1.40   10.50
  14   6   4   -8.90    7.40
 -14   6  -4    8.20    7.10
 -16   6  -4   -0.60    7.40
  13  -7  -4   11.00    8.80
 -13  -7   4   21.90   11.40
 -13   7   4    3.60    7.60
 -11  -7   4   22.10    9.40
  11  -7  -4   12.80    8.00
 -11   7   4   20.10    8.20
   9  -7  -4   32.10    8.60
  -9  -7   4   48.20   10.40
   9   7  -4   26.30    6.60
  -9   7   4   41.60    8.30
  -7  -7   4    9.80    8.10
   7  -7  -4    3.40    6.70
  -7   7   4    5.60    5.70
   7   7  -4   -3.20    5.80
  -5  -7   4   75.59   11.10
   5  -7  -4   48.80    8.60
  -5   7   4   63.09    8.00
   5   7  -4   85.99    9.00
   3  -7  -4  173.28   13.60
  -3  -7   4  162.28   13.40
  -3   7   4  162.58   11.20
   3   7  -4  159.48   10.80
   1  -7  -4   30.40    6.50
  -1  -7   4   28.20    8.60
   1  -7  -4   26.80    7.10
   1   7  -4   31.10    6.80
  -1   7   4   20.60    6.30
  -1  -7  -4   82.79   10.00
  -1  -7  -4   73.79    8.80
   1  -7   4   76.89   10.40
  -1   7  -4   68.59    7.70
   1   7   4   66.99    8.30
  -3  -7  -4  137.69   10.20
  -3  -7  -4  132.19   11.90
   3  -7   4  147.79   12.20
   3   7   4  136.19   11.80
  -3   7  -4  161.98   10.60
   5  -7   4  147.29   12.40
   5  -7   4  146.69   12.00
  -5  -7  -4  135.19   12.70
  -5   7  -4  154.78   10.70
   5   7   4  144.69   13.90
   7  -7   4  268.57   15.20
   7  -7   4  279.97   15.70
  -7  -7  -4  267.77   16.40
  -7   7  -4  258.17   13.20
   7   7   4  261.67   15.70
   9  -7   4  108.69   12.00
   9  -7   4  124.19   14.70
  -9  -7  -4  111.99   13.50
  -9   7  -4  128.49   11.90
   9   7   4  115.89   12.10
 -11  -7  -4   78.49   12.70
  11  -7   4   77.29   10.50
 -11   7  -4   60.99    8.40
  11   7   4   82.39   11.80
  13  -7   4    1.80    8.00
 -13   7  -4    7.50    6.70
  13   7   4   -3.60    7.90
  10  -8  -4   46.70   10.40
 -10  -8   4   65.09   13.50
 -10   8   4   56.79   10.10
   8  -8  -4   55.89   10.00
  -8  -8   4   48.30   11.30
   8   8  -4   53.69    8.60
  -8   8   4   60.09    8.90
  -6  -8   4    7.80    8.50
   6  -8  -4    7.20    7.50
  -6   8   4    7.00    7.00
   6   8  -4    6.90    6.20
   4  -8  -4   27.80    8.20
  -4  -8   4   30.60    9.80
   4   8  -4   26.30    7.00
  -4   8   4   28.00    7.50
  -2  -8   4   28.00   10.20
   2  -8  -4   31.80    8.00
  -2   8   4   38.60    7.70
   2   8  -4   35.90    8.10
   0  -8  -4   15.70    7.70
   0  -8   4   19.00    8.70
   0  -8  -4   10.80    7.60
   0   8  -4   13.70    6.50
   0   8   4   13.40    6.70
   0   8   4   20.80    5.90
   2  -8   4   45.10   10.20
  -2  -8  -4   42.20    8.20
  -2  -8  -4   39.70    9.30
  -2   8  -4   42.20    7.70
   2   8   4   32.90    6.10
   2   8   4   14.00    8.30
   4  -8   4   14.10    7.70
  -4  -8  -4   21.00    9.20
   4   8   4    6.60    7.30
  -4   8  -4   21.70    6.90
   6  -8   4   43.60    9.30
  -6  -8  -4   35.60    9.70
   6  -8   4   52.19    9.80
  -6   8  -4   46.80    7.90
   6   8   4   37.70    8.90
  -8  -8  -4   14.70    9.10
   8  -8   4   11.40    9.10
   8   8   4    5.80    7.90
  -8   8  -4    9.40    7.40
 -10  -8  -4   32.20   10.70
  10  -8   4   18.80    9.00
  10   8   4   28.90    9.70
 -10   8  -4   31.80    8.60
   7  -9  -4    9.50    9.80
  -7  -9   4   23.90   12.20
  -7   9   4   13.40    7.30
   7   9  -4    5.60    7.20
  -5  -9   4   29.70   10.80
   5  -9  -4   22.60    9.30
  -5   9   4   27.70    8.60
   5   9  -4   30.30    8.10
   3  -9  -4   -0.20    7.60
  -3  -9   4    2.10   10.20
   3   9  -4   13.00    8.00
  -3   9   4   13.80    6.40
  -3   9   4    4.90    7.80
  -1  -9   4   17.90    9.80
   1  -9  -4   16.20    8.30
   1   9  -4   21.40    7.60
  -1   9   4   -5.50    6.90
  -1   9   4   23.40    6.70
   1  -9   4   -1.50    9.30
  -1  -9  -4    1.40    7.20
  -1  -9  -4    5.20    7.90
  -1   9  -4    0.80    6.70
   1   9   4    3.60    5.60
   1   9   4  -14.00    6.90
  -3  -9  -4   13.00    9.40
   3  -9   4   19.30    8.80
   3   9   4    7.30    8.20
  -3   9  -4    8.10    7.10
   5  -9   4   13.50    9.90
  -5  -9  -4   13.60    8.90
   5   9   4   13.20    8.60
  -5   9  -4   20.80    7.70
  -7  -9  -4   12.40   10.80
  -7   9  -4    8.40   11.30
   7   9   4    7.00    8.70
   2 -10  -4   29.40   15.60
  -2  10   4   28.70   11.60
   0 -10  -4   22.70    9.70
   0  10   4    4.70   10.00
   0  10   4   36.70    8.10
   2 -10   4    9.10   15.40
  -2 -10  -4   17.30   11.30
   2  10   4    2.50   14.80
   4 -10   4   23.00   12.00
  18   0  -5   -7.90    7.90
 -18   0   5   -3.70    6.50
  16   0  -5  -15.30    5.90
 -16   0   5   -5.70    5.30
  16   0  -5  -11.40    6.50
  14   0  -5    5.30    5.80
 -14   0   5   11.80    4.90
  14   0  -5    2.10    5.50
  12   0  -5    2.10    5.50
 -12   0   5    1.60    3.90
  12   0  -5   -0.20    4.90
  10   0  -5   -4.60    3.80
  10   0  -5   -7.10    4.80
 -10   0   5   -3.60    3.00
   8   0  -5    2.10    3.70
  -8   0   5    1.00    2.90
   8   0  -5   -5.40    3.40
  -8   0   5   -1.00    2.40
   6   0  -5   -3.50    3.10
  -6   0   5    1.30    2.40
  -6   0   5    0.50    1.00
   6   0  -5   -0.20    2.60
  -4   0   5    0.70    2.10
   4   0  -5    1.70    3.50
  -4   0   5    1.90    3.00
   2   0  -5    3.80    3.70
  -2   0   5   -0.30    2.00
  -2   0   5   -0.30    3.00
   0   0   5    0.30    2.00
   0   0  -5    5.20    2.60
   0   0  -5   -1.00    2.80
   0   0   5   -1.00    3.50
   2   0   5   -0.80    2.50
   2   0   5    1.70    4.10
  -2   0  -5   -1.30    3.50
  -2   0  -5    1.20    2.40
  -4   0  -5    3.40    3.80
  -4   0  -5   -2.70    1.80
   4   0   5    1.30    2.70
  -6   0  -5   -2.40    3.30
   6   0   5   -0.90    3.30
  -8   0  -5    0.20    1.30
  -8   0  -5    5.50    4.20
   8   0   5   -1.60    3.60
  10   0   5    0.30    4.60
 -10   0  -5    0.10    4.70
  12   0   5   -5.70    5.10
 -12   0  -5   -0.50    6.00
  14   0   5    3.50    6.90
 -14   0  -5   -4.50    6.40
 -16   0  -5   -9.40    7.00
  16   0   5    8.90    7.40
  18   0   5  -11.80    7.40
 -19  -1   5    9.30    6.60
  19   1  -5    2.80    9.20
  17  -1  -5   46.40    8.50
 -17  -1   5   55.29    8.00
  17  -1  -5   76.59   11.20
  17   1  -5   67.19   10.40
 -17   1   5   67.89    9.20
  15  -1  -5  160.88   13.20
  15  -1  -5  174.88   13.20
  15   1  -5  173.78   13.80
  15   1  -5  164.48   11.40
  13  -1  -5  148.99   11.10
  13  -1  -5  149.49   11.60
  13   1  -5  130.79   10.60
  13   1  -5  154.18   11.50
 -13   1   5  144.29    9.80
  11  -1  -5  216.18   11.70
  11  -1  -5  223.78   11.90
  11   1  -5  207.28   11.50
  11   1  -5  225.18   11.10
 -11   1   5  228.78   10.50
   9  -1  -5  171.88   10.60
  -9  -1   5  179.98    8.10
   9  -1  -5  181.08   10.60
   9   1  -5  165.58    9.10
   9   1  -5  176.28    9.40
  -9   1   5  162.38    8.80
   7  -1  -5  341.67    6.90
   7  -1  -5  337.77    7.00
  -7  -1   5  366.06   10.10
  -7  -1   5  371.86   10.80
   7  -1  -5  374.56   12.50
   7   1  -5  353.96   11.90
  -7   1   5  371.56   11.40
   7   1  -5  365.06   10.90
  -5  -1   5  145.79    5.60
   5  -1  -5  144.99    8.00
   5  -1  -5  149.69    4.50
  -5  -1   5  149.79    7.10
   5   1  -5  149.39    6.00
   5   1  -5  142.89    7.50
  -5   1   5  146.49    7.00
  -3  -1   5  653.13   16.00
  -3  -1   5  653.93   13.10
   3  -1  -5  649.54   16.30
   3  -1  -5  646.24   14.10
  -3   1   5  646.54   15.00
   3   1  -5  639.94   15.80
   1  -1  -5  301.77    9.30
  -1  -1   5  296.57    6.50
  -1  -1   5  281.07    9.90
  -1   1   5  280.87    8.50
   1   1  -5  284.17    9.10
  -1  -1  -5  490.55   13.10
  -1  -1  -5  506.75   11.90
   1  -1   5  487.35   10.50
   1  -1   5  469.95   13.80
  -1   1  -5  484.25   12.10
   1   1   5  470.45   12.30
  -3  -1  -5  133.49    5.10
   3  -1   5  123.79    8.10
  -3  -1  -5  130.59    7.50
   3  -1   5  129.39    6.10
  -3   1  -5  131.69    5.60
   3   1   5  148.49    7.20
  -3   1  -5  123.89    7.40
   5  -1   5 1063.89   24.70
  -5  -1  -5 1005.80   19.00
  -5  -1  -5 1030.60   24.70
  -5   1  -5 1039.10   24.30
   5   1   5 1057.59   18.90
   5   1   5 1046.50   23.80
  -5   1  -5 1037.80   20.90
  -7  -1  -5  196.38    9.80
   7  -1   5  201.98    9.20
   7   1   5  173.28    9.00
  -7   1  -5  193.38    9.20
  -7   1  -5  197.98    6.20
   9  -1   5  304.57   12.30
  -9  -1  -5  293.67   12.90
   9   1   5  318.47   13.00
  -9   1  -5  301.17   12.30
  -9   1  -5  300.77    8.20
 -11  -1  -5   90.39    9.60
  11  -1   5   96.39    9.70
  11   1   5   83.59    8.90
 -11   1  -5   97.59    9.50
 -13  -1  -5   48.10    8.40
  13  -1   5   41.70    7.50
  13   1   5   38.90    7.50
 -13   1  -5   50.89    8.10
  15  -1   5   57.49    8.90
 -15  -1  -5   69.79   11.10
  15   1   5   73.59   10.40
 -15   1  -5   61.19    8.50
 -17  -1  -5   79.89   12.10
  17  -1   5   92.39   11.20
  17   1   5   95.49   11.60
  18  -2  -5    0.80    8.60
  18  -2  -5    9.20    8.20
 -18   2   5   22.40    7.70
  18   2  -5    7.20    7.70
  16  -2  -5   51.69    9.30
  16  -2  -5   31.70    7.90
 -16   2   5   30.80    7.00
  16   2  -5   32.70    8.30
  14  -2  -5   12.60    6.90
  14  -2  -5    8.50    6.40
 -14   2   5    2.50    5.40
  14   2  -5    7.60    6.40
  14   2  -5   16.30    6.70
  12  -2  -5  191.38   12.10
  12  -2  -5  159.18   12.00
 -12   2   5  197.98   10.80
  12   2  -5  201.48   11.60
  12   2  -5  190.68   10.80
 -10  -2   5  132.79    8.70
  10  -2  -5  118.59   10.90
  10  -2  -5  137.59   10.20
  10   2  -5  123.39    8.90
 -10   2   5  135.39    8.70
  10   2  -5  131.49    8.30
  -8  -2   5  261.87   10.60
   8  -2  -5  258.17   11.70
   8   2  -5  262.37    9.90
  -8   2   5  254.97   10.60
   8   2  -5  258.97   10.60
   6  -2  -5  464.35   14.60
  -6  -2   5  462.85   14.10
  -6   2   5  479.95   13.60
   6   2  -5  497.75   14.00
   6   2  -5  488.45   12.10
  -4  -2   5  127.39    8.00
   4  -2  -5  128.59    4.60
  -4  -2   5  134.19    4.30
   4  -2  -5  142.79    8.20
   4   2  -5  134.69    4.70
  -4   2   5  127.39    6.80
   4   2  -5  133.69    7.20
   2  -2  -5 1199.58   24.80
   2  -2  -5 1257.57   26.50
  -2  -2   5 1242.38   27.20
  -2   2   5 1239.48   26.10
   2   2  -5 1235.98   26.20
   0  -2  -5  227.98    8.10
   0  -2  -5  230.78    8.20
   0  -2   5  213.48    9.60
   0   2  -5  230.98    8.30
   0   2   5  244.98    9.30
   2  -2   5  523.75   15.30
  -2  -2  -5  510.45   12.30
   2  -2   5  541.95   11.50
  -2  -2  -5  526.85   14.70
  -2   2  -5  510.95   13.00
   2   2   5  543.15   14.40
  -4  -2  -5  560.94   11.90
  -4  -2  -5  563.44   16.30
   4  -2   5  584.54   13.70
   4  -2   5  568.44   16.40
  -4   2  -5  587.74   13.90
   4   2   5  578.64   15.80
  -6  -2  -5  164.78    9.40
   6  -2   5  175.18    9.30
  -6   2  -5  167.98    6.60
  -6   2  -5  166.68    8.60
   6   2   5  163.18    8.90
   8  -2   5  201.18   10.10
  -8  -2  -5  194.08   11.10
   8  -2   5  177.58   10.10
  -8   2  -5  192.08    7.40
   8   2   5  177.58   10.10
  -8   2  -5  204.88    9.80
  10  -2   5  160.78    8.10
 -10  -2  -5  139.39   12.00
  10  -2   5  167.58   10.60
  10   2   5  146.59   11.00
 -10   2  -5  171.08    7.30
 -10   2  -5  151.18    9.60
  12  -2   5   63.59    8.00
 -12  -2  -5   98.89   11.60
  12   2   5   77.79    9.00
 -12   2  -5   92.59    9.50
 -14  -2  -5  125.79   13.60
  14  -2   5  100.59   10.60
 -14   2  -5   97.49   10.20
  14   2   5   92.19   10.30
  16  -2   5   10.30    7.40
 -16  -2  -5    2.80    8.80
  16   2   5   15.30    7.90
  18  -2   5   51.99   11.40
 -18  -2  -5   13.80   10.70
  17  -3  -5    1.50    8.40
 -17   3   5    9.20    7.00
  15  -3  -5   -6.80    7.00
 -15   3   5   -6.10    5.50
  15   3  -5   -5.90    6.10
  15   3  -5   -9.70    5.90
  13  -3  -5    5.30    6.50
  13   3  -5   15.90    5.70
 -13   3   5   21.30    6.40
  13   3  -5    7.00    5.50
  11  -3  -5   87.29    9.10
 -11  -3   5   81.09    8.90
  11   3  -5   73.49    7.70
 -11   3   5   75.19    7.50
  11   3  -5   66.49    6.70
   9  -3  -5  111.69    9.90
  -9  -3   5  110.29    8.90
   9   3  -5  112.29    9.30
   9   3  -5  108.49    7.50
  -9   3   5  100.49    8.20
  -7  -3   5  192.58   10.00
   7  -3  -5  181.98   10.40
   7   3  -5  185.08    9.30
   7   3  -5  187.48    7.60
  -7   3   5  183.98    9.20
  -5  -3   5  207.98   10.50
   5  -3  -5  203.68   10.00
   5  -3  -5  207.88    5.60
  -5   3   5  199.38    9.00
   5   3  -5  204.68    6.40
   5   3  -5  196.68    8.90
  -3  -3   5  274.77   11.10
   3  -3  -5  263.87    8.10
  -3  -3   5  259.67    5.60
   3  -3  -5  279.57   10.40
  -3   3   5  265.27    9.70
   3   3  -5  249.18    9.50
   3   3  -5  248.68    5.60
   1  -3  -5  168.48    8.40
   1  -3  -5  169.98    7.50
  -1  -3   5  161.08    8.90
   1   3  -5  157.68    7.60
  -1   3   5  178.78    8.10
   1  -3   5   28.70    5.30
  -1  -3  -5   35.60    5.40
  -1  -3  -5   32.30    4.10
   1   3   5   29.90    4.40
  -1   3  -5   29.00    4.00
  -1   3  -5   27.70    1.90
  -3  -3  -5   28.10    3.40
  -3  -3  -5   43.20    5.80
   3  -3   5   30.90    3.00
   3  -3   5   37.10    6.00
   3   3   5   40.10    5.10
  -3   3  -5   30.90    3.10
  -3   3  -5   28.90    4.20
  -5  -3  -5   79.29    7.90
   5  -3   5   81.59    6.10
   5  -3   5   78.49    7.60
  -5  -3  -5   75.19    4.00
   5   3   5   81.19    7.60
  -5   3  -5   84.59    5.70
   7  -3   5  230.78   10.00
  -7  -3  -5  223.08   12.10
   7  -3   5  230.48   11.40
  -7   3  -5  224.98    8.80
  -7   3  -5  237.28   10.60
   7   3   5  204.98   11.30
  -9  -3  -5  245.78   13.70
   9  -3   5  247.38   12.10
   9  -3   5  242.58   10.60
   9  -3   5  247.38   12.30
  -9   3  -5  235.88    9.40
  -9   3  -5  212.88   10.90
   9   3   5  223.68   12.60
 -11  -3  -5   43.20    9.90
  11  -3   5   48.90    6.40
  11  -3   5   44.20    7.50
  11   3   5   27.90    7.00
 -11   3  -5   35.30    6.80
 -11   3  -5   47.90    5.30
  13  -3   5    3.60    6.00
 -13  -3  -5   -5.00    7.80
 -13   3  -5    7.30    5.70
  13   3   5   -2.70    6.20
  15  -3   5   12.90    7.30
 -15  -3  -5    3.90    9.20
  15   3   5    8.30    8.40
 -17  -3  -5  -14.60    9.20
  17  -3   5   -0.20    7.60
  17   3   5    5.10    9.50
  16  -4  -5   89.39   12.00
 -16   4   5  112.29   11.60
  14  -4  -5   28.10    8.30
  14   4  -5   11.90    6.10
 -14   4   5   31.20    7.10
  12  -4  -5   28.90    7.60
 -12  -4   5   30.10    8.20
  12   4  -5   30.90    6.90
 -12   4   5   22.70    6.30
 -10  -4   5   10.80    6.60
  10  -4  -5   20.90    6.90
  10   4  -5   18.40    5.50
 -10   4   5   15.60    5.50
   8  -4  -5  347.67   15.00
  -8  -4   5  379.36   16.00
  -8   4   5  378.16   14.00
   8   4  -5  366.56   13.60
   8   4  -5  361.86   11.90
   6  -4  -5  355.16   14.00
  -6  -4   5  324.77   13.90
   6   4  -5  323.37    9.70
   6   4  -5  343.17   12.50
  -6   4   5  332.27   12.70
   4  -4  -5  446.56   15.00
   4  -4  -5  470.05   12.00
  -4  -4   5  444.66   15.80
   4   4  -5  459.45   14.10
  -4   4   5  443.46   14.40
   4   4  -5  442.66   10.30
   2  -4  -5  975.10   23.20
  -2  -4   5  944.91   24.70
   2  -4  -5  968.10   21.80
   2   4  -5  904.11   17.80
  -2   4   5  957.20   23.10
   2   4  -5  951.70   22.60
   0  -4   5   27.50    5.70
   0  -4  -5   24.40    4.40
   0  -4  -5   22.70    4.50
   0   4  -5   19.20    1.70
   0   4  -5   27.50    4.40
   0   4   5   24.50    4.70
   2  -4   5   13.10    5.30
  -2  -4  -5   16.80    5.70
  -2  -4  -5    9.80    3.70
  -2   4  -5   10.80    3.50
  -2   4  -5   10.50    2.00
   2   4   5   10.50    4.40
  -4  -4  -5  137.49    6.70
   4  -4   5  144.59    9.70
  -4  -4  -5  142.99   10.00
  -4   4  -5  144.59    6.00
   4   4   5  139.79    9.70
  -4   4  -5  164.58    8.00
  -6  -4  -5  486.15   18.00
   6  -4   5  501.15   15.60
   6  -4   5  501.45   17.10
   6  -4   5  481.05   14.40
   6   4   5  486.95   17.00
  -6   4  -5  522.15   13.40
  -6   4  -5  498.65   14.40
   8  -4   5  141.99    9.40
  -8  -4  -5  135.09   12.00
   8  -4   5  142.39    9.10
   8  -4   5  143.49   10.50
  -8   4  -5  144.79    8.20
   8   4   5  135.39   11.00
  -8   4  -5  120.79    9.00
  -8   4  -5  136.89    8.00
  10  -4   5  280.17   13.80
  10  -4   5  238.08   11.40
  10  -4   5  283.57   13.50
 -10  -4  -5  268.27   15.70
  10   4   5  260.97   14.40
 -10   4  -5  261.37   11.10
 -10   4  -5  253.27   12.20
 -10   4  -5  272.67   11.70
 -12  -4  -5   44.60   10.30
  12  -4   5   36.70    7.30
  12   4   5   51.49    8.70
 -12   4  -5   51.09    7.30
 -12   4  -5   40.70    6.10
  14  -4   5   31.20    7.80
 -14  -4  -5   24.10   10.30
  14   4   5   29.70    8.60
 -14   4  -5   22.30    6.30
 -16  -4  -5   13.50   11.20
  16  -4   5   14.10    9.00
  16   4   5    9.40    8.50
 -16   4  -5   12.30    7.40
  15  -5  -5   15.30    8.40
 -15   5   5   -2.90    7.20
  13  -5  -5   37.90    8.90
 -13  -5   5   29.10    8.70
  13   5  -5   32.30    7.50
 -13   5   5   46.90    8.70
  11  -5  -5   36.40    8.80
 -11  -5   5   40.10    8.80
  11   5  -5   39.20    7.20
 -11   5   5   44.30    7.50
  -9  -5   5   33.80    8.40
   9  -5  -5   38.80    7.90
  -9   5   5   25.80    6.10
   9   5  -5   31.40    6.00
  -7  -5   5  201.08   13.90
   7  -5  -5  180.48   12.40
   7   5  -5  184.78   10.60
  -7   5   5  181.28   10.90
  -5  -5   5   10.10    6.40
   5  -5  -5    8.10    5.80
   5   5  -5   20.50    5.60
  -5   5   5    6.00    4.40
   3  -5  -5   38.60    5.30
   3  -5  -5   34.80    6.50
  -3  -5   5   35.50    7.30
   3   5  -5   36.90    5.50
  -3   5   5   36.70    5.70
   1  -5  -5  172.98    9.30
   1  -5  -5  186.58   10.90
  -1  -5   5  160.18   10.80
   1   5  -5  171.88    9.20
  -1   5   5  173.88   10.00
  -1  -5  -5  106.99    8.60
   1  -5   5   77.09    8.70
  -1  -5  -5  113.09    8.80
   1   5   5  107.59    8.90
  -1   5  -5   94.69    7.60
  -3  -5  -5  498.65   17.30
  -3  -5  -5  493.15   14.50
   3  -5   5  477.75   17.60
  -3   5  -5  448.06   14.70
   3   5   5  481.25   16.90
  -3   5  -5  503.85   12.90
   5  -5   5  218.28   12.50
  -5  -5  -5  211.58   12.90
  -5   5  -5  215.18    8.30
   5   5   5  224.78   12.80
  -5   5  -5  218.98   10.30
   7  -5   5  122.89   10.40
  -7  -5  -5  135.79   12.30
   7  -5   5  136.59   10.40
  -7   5  -5  128.79    8.80
   7   5   5  130.09   11.20
  -7   5  -5  124.99    7.90
   9  -5   5   34.50    7.70
   9  -5   5   24.50    5.80
   9  -5   5   24.60    7.40
  -9  -5  -5   16.70    8.40
  -9   5  -5   29.80    6.10
  -9   5  -5   16.80    4.60
  -9   5  -5   19.20    5.60
   9   5   5   26.80    7.10
  11  -5   5    7.20    6.40
  11  -5   5    4.30    5.80
 -11  -5  -5    6.90    8.60
  11  -5   5   -0.90    6.20
  11   5   5    2.90    6.40
 -11   5  -5    1.90    4.90
 -11   5  -5    7.20    5.00
 -11   5  -5    9.20    5.30
 -13  -5  -5   12.70    9.20
  13  -5   5    9.00    7.40
 -13   5  -5   12.40    6.20
  13   5   5   14.70    8.90
 -15  -5  -5   32.70   11.40
  15  -5   5   41.80    9.90
  15   5   5   44.10   10.10
 -15   5  -5   44.70    8.60
  14  -6  -5    8.90    8.30
 -14  -6   5    6.10    8.60
 -14   6   5   10.60    7.40
  12  -6  -5  224.88   15.60
  12   6  -5  207.48   13.00
 -12   6   5  234.68   14.40
 -10  -6   5   65.59   11.20
  10  -6  -5   53.69    9.50
  10   6  -5   49.60    8.00
 -10   6   5   57.79    8.50
  -8  -6   5  139.79   14.10
   8  -6  -5  107.59   10.90
   8   6  -5  129.39   10.20
  -8   6   5  138.79   11.00
   6  -6  -5  226.38   13.70
  -6  -6   5  216.08   14.40
  -6   6   5  229.68   12.40
   6   6  -5  243.98   12.30
  -4  -6   5   21.30    7.70
   4  -6  -5    9.90    6.30
   4   6  -5    3.80    5.10
  -4   6   5    9.80    5.30
  -2  -6   5   15.10    7.00
   2  -6  -5   25.40    6.50
   2  -6  -5   26.50    5.90
  -2   6   5   20.30    5.70
   2   6  -5   23.60    5.70
   0  -6  -5   23.30    6.00
   0  -6  -5   16.70    6.20
   0  -6   5   26.90    7.60
   0   6   5   23.40    6.00
   0   6  -5   12.90    5.10
  -2  -6  -5  213.48   12.50
   2  -6   5  235.78   13.30
  -2  -6  -5  239.08   11.80
  -2   6  -5  235.68   11.30
   2   6   5  219.48   12.70
   4  -6   5   89.49   10.80
  -4  -6  -5   87.19    8.20
  -4  -6  -5   78.09   10.50
   4   6   5   77.89    6.10
   4   6   5   77.79    9.00
  -4   6  -5   62.29    7.10
   6  -6   5  210.48   12.90
  -6  -6  -5  191.98   14.80
   6  -6   5  216.98   13.30
  -6   6  -5  200.68   11.10
   6   6   5  189.38   13.20
   8  -6   5   76.59    9.20
   8  -6   5  105.99   11.40
  -8  -6  -5   63.89   10.80
  -8   6  -5   90.99    8.40
   8   6   5   83.69   10.10
  10  -6   5  221.48   13.60
 -10  -6  -5  210.88   15.90
  10  -6   5  188.28   14.00
 -10   6  -5  214.28   11.80
 -10   6  -5  207.88   12.60
  10   6   5  194.78   15.70
 -12  -6  -5   -3.40    9.60
  12  -6   5   16.90    8.60
  12   6   5   12.50    8.80
 -12   6  -5   18.70    7.00
 -14  -6  -5  133.09   15.80
  14   6   5  116.69   13.10
 -13  -7   5   95.99   13.80
  11  -7  -5   -3.30    7.20
 -11  -7   5    4.00    8.90
 -11   7   5    0.20    6.70
  11   7  -5   -4.80    6.70
  -9  -7   5   39.00   10.30
   9  -7  -5   29.60    9.60
   9   7  -5   31.50    7.20
  -9   7   5   44.60    8.10
   7  -7  -5   36.50    8.60
  -7  -7   5   29.10    9.60
  -7   7   5   30.40    7.10
   7   7  -5   27.00    6.90
  -5  -7   5   16.20    8.10
   5  -7  -5   17.20    7.20
  -5   7   5   16.80    6.20
   5   7  -5   21.00    6.40
  -3  -7   5   33.00    9.00
   3  -7  -5   27.10    7.40
  -3   7   5   36.20    7.10
   3   7  -5   24.80    6.60
   1  -7  -5  222.28   14.00
  -1  -7   5  216.08   14.40
  -1   7   5  193.68   12.80
   1   7  -5  205.58   12.00
   1  -7   5  102.39   11.30
  -1  -7  -5   82.39    8.90
  -1  -7  -5   77.49   10.00
   1   7   5   91.99    9.60
  -1   7  -5   67.39    8.00
   3  -7   5   67.29    9.80
  -3  -7  -5   75.89    9.90
  -3  -7  -5   50.69    7.30
   3   7   5   69.89    9.50
  -3   7  -5   61.79    7.80
   3   7   5   62.49    6.30
  -5  -7  -5   20.30    8.00
   5  -7   5   14.80    7.70
  -5   7  -5   14.90    6.00
   5   7   5    6.40    7.00
   7  -7   5   17.90    7.60
  -7  -7  -5   26.80    8.90
   7  -7   5   18.60    7.80
  -7   7  -5   23.60    6.70
   7   7   5   27.20    8.30
  -9  -7  -5   45.20   10.90
   9  -7   5   45.10    9.70
   9  -7   5   36.70    8.90
  -9   7  -5   34.50    7.50
   9   7   5   45.30    9.30
 -11  -7  -5  116.29   14.30
  11  -7   5  110.29   12.70
 -11   7  -5  120.79   11.10
  11   7   5   87.19   11.50
 -13   7  -5   32.20   12.60
 -10  -8   5   -2.10    9.40
 -10   8   5   10.20    8.90
  10   8  -5  -13.30    7.30
  -8  -8   5   30.40   11.20
   8  -8  -5   19.90    8.80
   8   8  -5   11.20    8.20
  -8   8   5   21.60    8.20
   6  -8  -5  106.69   11.80
  -6  -8   5  122.29   14.10
  -6   8   5  134.89   12.40
   6   8  -5  134.99   12.10
   4  -8  -5   23.60    8.50
  -4  -8   5   21.80   10.40
   4   8  -5   17.20    7.80
  -4   8   5   22.40    7.20
   2  -8  -5   -9.60    7.30
  -2  -8   5   12.10    8.50
  -2   8   5    2.70    6.30
   2   8  -5    5.50    6.30
   0  -8  -5   35.90    8.40
   0  -8   5   38.80    9.80
   0  -8  -5   30.50    7.70
   0   8   5   26.70    7.70
   0   8  -5   41.80    7.90
  -2  -8  -5   13.00    7.20
   2  -8   5    7.60    8.10
  -2  -8  -5   18.20    7.50
   2   8   5   10.90    5.20
   2   8   5    2.00    7.00
  -2   8  -5   18.70    6.80
  -4  -8  -5   13.80    8.20
   4  -8   5   11.40    8.30
   4   8   5    2.40    7.50
  -4   8  -5   24.50    7.30
  -6  -8  -5    3.30    9.10
   6  -8   5   16.80    9.30
   6   8   5   -7.90    7.30
  -6   8  -5    1.60    6.40
   8  -8   5   22.60    9.60
  -8  -8  -5   25.50    9.90
  -8   8  -5   16.60    7.10
   8   8   5    8.80    8.40
  10  -8   5    7.90    8.90
 -10   8  -5   11.30    7.50
  10   8   5    1.50    8.20
   9   9  -5  -13.40   12.00
   7   9  -5   15.00    9.10
  -5  -9   5   10.80    9.90
   5  -9  -5    2.60    8.10
  -5   9   5   12.40    7.80
   5   9  -5    2.90    7.60
   3  -9  -5   32.20   10.20
  -3  -9   5   39.90   12.20
  -3   9   5   39.80    9.00
   3   9  -5   36.70    8.70
   1  -9  -5   24.70    9.60
  -1  -9   5   32.50   10.80
  -1   9   5   30.70    7.30
   1   9  -5   29.00    9.10
  -1   9   5   12.00    9.00
  -1  -9  -5    5.50   10.00
   1  -9   5   10.40    8.80
  -1  -9  -5   -0.20   12.60
   1   9   5   -6.70    7.70
  -1   9  -5   11.70    7.60
   3  -9   5   21.20   10.40
  -3  -9  -5   11.20    8.50
   3   9   5   -8.30    8.00
  -3   9  -5    5.60    7.50
   5  -9   5    6.70    8.70
  -5  -9  -5   18.50   10.30
  -5   9  -5   11.70    7.70
   5   9   5   -5.60    8.10
   7   9   5   11.10   13.60
  18   0  -6    2.50    8.40
 -18   0   6   -6.30    6.60
  16   0  -6    1.10    6.30
  16   0  -6    4.70    6.60
 -16   0   6    2.80    5.20
 -14   0   6  719.33   21.30
  14   0  -6  757.82   23.90
  14   0  -6  762.12   23.60
 -12   0   6  423.66   14.50
  12   0  -6  429.66   16.10
  12   0  -6  439.66   17.00
  10   0  -6   59.49    6.80
 -10   0   6   51.99    5.60
  10   0  -6   50.29    7.00
  -8   0   6  171.08    6.50
   8   0  -6  172.08    9.30
   8   0  -6  170.68    9.60
  -6   0   6  768.12   17.50
  -6   0   6  782.52   17.20
   6   0  -6  782.22   19.70
  -4   0   6 2324.37   43.60
  -4   0   6 2315.27   44.30
   4   0  -6 2300.47   45.80
  -2   0   6  882.61   18.40
  -2   0   6  893.21   20.30
   2   0  -6  890.11   20.30
   0   0  -6 1335.77   27.30
   0   0   6 1333.67   26.20
   0   0   6 1308.77   28.40
   0   0  -6 1338.37   28.30
   2   0   6  105.69    5.70
  -2   0  -6  107.39    5.50
   2   0   6  101.19    7.50
  -2   0  -6   85.09    6.60
  -4   0  -6    3.70    3.70
   4   0   6   -0.60    1.20
  -4   0  -6    7.60    2.20
  -6   0  -6   12.00    2.10
   6   0   6   19.40    4.10
  -6   0  -6   17.10    4.60
   8   0   6  104.89    8.20
  -8   0  -6   95.19    8.20
  10   0   6  908.91   24.40
 -10   0  -6  875.51   24.80
  12   0   6   14.60    6.30
 -12   0  -6   11.80    6.90
 -14   0  -6   11.00    7.40
  14   0   6    9.80    6.70
  16   0   6   21.20    7.90
 -16   0  -6   37.30    9.90
  18   0   6  -13.30   14.40
 -19  -1   6    0.50    7.90
  19   1  -6   -1.20    9.10
  17  -1  -6   67.79    9.80
 -17  -1   6   61.09    8.00
  17  -1  -6   73.19   11.10
  17   1  -6   60.59    9.20
 -17   1   6   84.09    9.90
  17   1  -6   92.59   11.20
 -15  -1   6    4.70    5.30
  15  -1  -6    2.60    7.10
  15  -1  -6    2.20    7.10
  15   1  -6    0.90    6.30
 -15   1   6   -0.60    5.70
  15   1  -6   -6.60    6.10
  13  -1  -6   27.70    6.90
 -13  -1   6   22.80    4.90
  13  -1  -6   32.00    7.30
  13   1  -6   24.30    6.00
  13   1  -6   18.90    6.40
 -13   1   6   21.80    5.40
  11  -1  -6  146.89   10.60
  11  -1  -6  144.29   10.70
 -11  -1   6   99.69    7.30
  11   1  -6  143.29   10.10
 -11   1   6  139.89    8.90
  11   1  -6  148.69   10.20
  -9  -1   6   83.69    6.30
  -9  -1   6   82.39    6.30
   9  -1  -6   70.49    7.30
   9   1  -6   69.59    6.40
  -9   1   6   90.59    6.90
   9   1  -6   81.69    8.00
  -7  -1   6  346.97   10.00
   7  -1  -6  337.57   12.60
  -7  -1   6  353.66   10.90
   7  -1  -6  328.57    8.20
  -7   1   6  366.46   11.20
   7   1  -6  361.76   10.90
   7   1  -6  343.07   12.40
  -5  -1   6  101.89    4.70
  -5  -1   6   97.49    6.30
   5  -1  -6  102.99    4.30
   5  -1  -6   87.79    7.20
  -5   1   6  105.69    5.80
   5   1  -6   95.39    6.90
  -3  -1   6  231.48    6.10
  -3  -1   6  232.88    9.20
   3  -1  -6  227.68    7.40
   3  -1  -6  227.48    9.20
   3   1  -6  229.98    9.00
  -3   1   6  200.98    7.40
  -1  -1   6    9.30    4.40
  -1  -1   6   11.40    1.80
   1  -1  -6   13.20    3.60
  -1   1   6    7.10    2.30
   1   1  -6    9.00    3.40
  -1  -1  -6   70.49    5.40
  -1  -1  -6   68.19    5.90
   1  -1   6   63.69    6.80
   1  -1   6   72.99    4.00
  -1   1  -6   78.09    5.70
   1   1   6   77.49    5.40
   3  -1   6 1459.35   28.80
  -3  -1  -6 1458.25   28.10
  -3  -1  -6 1434.26   31.50
   3  -1   6 1444.66   32.00
   3   1   6 1462.85   30.30
  -3   1  -6 1439.96   28.80
  -3   1  -6 1439.46   31.60
   5  -1   6   -0.50    4.10
   5  -1   6    4.00    3.00
  -5  -1  -6    6.10    4.00
   5   1   6    4.60    3.30
  -5   1  -6    2.10    2.30
  -5   1  -6    4.80    3.70
  -7  -1  -6  146.19    9.40
   7  -1   6  161.68    8.80
  -7   1  -6  155.58    9.60
  -7   1  -6  141.09    5.70
   7   1   6  151.48    9.50
  -9  -1  -6   77.59    8.60
   9  -1   6   56.09    6.50
  -9   1  -6   73.19    8.20
   9   1   6   58.99    7.10
  11  -1   6   52.29    7.70
 -11  -1  -6   54.19    8.50
  11   1   6   50.89    7.60
 -11   1  -6   41.20    7.30
 -13  -1  -6   60.29   10.00
  13  -1   6   56.79    8.80
  13   1   6   65.09    8.80
 -13   1  -6   62.39    9.20
  15  -1   6   -3.20    7.10
 -15  -1  -6   -0.70    7.40
 -15   1  -6    0.80    6.00
  15   1   6    6.90    7.10
 -17  -1  -6   75.99   12.70
  17  -1   6   45.40   10.00
  17   1   6   75.69   11.00
  18  -2  -6   23.60    9.20
  18  -2  -6    9.00    8.30
 -18   2   6    7.20    7.10
  16  -2  -6    1.20    6.90
  16  -2  -6   -0.70    7.20
 -16   2   6    0.90    5.90
  16   2  -6   -2.00    7.20
  14  -2  -6   22.60    7.10
  14  -2  -6   34.20    7.70
  14   2  -6   31.80    7.10
  14   2  -6   22.40    6.90
 -14   2   6   21.30    6.20
  12  -2  -6   10.30    6.60
  12   2  -6   17.70    6.60
  12   2  -6   12.70    4.90
 -12   2   6   15.00    5.40
  10  -2  -6  334.87   14.40
 -10  -2   6  320.17   12.80
 -10   2   6  300.87   12.30
  10   2  -6  330.87   13.40
  -8  -2   6  659.23   15.50
   8  -2  -6  654.03   19.40
  -8  -2   6  657.53   18.10
   8   2  -6  656.43   18.60
  -8   2   6  632.14   17.90
   8   2  -6  645.44   16.40
   6  -2  -6  704.63   19.40
  -6  -2   6  734.53   19.00
  -6  -2   6  723.53   15.40
   6   2  -6  705.73   15.90
   6   2  -6  695.23   18.60
  -6   2   6  695.13   17.90
  -4  -2   6   36.90    2.50
   4  -2  -6   30.20    5.00
  -4  -2   6   36.80    5.20
   4  -2  -6   36.30    3.40
   4   2  -6   41.30    4.90
  -4   2   6   31.30    4.10
  -2  -2   6  141.09    8.10
   2  -2  -6  149.88    6.40
   2  -2  -6  143.19    7.70
  -2   2   6  147.29    7.10
   2   2  -6  142.59    7.40
   0  -2  -6   33.50    4.30
   0  -2   6   18.00    4.90
   0   2   6   24.90    3.90
   0   2  -6   15.30    3.70
  -2  -2  -6  218.98    9.40
  -2  -2  -6  228.58    7.50
   2  -2   6  224.68    6.20
   2  -2   6  224.48   10.20
   2   2   6  230.28    9.30
  -2   2  -6  221.48    8.10
   4  -2   6  715.43   15.90
  -4  -2  -6  699.93   19.10
   4  -2   6  684.43   19.30
  -4  -2  -6  678.03   14.40
   4   2   6  700.83   18.40
  -4   2  -6  702.83   16.40
  -4   2  -6  648.94   18.30
  -6  -2  -6   91.59    8.20
   6  -2   6   93.59    8.40
   6  -2   6   91.49    6.60
   6   2   6   83.99    7.90
  -6   2  -6   89.39    5.60
  -6   2  -6   79.39    7.30
   8  -2   6   18.20    6.30
   8  -2   6   16.90    4.70
  -8  -2  -6   28.60    6.60
   8   2   6   15.30    5.20
  -8   2  -6   22.30    3.70
  -8   2  -6   18.40    5.40
 -10  -2  -6  103.39   10.60
  10  -2   6  134.99   10.00
  10   2   6  125.09   11.70
 -10   2  -6  109.49    9.30
 -12  -2  -6   27.30    8.30
  12  -2   6   33.90    6.90
  12   2   6   23.10    7.00
 -12   2  -6   42.30    7.40
  14  -2   6    4.50    6.70
 -14  -2  -6    1.30    7.70
  14   2   6    6.30    6.50
 -14   2  -6   12.10    6.20
 -16  -2  -6  -22.70    9.20
  16  -2   6    1.50    7.00
  16   2   6   -3.50    7.10
 -18  -2  -6  -23.20    9.80
  17  -3  -6    8.10    8.20
 -17   3   6   19.20    8.20
  15  -3  -6   31.80    9.00
  15   3  -6   16.20    7.00
 -15   3   6   37.40    7.50
  13  -3  -6   82.49    9.60
  13   3  -6   78.99    8.80
 -13   3   6  121.99   11.20
 -11  -3   6   30.20    7.30
  11  -3  -6   26.30    7.00
  11   3  -6   28.70    6.50
 -11   3   6   27.40    5.90
  -9  -3   6  951.10   24.80
   9  -3  -6  961.70   25.80
   9   3  -6  884.81   22.70
   9   3  -6  958.30   24.50
  -9   3   6  963.50   24.40
   7  -3  -6   19.70    5.70
  -7  -3   6   11.90    5.50
  -7   3   6   12.70    4.20
   7   3  -6   18.40    4.90
   7   3  -6    9.60    3.20
   5  -3  -6  490.25   11.50
   5  -3  -6  493.85   16.30
  -5  -3   6  499.85   16.20
  -5   3   6  464.85   14.40
   5   3  -6  470.75   14.70
   5   3  -6  467.95   10.70
   3  -3  -6  617.04   15.00
   3  -3  -6  650.73   17.50
  -3  -3   6  621.14   18.10
  -3   3   6  630.04   16.80
   3   3  -6  621.94   16.80
  -1  -3   6  290.27   11.60
   1  -3  -6  287.57   10.00
   1  -3  -6  283.87   10.60
   1   3  -6  264.07   10.00
  -1   3   6  277.77   10.40
  -1  -3  -6  222.98    8.60
  -1  -3  -6  234.08    9.70
   1  -3   6  218.28   10.60
  -1   3  -6  228.68    9.00
   1   3   6  239.88   10.00
   3  -3   6   42.40    4.00
  -3  -3  -6   61.79    6.80
  -3  -3  -6   38.80    3.90
   3  -3   6   61.29    7.40
  -3   3  -6   46.90    5.00
   3   3   6   43.60    5.70
  -3   3  -6   46.50    3.20
  -5  -3  -6  267.07   12.60
  -5  -3  -6  262.77    7.40
   5  -3   6  269.37   12.40
   5  -3   6  272.67    9.40
   5   3   6  275.77   12.00
  -5   3  -6  281.97   10.00
  -7  -3  -6  104.09   10.00
   7  -3   6   87.59    7.80
   7  -3   6   93.29    9.20
  -7   3  -6   86.09    8.20
  -7   3  -6   88.79    6.80
   7   3   6   98.99    9.50
   9  -3   6  662.53   21.10
  -9  -3  -6  684.23   22.70
  -9   3  -6  659.93   20.40
   9   3   6  693.73   22.00
  11  -3   6  172.18   11.70
 -11  -3  -6  168.18   13.80
  11   3   6  194.88   13.20
 -11   3  -6  191.58   12.00
 -13  -3  -6  114.39   13.60
  13  -3   6  111.59   10.80
 -13   3  -6  121.79   10.20
  13   3   6  114.29   12.00
  15  -3   6   15.10    8.20
 -15  -3  -6    5.40   11.10
 -15   3  -6   21.30   10.50
  15   3   6    9.80    8.00
 -17  -3  -6   31.30   13.50
  17  -3   6   25.20    9.80
  16  -4  -6    9.70    9.00
 -16   4   6    3.70    6.90
  14  -4  -6  197.08   14.70
 -14   4   6  210.08   13.40
  14   4  -6  168.48   12.50
  12  -4  -6   20.60    7.60
 -12  -4   6   22.10    7.40
  12   4  -6   19.80    6.50
 -12   4   6   25.90    6.70
 -10  -4   6   72.09    9.60
  10  -4  -6   36.80    7.90
 -10   4   6   50.09    7.20
  10   4  -6   41.70    7.00
  -8  -4   6    3.80    6.40
   8  -4  -6   -9.60    5.00
  -8   4   6    3.10    4.70
   8   4  -6   -3.30    4.70
  -6  -4   6  167.48   11.20
   6  -4  -6  177.78   11.30
  -6   4   6  158.38    9.70
   6   4  -6  181.38   10.00
  -4  -4   6    3.70    6.20
   4  -4  -6    8.90    3.30
   4  -4  -6   11.40    5.10
  -4   4   6    0.40    3.90
   4   4  -6    4.70    4.20
   2  -4  -6  602.54   17.60
   2  -4  -6  634.54   16.70
  -2  -4   6  602.64   19.00
   2   4  -6  625.44   17.40
  -2   4   6  643.54   17.90
   0  -4   6  270.87   12.50
   0  -4  -6  294.47   11.40
   0   4  -6  278.87   10.80
   0   4   6  281.87   11.80
   2  -4   6   85.39    8.70
  -2  -4  -6   87.29    7.30
  -2  -4  -6   70.99    7.80
  -2   4  -6   93.99    7.10
   2   4   6   84.39    8.40
  -4  -4  -6   94.29    9.50
   4  -4   6   91.89    9.30
  -4  -4  -6   85.29    6.40
  -4   4  -6   97.09    4.90
  -4   4  -6   96.19    7.40
   4   4   6   91.69    9.20
  -6  -4  -6   86.59   10.00
   6  -4   6   81.19    9.00
   6  -4   6   64.79    6.00
  -6   4  -6   75.69    6.90
  -6   4  -6   88.89    6.00
   6   4   6   72.19    8.00
   8  -4   6  890.11   22.80
   8  -4   6  855.51   25.30
  -8  -4  -6  893.01   27.00
  -8   4  -6  868.91   21.80
  -8   4  -6  885.91   21.40
  -8   4  -6  852.11   24.30
   8   4   6  861.81   25.50
 -10  -4  -6   47.80   10.00
  10  -4   6   39.00    8.70
 -10   4  -6   42.20    5.80
  10   4   6   32.60    7.30
 -10   4  -6   61.89    8.50
 -10   4  -6   37.40    5.40
  12  -4   6   14.40    7.00
 -12  -4  -6    2.70   10.00
 -12   4  -6   12.50    5.70
 -12   4  -6    4.40    5.00
  12   4   6    2.10    6.60
  14  -4   6   11.30    8.00
 -14  -4  -6   -1.50    9.50
  14   4   6   16.30    8.10
 -14   4  -6   10.30    6.30
 -16  -4  -6   17.40   12.60
  16  -4   6   31.70   10.00
 -16   4  -6   31.00    7.70
  16   4   6   23.70   14.80
  15  -5  -6   11.40    8.70
 -15   5   6   18.50    7.90
  13  -5  -6   70.39   10.40
 -13  -5   6   89.49   11.20
 -13   5   6   77.89    9.50
  13   5  -6   77.69    9.90
 -11  -5   6   46.50    9.90
  11  -5  -6   39.90    8.60
 -11   5   6   33.60    7.20
  11   5  -6   41.90    8.10
   9  -5  -6  139.89   12.40
  -9  -5   6  140.99   12.30
  -9   5   6  136.69   11.00
   9   5  -6  162.88   11.90
   7  -5  -6  603.04   20.70
  -7  -5   6  601.34   21.20
   7   5  -6  608.84   19.00
  -7   5   6  605.44   19.80
  -5  -5   6  373.86   16.30
   5  -5  -6  397.46   15.90
   5   5  -6  380.66   14.40
  -5   5   6  368.96   14.60
  -3  -5   6   11.60    6.80
   3  -5  -6   19.50    4.80
   3  -5  -6   16.40    6.00
   3   5  -6   23.80    5.30
  -3   5   6   11.30    5.00
   1  -5  -6   36.70    6.20
   1  -5  -6   33.60    6.60
  -1  -5   6   38.50    7.50
  -1   5   6   30.20    6.00
   1   5  -6   32.50    5.60
   1  -5   6   61.39    8.60
  -1  -5  -6   41.40    5.80
  -1  -5  -6   63.69    8.10
   1   5   6   54.39    7.00
  -1   5  -6   51.79    6.20
  -3  -5  -6   10.60    6.50
  -3  -5  -6    6.60    4.30
   3  -5   6   13.70    6.40
  -3   5  -6   15.00    4.90
   3   5   6   11.80    6.10
   5  -5   6 1328.67   34.00
  -5  -5  -6 1351.46   34.60
  -5   5  -6 1321.37   30.80
   5   5   6 1337.17   33.60
  -7  -5  -6  496.45   20.20
   7  -5   6  509.35   19.10
  -7   5  -6  512.55   16.20
   7   5   6  518.85   19.80
   9  -5   6   84.89   10.90
  -9  -5  -6   83.99   11.80
  -9   5  -6   75.89    7.30
  -9   5  -6   88.49    9.10
   9   5   6   73.89    9.50
 -11  -5  -6   -5.70    9.50
  11  -5   6   17.10    7.90
 -11   5  -6    9.80    5.40
 -11   5  -6    9.10    6.10
  11   5   6   12.10    7.20
 -13  -5  -6   98.89   14.10
  13   5   6   58.79   10.10
 -15  -5  -6  -19.60   11.30
 -14  -6   6   13.10   10.80
  12  -6  -6   13.90    8.30
 -12  -6   6   20.10   10.00
 -12   6   6   13.40    7.90
  12   6  -6   12.50    7.70
  10  -6  -6    9.40    7.30
 -10  -6   6   14.80    8.60
  10   6  -6   13.20    6.80
 -10   6   6   16.70    6.80
  -8  -6   6   72.39   10.90
   8  -6  -6   89.29   10.50
   8   6  -6  104.79   10.10
  -8   6   6  103.89    9.90
  -6  -6   6  185.98   13.90
   6  -6  -6  193.28   14.50
   6   6  -6  210.48   12.20
  -6   6   6  240.38   13.70
   4  -6  -6  205.88   12.90
  -4  -6   6  199.68   13.70
  -4   6   6  221.38   12.40
   4   6  -6  214.58   11.90
  -2  -6   6   41.10    8.70
   2  -6  -6   30.30    7.40
   2  -6  -6   46.40    6.80
   2   6  -6   34.40    6.50
  -2   6   6   36.30    6.80
   0  -6   6   11.80    7.30
   0  -6  -6   17.70    5.60
   0  -6  -6   13.00    6.10
   0   6  -6   16.60    5.70
   0   6   6   16.10    5.70
  -2  -6  -6   24.40    5.90
  -2  -6  -6   23.80    7.60
   2  -6   6   36.70    8.00
   2   6   6   20.40    6.50
  -2   6  -6   23.70    6.00
  -4  -6  -6   74.29   10.00
   4  -6   6   99.19   11.10
  -4   6  -6   75.29    7.90
   4   6   6   78.29    9.30
  -6  -6  -6   35.50    8.90
   6  -6   6   26.30    7.90
   6   6   6   31.10    7.80
  -6   6  -6   20.20    6.00
   8  -6   6   53.99    9.90
  -8  -6  -6   47.30   10.20
  -8   6  -6   59.59    7.80
   8   6   6   31.40    8.20
 -10  -6  -6    4.20    8.50
  10  -6   6    0.90    6.80
  10   6   6    3.50    7.10
 -10   6  -6    2.90    6.10
 -10   6  -6   11.60    6.10
 -12  -6  -6   52.09   12.00
  12   6   6   46.20    9.80
 -13  -7   6   12.70   12.10
  11  -7  -6   27.60    9.50
 -11  -7   6   48.00   12.30
  11   7  -6   30.60    8.00
 -11   7   6   45.70    9.10
  -9  -7   6    5.80    8.90
   9  -7  -6   -1.20    7.20
  -9   7   6   -0.60    6.40
   9   7  -6   -6.80    5.60
  -7  -7   6   13.30    9.90
   7  -7  -6   13.50    7.60
  -7   7   6   11.70    7.20
   7   7  -6    8.20    7.30
   5  -7  -6   42.90    8.70
  -5  -7   6   46.80   10.30
  -5   7   6   58.99    8.40
   5   7  -6   52.79    8.20
   3  -7  -6    6.00    7.30
  -3  -7   6    3.20    7.90
   3   7  -6    4.40    5.90
  -3   7   6    1.60    5.70
   1  -7  -6   30.90    7.60
  -1  -7   6   42.60    9.40
   1  -7  -6   17.70    6.60
  -1   7   6   27.40    7.20
   1   7  -6   35.70    7.10
  -1  -7  -6    1.00    5.90
  -1  -7  -6   -9.40    5.50
   1  -7   6    2.30    8.20
   1   7   6   -6.30    6.00
  -1   7  -6    0.10    5.70
  -3  -7  -6   25.30    8.60
   3  -7   6   32.20    8.90
   3   7   6   22.10    7.70
  -3   7  -6   27.50    6.90
  -5  -7  -6   69.59   10.60
   5  -7   6   89.19   12.00
  -5   7  -6   76.99    8.70
   5   7   6   74.29   10.80
   7  -7   6   24.50    9.00
  -7  -7  -6    7.90    8.30
  -7   7  -6   13.30    6.60
   7   7   6    9.80    7.80
   9  -7   6   82.89   12.00
  -9  -7  -6   68.39   11.90
   9   7   6   77.29   11.10
  -9   7  -6   72.99    8.80
 -11  -7  -6    5.10    9.70
 -11   7  -6    0.40    6.40
  11   7   6   -0.30    7.90
  10   8  -6    9.90    8.60
  -8  -8   6   14.60   10.10
   8  -8  -6    6.50    8.40
   8   8  -6    0.80    7.80
  -8   8   6    1.30    7.70
  -6  -8   6   19.30   10.20
   6  -8  -6   30.90    8.80
  -6   8   6   14.70    7.30
   6   8  -6   14.40    7.30
  -4  -8   6   33.60   10.00
   4  -8  -6   15.00    7.80
   4   8  -6   17.30    7.50
  -4   8   6   18.20    7.30
  -2  -8   6   15.40    8.90
   2  -8  -6   18.80    7.50
  -2   8   6   11.00    7.80
   2   8  -6    8.00    6.90
   0  -8  -6   83.99   10.00
   0  -8   6  102.69   12.70
   0   8  -6  126.59   11.80
   0   8   6  102.99   11.20
   2  -8   6    7.60    8.40
  -2  -8  -6    2.90    7.70
   2   8   6   -7.40    7.20
  -2   8  -6    2.00    7.20
   4  -8   6   43.20   10.10
  -4  -8  -6   50.29   10.70
   4   8   6   30.10    9.10
  -4   8  -6   30.80    8.40
  -6  -8  -6   13.10    9.00
   6  -8   6   15.30    8.80
  -6   8  -6    5.90    7.00
   6   8   6   -1.10    8.00
   8  -8   6   10.40    8.50
  -8  -8  -6   12.10   10.70
   8   8   6    1.20    8.30
  -8   8  -6   14.00    7.50
 -10   8  -6   23.00    9.50
   5  -9  -6   62.59   12.00
   5   9  -6   50.79   10.20
  -5   9   6   36.50   14.40
   3  -9  -6   31.80   10.20
  -3  -9   6   37.40   12.40
  -3   9   6   32.10    9.20
   3   9  -6   28.20    8.90
   1  -9  -6   50.39   10.60
  -1  -9   6   45.40   12.40
   1   9  -6   50.79    9.80
  -1   9   6   20.00    8.90
   1  -9   6    7.60    9.60
   1   9   6  -12.30    9.20
  -1   9  -6    3.70    7.50
  -3  -9  -6   75.49   11.60
   3  -9   6   91.39   13.30
  -3   9  -6   85.89   11.00
   3   9   6   74.59   12.10
  -5  -9  -6   64.49   12.00
   5  -9   6   60.59   12.10
   5   9   6   15.70   15.60
   7  -9   6   30.60   11.50
 -18   0   7   -1.30    7.00
  18   0  -7   -4.10    8.50
  18   0  -7  -11.50    8.20
 -16   0   7    1.90    6.10
  16   0  -7    2.90    7.50
  16   0  -7  -15.40    7.00
  14   0  -7   -3.60    5.60
  14   0  -7    3.00    6.40
 -14   0   7    1.50    5.30
  12   0  -7    3.60    5.50
  12   0  -7  -10.10    5.50
 -12   0   7    5.70    4.70
 -10   0   7   -3.70    3.60
  10   0  -7    1.80    4.90
  10   0  -7   -0.60    6.00
   8   0  -7    1.80    4.60
  -8   0   7    3.10    2.70
  -6   0   7   -2.00    2.50
   6   0  -7   -1.60    3.80
  -6   0   7    1.50    3.10
  -4   0   7    0.40    2.20
   4   0  -7   -4.50    3.40
  -4   0   7    3.50    3.60
  -2   0   7    0.10    2.10
  -2   0   7    4.00    3.90
   2   0  -7    1.30    1.40
   2   0  -7    0.20    3.30
   0   0   7   -1.00    4.20
   0   0   7    1.20    2.30
   0   0  -7    0.50    2.90
   0   0  -7   -2.60    3.20
  -2   0  -7   -0.30    2.80
   2   0   7    1.20    4.20
  -2   0  -7    5.50    3.60
   2   0   7   -0.30    2.50
  -4   0  -7   -1.30    2.30
   4   0   7    1.60    2.40
  -4   0  -7   -1.00    3.70
   6   0   7    0.10    3.30
  -6   0  -7   -0.80    4.30
  -6   0  -7   -1.70    2.00
  -8   0  -7    4.50    5.00
   8   0   7    0.60    4.50
  10   0   7   -0.30    4.80
 -10   0  -7    6.20    5.80
 -12   0  -7   -5.40    5.50
  12   0   7   -3.00    5.20
  14   0   7   -1.50    6.90
 -14   0  -7   -9.50    5.60
  16   0   7    3.00    7.30
 -16   0  -7   -5.50    8.10
 -18   0  -7  -23.30   10.20
  17  -1  -7    9.90    8.40
  17  -1  -7   10.80    8.00
  17   1  -7    2.80    7.40
 -17   1   7    9.00    6.30
  15  -1  -7   11.60    7.90
 -15  -1   7   15.90    5.70
  15  -1  -7   12.30    6.80
  15   1  -7   13.90    6.60
  15   1  -7    8.50    6.70
 -15   1   7   18.20    5.80
 -13  -1   7   17.90    4.80
  13  -1  -7   15.80    6.90
 -13   1   7   31.80    6.50
  13   1  -7   19.20    6.30
  13   1  -7   36.40    7.40
 -11  -1   7  639.94   17.60
  11  -1  -7  628.04   20.50
 -11   1   7  657.93   19.10
  11   1  -7  642.24   19.00
  11   1  -7  648.84   20.20
   9  -1  -7  393.06   15.00
  -9  -1   7  390.06   12.10
  -9  -1   7  354.46   12.20
  -9   1   7  375.26   12.70
   9   1  -7  378.06   14.40
   9   1  -7  363.06   13.20
   7  -1  -7   71.39    7.30
  -7  -1   7   78.49    5.50
  -7  -1   7   80.39    6.40
   7   1  -7   83.69    7.30
  -7   1   7   95.69    7.10
   5  -1  -7   38.80    3.60
  -5  -1   7   36.70    5.20
  -5  -1   7   31.20    3.00
   5  -1  -7   23.00    5.10
   5   1  -7   35.70    5.20
  -5   1   7   21.40    3.50
   3  -1  -7  744.93   18.90
  -3  -1   7  737.53   18.70
  -3  -1   7  742.13   15.30
   3  -1  -7  777.52   17.40
   3   1  -7  751.32   18.90
  -1  -1   7   38.40    5.40
   1  -1  -7   29.80    4.30
  -1  -1   7   33.60    3.00
   1   1  -7   35.70    4.50
   1  -1   7   42.20    3.50
  -1  -1  -7   46.50    5.40
   1  -1   7   48.90    6.60
  -1  -1  -7   42.60    4.50
  -1   1  -7   43.50    5.20
  -1   1  -7   51.79    4.80
   3  -1   7  135.89    6.20
   3  -1   7  136.59    8.70
  -3  -1  -7  131.79    8.10
  -3  -1  -7  127.59    6.00
  -3   1  -7  126.59    7.80
  -3   1  -7  137.79    6.50
   3   1   7  135.39    7.70
  -5  -1  -7  631.44   13.80
   5  -1   7  629.74   19.00
  -5  -1  -7  663.03   19.00
   5  -1   7  663.13   16.40
  -5   1  -7  660.63   15.00
   5   1   7  636.74   17.50
  -5   1  -7  633.84   18.50
  -7  -1  -7   33.60    6.50
  -7   1  -7   25.10    3.40
   7   1   7   22.10    5.00
  -7   1  -7   33.80    6.20
   9  -1   7  370.06   14.50
  -9  -1  -7  352.66   15.30
  -9   1  -7  339.77   14.60
   9   1   7  343.17   15.10
  11  -1   7  153.18   11.20
 -11  -1  -7  143.99   11.70
 -11   1  -7  154.88   12.00
  11   1   7  141.99   11.50
  13  -1   7   27.10    7.00
 -13  -1  -7   43.60    9.10
  13   1   7   43.30    8.60
 -13   1  -7   38.20    8.00
 -15  -1  -7  101.59   12.50
  15  -1   7   90.19   10.40
  15   1   7   82.59   11.10
 -15   1  -7   97.79   11.10
 -17  -1  -7   -8.50    9.00
  17  -1   7   13.50    8.30
  17   1   7    0.40    8.40
 -17   1  -7   13.00    9.50
  18  -2  -7    0.60    9.00
  16  -2  -7  197.48   14.70
  16   2  -7  185.28   15.10
  14  -2  -7   74.29    9.80
 -14   2   7   68.79    8.50
  14   2  -7   60.69    8.60
  12  -2  -7    7.20    6.60
  12   2  -7    8.50    6.70
 -12   2   7   14.90    5.90
 -10  -2   7  114.79    9.70
  10  -2  -7  115.39   10.60
 -10  -2   7  120.19    9.00
 -10   2   7  106.29    9.50
  10   2  -7  105.79    8.10
  10   2  -7  120.89   10.00
  -8  -2   7  534.35   16.50
  -8  -2   7  551.84   13.70
   8  -2  -7  534.25   18.00
   8   2  -7  545.75   14.70
   8   2  -7  543.35   17.30
   6  -2  -7   79.99    7.60
  -6  -2   7   76.79    4.40
  -6  -2   7   72.39    7.30
  -6   2   7   70.59    6.60
   6   2  -7   79.29    7.20
  -4  -2   7   30.00    5.40
  -4  -2   7   27.10    2.40
   4  -2  -7   36.00    3.80
   4  -2  -7   31.30    5.30
  -4   2   7   32.90    4.70
   4   2  -7   26.10    5.00
  -2  -2   7  423.66   14.40
   2  -2  -7  435.36   12.30
   2  -2  -7  458.55   13.60
  -2   2   7  436.76   13.10
   2   2  -7  453.15   13.40
   0  -2   7    0.10    4.40
   0  -2  -7    1.40    3.40
   0  -2  -7    2.00    3.50
   0   2   7    5.00    3.20
   0   2  -7    8.60    3.50
  -2  -2  -7   42.20    5.60
  -2  -2  -7   37.90    4.00
   2  -2   7   36.40    3.30
   2  -2   7   36.40    6.10
  -2   2  -7   41.90    4.70
   2   2   7   36.60    4.70
   4  -2   7  289.07    8.80
  -4  -2  -7  254.47    7.70
   4  -2   7  258.27   12.10
  -4  -2  -7  261.67   11.50
  -4   2  -7  278.27    9.50
  -4   2  -7  258.77   11.20
   4   2   7  254.37   11.00
  -6  -2  -7  289.27   13.00
   6  -2   7  281.07   13.00
   6  -2   7  272.47   10.20
  -6   2  -7  287.77   12.20
   6   2   7  284.87   12.40
  -6   2  -7  272.97    9.40
   8  -2   7   38.80    5.40
  -8  -2  -7   61.89    8.60
   8  -2   7   59.19    8.40
  -8   2  -7   47.30    4.80
  -8   2  -7   62.49    8.00
   8   2   7   53.39    7.00
 -10  -2  -7   49.70    8.80
  10  -2   7   51.39    7.10
 -10   2  -7   42.00    7.60
  10   2   7   37.30    7.10
  12  -2   7   14.70    6.70
 -12  -2  -7   17.80    7.90
  12   2   7   18.90    6.90
 -12   2  -7   14.70    6.40
 -14  -2  -7   -1.40    7.90
  14  -2   7   -5.90    6.50
 -14   2  -7    6.70    7.10
  14   2   7    2.30    6.90
 -16  -2  -7   -9.30   10.30
  16  -2   7   -5.60    7.00
  16   2   7    0.20    7.60
 -16   2  -7    1.10    6.70
  17  -3  -7    1.90    8.10
  15  -3  -7   61.29   10.50
  15   3  -7   49.10    9.70
 -15   3   7   72.29    8.90
  13  -3  -7   45.00    8.60
  13   3  -7   30.20    7.50
 -13   3   7   42.70    7.70
  11  -3  -7   20.40    7.00
 -11  -3   7   11.30    6.50
  11   3  -7    9.60    6.70
 -11   3   7   13.00    5.40
  -9  -3   7  183.38   11.00
   9  -3  -7  189.58   12.30
   9   3  -7  195.58   11.40
  -9   3   7  200.78   10.70
  -7  -3   7   90.69    8.80
   7  -3  -7   67.29    8.10
  -7   3   7   79.39    7.50
   7   3  -7   68.19    7.30
   5  -3  -7   37.20    6.50
  -5  -3   7   35.20    6.60
  -5   3   7   41.20    5.40
   5   3  -7   40.30    5.90
  -3  -3   7  117.69    8.90
   3  -3  -7  129.39    9.70
   3  -3  -7  111.99    6.60
   3   3  -7  122.89    8.20
  -3   3   7  121.69    7.90
  -1  -3   7  188.78   10.50
   1  -3  -7  210.98    9.40
   1  -3  -7  211.08    9.20
  -1   3   7  201.98    9.60
   1   3  -7  214.88    9.50
  -1  -3  -7  357.76   13.00
   1  -3   7  356.66   13.90
  -1  -3  -7  335.07   11.00
  -1   3  -7  334.77   11.60
   1   3   7  320.77   12.30
  -3  -3  -7  787.32   22.00
  -3  -3  -7  804.32   18.20
   3  -3   7  775.22   22.50
  -3   3  -7  819.52   19.80
  -3   3  -7  834.22   16.80
   3   3   7  805.92   21.60
   5  -3   7  271.87   13.90
  -5  -3  -7  271.57   13.00
   5  -3   7  263.07    9.60
  -5   3  -7  269.97   10.40
   5   3   7  279.67   13.40
  -5   3  -7  249.97   11.70
  -7  -3  -7  171.08   12.00
   7  -3   7  173.38    9.30
   7  -3   7  173.58   11.60
  -7   3  -7  150.48   10.40
   7   3   7  175.78   11.50
  -9  -3  -7  259.37   14.90
   9  -3   7  270.47   14.10
   9  -3   7  254.07   12.40
   9   3   7  277.77   14.10
  -9   3  -7  252.57   10.20
  -9   3  -7  259.87   13.10
 -11  -3  -7   -3.90    7.70
  11  -3   7    4.80    6.10
  11   3   7   -6.40    6.50
 -11   3  -7    5.80    5.70
  13  -3   7   12.60    7.10
 -13  -3  -7   19.10    9.40
  13   3   7   23.30    7.80
 -13   3  -7   14.70    6.40
 -15  -3  -7  -24.80   10.40
 -15   3  -7   -4.40    6.80
  15   3   7  -13.30    7.90
  17  -3   7   14.80   10.10
  16  -4  -7    8.50   12.80
 -16   4   7    6.40   11.80
  14  -4  -7   12.90    8.10
 -14   4   7   18.80    6.80
  14   4  -7    5.30    7.70
 -12  -4   7   83.59   11.20
  12  -4  -7   93.09   10.60
 -12   4   7   78.29    8.90
  12   4  -7   72.99    9.70
 -10  -4   7    0.90    6.20
  10  -4  -7   -3.00    6.30
  10   4  -7    3.00    5.70
 -10   4   7    3.40    5.30
  -8  -4   7  192.08   13.30
   8  -4  -7  182.28   13.50
   8   4  -7  189.78   11.40
  -8   4   7  204.68   11.40
  -6  -4   7   52.79    8.30
   6  -4  -7   60.19    8.50
   6   4  -7   54.49    7.00
  -6   4   7   63.79    7.00
   4  -4  -7   47.90    7.00
  -4  -4   7   56.89    8.30
  -4   4   7   43.80    6.10
   4   4  -7   47.90    6.50
  -2  -4   7   40.40    7.20
   2  -4  -7   26.20    5.30
   2  -4  -7   42.10    6.10
   2   4  -7   24.20    5.20
  -2   4   7   28.70    5.30
   0  -4  -7  113.59    8.80
   0  -4   7  113.19    9.90
   0   4  -7  113.49    8.30
   0   4   7  126.09    9.20
  -2  -4  -7  100.99   10.10
   2  -4   7   91.79    9.50
  -2  -4  -7  108.49    7.60
   2   4   7   92.09    9.10
  -2   4  -7   82.09    7.60
  -4  -4  -7    3.10    6.00
   4  -4   7    7.90    6.20
   4   4   7    7.40    5.40
  -4   4  -7    3.00    4.20
  -6  -4  -7  122.59   11.80
   6  -4   7  129.79   11.00
   6   4   7  118.49   10.70
  -6   4  -7  116.59    8.20
   8  -4   7   -5.00    6.00
  -8  -4  -7   -2.20    6.90
   8   4   7   -4.60    5.60
  -8   4  -7    6.80    5.60
  -8   4  -7    0.80    4.60
 -10  -4  -7   86.69   12.10
  10  -4   7  100.99   11.00
 -10   4  -7   79.29    8.50
  10   4   7   84.19   10.40
 -10   4  -7   91.49    9.70
 -12  -4  -7    3.30    9.00
  12   4   7   -3.70    7.50
 -12   4  -7   19.10    6.60
 -14  -4  -7  -20.10    9.10
 -14   4  -7    7.20    7.30
  14   4   7   -3.80    7.90
  13  -5  -7   99.79   11.70
 -13   5   7  127.59   12.40
  13   5  -7   99.29   10.60
 -11  -5   7   24.80    9.00
  11  -5  -7    6.60    7.50
  11   5  -7   15.00    6.80
 -11   5   7   28.30    7.20
   9  -5  -7   15.20    7.30
  -9  -5   7    6.40    7.30
  -9   5   7   15.80    6.30
   9   5  -7    8.90    6.80
  -7  -5   7  206.18   13.50
   7  -5  -7  201.28   13.30
  -7   5   7  209.58   12.30
   7   5  -7  215.58   12.10
   5  -5  -7  146.49   12.70
  -5  -5   7  153.98   13.20
  -5   5   7  140.39   10.30
   5   5  -7  133.69   10.20
   3  -5  -7  147.59   11.80
  -3  -5   7  129.79   11.50
   3   5  -7  135.49    9.90
  -3   5   7  150.98   10.20
  -1  -5   7   74.29    9.50
   1  -5  -7   63.39    7.60
   1  -5  -7   79.89    8.00
   1   5  -7   78.39    7.70
  -1   5   7   69.79    7.70
  -1  -5  -7  258.97   11.60
  -1  -5  -7  233.38   12.20
   1  -5   7  253.57   13.80
  -1   5  -7  255.37   11.80
   1   5   7  231.88   12.70
   3  -5   7   52.29    8.60
  -3  -5  -7   76.99    9.50
  -3  -5  -7   46.30    5.90
  -3   5  -7   48.10    6.60
   3   5   7   64.69    8.30
   5  -5   7    9.10    6.90
  -5  -5  -7   -1.50    7.60
   5   5   7    6.50    6.30
  -5   5  -7    1.80    4.80
  -7  -5  -7    4.50    7.80
   7  -5   7   11.30    8.00
   7   5   7   -4.50    5.70
  -7   5  -7    4.60    5.50
  -9  -5  -7   10.50    8.70
   9  -5   7   26.70    8.90
   9   5   7   12.00    7.20
  -9   5  -7   10.60    5.50
  -9   5  -7   12.00    6.60
 -11  -5  -7    6.70    9.50
  11  -5   7   27.90    8.60
 -11   5  -7   29.40    7.40
  11   5   7   24.80    8.20
 -13  -5  -7    3.60   10.20
  13   5   7   11.50    8.30
 -13   5  -7    4.40    6.30
  12  -6  -7    8.20    8.20
 -12  -6   7   19.70   10.30
 -12   6   7    7.90    7.40
  12   6  -7   -0.70    7.80
  10  -6  -7    1.80    7.20
 -10  -6   7   14.40    8.60
  10   6  -7   -0.50    6.90
 -10   6   7   -1.50    6.20
   8  -6  -7   64.79    9.60
  -8  -6   7   65.79   10.70
   8   6  -7   48.70    8.10
  -8   6   7   73.09    9.10
   6  -6  -7   50.09    8.50
  -6  -6   7   52.79    9.90
   6   6  -7   57.59    8.20
  -6   6   7   59.79    8.20
   4  -6  -7  198.28   14.00
  -4  -6   7  164.08   13.40
  -4   6   7  178.28   11.90
   4   6  -7  178.18   11.80
   2  -6  -7   48.20    7.70
  -2  -6   7   37.40    8.90
  -2   6   7   36.00    7.10
   2   6  -7   29.60    6.80
   0  -6   7   44.50    9.10
   0  -6  -7   43.70    6.80
   0   6   7   46.40    7.70
   0   6  -7   46.10    7.20
   2  -6   7   48.40    9.10
  -2  -6  -7   39.30    7.90
  -2  -6  -7   33.90    6.30
  -2   6  -7   45.90    7.20
   2   6   7   44.20    8.00
   4  -6   7   54.59    9.70
  -4  -6  -7   49.40    9.10
  -4   6  -7   39.40    7.60
   4   6   7   44.60    8.30
   6  -6   7  343.07   17.00
  -6  -6  -7  300.67   18.10
  -6   6  -7  326.07   14.30
   6   6   7  322.17   17.10
   8  -6   7   -3.50    7.00
  -8  -6  -7  -13.40    7.30
   8   6   7   -1.20    7.00
  -8   6  -7    3.40    6.40
 -10  -6  -7   -8.60    9.60
  10  -6   7    1.90    7.40
  10   6   7   -3.30    6.90
 -10   6  -7    4.90    6.70
 -10   6  -7   13.00    6.80
  12  -6   7   32.40   13.70
 -12  -6  -7   13.40   10.90
  12   6   7   21.80    8.90
 -12   6  -7   43.40   10.10
 -11  -7   7   12.50   10.30
  11  -7  -7   17.00   15.70
  11   7  -7   11.90    7.90
 -11   7   7    9.30    8.60
   9  -7  -7   -4.50    7.50
  -9  -7   7   21.40    9.80
  -9   7   7   10.40    7.00
   9   7  -7    1.10    7.60
  -7  -7   7    7.40    8.90
   7  -7  -7   19.40    8.00
  -7   7   7   14.90    7.00
   7   7  -7   -1.00    6.60
   5  -7  -7   10.80    7.10
  -5  -7   7   15.10    9.60
   5   7  -7    3.80    6.70
  -5   7   7    9.90    7.20
   3  -7  -7    5.50    6.70
  -3  -7   7    0.80    7.90
   3   7  -7    8.30    6.40
  -3   7   7    4.90    6.60
  -1  -7   7  201.38   14.70
   1  -7  -7  177.78   13.40
  -1   7   7  196.18   14.70
   1   7  -7  194.58   12.80
  -1  -7  -7  156.68   12.60
   1  -7   7  132.19   14.20
  -1  -7  -7  119.19   11.40
   1   7   7  135.19   12.60
  -1   7  -7  152.98   12.80
   3  -7   7    0.70    7.50
  -3  -7  -7    6.90    7.00
   3   7   7   -0.90    6.90
  -3   7  -7    9.10    6.40
   5  -7   7    6.20    8.20
  -5  -7  -7   -2.70    7.20
   5   7   7   -3.00    7.20
  -5   7  -7   -3.60    5.80
  -7  -7  -7   21.80    9.40
   7  -7   7   31.30    9.00
   7   7   7   26.80    8.80
  -7   7  -7   16.20    7.20
   9  -7   7   12.20    9.40
  -9  -7  -7   -1.10    9.10
  -9   7  -7    2.80    7.40
   9   7   7    3.70    7.90
 -11   7  -7   66.49    9.50
   8  -8  -7   -0.70    8.30
  -8  -8   7   17.00   10.80
   8   8  -7  -12.50    7.00
  -8   8   7    4.90   11.80
  -6  -8   7   -5.60    8.90
   6  -8  -7    1.10    7.70
   6   8  -7    2.80    7.40
  -6   8   7    0.80    7.00
   4  -8  -7   68.99   10.20
  -4  -8   7   73.79   12.20
   4   8  -7   62.59    9.70
  -4   8   7   65.29    9.80
   2  -8  -7   29.20    8.10
  -2  -8   7   15.20    9.10
  -2   8   7   14.10    7.60
   2   8  -7   16.70    7.60
   0  -8  -7   -2.40    7.70
   0  -8   7    8.20    8.80
   0   8   7   -4.20    7.10
   0   8  -7   -2.80    6.40
  -2  -8  -7   83.99   11.10
   2  -8   7   76.39   12.00
  -2   8  -7   87.29   10.80
   2   8   7   59.09   11.30
  -4  -8  -7   18.90    8.70
   4  -8   7   20.30    9.40
  -4   8  -7   19.50    7.70
   4   8   7   15.10    8.80
  -6  -8  -7   14.80    9.20
   6  -8   7   18.80    9.80
   6   8   7    6.10    8.50
  -6   8  -7   16.10    8.60
  -8  -8  -7   29.50   12.60
   8  -8   7   18.80    9.50
  -8   8  -7   28.00    9.30
   3  -9  -7   47.10   11.00
  -1   9   7   17.10   13.10
   1   9  -7   31.70   14.80
   1  -9   7   30.70   12.00
   1   9   7   -9.10   13.70
  -3  -9  -7    7.90   15.50
   3  -9   7    3.30   16.60
  -5  -9  -7    2.50   10.30
  16   0  -8   52.09   14.20
  16   0  -8   55.69    9.70
 -16   0   8   46.00   11.50
 -14   0   8   -2.90    5.10
  14   0  -8   -9.90    6.30
 -12   0   8  428.56   15.00
  12   0  -8  456.55   17.90
  10   0  -8  528.05   18.50
  -8   0   8   43.20    5.00
   8   0  -8   36.90    6.60
  -6   0   8  127.99    7.10
  -6   0   8  136.39    7.20
   6   0  -8  144.99    9.30
  -4   0   8   34.50    5.30
   4   0  -8   21.90    4.80
   4   0  -8   32.00    4.30
  -4   0   8   32.00    3.50
   2   0  -8   72.29    5.70
  -2   0   8   83.99    5.00
  -2   0   8   77.49    6.60
   2   0  -8   78.59    6.80
   0   0  -8   82.39    6.30
   0   0   8   75.59    7.00
   0   0  -8   72.09    6.30
   0   0   8   72.99    5.30
   2   0   8  576.54   17.30
  -2   0  -8  582.34   14.80
   2   0   8  573.44   14.70
  -2   0  -8  556.84   17.00
  -4   0  -8   51.79    4.40
   4   0   8   51.59    5.20
  -4   0  -8   60.29    7.10
  -6   0  -8   35.00    5.80
   6   0   8   19.30    4.30
  -6   0  -8   28.40    6.30
  -8   0  -8   80.79    9.10
   8   0   8   69.49    7.10
  10   0   8  173.18   12.40
 -10   0  -8  200.98   13.60
 -12   0  -8    9.20    6.70
  12   0   8    6.90    6.70
  14   0   8   81.79   10.00
 -14   0  -8   99.09   11.80
 -16   0  -8   79.29   12.10
  16   0   8   82.39   11.60
  17  -1  -8   84.59   11.50
  17   1  -8   76.89   11.40
  15  -1  -8  -12.80    6.60
  15   1  -8   -4.30    7.50
  13  -1  -8  125.09   11.40
 -13   1   8  126.99    9.70
  13   1  -8  140.19   13.20
  11  -1  -8   80.29    9.20
  11   1  -8   77.29    8.80
 -11   1   8  106.89    9.20
  11   1  -8   67.49    8.20
  -9  -1   8   25.80    4.20
   9  -1  -8   25.40    6.40
   9   1  -8   36.50    6.90
  -9   1   8   19.60    4.70
   7  -1  -8   42.80    6.70
  -7  -1   8   31.40    5.50
  -7  -1   8   27.80    3.70
   7   1  -8   34.60    6.40
  -7   1   8   18.00    3.70
   5  -1  -8  219.88   10.80
  -5  -1   8  205.38    9.70
  -5  -1   8  199.58    6.90
   5  -1  -8  204.28    7.70
   5   1  -8  205.28   10.30
   3  -1  -8  469.25   13.10
   3  -1  -8  449.66   14.40
  -3  -1   8  455.65   14.30
  -3  -1   8  457.25   10.80
   3   1  -8  463.95   14.30
  -3   1   8  470.15   12.80
  -1  -1   8    4.50    2.00
  -1  -1   8   10.80    4.80
   1  -1  -8    3.60    3.60
   1  -1  -8    4.50    3.00
   1   1  -8    5.50    3.60
  -1   1   8    6.30    3.10
   1  -1   8  438.36   10.60
  -1  -1  -8  436.66   12.60
  -1  -1  -8  410.96   13.70
   1  -1   8  458.35   15.10
  -1   1  -8  430.46   12.90
  -1   1  -8  407.76   13.90
  -3  -1  -8   48.10    4.50
  -3  -1  -8   60.59    6.90
   3  -1   8   49.90    7.00
   3  -1   8   44.40    4.10
  -3   1  -8   52.89    5.00
   3   1   8   40.70    4.90
  -3   1  -8   53.29    6.50
  -5  -1  -8   26.70    6.00
   5  -1   8   23.90    6.60
  -5  -1  -8   28.60    3.60
   5  -1   8   28.10    4.50
   5   1   8   27.20    4.80
  -5   1  -8   28.00    3.90
  -5   1  -8   26.40    5.80
   7  -1   8  257.97   11.10
  -7  -1  -8  273.77   13.40
  -7   1  -8  257.07   12.70
   7   1   8  259.97   12.00
   9  -1   8   67.39    7.20
  -9  -1  -8   93.69   10.40
   9   1   8   76.39    8.60
  -9   1  -8   89.09    9.60
  11  -1   8    9.10    6.20
 -11  -1  -8    2.80    6.50
  11   1   8    5.60    5.80
 -11   1  -8    2.50    6.00
 -13  -1  -8    1.10    7.30
  13  -1   8   -0.90    6.50
 -13   1  -8    6.30    7.60
  13   1   8   -4.60    5.90
 -15  -1  -8   11.60    9.90
  15  -1   8    4.30    6.90
  15   1   8   16.50    7.90
 -15   1  -8   10.60    8.60
  17  -1   8    3.80    8.40
 -17  -1  -8   -5.20    9.70
 -17   1  -8   16.30    9.30
  16  -2  -8   -9.70    7.00
  16   2  -8  -12.70    6.90
 -16   2   8    6.00    6.70
  14  -2  -8    4.70    7.20
 -14   2   8    3.90    5.50
  14   2  -8   -5.10    6.40
  12  -2  -8    4.10    7.70
  12   2  -8   -1.00    6.10
 -12   2   8    4.90    5.10
  10  -2  -8   35.80    7.60
 -10   2   8   27.80    5.60
  10   2  -8   34.90    7.00
   8  -2  -8  116.29   10.30
  -8  -2   8  118.49    9.20
   8   2  -8  117.79   10.90
  -8   2   8  120.99    8.60
  -6  -2   8   19.90    6.00
   6  -2  -8   19.90    5.70
   6   2  -8   14.50    5.20
  -6   2   8   16.90    4.40
   4  -2  -8   83.19    7.70
  -4  -2   8   81.89    7.80
   4  -2  -8   72.79    5.50
   4   2  -8   82.39    7.70
  -4   2   8   84.79    7.30
   2  -2  -8   49.20    5.40
   2  -2  -8   44.20    6.00
  -2  -2   8   50.29    6.90
   2   2  -8   40.90    5.60
  -2   2   8   52.89    5.50
   0  -2   8  199.58   10.60
   0  -2  -8  195.18    9.20
   0  -2  -8  206.08    9.00
   0   2  -8  206.88    9.10
   0   2   8  202.58    9.70
  -2  -2  -8  142.79    9.60
  -2  -2  -8  139.39    7.30
   2  -2   8  136.69    9.90
  -2   2  -8  140.09    8.30
   2   2   8  139.99    8.60
  -4  -2  -8  465.65   12.20
   4  -2   8  469.25   17.00
   4  -2   8  489.85   12.70
  -4  -2  -8  491.55   16.70
  -4   2  -8  471.25   16.30
  -4   2  -8  470.65   13.80
   4   2   8  505.15   16.30
  -6  -2  -8   42.10    7.50
   6  -2   8   41.80    7.70
   6  -2   8   30.80    4.80
  -6   2  -8   44.00    5.00
   6   2   8   34.10    6.10
  -6   2  -8   44.80    7.10
   8  -2   8   42.30    8.20
   8  -2   8   34.80    5.70
  -8  -2  -8   52.19    8.80
   8   2   8   36.20    6.60
  -8   2  -8   41.10    7.50
 -10  -2  -8   -3.90    6.10
  10  -2   8    0.30    3.50
 -10   2  -8    2.00    5.70
  10   2   8    4.30    6.00
 -12  -2  -8   50.09   10.10
  12  -2   8   26.70    7.20
 -12   2  -8   40.70    8.30
  12   2   8   36.40    8.00
 -14  -2  -8   -6.50    9.40
  14  -2   8   -0.80    6.40
  14   2   8   10.50    7.50
 -14   2  -8   14.80    7.20
  16  -2   8  110.19   12.70
 -16  -2  -8  155.48   17.20
 -16   2  -8  143.79   15.00
  16   2   8  159.28   16.00
  15  -3  -8   44.00   10.20
  15   3  -8   17.30    8.00
 -15   3   8   31.80    7.50
  13  -3  -8   21.20    8.10
 -13   3   8   33.40    6.90
  13   3  -8   13.80    7.90
  11  -3  -8  221.08   14.20
 -11   3   8  235.78   13.30
  11   3  -8  228.18   13.50
  -9  -3   8  440.76   16.80
   9  -3  -8  437.96   17.80
   9   3  -8  451.65   16.90
  -9   3   8  462.45   16.20
  -7  -3   8  578.24   18.90
   7  -3  -8  566.64   19.40
  -7   3   8  573.64   17.70
   7   3  -8  567.84   18.40
  -5  -3   8   -5.30    5.90
   5  -3  -8    2.80    6.00
  -5   3   8    2.50    4.20
   5   3  -8   -1.80    4.50
  -3  -3   8   43.40    7.20
   3  -3  -8   53.39    6.70
   3  -3  -8   57.49    5.70
  -3   3   8   48.50    5.80
   3   3  -8   43.70    6.10
  -1  -3   8  250.37   12.40
   1  -3  -8  249.18   10.20
   1  -3  -8  260.37   11.60
   1   3  -8  251.07   11.00
  -1   3   8  257.77   11.70
  -1  -3  -8  123.19    8.70
  -1  -3  -8  129.89    8.10
   1  -3   8  113.59    9.90
  -1   3  -8  128.29    8.40
   1   3   8  120.79    9.80
   3  -3   8 1206.18   31.20
  -3  -3  -8 1223.58   26.20
  -3  -3  -8 1271.77   30.80
   3   3   8 1252.77   30.30
  -3   3  -8 1223.38   27.80
   5  -3   8 1108.39   29.40
  -5  -3  -8 1068.79   28.90
  -5   3  -8 1105.39   25.00
   5   3   8 1085.69   28.00
  -5   3  -8 1003.60   27.70
  -7  -3  -8   18.50    8.00
   7  -3   8   27.70    7.70
  -7   3  -8   21.50    6.30
  -7   3  -8   11.20    4.50
   7   3   8   16.10    6.30
   9  -3   8   17.40    7.70
  -9  -3  -8   15.20    7.80
  -9   3  -8   24.80    6.90
   9   3   8   13.10    6.20
 -11  -3  -8    0.90    7.70
  11   3   8   -2.00    6.20
 -11   3  -8    0.10    6.00
 -13  -3  -8   17.80   10.10
 -13   3  -8   39.30    8.30
  13   3   8   21.30    8.10
 -15  -3  -8   65.59   15.00
  15   3   8   53.59   11.00
 -15   3  -8   79.99   11.80
  16   4  -8  -14.00    7.80
  14  -4  -8   71.09   10.80
 -14   4   8   76.49   10.10
  14   4  -8   54.79   10.40
  12  -4  -8    0.00    6.90
  12   4  -8  -10.20    6.10
 -12   4   8    5.40    6.10
 -10  -4   8   15.10    7.70
  10  -4  -8   12.90    7.10
 -10   4   8   10.80    5.90
  10   4  -8   10.50    7.30
  -8  -4   8   12.90    6.80
   8  -4  -8    7.00    6.40
  -8   4   8   10.50    5.40
   8   4  -8    7.00    6.00
   6  -4  -8    5.20    6.40
  -6  -4   8    5.10    7.10
  -6   4   8    2.30    4.40
   6   4  -8    2.60    5.40
  -4  -4   8   20.40    7.20
   4  -4  -8   12.10    5.90
   4   4  -8    6.40    5.70
  -4   4   8   13.90    5.00
   2  -4  -8  160.88   10.20
  -2  -4   8  150.08   11.20
   2  -4  -8  146.39    9.50
  -2   4   8  141.29    9.70
   2   4  -8  145.99    9.60
   0  -4   8  485.55   18.00
   0  -4  -8  478.15   15.40
   0   4   8  520.05   16.90
   0   4  -8  503.75   16.60
  -2  -4  -8  153.68    8.80
   2  -4   8  146.69   11.60
  -2  -4  -8  157.68   10.90
  -2   4  -8  147.79    9.60
   2   4   8  149.69   10.80
   4  -4   8  211.98   13.40
  -4  -4  -8  218.78   13.20
   4   4   8  223.68   12.90
  -4   4  -8  225.88   11.40
  -6  -4  -8    9.20    7.50
   6  -4   8    3.40    6.80
  -6   4  -8   -0.20    5.10
   6   4   8   -0.20    5.50
  -6   4  -8   11.20    5.40
  -8  -4  -8    8.30    7.90
   8  -4   8   10.50    7.30
  -8   4  -8    6.60    5.90
   8   4   8    2.70    6.10
  -8   4  -8    7.60    4.90
 -10  -4  -8  115.09   13.90
  10  -4   8  133.29   13.60
  10   4   8  107.39   11.70
 -10   4  -8  114.19   11.80
 -12  -4  -8   -1.80   11.00
 -12   4  -8   30.00    8.30
  12   4   8   21.40    8.00
 -14  -4  -8   -5.80   10.70
  14   4   8    4.60    8.30
 -14   4  -8   17.70    8.50
  15   5  -8   -6.50    9.20
  13  -5  -8   99.99   12.40
  13   5  -8  101.79   12.10
 -13   5   8  147.19   14.70
 -11  -5   8   55.69   10.80
  11  -5  -8   54.19    9.90
  11   5  -8   32.10    8.00
 -11   5   8   44.60    8.50
  -9  -5   8   52.29   10.10
   9  -5  -8   39.20    8.90
  -9   5   8   47.20    7.80
   9   5  -8   45.30    8.80
   7  -5  -8    5.10    6.70
  -7  -5   8   10.60    8.60
  -7   5   8   13.30    6.00
   7   5  -8   11.30    6.30
  -5  -5   8  354.76   16.70
   5  -5  -8  349.77   15.90
   5   5  -8  355.96   15.20
  -5   5   8  371.46   15.30
  -3  -5   8   73.19    9.80
   3  -5  -8   67.69    8.90
   3   5  -8   62.69    7.90
  -3   5   8   55.29    7.40
   1  -5  -8   14.60    5.90
   1  -5  -8   12.00    6.10
  -1  -5   8   29.30    8.10
  -1   5   8   12.30    5.80
   1   5  -8   20.40    5.90
  -1  -5  -8   53.39    6.90
   1  -5   8   48.00    9.10
  -1  -5  -8   58.29    8.60
   1   5   8   50.09    7.60
  -1   5  -8   51.89    7.10
  -3  -5  -8   -9.70    6.00
   3  -5   8   -5.70    7.30
  -3   5  -8   -2.80    5.10
   3   5   8   -4.80    5.70
  -5  -5  -8  286.17   15.90
   5  -5   8  282.17   15.60
   5   5   8  271.57   16.20
  -5   5  -8  268.17   12.50
  -7  -5  -8  285.87   16.90
   7  -5   8  277.67   15.80
   7   5   8  266.57   15.70
  -7   5  -8  271.07   14.00
  -7   5  -8  275.37   13.30
  -9  -5  -8   64.69   12.10
   9  -5   8   95.69   12.50
  -9   5  -8   99.39   11.30
  -9   5  -8   92.79    8.70
   9   5   8   71.19   10.00
 -11  -5  -8   -1.90    9.50
  11  -5   8   -6.40    8.10
 -11   5  -8   18.40    7.60
  11   5   8   -0.80    7.20
 -13  -5  -8  -25.50   10.90
 -13   5  -8    9.50    8.00
  13   5   8   -4.80    7.80
  12  -6  -8   -3.30    9.20
 -12  -6   8    6.50    9.20
  12   6  -8    1.90    7.60
 -12   6   8   -4.00    8.00
 -10  -6   8   32.60   10.90
  10  -6  -8   31.20    8.90
 -10   6   8   34.30    8.00
  10   6  -8   31.30    8.70
  -8  -6   8   14.70    9.40
   8  -6  -8   13.10    7.60
  -8   6   8   15.20    7.50
   8   6  -8   12.40    7.10
  -6  -6   8  141.49   13.50
   6  -6  -8  133.49   12.60
   6   6  -8  133.29   11.80
  -6   6   8  161.68   12.20
   4  -6  -8   53.69    8.50
  -4  -6   8   45.40    9.60
   4   6  -8   38.40    7.80
  -4   6   8   43.80    7.50
   2  -6  -8   39.60    7.50
  -2  -6   8   40.00    9.20
   2   6  -8   45.00    7.70
  -2   6   8   35.30    7.50
   0  -6  -8   13.60    5.10
   0  -6   8   36.20    8.80
   0  -6  -8   35.60    7.10
   0   6  -8   32.70    7.10
   0   6   8   28.40    7.30
   2  -6   8   15.70    7.90
  -2  -6  -8   21.30    8.00
  -2   6  -8   20.50    6.40
   2   6   8   26.70    7.70
  -4  -6  -8   46.00    9.60
   4  -6   8   48.40   10.00
  -4   6  -8   46.10    7.60
   4   6   8   45.40    8.80
   6  -6   8   28.40    9.10
  -6  -6  -8   26.80   10.30
  -6   6  -8   19.00    7.30
   6   6   8   26.80    8.20
   8  -6   8  116.89   13.00
  -8  -6  -8  104.89   13.60
  -8   6  -8  115.19   11.10
  -8   6  -8  109.99   10.10
   8   6   8   97.69   11.40
 -10  -6  -8   13.30    9.70
  10  -6   8   27.60    9.30
  10   6   8   13.00    8.20
 -10   6  -8    9.40    9.80
 -10   6  -8   25.70    7.80
  12  -6   8   11.00   10.10
 -12   6  -8   10.80    8.20
 -11  -7   8    0.20   10.90
  11   7  -8   -9.10    7.40
   9  -7  -8  196.58   16.00
  -9  -7   8  181.08   16.20
   9   7  -8  183.48   15.60
  -9   7   8  205.98   16.40
   7  -7  -8  415.36   19.80
  -7  -7   8  410.76   20.90
  -7   7   8  449.46   19.40
   7   7  -8  384.16   19.00
  -5  -7   8    1.30    8.30
   5  -7  -8    8.50    7.90
  -5   7   8    4.10    6.60
   5   7  -8   -6.50    6.30
  -3  -7   8    6.00    8.20
   3  -7  -8    2.90    6.50
   3   7  -8    2.30    7.40
  -3   7   8   -4.90    6.30
  -1  -7   8   25.90    9.30
   1  -7  -8   18.00    7.60
   1   7  -8   14.80    7.30
  -1   7   8   20.10    8.40
   1  -7   8   -1.80    8.80
  -1  -7  -8   11.80    6.60
   1   7   8   -4.80    6.70
  -1   7  -8   -0.80    6.20
   3  -7   8   87.09   12.10
  -3  -7  -8   97.19   11.40
  -3   7  -8   79.49    9.50
   3   7   8   83.89   11.00
   5  -7   8  112.29   12.80
  -5  -7  -8  102.89   12.60
   5   7   8   88.29   11.60
  -5   7  -8   82.29    9.40
  -7  -7  -8    4.20    9.10
   7  -7   8   19.00    9.00
  -7   7  -8    0.40    6.60
   7   7   8   -1.70    7.80
   9  -7   8   28.70    9.70
  -9  -7  -8    6.30   10.00
  -9   7  -8    9.50    7.20
  -9   7  -8   23.80    7.60
   9   7   8   17.10    9.00
  11  -7   8    4.30   10.70
 -11   7  -8   16.20    8.70
   6  -8  -8   12.10    8.70
  -6  -8   8   17.80   10.50
   6   8  -8   27.30    8.90
  -6   8   8   21.80    8.50
   4  -8  -8   12.10    8.30
  -4  -8   8   14.50   10.20
   4   8  -8    2.00    8.50
  -4   8   8   -3.40    7.50
   2  -8  -8   44.90    9.10
  -2  -8   8   28.90   10.70
  -2   8   8   30.70    9.00
   2   8  -8   33.40    8.70
   0  -8   8   56.29   11.60
   0   8   8   31.90   10.30
   0   8  -8   45.50    9.20
   2  -8   8   34.90   10.20
   2   8   8    4.40    8.60
  -2   8  -8   25.50    8.30
  -4  -8  -8   21.80    9.20
   4  -8   8   18.80   10.80
   4   8   8    3.30    8.60
  -4   8  -8   11.40    7.90
  -6  -8  -8   10.80    9.50
   6  -8   8    6.20    9.10
  -6   8  -8    3.10    7.40
   8  -8   8   -3.50   10.30
   3  -9  -8   46.60   11.60
  16   0  -9   -4.40    8.50
  14   0  -9    9.40    7.40
  12   0  -9   -3.40    6.10
 -10   0   9   -0.20    4.30
  10   0  -9   -1.70    5.80
   8   0  -9    1.40    5.40
  -8   0   9   -2.80    3.30
  -6   0   9   -0.50    3.10
  -6   0   9    2.60    4.40
   6   0  -9   -3.70    4.80
   6   0  -9    2.10    3.10
   4   0  -9    7.50    4.90
  -4   0   9    0.10    4.50
   4   0  -9   -0.40    3.50
  -4   0   9    1.00    2.60
   2   0  -9   -0.80    4.60
  -2   0   9   -2.80    4.80
   2   0  -9    5.50    3.50
  -2   0   9   -0.40    2.70
   0   0  -9    3.40    4.10
   0   0   9    5.40    5.10
   0   0   9    5.40    3.10
   0   0  -9    1.50    3.80
   2   0   9   -0.90    5.10
  -2   0  -9    3.60    4.50
  -2   0  -9   -1.90    3.60
   2   0   9   -1.30    3.20
   4   0   9    3.10    3.90
  -4   0  -9   -0.60    3.20
  -4   0  -9   -6.70    4.20
  -6   0  -9   -8.00    4.60
   6   0   9    2.00    2.70
   8   0   9    5.20    4.60
  -8   0  -9   -4.20    5.30
  10   0   9    4.50    5.80
 -10   0  -9   -1.30    5.80
 -12   0  -9   -3.30    6.60
  12   0   9    1.40    5.90
  14   0   9   -6.90    6.30
 -14   0  -9   -8.50    6.60
 -16   0  -9   -4.50    9.50
  16   0   9   -6.20    8.50
  15  -1  -9   -5.60    8.10
 -15   1   9    7.90    6.10
  15   1  -9    0.80    8.10
  13  -1  -9    5.60    7.00
 -13   1   9   10.60    5.20
  13   1  -9   -6.30    7.30
  11  -1  -9  114.39   10.80
 -11   1   9  107.79    9.50
  11   1  -9  112.49   10.50
   9  -1  -9  432.36   17.70
   9   1  -9  432.56   16.70
   7  -1  -9   68.49    8.30
  -7  -1   9   62.89    7.10
   7   1  -9   67.79    8.10
   5  -1  -9   43.20    4.80
  -5  -1   9   38.50    6.00
   5  -1  -9   47.30    6.70
  -5   1   9   38.80    4.80
   5   1  -9   39.90    6.50
   3  -1  -9  325.97   11.20
   3  -1  -9  331.27   12.90
  -3   1   9  324.27   11.00
   3   1  -9  316.37   12.60
  -1  -1   9  143.99    9.60
   1  -1  -9  146.39    8.00
   1  -1  -9  137.89    9.10
   1   1  -9  134.29    8.50
  -1   1   9  146.99    7.90
   1   1  -9  134.19    8.50
   1  -1   9  642.64   15.30
  -1  -1  -9  600.04   17.80
   1  -1   9  575.14   18.50
  -1  -1  -9  584.24   16.10
   1   1   9  586.34   16.40
  -1   1  -9  597.74   18.10
  -1   1  -9  597.74   16.30
   3  -1   9  315.27   10.10
  -3  -1  -9  300.67   10.30
   3  -1   9  311.27   14.40
  -3  -1  -9  275.67   12.60
  -3   1  -9  289.97   12.80
  -3   1  -9  306.97   10.90
   5  -1   9   92.79    9.90
  -5  -1  -9   84.89    9.30
   5  -1   9   76.89    7.30
  -5   1  -9   78.89    6.90
   5   1   9   84.29    7.60
  -5   1  -9   98.29    9.90
   7  -1   9   19.40    5.10
  -7  -1  -9   16.10    6.90
  -7   1  -9   28.10    6.90
   7   1   9   20.90    5.80
  -9  -1  -9   27.80    7.90
   9   1   9   25.40    7.10
  -9   1  -9   41.20    8.20
  11  -1   9   17.00    6.60
 -11  -1  -9   36.00    8.60
  11   1   9   20.70    6.80
 -11   1  -9   36.40    8.20
  13  -1   9    2.90    7.00
 -13  -1  -9   12.20    9.00
 -13   1  -9    4.80    7.10
  13   1   9    7.70    6.90
 -15  -1  -9   10.90    9.60
  15  -1   9   -2.40    7.70
  15   1   9    6.50    7.80
 -15   1  -9    6.50    8.90
  16  -2  -9   17.40   13.90
  16   2  -9   36.60    9.60
 -16   2   9   62.49    9.40
  14  -2  -9    9.10    7.90
  14   2  -9   13.10    8.00
  12  -2  -9   33.10    8.40
  12   2  -9   38.80    8.30
 -12   2   9   31.80    7.00
  10  -2  -9   -4.60    6.90
  10   2  -9   -1.10    6.20
 -10   2   9    1.60    4.50
  -8  -2   9    5.10    5.70
   8  -2  -9    4.00    6.10
  -8   2   9    5.90    4.60
   8   2  -9    6.60    5.80
  -6  -2   9   44.00    6.90
   6  -2  -9   34.30    6.80
  -6   2   9   37.40    5.30
   6   2  -9   45.70    7.50
   4  -2  -9  581.64   18.10
  -4  -2   9  557.24   17.90
   4  -2  -9  563.94   15.10
  -4   2   9  583.34   16.30
   4   2  -9  566.44   17.70
  -2  -2   9   69.49    8.20
   2  -2  -9   53.49    6.60
   2  -2  -9   75.79    7.00
   2   2  -9   52.19    6.50
  -2   2   9   58.99    6.10
   0  -2  -9  145.79    9.30
   0  -2  -9  148.89    9.50
   0  -2   9  148.79   10.50
   0   2  -9  147.59    9.00
   0   2   9  147.89    8.80
  -2  -2  -9    3.30    4.00
   2  -2   9   20.10    6.70
  -2  -2  -9   10.40    5.30
   2   2   9   14.90    5.20
  -2   2  -9   12.90    4.90
  -2   2  -9   10.70    5.10
   4  -2   9  595.54   20.40
  -4  -2  -9  607.24   19.80
  -4   2  -9  600.44   19.60
   4   2   9  627.24   18.80
  -4   2  -9  636.84   16.90
   6  -2   9   45.50    8.60
  -6  -2  -9   42.40    7.90
  -6   2  -9   43.10    5.20
  -6   2  -9   46.40    7.70
   6   2   9   39.60    7.10
  -8  -2  -9  147.69   12.10
   8  -2   9  122.09   11.80
   8   2   9  147.89   11.40
  -8   2  -9  131.59   11.00
  10  -2   9   16.20    9.60
 -10  -2  -9   22.70    8.20
  10   2   9   20.60    6.90
 -10   2  -9   38.50    8.00
 -12  -2  -9   33.90    9.90
 -12   2  -9   34.40    8.50
  12   2   9   26.10    8.40
 -14  -2  -9   -7.30    8.50
  14   2   9   -2.50    7.20
 -14   2  -9    5.20    7.30
 -16   2  -9    8.30    9.40
  15  -3  -9   -3.30    7.90
  15   3  -9  -16.70    7.30
 -15   3   9    3.40    6.70
  13  -3  -9   83.29   11.30
  13   3  -9   66.39   10.10
 -13   3   9   58.19    8.20
  11  -3  -9    6.10    7.10
 -11   3   9    7.40    6.40
  11   3  -9    2.50    6.50
  -9  -3   9   53.39    8.30
   9  -3  -9   55.29    9.00
   9   3  -9   59.79    9.20
  -9   3   9   52.59    7.10
  -7  -3   9   86.49    9.70
   7  -3  -9   79.29    9.10
   7   3  -9   78.69    9.10
  -7   3   9   71.09    7.30
  -5  -3   9  103.99   10.80
   5  -3  -9   88.29    9.00
  -5   3   9   96.69    8.30
   5   3  -9  107.69    9.50
   3  -3  -9   72.89    7.80
  -3  -3   9   85.69    9.40
   3  -3  -9   74.49    8.10
   3   3  -9   96.89    9.00
  -3   3   9   71.29    6.90
  -1  -3   9   92.39    9.70
   1  -3  -9   96.69    8.10
   1  -3  -9   80.79    7.60
  -1   3   9   79.19    8.00
   1   3  -9   92.09    8.60
   1  -3   9   15.50    6.80
  -1  -3  -9   16.30    6.00
  -1  -3  -9   14.50    4.90
   1   3   9   18.30    5.50
  -1   3  -9   17.50    5.80
   3  -3   9  118.89   11.20
  -3  -3  -9  131.79   10.30
   3   3   9  120.19   10.00
  -3   3  -9  114.99    9.40
   5  -3   9   14.30    7.30
  -5  -3  -9    8.90    6.60
  -5   3  -9    0.90    5.20
   5   3   9    4.60    5.90
  -5   3  -9   10.80    5.00
  -7  -3  -9   -1.20    6.70
   7  -3   9   -0.60    6.30
  -7   3  -9    0.70    4.30
  -7   3  -9    2.80    5.60
   7   3   9    2.90    5.70
  -9  -3  -9   44.00   10.00
   9  -3   9   39.40    9.30
  -9   3  -9   45.90    8.30
   9   3   9   54.49    9.00
 -11  -3  -9   10.80    9.90
 -11   3  -9   17.40    8.00
  11   3   9   17.10    8.10
 -13  -3  -9   -9.40    9.00
  13   3   9   -0.80    7.30
 -13   3  -9    8.10    7.20
 -15   3  -9   38.70   10.60
  14  -4  -9   18.70   10.60
 -14   4   9   28.30    8.80
  14   4  -9    5.30    8.40
  12  -4  -9   36.10    9.70
 -12   4   9   33.90    7.60
  12   4  -9   22.70    8.20
 -10  -4   9   13.10    7.70
  10  -4  -9   21.90    8.20
 -10   4   9    9.50    6.10
  10   4  -9    3.30    7.30
   8  -4  -9   13.20    7.20
  -8  -4   9   20.30    7.50
  -8   4   9    9.30    6.10
   8   4  -9    8.40    6.40
   6  -4  -9   27.00    7.30
  -6  -4   9   36.90    9.00
   6   4  -9   42.80    7.60
  -6   4   9   32.80    7.00
   4  -4  -9   72.49    8.50
  -4  -4   9   75.99   10.40
  -4   4   9   86.99    8.60
   4   4  -9   74.39    8.30
  -2  -4   9  105.99   11.00
   2  -4  -9  120.49    9.90
   2  -4  -9   96.69    9.20
   2   4  -9  118.69   10.80
  -2   4   9  129.59   10.00
   0  -4   9   10.10    7.10
   0  -4  -9    7.50    4.70
   0   4  -9   19.30    6.10
   0   4   9   11.10    5.50
  -2  -4  -9   20.70    6.80
  -2  -4  -9   28.90    5.40
   2  -4   9   32.50    8.20
  -2   4  -9   22.70    6.50
   2   4   9   34.00    6.90
  -4  -4  -9  228.68   14.00
   4  -4   9  274.77   15.10
   4   4   9  261.37   15.00
  -4   4  -9  262.67   12.60
  -6  -4  -9   49.60    9.60
   6  -4   9   59.59   10.20
   6   4   9   40.20    7.80
  -6   4  -9   57.49    6.80
  -6   4  -9   60.49    8.80
  -8  -4  -9   76.89   11.70
   8  -4   9   77.39   11.10
  -8   4  -9   66.49    7.60
  -8   4  -9   80.79    9.90
   8   4   9   69.59   10.00
  10  -4   9    1.40    7.70
 -10  -4  -9  -23.90    8.60
 -10   4  -9   12.20    6.80
  10   4   9    2.50    7.50
 -12  -4  -9  -25.70    8.50
  12   4   9   -7.90    7.90
 -12   4  -9   -2.70    6.40
 -14   4  -9   58.19   11.30
  13   5  -9   22.10    8.90
 -13   5   9   18.30    7.90
  11  -5  -9   10.00    7.70
 -11  -5   9    3.80    9.80
  11   5  -9   -9.50    6.70
 -11   5   9   13.50    6.90
  -9  -5   9    3.60    7.50
   9  -5  -9    0.20    7.10
  -9   5   9    0.80    5.80
   9   5  -9    5.80    6.90
  -7  -5   9    1.80    8.20
   7  -5  -9    2.70    6.70
   7   5  -9   15.40    7.00
  -7   5   9    8.80    6.00
   5  -5  -9   36.10    8.60
  -5  -5   9   28.70    8.60
   5   5  -9   40.60    7.70
  -5   5   9   35.00    7.10
   3  -5  -9   20.50    7.40
  -3  -5   9   18.60    8.00
   3   5  -9   17.80    6.70
  -3   5   9   37.20    7.50
  -1  -5   9   82.09   10.60
   1  -5  -9   79.29    8.60
   1   5  -9   71.09    8.50
  -1   5   9   80.99    8.90
   1  -5   9   72.99   10.50
  -1  -5  -9   62.89    7.20
  -1  -5  -9   65.59    8.80
  -1   5  -9   73.99    8.40
   1   5   9   65.39    8.60
   3  -5   9    5.90    7.80
  -3  -5  -9    5.30    7.10
   3   5   9   14.20    7.60
  -3   5  -9   12.40    5.90
   5  -5   9   28.60    8.60
  -5  -5  -9   14.80    9.30
   5   5   9   17.10    7.40
  -5   5  -9   20.20    6.20
  -7  -5  -9  144.19   15.40
   7  -5   9  146.69   13.70
   7   5   9  135.29   13.30
  -7   5  -9  134.89   11.60
  -7   5  -9  143.49   11.30
  -9  -5  -9  298.97   19.40
   9  -5   9  303.07   18.50
   9   5   9  291.67   17.30
  -9   5  -9  300.47   16.90
  11  -5   9   24.10    9.50
 -11  -5  -9   -7.60    9.90
  11   5   9   10.00    8.20
 -11   5  -9   13.20    7.40
 -13   5  -9   15.40    8.30
  12   6  -9   41.40   11.10
  10  -6  -9    9.90    8.50
 -10  -6   9   16.20   10.20
  10   6  -9    5.70    7.40
 -10   6   9    0.40    7.00
  -8  -6   9   62.99   11.20
   8  -6  -9   61.99   10.20
   8   6  -9   60.09   10.40
  -8   6   9   76.99    9.70
   6  -6  -9   26.30    8.90
  -6  -6   9   16.90    9.60
  -6   6   9   22.20    7.40
   6   6  -9   10.60    7.90
   4  -6  -9    6.20    7.40
  -4  -6   9   13.10    8.20
  -4   6   9    4.00    6.50
   4   6  -9   15.80    7.10
   2  -6  -9  287.37   14.60
  -2  -6   9  322.17   17.20
   2   6  -9  299.47   15.20
  -2   6   9  293.97   16.70
   0  -6  -9    3.00    6.10
   0  -6   9   -0.90    7.70
   0   6   9    2.70    7.40
   0   6  -9    5.70    6.30
   2  -6   9   17.70    9.50
  -2  -6  -9   -0.10    7.20
  -2   6  -9   11.90    7.50
   2   6   9    0.40    7.90
  -4  -6  -9   81.79   11.30
   4  -6   9   91.69   12.80
   4   6   9   71.49   11.00
  -4   6  -9   82.49    9.20
   6  -6   9   24.20    9.20
  -6  -6  -9   22.50   10.50
   6   6   9    3.90    7.60
  -6   6  -9   16.80    7.40
  -8  -6  -9  -11.40    9.80
   8  -6   9   11.00    9.00
   8   6   9    1.30    7.10
  -8   6  -9   15.80    7.20
  -8   6  -9    5.40    7.00
 -10  -6  -9   -3.50   10.10
  10  -6   9   18.30    9.30
 -10   6  -9   23.70    8.10
  10   6   9    0.10    8.80
  12  -6   9   48.20   13.70
 -12   6  -9   68.69   11.70
  -9  -7   9   13.70   11.20
   9   7  -9    0.40    8.70
   7  -7  -9   92.99   11.90
  -7  -7   9   89.99   13.00
   7   7  -9   63.49   10.00
  -7   7   9   81.39   10.70
   5  -7  -9    8.20    7.70
  -5  -7   9    6.40    9.20
  -5   7   9    1.70    7.10
   5   7  -9   -5.70    7.00
  -3  -7   9   41.90   10.70
   3  -7  -9   42.20    9.20
  -3   7   9   24.90    8.30
   3   7  -9   38.20    8.70
  -1  -7   9   23.90    9.70
   1  -7  -9   14.60    7.80
   1   7  -9   13.90    7.60
  -1   7   9   17.00    8.80
   1  -7   9   33.50   11.10
  -1   7  -9   37.40    8.50
   1   7   9   26.60    9.00
   3  -7   9   50.89   11.00
  -3  -7  -9   48.80   10.00
  -3   7  -9   50.39    8.80
   3   7   9   38.90    9.70
  -5  -7  -9   -1.00    8.10
   5  -7   9    6.60    9.00
   5   7   9   -0.80    7.70
  -5   7  -9    2.10    7.90
  -7  -7  -9    0.50    9.20
   7  -7   9    7.20   10.10
   7   7   9    0.50    9.40
  -7   7  -9    9.60    8.30
   9  -7   9    9.90    9.90
  -9   7  -9   11.30    7.80
  -9   7  -9    6.90    8.50
   6  -8  -9   19.00   10.80
   4  -8  -9   -6.20    8.40
  -4  -8   9    6.80   16.10
  -4   8   9   -3.20   12.70
   4   8  -9    0.50   13.00
   2  -8  -9   56.99   14.40
  -2  -8   9   43.00   11.50
  -2   8   9   31.00    9.50
   2   8  -9   51.89   10.00
   0  -8   9  104.19   14.10
   0   8  -9   99.59   11.70
   0   8   9   88.79   12.30
   2  -8   9   -4.00   10.50
   2   8   9   -6.50    8.60
  -2   8  -9   -5.90    7.50
  -4  -8  -9   59.39   11.90
   4  -8   9   86.69   15.50
  -4   8  -9   56.49   10.10
  -6  -8  -9   29.20   11.30
  14   0 -10   52.99    9.80
  12   0 -10   -3.50    6.70
  10   0 -10  244.58   14.40
   8   0 -10  358.76   15.60
   6   0 -10  454.45   16.60
   4   0 -10  107.09    7.50
   4   0 -10  103.69    9.60
  -4   0  10  107.99    8.80
  -2   0  10   55.69    7.80
   2   0 -10   77.39    7.60
   2   0 -10   70.99    7.70
  -2   0  10   49.90    7.70
   0   0  10   97.29    6.90
   0   0 -10   99.29    8.80
   0   0  10  100.09    9.30
   0   0 -10   85.29    8.00
  -2   0 -10 2323.67   45.80
   2   0  10 2276.97   45.20
  -2   0 -10 2170.58   48.40
   4   0  10   55.89    6.00
  -4   0 -10   61.49    5.80
  -4   0 -10   60.79    8.20
  -6   0 -10   11.00    6.20
   6   0  10   14.40    5.00
  -8   0 -10  344.37   16.40
  10   0  10    5.00    6.00
 -10   0 -10   16.10    8.20
  12   0  10    6.50    6.90
 -12   0 -10    2.10    7.30
  14   0  10    9.60    7.70
 -14   0 -10   12.30    9.70
  15  -1 -10   39.50    9.80
  15   1 -10   41.20   10.50
  13  -1 -10  131.99   12.60
  13   1 -10  131.29   12.50
  11  -1 -10  299.67   16.00
  11   1 -10  311.37   15.90
   9  -1 -10  121.09   10.80
  -9   1  10  108.19    8.40
   9   1 -10  124.09   11.50
   7  -1 -10   32.10    7.30
  -7   1  10   38.30    5.40
   7   1 -10   23.60    6.70
   5  -1 -10   52.39    7.30
  -5  -1  10   50.59    7.40
  -5   1  10   37.60    5.00
   5   1 -10   34.60    6.80
   3  -1 -10  163.78    8.70
  -3  -1  10  163.38   11.20
   3  -1 -10  165.38   11.40
  -3   1  10  171.48    9.10
   3   1 -10  150.58   10.30
   3   1 -10  168.38    9.60
   1  -1 -10  624.44   18.30
  -1  -1  10  663.23   20.10
   1  -1 -10  657.83   19.00
   1   1 -10  644.04   19.20
  -1   1  10  665.43   17.80
   1   1 -10  643.14   19.10
  -1  -1 -10  433.56   14.00
   1  -1  10  395.86   15.80
  -1  -1 -10  391.86   14.80
  -1   1 -10  400.96   14.10
   1   1  10  421.26   13.90
  -1   1 -10  396.96   15.10
   3  -1  10  312.97   14.60
  -3  -1 -10  279.37   10.70
  -3  -1 -10  282.37   13.40
  -3   1 -10  289.27   13.50
  -3   1 -10  287.27   11.40
   3   1  10  293.57   11.90
  -5  -1 -10   27.10    7.20
   5  -1  10   36.70    8.30
  -5   1 -10   29.20    5.00
   5   1  10   26.90    5.00
  -5   1 -10   44.60    7.70
  -7  -1 -10  195.28   13.20
   7   1  10  204.18   12.40
  -7   1 -10  198.98   12.80
   9  -1  10    0.30    8.20
  -9  -1 -10    1.60    6.80
   9   1  10   14.80    6.70
  -9   1 -10   11.50    6.80
 -11  -1 -10   23.50    8.70
  11  -1  10    7.90    8.90
 -11   1 -10   27.40    9.00
  11   1  10   16.40    6.70
 -13  -1 -10   56.99   11.10
  13   1  10   52.39    9.60
 -13   1 -10   61.99   10.80
  15   1  10   37.90    9.50
 -15   1 -10   65.99   11.90
  14  -2 -10   55.69   11.10
 -14   2  10   46.30    8.50
  14   2 -10   59.99   10.40
  12  -2 -10   46.90    9.50
 -12   2  10   66.49    8.40
  12   2 -10   59.99   10.50
  10  -2 -10   48.40    8.80
 -10   2  10   50.59    7.40
  10   2 -10   50.19    8.90
   8  -2 -10   69.49    9.20
  -8   2  10   77.39    7.70
   8   2 -10   71.19    9.30
   6  -2 -10   21.10    6.90
  -6  -2  10   19.30    6.20
  -6   2  10   25.70    5.50
   6   2 -10   32.80    7.20
  -4  -2  10   37.10    7.30
   4  -2 -10   30.70    6.50
  -4   2  10   31.80    5.40
   4   2 -10   20.30    6.10
  -2  -2  10   19.70    6.90
   2  -2 -10   22.70    5.30
   2  -2 -10   12.70    5.40
   2   2 -10   11.40    5.60
  -2   2  10   13.50    4.40
   0  -2  10   35.30    7.70
   0  -2 -10   50.29    7.40
   0  -2 -10   29.70    6.00
   0   2 -10   39.60    6.80
   0   2 -10   29.70    6.10
   0   2  10   35.10    5.60
  -2  -2 -10  443.86   14.30
   2  -2  10  450.25   17.80
  -2  -2 -10  467.65   16.90
  -2   2 -10  446.46   14.70
  -2   2 -10  457.75   16.90
   2   2  10  455.45   16.20
   4  -2  10   99.09   10.80
  -4  -2 -10   91.89   10.00
  -4   2 -10   99.59    9.60
   4   2  10   92.09    9.30
  -4   2 -10   90.19    8.30
   6  -2  10   12.30    7.50
  -6  -2 -10    0.50    5.90
  -6   2 -10   10.10    6.30
   6   2  10    4.10    5.30
  -8  -2 -10   74.89   10.50
  -8   2 -10   77.89   10.10
   8   2  10   62.29    8.60
 -10  -2 -10    0.90    7.30
  10   2  10    4.60    6.10
 -10   2 -10    0.00    6.50
 -12  -2 -10   -4.70    9.20
 -12   2 -10    7.40    7.50
  12   2  10   -1.30    6.50
 -14  -2 -10   39.70   13.00
 -14   2 -10   58.29   10.90
  14   2  10   36.30    9.30
 -15   3  10   16.20    7.70
  13  -3 -10   17.10    8.40
  13   3 -10   -1.70    7.70
 -13   3  10   11.00    7.10
  11  -3 -10    7.00    7.30
  11   3 -10    2.60    7.40
 -11   3  10    7.50    5.80
   9  -3 -10    6.50    7.00
  -9   3  10    7.00    6.10
   9   3 -10   10.40    8.00
   7  -3 -10   15.10    7.20
  -7  -3  10   19.30    6.90
   7   3 -10   11.40    6.50
  -7   3  10   15.10    5.70
   5  -3 -10   27.00    7.60
  -5  -3  10   38.10    8.60
  -5   3  10   32.50    6.40
   5   3 -10   27.40    6.90
   3  -3 -10  359.96   15.50
  -3  -3  10  346.67   15.50
   3   3 -10  327.97   15.20
  -3   3  10  344.17   13.80
   1  -3 -10  144.39   10.70
  -1  -3  10  143.09   11.70
   1  -3 -10  150.78    9.80
   1   3 -10  148.19   10.50
  -1   3  10  141.19   10.00
  -1  -3 -10  113.99    9.10
   1  -3  10  158.78   12.20
  -1  -3 -10  148.79   10.90
   1   3  10  140.59   10.50
  -1   3 -10  167.28   10.20
   3  -3  10  119.29   12.60
  -3  -3 -10  114.59   10.70
  -3   3 -10  105.39    8.80
   3   3  10   99.29    9.60
  -3   3 -10  106.79    9.90
   5  -3  10  200.98   14.80
  -5  -3 -10  175.38   13.80
  -5   3 -10  202.58   10.90
  -5   3 -10  172.88   12.20
   5   3  10  167.88   12.20
  -7  -3 -10   64.09   10.90
   7  -3  10   51.79    9.70
   7   3  10   42.30    7.70
  -7   3 -10   59.79    9.10
  -9  -3 -10   12.20    8.50
   9  -3  10    9.60    8.00
   9   3  10   14.00    6.80
  -9   3 -10   11.40    7.00
 -11  -3 -10   61.29   12.10
  11   3  10   59.39   10.20
 -11   3 -10   65.59   10.30
 -13  -3 -10   -1.20   10.30
  13   3  10   15.20    8.60
 -13   3 -10   17.50    8.40
 -14   4  10   22.60   11.00
  12  -4 -10   23.70    9.00
  12   4 -10   24.10   10.00
 -12   4  10   38.50    8.10
  10  -4 -10   11.50    7.60
  10   4 -10    6.10    8.30
 -10   4  10   10.90    6.30
   8  -4 -10   10.40    7.90
  -8  -4  10   13.90    7.40
   8   4 -10   11.30    8.00
  -8   4  10   14.10    6.60
   6  -4 -10  158.28   12.50
  -6  -4  10  156.58   13.50
  -6   4  10  167.78   12.10
   6   4 -10  151.18   12.00
  -4  -4  10   34.40    8.40
   4  -4 -10   27.30    7.60
   4   4 -10   35.20    7.50
  -4   4  10   27.20    6.70
   2  -4 -10   11.30    6.40
  -2  -4  10   14.50    7.50
   2   4 -10   12.70    7.00
  -2   4  10   11.20    6.30
   0  -4  10   29.50    8.60
   0  -4 -10   24.90    6.20
   0   4 -10   27.10    6.70
   0   4  10   20.80    6.50
   2  -4  10   57.79    9.80
  -2  -4 -10   59.59    9.40
  -2   4 -10   52.09    7.30
   2   4  10   42.60    7.80
   4  -4  10  111.29   12.30
  -4  -4 -10   89.19   10.80
  -4   4 -10  100.59    9.10
   4   4  10   95.19   10.40
  -4   4 -10   98.49    9.90
  -6  -4 -10   18.20    8.40
   6  -4  10   31.60    9.20
  -6   4 -10   33.50    6.20
  -6   4 -10   41.70    8.30
   6   4  10   29.00    7.60
   8  -4  10   19.50    8.60
  -8  -4 -10   -3.50    8.10
  -8   4 -10   21.60    7.60
   8   4  10    0.30    6.50
  10  -4  10   -0.50    8.40
 -10  -4 -10  -10.70    9.10
  10   4  10    4.60    7.40
 -10   4 -10   12.90    7.50
 -12  -4 -10  -20.90    9.60
  12   4  10    7.20    9.10
 -12   4 -10    7.30    8.50
  11  -5 -10   39.20    9.90
  11   5 -10   33.10    9.50
 -11   5  10   42.00    8.60
   9  -5 -10  202.08   15.20
  -9  -5  10  196.08   14.50
   9   5 -10  212.18   14.80
  -9   5  10  225.38   14.00
  -7  -5  10   64.49   10.30
   7  -5 -10   57.29   10.00
  -7   5  10   43.30    8.30
   7   5 -10   54.79    9.30
   5  -5 -10   21.10    7.60
  -5  -5  10   27.00    8.70
  -5   5  10   16.90    7.20
   5   5 -10   20.70    7.30
  -3  -5  10  188.08   14.10
   3  -5 -10  178.68   12.40
   3   5 -10  170.58   12.40
  -3   5  10  191.58   12.90
   1  -5 -10  164.28   12.30
  -1  -5  10  196.58   14.30
   1   5 -10  184.98   12.30
  -1   5  10  179.58   12.90
  -1  -5 -10   52.49    8.50
   1  -5  10   62.59   10.50
  -1   5 -10   53.89    8.00
   1   5  10   48.80    8.70
   3  -5  10  162.48   13.90
  -3  -5 -10  140.89   12.80
   3   5  10  160.28   14.90
  -3   5 -10  178.48   11.60
   5  -5  10   16.30    8.90
  -5  -5 -10    7.90    8.30
   5   5  10   12.30    7.40
  -5   5 -10   16.00    6.30
   7  -5  10   28.40    9.90
  -7  -5 -10   17.60    9.80
  -7   5 -10   52.39    9.50
  -7   5 -10   30.50    7.70
   7   5  10   27.30    8.30
   9  -5  10   13.70    9.90
  -9  -5 -10    9.20   10.40
   9   5  10    4.10    7.40
  -9   5 -10   27.30    8.80
 -11  -5 -10  139.19   17.80
  11  -5  10  145.39   15.60
  11   5  10  145.29   15.00
 -11   5 -10  161.18   14.10
 -10  -6  10   11.90    9.60
 -10   6  10    4.20    8.60
  10   6 -10   -7.00    8.50
  -8  -6  10   18.90    9.40
   8  -6 -10    0.60    9.00
   8   6 -10    2.70    8.00
  -8   6  10    1.90    6.80
  -6  -6  10   -3.00    8.30
   6  -6 -10    6.50    7.60
  -6   6  10   -6.50    6.90
   6   6 -10    0.40    7.10
  -4  -6  10    8.20    8.50
   4  -6 -10   21.40    8.20
   4   6 -10   18.50    8.20
  -4   6  10    9.90    7.70
   2  -6 -10  143.69   13.00
  -2  -6  10  131.49   13.60
   2   6 -10  112.19   11.20
  -2   6  10  123.09   11.60
   0  -6  10    6.40    8.40
   0   6  10    0.10    7.80
   0   6 -10   -7.70    6.50
   2  -6  10   -2.80    8.00
  -2  -6 -10   -6.60    7.50
  -2   6 -10    0.70    6.60
   2   6  10  -11.00    7.70
  -4  -6 -10   46.60   11.10
   4  -6  10   79.59   12.10
   4   6  10   67.09   10.50
  -4   6 -10   63.89    9.00
   6  -6  10   15.90    9.60
  -6  -6 -10   -1.40    8.60
  -6   6 -10    8.40    6.90
   6   6  10    4.60    8.00
   8  -6  10   13.80    9.50
  -8  -6 -10   -6.40    9.40
  -8   6 -10    6.10    8.00
  -8   6 -10   25.50    9.20
   8   6  10    3.60    8.20
  10  -6  10   11.50   12.40
 -10   6 -10   13.60    9.00
  -7  -7  10   37.40   11.50
   7  -7 -10   41.40   11.10
  -5  -7  10    7.30   10.60
   5  -7 -10   -2.60    7.60
  -5   7  10    5.70    7.60
   5   7 -10    0.90    7.60
   3  -7 -10   24.30    9.20
  -3  -7  10   13.70    9.90
  -3   7  10  -10.10    6.80
   3   7 -10   -8.70    7.10
  -1  -7  10   -8.10    8.70
   1   7 -10   -8.40    7.20
  -1   7  10  -15.70    7.90
   1  -7  10   25.20   10.30
   1   7  10    8.00    8.80
  -1   7 -10    9.60    7.70
  -3  -7 -10  108.79   13.10
   3  -7  10  154.28   15.30
   3   7  10  111.09   13.00
  -3   7 -10  134.99   12.60
  -5  -7 -10  325.07   19.10
   5  -7  10  280.97   18.70
   5   7  10  261.57   18.60
  -5   7 -10  286.27   16.40
  -7  -7 -10   91.19   15.10
  -7   7 -10   61.69   10.00
   4  -8 -10   -1.80    9.50
  14   0 -11   -9.10    7.60
  12   0 -11    6.10    7.70
  10   0 -11    3.30    7.00
   8   0 -11   -4.60    6.20
   6   0 -11   -4.20    5.70
  -4   0  11   -3.70    5.50
   4   0 -11    4.80    4.30
   4   0 -11   -1.10    5.60
  -2   0  11   -0.20    6.00
   2   0 -11   -4.00    5.60
   2   0 -11   -1.40    4.00
   0   0 -11   -1.00    5.30
   0   0  11   -5.30    5.70
   0   0 -11  -13.70    4.50
  -2   0 -11   -2.60    4.30
  -2   0 -11    3.40    5.30
  -4   0 -11    6.40    5.70
  -6   0 -11    8.80    6.40
  -8   0 -11    2.30    6.10
 -10   0 -11    2.00    7.30
 -12   0 -11   -1.90    7.70
  13  -1 -11   84.49   11.30
  13   1 -11   68.29   10.80
  11  -1 -11   15.00    8.70
  11   1 -11   15.30    7.80
   9  -1 -11   -1.40    6.50
   9   1 -11   -3.60    7.10
   7  -1 -11  208.08   13.10
   7   1 -11  207.38   13.10
  -5  -1  11  197.78   11.80
   5  -1 -11  209.98   12.70
   5   1 -11  199.58   12.40
   5   1 -11  226.48   10.80
   3  -1 -11  221.88   10.60
  -3  -1  11  223.88   12.70
   3  -1 -11  209.48   12.10
   3   1 -11  210.58   13.00
  -3   1  11  204.78   13.70
   3   1 -11  210.48   10.80
  -1  -1  11  235.68   13.60
   1  -1 -11  229.38   11.70
   1  -1 -11  188.38   11.70
  -1   1  11  214.98   10.90
   1   1 -11  223.88   11.70
   1   1 -11  236.78   12.30
   1  -1  11  139.19   12.30
  -1  -1 -11  146.19   11.00
  -1  -1 -11  133.69    9.70
  -1   1 -11  140.39   10.40
   1   1  11  137.89    9.50
  -1   1 -11  153.98   10.40
  -3  -1 -11  380.96   16.00
   3  -1  11  368.56   16.80
   3   1  11  383.86   14.40
  -3   1 -11  384.86   16.10
  -3   1 -11  397.96   13.80
  -5  -1 -11   46.30    8.50
  -5   1 -11   41.20    7.90
  -7  -1 -11   44.80    9.00
   7   1  11   34.00    6.80
  -7   1 -11   46.00    8.70
  -9  -1 -11   55.29   10.40
   9   1  11   52.39    7.80
  -9   1 -11   82.59   11.00
 -11  -1 -11   63.99   11.40
  11   1  11   54.79    9.40
 -11   1 -11   69.39   11.00
 -13  -1 -11   46.70   11.20
 -13   1 -11   35.20   10.90
  13   1  11   19.70    9.00
  12  -2 -11   52.99   10.00
  12   2 -11   47.90    9.90
  10  -2 -11   84.29   10.60
 -10   2  11   79.19    9.90
  10   2 -11   76.19   11.10
   8  -2 -11   72.99    9.60
  -8   2  11   75.69    7.70
   8   2 -11   73.49    9.80
  -6  -2  11   43.10    8.00
   6  -2 -11   27.80    7.20
   6   2 -11   39.20    7.90
   4  -2 -11   96.99   10.00
  -4  -2  11  105.59   11.10
   4   2 -11  113.79   10.20
   2  -2 -11   50.09    7.60
   2  -2 -11   64.59    7.40
  -2  -2  11   62.09    9.60
   2   2 -11   71.59    8.10
   0  -2 -11  466.05   16.10
   0  -2  11  500.75   19.60
   0  -2 -11  476.15   17.20
   0   2 -11  475.55   16.40
   0   2 -11  467.95   17.40
   2  -2  11  122.79   11.80
  -2  -2 -11  153.48   11.00
  -2   2 -11  134.19   10.70
  -2   2 -11  131.19   10.20
   2   2  11  131.69   10.00
   4  -2  11  134.09   12.00
  -4  -2 -11  109.39   10.90
  -4   2 -11  133.59   12.00
  -4   2 -11  116.79    9.30
   4   2  11  118.99   10.20
  -6  -2 -11   40.40    8.70
   6  -2  11   36.40    9.20
   6   2  11   31.90    7.40
  -6   2 -11   43.40    8.60
  -8  -2 -11    4.20    7.40
   8   2  11    2.30    5.70
  -8   2 -11   12.10    7.10
 -10  -2 -11   16.70   10.00
 -10   2 -11    9.10    7.30
  10   2  11   13.70    7.70
 -12  -2 -11   -7.20    8.10
  12   2  11   -2.50    7.10
 -12   2 -11   10.30    8.80
  14   2  11   83.99   15.80
 -13   3  11   20.30    8.10
  13   3 -11   -7.20    9.10
  11  -3 -11   11.40    8.00
  11   3 -11   13.30    8.70
 -11   3  11   31.80    7.80
   9  -3 -11   -0.90    6.80
   9   3 -11  -13.70    7.70
  -9   3  11   -3.20    4.80
  -7  -3  11   42.40    8.80
   7  -3 -11   31.40    8.10
   7   3 -11   44.90    8.90
  -7   3  11   39.70    6.50
   5  -3 -11  151.58   13.50
  -5  -3  11  141.99   12.60
   5   3 -11  157.48   13.10
  -5   3  11  158.38   11.10
  -3  -3  11   33.50    8.30
   3  -3 -11   39.50    8.10
   3   3 -11   39.70    7.50
  -3   3  11   38.70    6.30
  -1  -3  11   77.59   10.40
   1  -3 -11   66.59    7.90
   1  -3 -11   67.29    8.10
   1   3 -11   75.09    8.60
  -1   3  11   61.19    7.50
   1  -3  11   13.80    8.60
  -1  -3 -11    7.40    5.60
  -1  -3 -11   16.70    6.90
  -1   3 -11   13.30    6.60
   1   3  11    5.50    6.20
  -1   3 -11   20.70    6.30
   3  -3  11   83.49   11.20
  -3  -3 -11   75.29    9.50
  -3   3 -11   85.29    9.90
  -3   3 -11   73.99    8.00
   3   3  11   72.89    9.20
   5  -3  11   -2.40    7.30
  -5  -3 -11   16.70    7.50
  -5   3 -11    7.10    5.50
  -5   3 -11   15.40    6.90
   5   3  11    3.10    5.90
   7  -3  11   26.00    9.00
  -7  -3 -11   13.70    8.00
   7   3  11   10.90    7.10
  -7   3 -11   18.80    7.40
  -9  -3 -11  140.79   14.50
   9   3  11  146.39   14.60
  -9   3 -11  127.49   12.50
 -11  -3 -11   11.70   10.20
  11   3  11   -0.20    7.20
 -11   3 -11   31.20    9.60
  13   3  11   24.00   12.60
 -12   4  11    0.10    6.60
  12   4 -11  -23.80    8.30
  10  -4 -11   72.89   10.50
  10   4 -11   79.59   12.10
 -10   4  11   76.59    9.10
  -8  -4  11   85.59   10.60
   8  -4 -11   84.39   10.50
  -8   4  11   98.99   10.20
   8   4 -11   95.59   11.30
  -6  -4  11   39.90    8.90
   6  -4 -11   32.30    8.10
   6   4 -11   32.70    8.30
  -6   4  11   26.50    7.20
   4  -4 -11   20.50    6.90
  -4  -4  11   31.00    8.70
  -4   4  11   16.30    6.10
   4   4 -11   26.50    7.70
  -2  -4  11   19.20    8.10
   2  -4 -11    7.60    5.90
  -2   4  11    4.50    6.20
   2   4 -11    6.40    7.20
   0  -4  11   47.80    9.80
   0  -4 -11   41.40    7.10
   0   4  11   45.80    8.60
   0   4 -11   56.39    8.70
   2  -4  11   95.39   12.00
   2   4  11   86.79    9.80
  -2   4 -11   92.39    9.60
  -4  -4 -11  175.08   13.80
   4  -4  11  151.48   14.00
   4   4  11  151.88   14.20
  -4   4 -11  173.68   11.30
  -4   4 -11  196.98   13.20
   6  -4  11    7.30    8.60
  -6  -4 -11    2.00    8.10
  -6   4 -11    2.30    5.60
   6   4  11   -2.20    7.30
  -6   4 -11   15.70    7.20
  -8  -4 -11  -12.90    8.30
   8  -4  11   -2.40    8.10
   8   4  11    6.50    7.90
  -8   4 -11   12.30    7.40
  10  -4  11   15.50    9.90
 -10  -4 -11   -5.70    9.40
  10   4  11   -2.00    8.20
 -10   4 -11   23.90    8.60
 -11   5  11   16.70    8.70
   9  -5 -11    8.60    8.00
  -9  -5  11    8.50    8.60
   9   5 -11   -2.40    8.00
  -9   5  11    8.10    7.70
   7  -5 -11   12.40    8.00
  -7  -5  11   -2.60    8.00
  -7   5  11   -1.60    6.00
   7   5 -11   -6.30    8.00
   5  -5 -11   54.89    9.70
  -5  -5  11   50.49   10.40
  -5   5  11   47.70    8.60
   5   5 -11   69.89   10.20
   3  -5 -11   42.40    8.70
  -3  -5  11   48.90   10.30
   3   5 -11   57.69    9.70
  -3   5  11   56.09    8.60
  -1  -5  11   55.19   10.80
   1  -5 -11   56.99    7.90
  -1   5  11   65.79   10.10
   1   5 -11   55.69    9.50
   1  -5  11   -1.40    8.30
   1   5  11   -6.40    7.50
  -1   5 -11   -1.70    7.30
   3  -5  11   35.90   10.10
  -3  -5 -11   41.00   10.50
  -3   5 -11   39.30    7.90
   3   5  11   58.89   10.40
  -5  -5 -11   -4.50    8.10
   5  -5  11    4.70    9.90
   5   5  11   -2.10    8.00
  -5   5 -11   18.20    7.40
  -5   5 -11   -7.50    6.90
  -7  -5 -11  -11.00    8.60
   7  -5  11   -2.70    9.60
  -7   5 -11   22.00    8.90
   7   5  11   -8.00    7.80
   9  -5  11   85.89   13.90
  -9  -5 -11   33.50   12.30
  -9   5 -11   96.19   12.80
   9   5  11   60.59   10.50
   8  -6 -11   11.90    8.90
  -8  -6  11   41.00   12.10
  -8   6  11   47.70   10.00
  -6  -6  11    3.10   10.30
   6  -6 -11   10.20    8.90
  -6   6  11   12.40    7.30
   6   6 -11   11.70    8.10
   4  -6 -11    6.20    7.40
  -4  -6  11   -0.60    9.00
   4   6 -11    3.90    7.60
  -4   6  11   -2.40    6.90
  -2  -6  11   37.90   10.40
   2  -6 -11   16.90    9.30
   2   6 -11   25.30    8.50
  -2   6  11   15.90    7.80
   0  -6  11    3.10    9.10
   0   6  11   -7.70    7.30
   0   6 -11   -2.00    7.20
   2  -6  11   26.50   10.10
   2   6  11   11.30    9.40
  -2   6 -11   -2.00    7.00
   4  -6  11    8.50    9.10
   4   6  11   -4.50    7.90
  -4   6 -11    4.40    7.10
   6  -6  11   79.29   13.90
  -6  -6 -11   51.19   12.00
  -6   6 -11   81.79   11.20
  -6   6 -11   71.89   10.30
   6   6  11   60.79   10.90
  -8  -6 -11   -8.10   10.00
   5  -7 -11   23.70   10.00
  -3  -7  11  108.69   14.50
   3   7 -11  119.59   14.10
  -3   7  11  122.49   13.80
  -1  -7  11   -1.60    9.60
   1   7 -11   -0.10    8.30
  -1   7  11  -15.10    7.60
   1  -7  11   43.50   11.90
  -1   7 -11   44.10    9.80
   1   7  11   31.70   10.40
  -3   7 -11   -5.20    8.50
  -5  -7 -11   -1.40   10.50
  -5   7 -11   -0.20    9.00
  -7   7 -11   14.50   13.70
  12   0 -12   51.89   10.20
  10   0 -12  117.59   12.60
   8   0 -12   61.49    9.40
   6   0 -12  327.17   15.60
   4   0 -12  169.58   12.00
   2   0 -12  158.98   10.60
   2   0 -12  143.49   11.70
   0   0 -12  272.17   12.50
   0   0 -12  282.57   14.10
  -2   0 -12   76.59    7.70
  -2   0 -12  103.49   10.10
  -4   0 -12  167.18   12.30
  -6   0 -12   41.20    8.60
  -8   0 -12   51.19    9.80
 -10   0 -12   66.69   11.30
 -12   0 -12  146.49   16.10
  11  -1 -12  116.79   12.30
  11   1 -12  110.09   12.20
   9  -1 -12   -2.40    7.10
   9   1 -12   -9.50    6.60
   7  -1 -12   -2.60    6.40
   7   1 -12    7.40    7.00
   5  -1 -12   33.00    7.40
   5   1 -12   46.50    9.00
  -3  -1  12   18.50    7.60
   3  -1 -12    5.30    5.90
   3   1 -12   29.10    6.00
   3   1 -12   10.30    6.40
   1  -1 -12  478.05   17.40
   1  -1 -12  479.35   17.20
  -1  -1  12  463.95   18.10
   1   1 -12  499.65   17.90
   1   1 -12  485.65   18.00
  -1  -1 -12  261.47   12.60
  -1  -1 -12  279.97   13.60
   1  -1  12  284.37   15.10
  -1   1 -12  276.17   13.90
  -1   1 -12  264.87   13.20
   3  -1  12  287.17   15.70
  -3  -1 -12  260.17   14.00
  -3   1 -12  283.77   14.50
  -3   1 -12  244.48   12.30
  -5  -1 -12    6.30    6.70
  -5   1 -12    2.60    6.10
  -7  -1 -12   42.30   10.10
  -7   1 -12   34.80    9.00
  -9  -1 -12   -0.80    7.50
  -9   1 -12    8.80    7.60
 -11  -1 -12   12.80    9.00
 -11   1 -12    6.30    8.10
  12  -2 -12   12.10    9.80
  12   2 -12   19.00   10.00
  10  -2 -12   70.39   11.50
  10   2 -12   65.09   10.40
   8  -2 -12    4.50    7.20
   8   2 -12    9.70    7.90
   6  -2 -12   -6.10    7.10
   6   2 -12   -6.70    6.70
  -4  -2  12   -4.60    6.90
   4  -2 -12   -3.70    5.80
   4   2 -12    4.60    4.50
   4   2 -12   -7.60    6.30
  -2  -2  12    6.00    8.00
   2  -2 -12    2.50    6.10
  -2   2  12    2.80    5.20
   2   2 -12   11.30    6.30
   2   2 -12   14.30    6.30
   0  -2  12    7.20    7.40
   0  -2 -12   10.50    5.70
   0  -2 -12    7.40    5.50
   0   2  12   -0.30    4.80
   0   2 -12   23.40    7.00
   0   2 -12   -0.70    5.60
  -2  -2 -12   34.10    8.30
   2  -2  12   37.50    8.90
  -2   2 -12   30.20    7.00
  -2   2 -12   36.60    8.10
   4  -2  12   16.20    8.20
  -4  -2 -12   28.20    8.40
   4   2  12    0.80    5.60
  -4   2 -12   28.10    7.60
  -6  -2 -12    1.20    7.60
   6  -2  12    2.50    8.40
   6   2  12    0.20    6.00
  -6   2 -12   11.00    7.00
  -8  -2 -12   41.80    9.90
  -8   2 -12   60.39   10.20
   8   2  12   32.30    8.20
 -10  -2 -12    0.90    9.70
  10   2  12    2.90    7.60
 -10   2 -12   16.40    8.20
  12   2  12    2.80    8.70
  11  -3 -12    3.00    9.20
  11   3 -12  -24.00    7.90
   9  -3 -12   28.20    8.70
  -9   3  12   13.30    8.00
   9   3 -12   17.80    9.40
   7  -3 -12   15.80    7.90
   7   3 -12    3.10    7.80
  -7   3  12   22.40    6.70
   5  -3 -12   -2.10    7.30
  -5  -3  12   14.70    7.50
   5   3 -12    8.50    7.40
  -5   3  12   14.40    5.60
  -3  -3  12  218.08   14.90
   3  -3 -12  203.68   13.90
  -3   3  12  211.48   12.80
   3   3 -12  209.58   13.40
  -1  -3  12   34.80    9.00
   1  -3 -12   23.40    6.90
   1   3 -12   22.60    7.10
  -1   3  12    5.20    6.30
   1  -3  12   44.90    9.90
  -1  -3 -12   43.50    8.60
  -1   3 -12   48.70    9.00
   1   3  12   22.80    7.20
  -1   3 -12   42.30    8.10
   3  -3  12   30.30    9.30
  -3  -3 -12   38.70    8.40
   3   3  12   26.60    7.70
  -3   3 -12   24.10    7.10
  -3   3 -12   43.30    8.50
   5  -3  12   35.00    9.80
  -5  -3 -12   56.59   10.20
   5   3  12   29.70    7.30
  -5   3 -12   59.59    9.40
  -7  -3 -12   79.79   12.00
   7  -3  12   87.19   12.70
  -7   3 -12   92.99   11.70
   7   3  12   62.19    9.10
  -9  -3 -12   54.79   11.50
   9   3  12   38.50    9.00
  -9   3 -12   54.59   10.90
  11   3  12   12.60    9.30
 -11   3 -12   42.00   11.70
 -12   4  12   -3.10    9.40
  10  -4 -12   25.00    9.20
  10   4 -12   25.50   14.50
 -10   4  12   21.70    7.70
   8  -4 -12   -7.90    7.00
   8   4 -12    5.90    8.30
  -6  -4  12  126.89   13.40
   6  -4 -12  119.19   11.90
  -6   4  12  126.39   12.50
   6   4 -12  120.19   12.00
  -4  -4  12    2.30    7.70
   4  -4 -12    1.40    6.30
   4   4 -12    2.50    8.00
  -4   4  12    0.50    5.80
   2  -4 -12    9.40    6.20
  -2  -4  12   23.50    8.90
   2   4 -12   12.10    8.10
  -2   4  12    8.10    6.40
   0  -4  12   21.90    9.10
   0   4 -12   30.10    8.60
   0   4  12    9.80    6.90
  -2  -4 -12    5.50    7.70
   2  -4  12   15.90    9.00
  -2   4 -12    6.60    6.60
   2   4  12   -8.40    7.00
  -2   4 -12   19.50    7.00
  -4  -4 -12  -13.40    7.70
   4  -4  12   -8.10    9.00
  -4   4 -12    5.70    6.60
   4   4  12  -13.00    6.80
  -4   4 -12   -7.10    6.40
   6  -4  12    4.60    8.80
  -6  -4 -12   -8.40    8.10
   6   4  12   -0.90    7.70
  -6   4 -12   21.70    7.60
  -8  -4 -12  338.37   22.00
   8  -4  12  360.36   20.40
  -8   4 -12  366.06   19.00
  10   4  12   32.20    9.50
  -9   5  12  183.88   15.90
   7  -5 -12    4.00    7.80
  -7  -5  12   -7.30    9.30
  -7   5  12    5.60    6.80
   7   5 -12  -10.00    7.60
   5  -5 -12  110.29   12.10
  -5  -5  12  131.29   14.60
  -5   5  12   78.29   10.00
   5   5 -12   94.29   12.10
  -3  -5  12    9.20    8.90
   3  -5 -12    1.30    6.50
   3   5 -12   10.10    7.70
  -3   5  12   -8.20    7.30
  -1  -5  12   24.70    9.80
   1   5 -12   24.50    9.10
  -1   5  12   17.50    8.00
   1  -5  12  159.48   14.80
   1   5  12  137.79   12.70
  -1   5 -12  165.38   13.10
  -3  -5 -12  163.58   14.70
   3  -5  12  208.88   17.50
  -3   5 -12  223.38   13.90
   3   5  12  186.48   16.80
  -3   5 -12  212.68   14.30
   5  -5  12   33.80   11.00
  -5  -5 -12    5.30    9.30
   5   5  12   28.70    9.60
  -5   5 -12   32.90    8.10
  -5   5 -12   35.60    9.20
  -7  -5 -12  -10.10    9.60
   7  -5  12   21.60   10.60
  -7   5 -12   19.70    8.70
   7   5  12    8.80    8.20
  -8  -6  12    8.10   11.40
  -6  -6  12    6.90   10.00
   6  -6 -12    0.90    8.20
  -6   6  12    5.60    9.00
   4  -6 -12    2.00    7.60
  -4  -6  12   17.70   10.30
   4   6 -12    1.30    8.40
  -4   6  12    1.00    8.40
  -2  -6  12   15.40   10.00
  -2   6  12  -16.60    8.10
   2   6 -12    1.60    7.90
   0  -6  12   28.80   10.50
   0   6  12   16.10    9.30
   0   6 -12   24.20    8.80
   2  -6  12   39.80   11.50
  -2   6 -12   35.30   10.00
   2   6  12   24.30   10.50
  -4  -6 -12   -6.70   10.00
   4  -6  12   20.50   10.90
   4   6  12    1.00    8.60
  -4   6 -12   19.30    8.40
  -6  -6 -12   -9.80    9.90
  10   0 -13  -16.20    7.10
   8   0 -13   -0.90    8.10
   6   0 -13   -7.40    6.70
   4   0 -13   -5.90    6.00
   2   0 -13   -5.90    5.60
   2   0 -13    5.80    5.40
   0   0 -13    4.60    5.30
   0   0 -13   -2.40    5.80
  -2   0 -13    4.40    5.70
  -4   0 -13    5.90    6.40
  -6   0 -13   10.20    7.90
  -8   0 -13    3.20    8.30
 -10   0 -13    2.80    9.30
  11  -1 -13   15.40   14.30
  11   1 -13   -0.90   14.00
   9  -1 -13   12.50    7.80
   9   1 -13    3.90    8.00
   7  -1 -13   -3.50    6.80
   7   1 -13  -12.90    6.50
   5  -1 -13    5.00    7.60
   5   1 -13    8.40    7.10
  -3  -1  13    0.30    7.20
   3  -1 -13    1.20    6.80
   3   1 -13   18.50    6.10
   3   1 -13    1.10    6.30
   1  -1 -13    2.40    5.50
   1  -1 -13    2.00    6.20
  -1  -1  13    3.50    6.90
   1   1 -13    6.50    5.60
   1   1 -13    4.00    6.10
   1  -1  13  501.55   20.80
  -1  -1 -13  472.45   18.30
  -1   1 -13  482.95   19.30
  -1   1 -13  467.75   17.60
  -3  -1 -13   79.69   10.20
  -3   1 -13   94.19   10.90
  -5  -1 -13   18.80    7.60
  -5   1 -13   20.70    7.70
  -7  -1 -13   17.00    8.40
  -7   1 -13   21.30    8.10
  -9  -1 -13    3.00    8.00
  -9   1 -13    4.40    8.80
  10  -2 -13   19.00    9.00
  10   2 -13   30.20    9.60
   8  -2 -13  136.29   12.80
   8   2 -13  136.39   13.20
   6  -2 -13    5.80    7.30
   6   2 -13   14.90    8.10
   4  -2 -13  -11.20    6.50
  -4  -2  13    8.40    7.00
   4   2 -13   12.40    5.90
   4   2 -13   -8.30    7.60
  -2  -2  13    4.30    7.80
   2  -2 -13   -4.20    6.20
   2   2 -13    7.30    6.20
   2   2 -13    1.90    6.70
   0  -2  13   -0.30    7.30
   0  -2 -13    4.00    6.10
   0   2 -13    7.90    6.00
   0   2 -13   -3.30    6.60
  -2  -2 -13    1.40    6.00
   2  -2  13   11.70    8.40
  -2   2 -13    9.50    6.50
  -2   2 -13   -9.20    6.10
  -4  -2 -13    1.80    6.50
   4  -2  13    4.10    8.50
  -4   2 -13   16.50    7.50
  -6  -2 -13  258.37   16.40
  -6   2 -13  258.57   16.00
  -8  -2 -13   -1.70    8.00
  -8   2 -13   10.00    7.80
   9  -3 -13  -13.40    7.50
   9   3 -13  -10.70    8.00
   7  -3 -13   66.89   10.50
   7   3 -13   76.39   11.90
   5  -3 -13   -7.90    6.70
  -5  -3  13    2.20    7.60
   5   3 -13   -1.20    8.40
   3  -3 -13  152.08   12.60
  -3  -3  13  171.68   14.80
   3   3 -13  143.59   12.70
  -1  -3  13   18.30    8.70
   1   3 -13   22.40    7.50
   1   3 -13   34.90    7.70
  -1   3  13   12.60    8.00
   1  -3  13   55.09   10.70
  -1  -3 -13   32.30    8.10
  -1   3 -13   58.39    9.20
   1   3  13   35.00    8.20
  -1   3 -13   42.80    8.60
  -3  -3 -13   49.90    9.30
   3  -3  13   66.19   11.20
  -3   3 -13   67.69   10.10
  -3   3 -13   51.99    8.60
   3   3  13   41.00    7.80
   5  -3  13    2.70    9.80
  -5  -3 -13    0.30    8.30
  -5   3 -13   18.60    8.30
   5   3  13   -1.70    6.90
   7  -3  13  123.59   15.00
  -7  -3 -13  145.29   15.20
  -7   3 -13  137.59   13.70
   7   3  13  100.29   11.10
  -9  -3 -13    3.90   11.60
   9   3  13    7.70    8.60
   8  -4 -13   -4.80    7.60
  -6  -4  13   24.90    9.30
   6  -4 -13   37.70    9.20
   6   4 -13   23.70    9.20
  -6   4  13   19.10    8.20
   4  -4 -13    6.00    7.80
  -4  -4  13   18.80    9.90
  -4   4  13   -4.40    6.70
   4   4 -13    7.10    7.80
  -2  -4  13   82.29   12.10
  -2   4  13   58.09    9.20
   2   4 -13   87.99   10.70
   0  -4  13   29.50    9.80
   0   4 -13    1.30    8.00
   0   4  13  -11.00    7.50
   0   4 -13   19.60    7.30
   2  -4  13   21.00   10.00
  -2  -4 -13   -2.40    8.50
  -2   4 -13    9.30    8.30
  -2   4 -13   19.80    7.50
   4  -4  13   30.20   10.40
  -4  -4 -13   16.20   10.00
  -4   4 -13   39.10    9.10
   6  -4  13    8.60   11.00
  -6  -4 -13  -13.60    8.20
   6   4  13    0.80    8.20
  -6   4 -13   29.70    9.60
  -8  -4 -13  -11.50   14.50
   8   4  13   -2.00    7.60
   7  -5 -13    9.40    8.90
  -7  -5  13   19.10   10.40
  -7   5  13    4.40    7.70
   5  -5 -13   30.70    9.60
  -5  -5  13   46.00   11.10
  -5   5  13   10.20    7.70
   5   5 -13   21.90    9.40
  -3  -5  13   66.89   13.00
  -3   5  13   40.70    9.30
   3   5 -13   61.29   10.30
  -1  -5  13    7.70    9.60
  -1   5  13  -18.00    8.00
   1   5 -13    1.10    8.80
   1  -5  13   16.70   10.10
  -1   5 -13    0.90    7.80
   1   5  13  -11.00    7.70
   3  -5  13    3.20    9.80
   3   5  13   -5.20    7.60
  -3   5 -13   14.60    7.80
  -3   5 -13   -5.20    8.30
  -5  -5 -13  -26.00    8.30
   5   5  13   -4.30    8.70
  -2   6  13   90.79   12.30
   0   6 -13   -4.40   12.90
   0   6  13  -17.90    9.70
  -2   6 -13  -14.40    9.00
  -4   6 -13  -12.40    9.10
   8   0 -14   48.40   10.10
   6   0 -14   11.20    8.10
   4   0 -14   -4.60    6.70
   2   0 -14    3.50    6.50
   0   0 -14  266.77   14.90
   0   0 -14  297.07   14.90
  -2   0 -14  147.39   13.20
  -4   0 -14   63.29   10.10
  -6   0 -14    5.10    7.40
  -8   0 -14   53.59   11.20
   9  -1 -14   36.50    9.70
   9   1 -14   22.70   15.30
   7  -1 -14   -0.30    7.50
   7   1 -14    1.70    7.90
   5  -1 -14   21.70    8.10
   5   1 -14    9.50    7.80
   3  -1 -14   32.60    8.60
   3   1 -14   28.70    9.00
   1  -1 -14   25.60    8.00
  -1  -1  14   50.19   10.50
   1   1 -14   45.70    8.60
   1   1 -14   26.80    8.20
  -1  -1 -14   19.00    6.90
  -1   1 -14   32.60    7.90
  -3  -1 -14   -6.20    5.90
  -3   1 -14    1.30    7.20
  -5  -1 -14  100.99   12.50
  -5   1 -14  127.19   13.40
  -7  -1 -14   18.70    9.90
  -7   1 -14   26.60    9.10
   8  -2 -14   34.30    9.70
   8   2 -14   23.20    9.80
   6  -2 -14    3.40    8.50
   6   2 -14  -26.50    8.00
   4  -2 -14  209.78   14.40
   4   2 -14  206.88   14.90
   2  -2 -14  248.08   14.40
  -2  -2  14  253.97   16.40
   2   2 -14  262.57   15.10
   2   2 -14  255.77   16.20
   0  -2  14  -11.40    7.10
   0   2 -14   -5.70    7.40
   0   2 -14    6.40    6.20
   2  -2  14   52.39   11.80
  -2  -2 -14   42.20    9.40
  -2   2 -14   60.09   10.40
   4  -2  14   11.00    9.30
  -4  -2 -14   11.80    8.50
  -4   2 -14   20.30    8.00
  -6  -2 -14   -9.90    8.20
  -6   2 -14   -3.00    6.80
  -8  -2 -14   25.50   17.50
   7  -3 -14   -5.00    8.90
   7   3 -14  -28.20   12.50
   5  -3 -14   -4.80    7.30
   5   3 -14  -18.10    7.60
   3  -3 -14   26.50    8.80
  -3  -3  14   38.20   11.00
   3   3 -14   34.40    9.10
   3   3 -14   38.20    8.00
  -1  -3  14  241.48   16.30
   1   3 -14  231.38   14.50
   1   3 -14  227.18   14.80
   1  -3  14  141.29   14.40
  -1   3 -14  102.09   11.20
  -1   3 -14  146.89   12.90
   3  -3  14   37.20   10.60
  -3  -3 -14   46.60   10.80
  -3   3 -14   48.40    9.80
   5  -3  14   62.49   12.70
  -5  -3 -14   31.50    9.90
  -5   3 -14   67.29   11.10
  -7  -3 -14   -9.30    9.70
   6  -4 -14   -1.40    8.70
  -4  -4  14   75.99   13.10
   4  -4 -14   71.09   11.10
   4   4 -14   51.29   10.50
  -2  -4  14    1.00    9.10
   2   4 -14    2.50    8.10
   2   4 -14   17.90    7.20
   0  -4  14    3.70   10.40
   0   4 -14   -6.50    8.40
   0   4 -14   20.20    7.60
   2  -4  14   61.39   13.10
  -2   4 -14   29.60    9.60
   2   4  14   30.40   10.40
  -2   4 -14   61.49   10.40
   4  -4  14    0.40   17.60
  -4  -4 -14  -11.60    9.10
   4   4  14   -1.90    7.30
  -4   4 -14   20.20   13.00
  -6  -4 -14  -12.90    9.20
   6   4  14    0.00    8.90
   5  -5 -14   94.09   13.10
  -5   5  14   60.79   14.50
  -3  -5  14   40.00   16.70
  -3   5  14   17.10    9.30
   1   5 -14  -15.30   11.60
  -1   5  14  -13.70    8.00
   1   5  14  -23.30    9.00
  -1   5 -14   -6.30    8.30
   3   5  14   -9.10    8.20
  -3   5 -14  -13.00    8.40
   6   0 -15  -12.00    7.70
   4   0 -15  -17.90    7.00
   2   0 -15  -18.80    7.20
   0   0 -15   -3.30    6.90
  -2   0 -15   -0.70    7.40
  -4   0 -15    6.10    7.40
  -6   0 -15   -0.30    8.00
   7  -1 -15   18.40   10.00
   5  -1 -15  -12.00    7.10
   5   1 -15  -10.70    7.60
   3  -1 -15   -8.40    7.70
   3   1 -15  -10.20    7.30
   1   1 -15   17.10    8.00
   1   1 -15  -12.50    7.20
  -1  -1 -15    2.90    6.90
  -1   1 -15    6.10    7.50
  -5  -1 -15   16.60    8.90
  -5   1 -15   38.90    9.70
   6  -2 -15   13.00    8.70
   4  -2 -15    2.40    8.50
   4   2 -15   -5.80    9.20
  -2  -2  15   22.50    9.20
   2   2 -15    8.30    8.00
   2   2 -15   48.90    9.30
   0  -2  15   32.80   11.20
   0   2 -15   38.70    9.10
   0   2 -15   12.70    8.70
   2  -2  15   16.20   10.00
  -2  -2 -15    9.70    8.60
  -2   2 -15   18.30    8.00
  -4  -2 -15   97.29   12.70
  -4   2 -15   90.69   12.60
   5  -3 -15   -7.80    8.80
  -3  -3  15   22.60   10.60
   3   3 -15   29.20    8.00
   3   3 -15   20.20    9.50
  -1  -3  15   27.90   10.40
   1   3 -15   40.30    8.70
   1   3 -15   18.40    9.70
   1  -3  15   14.50   11.00
  -1   3 -15   29.00    9.20
  -3  -3 -15  -13.40   14.90
  -5  -3 -15   20.60   10.30
  -4  -4  15   58.39   13.40
   4   4 -15   76.59   11.50
  -2  -4  15  -10.10   10.10
   2   4 -15   14.00   12.00
   0   4 -15   37.80   10.90
   4   0 -16  165.08   15.00
   3   1 -16  -27.20    8.50
  -1   1 -16   14.80    8.00
  -3  -1 -16    4.30    8.90
   2   2 -16   26.20    9.50
   0  -2  16   61.19   12.40
   0   2 -16   84.09   11.60

_computing_structure_solution     'SHELXT 2014/4 (Sheldrick, 2014)'
;
_shelx_hkl_checksum               19893
_olex2_submission_special_instructions 'No special instructions were received'
loop_
  _twin_individual_id
  _twin_individual_mass_fraction_refined
 1 0(3)
 2 1(3)
